# Supplementary material for: RAC1 controls progressive movement and competitiveness of mammalian spermatozoa
Source: PLoS Genet. 2021 Feb 4;17(2):e1009308. doi: 10.1371/journal.pgen.1009308 (PMC7861394; doi:10.1371/journal.pgen.1009308)
Supplement: S1 Dataset — S1 to S8 datasets comprise the values of individual motility parameters of each sperm analyzed. Each 7-column line (VAP, VSL, VCL, ALH, BCF, STR and LIN) represents one sperm track. (XLSX) [file pgen.1009308.s021.xlsx]

## Sheet: 30 min incubation
VAP-Ct	VSL-Ct	VCL-Ct	ALH-Ct	BCF-Ct	STR-Ct	LIN-Ct	VAP-NSC5	VSL-NSC5	VCL-NSC5	ALH-NSC5	BCF-NSC5	STR-NSC5	LIN-NSC5	VAP-NSC25	VSL-NSC25	VCL-NSC25	ALH-NSC25	BCF-NSC25	STR-NSC25	LIN-NSC25	VAP-NSC50	VSL-NSC50	VCL-NSC50	ALH-NSC50	BCF-NSC50	STR-NSC50	LIN-NSC50
129.54	123.43	209.29	11.94	17.68	95.28	58.97	123.89	119.38	177.39	7.58	32.7	96.36	67.3	44.8	37.11	79.17	5.66	20.4	82.84	46.88	148.19	134.02	192.39	7.42	38.84	90.44	69.66
101.19	90.51	187.67	13.42	25.16	89.45	48.23	128.85	99.09	235	13.8	32.22	76.9	42.17	45.73	36.48	92.98	7.26	23.12	79.78	39.23	139.69	114.98	242.72	6.63	48.09	82.31	47.37
124.7	88.98	196.88	11.45	29.92	71.35	45.2	42.31	30.65	67.58	8.3	15.82	72.44	45.36	128.52	111.72	202.69	13.35	14.78	86.93	55.12	44.03	19.72	71.47	3.86	34.39	44.79	27.59
69.56	26.16	133.07	9.28	28.89	37.61	19.66	121.03	101.67	216.26	10.83	34	84.01	47.01	167.74	150.98	250.18	9.84	40.22	90.01	60.35	62.54	31.65	137.64	11.15	13.7	50.61	22.99
157.87	140.74	258.91	11.34	34.49	89.15	54.36	113.28	103.09	168.05	7.66	37.49	91	61.35	113.18	91.68	225.59	16.71	11.26	81	40.64	21.79	11.3	45.02	3.37	44.02	51.88	25.11
58.85	52.44	103.7	7.41	26.18	89.11	50.57	131.29	115.68	234.09	17.04	16.98	88.11	49.42	36.88	31.01	75.04	5.57	26.52	84.09	41.33	108.27	90.53	201.89	8.83	42.64	83.61	44.84
97.11	83.81	185.19	13.46	16.32	86.3	45.25	123.91	100.94	213.51	10.71	23.01	81.46	47.28	43.18	32.54	96.36	5.84	32.64	75.36	33.77	79.72	75.37	109.88	6.22	21.37	94.55	68.6
24.34	11.49	39.87	4.07	38.08	47.21	28.82	60.78	53.49	98.1	8.87	14.28	88.01	54.53	125.75	106.8	194.74	8.1	40.61	84.93	54.84	143.33	94.52	241.66	27.09	44.35	65.94	39.11
114.91	112.86	136.72	6.92	12.24	98.21	82.54	67.72	45.83	141.06	11.8	21.76	67.68	32.49	70.98	34.38	172.04	9.58	36.88	48.44	19.98	14.52	10.28	34.33	2.07	47.31	70.78	29.93
116.24	113.05	179.4	11.33	23.12	97.26	63.01	138.72	115.24	217.97	10.32	33.32	83.07	52.87	91.71	62.66	185.69	9.83	38.42	68.33	33.75	77.26	61.32	142.6	10.53	16.51	79.36	43
140.16	124.52	246.3	14.44	25.16	88.84	50.56	26.78	19.47	68.55	8.7	21.08	72.68	28.4	160.5	132.61	297.99	17.11	21.08	82.63	44.5	104.2	88.75	184.6	12.05	20.4	85.18	48.08
139.8	129.79	240.99	10.03	27.14	92.84	53.86	100.44	92.1	172.66	14.1	14.78	91.7	53.34	47.27	17.78	73.07	3.07	37.04	37.61	24.33	47.62	39.22	105.62	9.41	14.96	82.36	37.13
33.28	13.11	66.89	5.68	34	39.39	19.6	136.95	119.5	200.84	8.13	39.44	87.26	59.5	88.22	57.78	176.18	13.8	14.08	65.49	32.79	117.95	76.7	230.88	14.59	24.48	65.03	33.22
145.96	129.27	258.21	12.99	27.88	88.56	50.06	53.15	20.22	203.33	7.93	47.46	38.05	9.94	178.79	164.18	238.81	7.97	44.35	91.83	68.75	138.47	134.44	160.36	9.34	12.24	97.09	83.83
110.13	93.98	262.12	20.68	12.24	85.34	35.86	59.65	9.72	130.82	7.87	51.29	16.29	7.43	37.87	32.88	65.74	5.01	23.8	86.81	50.01	55.69	52.8	90.38	6.53	12.92	94.8	58.41
30.59	21.4	62.4	6.83	32.38	69.97	34.3	140	112.77	240.9	11.55	39.89	80.55	46.81	126.77	103.2	238.22	13.79	30.63	81.41	43.32	89.97	86.51	148.02	8.53	22.7	96.15	58.45
93.58	86.58	177.14	11.08	20.18	92.52	48.88	173.84	158.29	250.67	10.05	38.78	91.05	63.14	141.51	115.36	269.89	15.31	23.62	81.52	42.74	44.59	39.69	84.97	6.67	26.52	89.03	46.71
98.11	68.24	194.22	16.37	14.28	69.56	35.13	27.76	12.12	63.33	6.27	22.44	43.67	19.14	52.72	49.14	94.11	6.07	15.82	93.2	52.21	55.78	31.34	92.28	5.1	26.52	56.2	33.97
53.53	39.65	101.69	11.73	13.6	74.06	38.99	25.22	14.86	56.68	3.1	43.52	58.94	26.22	168.42	147.4	236.34	8.15	39.66	87.52	62.37	169.33	132.71	244.7	9.31	45.4	78.37	54.23
166.51	148.77	249.13	8.42	41.75	89.34	59.71	102.92	91.1	186.09	14.85	16.7	88.52	48.96	93.34	17.5	253.71	12.45	30.26	18.75	6.9	115.72	88.85	225.68	11.26	28.56	76.78	39.37
114.36	80.89	229.36	18.17	13.76	70.74	35.27	104.52	89.46	207.23	14.21	18.11	85.6	43.17	74.08	12.22	200.86	8.42	84.6	16.5	6.08	54.14	46.07	83.98	6.13	9.52	85.09	54.86
85.4	75.46	175.87	8.94	23.12	88.37	42.91	145.96	132.98	213.09	8.92	35.36	91.11	62.4	71.83	66.37	107.19	7.73	16.51	92.4	61.92	48.35	26.08	96.32	5.74	41.96	53.94	27.08
97.13	91.16	159.46	6.28	25.45	93.86	57.17	182.08	172.56	206.93	8.56	31.98	94.77	83.39	177.02	164.5	216.27	6.67	36.72	92.92	76.06	123.64	113.85	186.14	7.56	40.87	92.08	61.16
49.96	13.51	88.54	6.87	41.81	27.05	15.26	41.29	26.6	92.72	7.36	41.75	64.42	28.69	111.8	71.67	217.55	18.3	20.18	64.11	32.94	73.27	61.31	171.37	9.15	23.07	83.68	35.78
83.1	59.06	175.56	14.11	15.13	71.07	33.64	152.44	139.11	226.51	8.68	37.31	91.25	61.41	29.46	16.47	50.47	2.37	38.02	55.91	32.63	39.61	30.67	136.07	8.31	35.36	77.43	22.54
104.39	86.95	178.95	13.25	14.96	83.29	48.59	86.65	25.69	173.85	14.66	22.44	29.65	14.78	52.59	34.27	90.11	9.05	29.39	65.17	38.04	58.67	50.46	95.44	6.29	15.82	86	52.87
102.95	99.32	167.05	9.56	26.05	96.48	59.45	194.72	185.07	303.17	11.06	29.13	95.05	61.05	151.72	114.04	312.16	18.66	21.86	75.17	36.53	99.76	16.95	184.96	5.08	58.45	16.99	9.17
135.95	123.56	194.07	6.63	37.83	90.88	63.67	52.42	43.01	149.48	15.4	11.66	82.05	28.77	110.8	85.67	178.81	7.15	37.83	77.32	47.91	61.42	48.75	122.21	11.4	23.23	79.37	39.89
56.44	43.29	106.69	7.15	13.76	76.69	40.57	107.42	80.82	184.26	12.87	27.07	75.24	43.86	120.94	97.01	196.83	12.16	18.36	80.21	49.28	47.03	38.09	83.65	4.96	21.91	80.99	45.54
146.85	122.77	248.38	13.93	30.95	83.6	49.43	42.84	28.5	103.11	4.2	23.41	66.52	27.64	143.57	121.87	211.83	7.54	42.64	84.88	57.53	148.36	125.87	182.42	6.44	37.14	84.84	69
50.11	37.78	114.29	9.39	14.96	75.39	33.05	120.08	92.54	213.11	11.43	25.74	77.06	43.42	200.77	180.56	265.39	8.46	40.72	89.93	68.04	111.3	88.97	189.06	8.48	43.33	79.94	47.06
19.62	16.1	50.07	3.85	26.52	82.05	32.15	143.56	115.46	242.33	15.17	24.76	80.43	47.65	39.8	12.59	209.95	10.8	51.68	31.63	6	76.51	53.34	168.64	12.09	26.52	69.72	31.63
117.12	92	210.86	15.85	12.55	78.55	43.63	153.31	124.19	285.43	15.72	23.75	81.01	43.51	216.04	202.59	280.32	10.4	28.09	93.78	72.27	60.39	17.41	86.39	6	31.28	28.83	20.16
62.37	55.38	108.11	8.17	13.38	88.8	51.23	35.91	19.73	83.64	7.85	58.41	54.95	23.59	32.9	18.58	85.85	6.87	25.84	56.48	21.64	62.8	47.38	129.28	9.07	14.28	75.44	36.65
121.39	105.45	220.3	12.29	25.84	86.86	47.87	112.61	102.67	191.19	11.97	16.51	91.17	53.7	189.96	179.21	249.51	7.04	46.92	94.34	71.82	45.63	26.78	107.3	5.98	40.58	58.68	24.95
134.61	131.26	190.5	7.17	34.39	97.51	68.9	171.87	159.66	234.17	8.65	36.11	92.9	68.18	61.26	41.81	119.57	6.84	38.27	68.26	34.97	22.43	19.31	44.66	3.07	32.01	86.09	43.25
103.43	101.87	125.76	5.87	19.72	98.5	81	76.08	66.7	163.98	14.89	12.24	87.67	40.67	118.32	103.15	202.59	9	42.16	87.19	50.92	66.97	58.03	111.78	6.65	18.57	86.65	51.92
96.57	64.18	193.83	14.21	19.72	66.46	33.11	120.61	100.93	199.29	12.28	17	83.68	50.64	39.61	30.31	106.18	7.92	15.13	76.53	28.55	137.38	123.46	218.79	10.12	39.2	89.87	56.43
76.62	25.11	122.11	6.89	38.27	32.77	20.56	58.75	54.37	86.93	5.98	22.53	92.55	62.54	24	18.09	51.51	2.19	39.2	75.38	35.13	30.58	17.98	87.14	7.46	44.2	58.81	20.64
116.76	82.52	234.85	15.97	22.27	70.68	35.14	37.33	23.82	68.91	4.57	39.65	63.82	34.57	106.06	87.06	178.27	13.98	13.6	82.09	48.83	163.06	152.09	196.9	6.85	41.05	93.27	77.24
43.31	26.11	97.78	8.02	22.44	60.28	26.7	146.15	135.36	203.12	7.63	42.16	92.62	66.64	138.99	126.96	217.58	7.84	40.8	91.35	58.35	50.71	19.96	144.47	5.43	47.67	39.36	13.82
30.87	19.93	85.21	7.32	33.09	64.58	23.39	43.33	15.61	93.7	8.26	53.94	36.02	16.66	177.01	160.93	222.05	8.05	41.58	90.92	72.48	21.3	18.14	40.14	2.1	37.14	85.18	45.19
57.06	28.31	92.47	5.61	34.79	49.62	30.62	79.69	66.96	118.77	6.68	22.44	84.02	56.38	49.38	12.03	184.37	8.31	46.62	24.36	6.53	170.47	153.15	250.65	8.78	41.71	89.84	61.1
120.82	113.89	196.48	9.76	30.26	94.27	57.97	148.18	130.8	224.84	9.56	35.49	88.27	58.18	41.95	8.7	137.48	8.78	47.31	20.74	6.33	124.35	100.21	234.78	11.56	31.03	80.59	42.68
147.82	122.69	291.41	13.32	30.29	83	42.1	149.45	131.28	222.6	10.36	33.7	87.84	58.97	26.07	19.68	52.69	3.34	23.23	75.49	37.35	20.74	16.68	44.06	2.44	30.26	80.44	37.86
122.56	21.28	345.64	15.53	61.23	17.36	6.16	58.08	42.49	137.88	10.89	19.71	73.15	30.81	75.33	68.27	141.47	9.88	25.84	90.63	48.26	28.54	10.03	48.57	3.83	38.27	35.15	20.66
100.39	91.93	192.55	13.88	15.64	91.57	47.74	75.04	22.54	236.62	11.91	33.32	30.04	9.53	117.17	58.23	211.36	12.21	22.44	49.7	27.55	18.66	15.09	43.99	3.15	42.16	80.83	34.29
146.61	125.65	260.23	11.92	32.01	85.7	48.28	135.07	114.84	220.63	10.12	33.09	85.03	52.05	183.6	163.69	220.67	5.72	45.05	89.16	74.18	125	106.42	182.23	9.87	23.27	85.13	58.4
112.88	93.83	189.47	11.14	23.8	83.13	49.53	134.41	126.71	222.9	13.59	14.25	94.27	56.84	200.68	185.43	244.24	8.44	42.16	92.4	75.92	30.32	19.32	70.65	10.6	24.07	63.71	27.34
133.41	129.04	192.62	5.2	44.88	96.73	66.99	120.7	100.48	201.99	7.16	38.52	83.25	49.75	140.21	123.98	211.64	7.6	37.83	88.42	58.58	167.28	147.68	230.99	8.01	39.89	88.28	63.93
37.01	30.15	66.99	5.2	19.95	81.46	45	107.84	102.78	146.27	6.22	31.96	95.31	70.27	58.16	51.07	98.57	7.01	22.44	87.81	51.81	96.78	80.8	177.95	9.68	24.07	83.48	45.41
107.74	84.69	182.01	10.37	22.44	78.61	46.53	137.07	117.56	200.55	7.31	38.27	85.76	58.62	47.39	41.49	59.65	4.18	22.44	87.56	69.56	136.94	117.59	180.19	7.2	40.36	85.88	65.26
150.71	139.56	203.19	8.52	33.32	92.61	68.68	21.45	8.69	39.4	4.13	36.18	40.51	22.06	123.64	92.59	232.47	13.61	30.26	74.88	39.83	89.29	20.72	142.81	4.91	57.77	23.21	14.51
116.18	90.58	204.79	10.07	36.88	77.97	44.23	96.45	81.72	167.65	5.58	38.08	84.74	48.75	77.27	69.56	132.88	7.25	41.27	90.02	52.35	213.82	18.39	272.8	6.52	51.15	8.6	6.74
137.13	114.11	234.84	10.02	33.4	83.22	48.59	133.45	115.45	173.88	6.13	38.52	86.51	66.4	39.19	28.82	67.03	4.81	44.2	73.53	42.99	121.17	88.26	167.96	4.83	42.16	72.84	52.55
121.85	114.4	213.19	8.86	30.95	93.88	53.66	178.35	167	224.03	6.81	43.84	93.64	74.54	96.72	77.92	148.84	9.56	31.28	80.57	52.35	85.11	66.67	202.29	11.67	41.48	78.33	32.95
196.5	182.43	333.98	12.87	29.58	92.84	54.62	148.31	134.3	204.29	7.33	33.91	90.56	65.74	65.03	55.79	141.58	9.29	17.88	85.79	39.4	85.71	61.99	184.4	13.55	27.14	72.33	33.62
159.3	143.63	248.69	9.54	34.19	90.16	57.75	75.75	25.63	122.6	9.14	35.77	33.84	20.91	49.99	35.77	96.06	10.65	20.18	71.55	37.23	152.27	134.19	210.52	5.92	46.33	88.13	63.74
153.77	135.75	276.29	12.82	26.14	88.28	49.13	92.88	11.45	197	10.86	30.65	12.32	5.81	151.13	135.7	201.91	6	46.77	89.79	67.21	130.26	120.2	163.57	5	37.57	92.28	73.49
80.99	68.57	163.01	10.07	29.24	84.66	42.06	25.57	16.15	54.75	5.49	30.26	63.18	29.5	119.91	95.01	177.37	7.31	37.14	79.24	53.57	108.57	74.72	228.55	12.12	37.83	68.83	32.69
154.3	138.46	287.51	15.7	33.4	89.73	48.16	43.2	25.88	80	5.57	29.57	59.91	32.35	103.82	88	177.3	11.19	15.82	84.76	49.63	137.68	96.27	270.9	15.93	23.94	69.92	35.54
64.56	59	106.09	6.64	14.75	91.39	55.61	116.55	108.35	188.9	7.91	35.49	92.96	57.36	30.08	26.22	45.92	3.53	29.24	87.17	57.11	22.5	16.32	51.91	5.04	35.36	72.54	31.44
49.8	42.51	94.35	5.96	18.74	85.35	45.05	60.29	56.52	119.52	13.25	12.92	93.75	47.29	58.58	35.76	105.8	8.36	23.51	61.05	33.8	124.62	101	170.45	5.11	43.98	81.05	59.26
71.53	26.47	131.14	11.3	40.58	37.01	20.19	92.92	81.42	172.63	7.43	27.1	87.62	47.17	170.21	148.82	270.48	15.57	44.71	87.43	55.02	106.76	73.14	194.64	9.68	34	68.51	37.58
86.83	19.02	150.48	6.85	66.72	21.91	12.64	162.14	150.73	224.84	6.7	47.46	92.96	67.04	59.34	54.8	104.33	6.48	14.42	92.35	52.52	24.64	20.41	47.11	3.72	25.84	82.85	43.32
164.83	141.61	261.14	11.78	35.77	85.91	54.23	155.34	126.21	283.62	15.94	27.28	81.24	44.5	74.91	62.55	174.04	15.71	17	83.5	35.94	100.31	29.39	148.75	3.89	47.67	29.3	19.76
101.69	91.32	192.86	8.09	26.05	89.8	47.35	115.4	98.05	222.79	12.43	24.48	84.96	44.01	169.68	156.15	237.64	7.94	46.08	92.03	65.71	91.55	14.47	184.41	13.1	48.83	15.81	7.85
51.55	30.39	115.4	10.92	15.64	58.94	26.33	80.6	71.6	114.46	8.5	14.28	88.83	62.55	127.64	119.2	177.41	7.66	36.04	93.39	67.19	117.01	98.46	197.38	8.98	28.89	84.14	49.88
113.41	106.71	182.64	10.91	21.57	94.09	58.43	119.03	98.09	177.3	13.02	13.6	82.4	55.32	163.37	154.65	211.2	11.98	15.64	94.66	73.22	28.12	15.34	90.14	5.03	49.64	54.57	17.02
117.37	114.62	165.68	6.3	38.27	97.66	69.18	171.32	161.77	225.84	6.21	46.45	94.42	71.63	62.74	41.06	73.86	4.16	7.36	65.45	55.6	68.66	33.9	149.58	14.92	39.2	49.38	22.67
90.79	83.84	143.6	9.21	22.44	92.34	58.38	45.2	34.68	83.48	7.38	14.96	76.73	41.54	106.68	87.37	161.92	7	37.68	81.9	53.96	172.23	158.6	202.68	11.45	28.4	92.09	78.25
55.65	50.99	114.18	6.6	19.04	91.62	44.66	66.77	60.29	92.96	5.37	23.66	90.29	64.86	93.63	20.81	184.11	7.11	59.16	22.23	11.3	63.2	57.1	155.98	11.78	24.48	90.35	36.61
56.83	39.9	97.24	5.35	30.95	70.22	41.04	127.87	105.77	226.37	9.69	35.9	82.72	46.73	61.75	54.15	91.26	6.39	20.4	87.69	59.33	80.04	55.69	193.27	15.34	25.05	69.58	28.81
95.19	81.18	214.38	20.79	11.83	85.28	37.87	137.19	134.6	174.66	9.16	15.21	98.11	77.06	147.78	139.54	193.74	7.7	40.8	94.43	72.02	91.01	54.01	185.08	9.26	32.7	59.34	29.18
106.6	101.67	199.8	7.82	26.14	95.38	50.89	164.5	157.82	233.93	8.33	38.61	95.94	67.47	168.29	156.7	228.71	6.32	51.94	93.12	68.52	69.71	56.11	124.92	7.09	23.38	80.5	44.92
177.54	163.64	257.79	8.46	37.83	92.17	63.48	22.91	13.31	54.32	2.87	35.58	58.09	24.5	68.21	47.6	133.64	9.83	37.57	69.78	35.62	150.18	132.48	205.13	11.22	31.96	88.21	64.58
99.79	76.67	182.33	10.25	23.94	76.83	42.05	136.52	114.44	220.87	10.39	27.51	83.83	51.81	58.13	39.03	105.55	9.13	25.84	67.14	36.98	138.06	126.74	203.34	6.57	42.74	91.8	62.33
109.49	79.2	221.31	16.77	22.67	72.33	35.79	99.76	85.71	191.02	12.4	15.49	85.92	44.87	97.4	61.79	197.64	15.08	19.72	63.43	31.26	62.51	55.92	139.87	7.14	40.83	89.46	39.98
171.79	161.57	236.39	7.81	37.93	94.05	68.35	137.74	127.46	170.07	10.16	22.34	92.54	74.95	152.28	116.2	210.19	6.74	44.02	76.31	55.28	58.12	30.92	100.74	9.08	13.99	53.2	30.7
156.08	135.32	237.92	9.96	28.53	86.7	56.87	138.84	131.38	218.07	8.84	41.89	94.63	60.25	107.98	21.51	156.65	9.08	58.48	19.92	13.73	38.39	15.99	202.98	10.68	43.26	41.64	7.88
71.03	56.86	118.16	8.92	23.8	80.06	48.12	132.41	118.74	188.81	6.5	43.08	89.67	62.89	124.26	96.89	194.42	10.3	27.14	77.97	49.83	27.58	15.28	81.28	5.53	51	55.41	18.8
34.87	23.9	66.65	4.39	22.16	68.54	35.85	25.78	14.7	52.89	2.95	36.61	57.01	27.8	34.67	26.68	60.94	5.6	11.13	76.95	43.79	129.1	113.62	197.68	8.21	42.64	88.01	57.48
129.92	123.92	192.07	8.46	29.92	95.38	64.52	148.51	146.09	160.45	4.78	26.5	98.38	91.05	191.27	182.01	241.13	8.41	25.09	95.16	75.48	34.73	14.1	60.56	3.47	47.46	40.58	23.28
101.2	71.71	203.24	16.45	16.51	70.86	35.29	73.89	71.31	90.58	3.78	34.39	96.5	78.73	90.33	19.18	142.53	5.85	40.12	21.23	13.46	161.28	150.2	193.12	5.11	42.64	93.13	77.77
90.13	78.51	149.13	8.96	17.68	87.11	52.65	40.44	8.03	83.41	3.96	35.08	19.85	9.62	132	122.35	184.48	4.87	45.92	92.69	66.32	104.68	89.41	183.87	8.25	30.8	85.42	48.63
128.5	106.02	239.97	15.65	14.96	82.51	44.18	66.51	21.8	115.76	10.6	16.24	32.78	18.84	145.12	103.68	270.17	15.27	28.78	71.45	38.38	69.04	26.02	148.86	8.17	35.77	37.69	17.48
112.99	101.59	219.41	14.92	15.82	89.92	46.3	130.83	118.63	228.32	13.72	21.08	90.67	51.96	171.05	156.71	219.38	6.44	47.18	91.62	71.44	36.69	10.88	57.76	3.74	31.31	29.64	18.83
110.01	86.1	183.14	7.55	26.44	78.26	47.01	155.46	134.58	262.34	12.61	38.08	86.57	51.3	107.42	102.21	165.49	7.71	34	95.15	61.76	97.89	29.25	223.01	13.87	30.26	29.88	13.11
85.62	70.9	143.82	9.65	23.8	82.81	49.3	116.94	103.31	189.76	7.9	35.36	88.35	54.44	133.78	114.38	218.55	8.98	40.13	85.5	52.33	13.37	10.63	21.58	1.29	30.27	79.52	49.26
56.85	48.16	107.68	10.71	15.64	84.71	44.72	149.08	138.23	199.94	8.95	37.4	92.72	69.14	62.63	28.4	140.43	12.73	38.08	45.34	20.22	78.76	77.26	109.09	6.01	19.72	98.08	70.82
149.03	132.01	222.96	9.61	33.7	88.58	59.21	79.63	74.26	132.9	7.14	25.74	93.26	55.87	45.21	42.71	76.73	8.76	15.64	94.45	55.66	100.99	20.63	158.69	4.81	41.27	20.43	13
74.9	41.46	129.04	8.44	26.82	55.35	32.13	44.44	34.31	104.57	10.75	34.39	77.21	32.81	57.05	49.53	86.41	5.51	23.47	86.82	57.32	58.55	34.61	99.44	6.33	36.45	59.12	34.81
64.91	54.52	122.85	9.3	16	84	44.38	81.32	12.5	166.69	7.83	36.72	15.37	7.5	26.53	19.68	50.62	3.45	31.77	74.17	38.87	61.35	35.81	123.09	6.68	32.33	58.36	29.09
162.49	149.61	222.26	7.52	39.89	92.07	67.31	153.69	142.17	226.77	9.22	35.36	92.5	62.69	107.66	78.54	207.4	10.71	29.24	72.94	37.87	63.61	58.18	102.06	5.72	27.14	91.47	57.01
141.65	135.83	201.25	6.29	35.77	95.89	67.5	118.95	20.96	241.73	6.93	58.46	17.62	8.67	123.47	100.46	235.81	12.25	29.58	81.36	42.6	28.66	12.2	45.65	2.94	24.48	42.56	26.72
25.68	11.47	53.95	2.4	68	44.67	21.26	138.26	135.89	194.43	7.57	27.14	98.28	69.89	74.44	61.81	135.06	12.7	21.76	83.03	45.76	55.52	50.8	88.97	6.81	19.47	91.51	57.1
100.39	96.13	163.46	7.65	25.64	95.75	58.81	66.57	9.85	135.65	12.69	22.44	14.79	7.26	168.68	160.14	222.8	6.54	38.08	94.93	71.88	31.86	22.17	72.49	4.42	34.68	69.6	30.59
51.01	32.34	81.95	4.61	31.64	63.4	39.46	205.78	194.3	243.09	5.82	39.89	94.42	79.93	58.93	37.1	126.48	8.83	24.35	62.96	29.33	32.98	12.75	118.58	6.52	39.89	38.67	10.75
43.53	15.96	75.53	5.86	26.59	36.66	21.13	176.31	167.22	241.55	6.73	42.11	94.84	69.23	174.04	157.82	252.3	8.61	43.6	90.68	62.55	129.73	120.12	192.21	5.77	44.2	92.59	62.49
127.3	106.85	207.36	9.92	32.34	83.94	51.53	149.66	120.5	243.84	10.34	37.14	80.51	49.42	54.33	44.59	85.3	4.97	21.32	82.07	52.27	163.68	152.5	211.76	6.32	42.64	93.17	72.02
59.12	16.94	132.79	10.4	17.19	28.66	12.76	78.97	75.98	136.97	9.4	18.79	96.22	55.48	96.76	54.69	214.36	10.36	29.92	56.52	25.51	28.71	25.26	67.07	5.8	36.88	87.99	37.66
119.24	97.35	219.86	14.13	22.01	81.64	44.28	56.24	11.45	101.27	6.15	30.26	20.36	11.3	132.46	105.09	242.7	14.4	21.57	79.33	43.3	102.79	78.32	184.7	9.78	27.83	76.19	42.4
53.39	24.29	86.9	4.96	18.62	45.5	27.96	67.51	63.82	100.24	7.74	17	94.52	63.66	95.28	15	157.45	7.66	49.52	15.75	9.53	58.61	34.59	89.81	6.48	25.34	59.02	38.52
68.97	58	138.23	11.96	16.7	84.09	41.96	151.44	142.46	220.06	9.15	46.7	94.07	64.74	48.91	36.85	89.86	9.91	29.24	75.36	41.02	63.2	18.1	151.89	8.58	39.89	28.64	11.92
117.8	110.7	212.61	11.53	18.81	93.97	52.07	41.38	16.32	74.61	7.11	14.25	39.45	21.88	68.97	66.43	90.96	5.44	23.64	96.32	73.04	94.18	86.44	134.57	7.04	30.39	91.78	64.24
29.72	19.42	113.82	8.43	34.09	65.36	17.06	28.3	14.47	71.91	4.84	27.73	51.13	20.12	93.2	86.66	136.13	8.59	21.76	92.98	63.66	50.97	43.61	61.13	2.95	22.44	85.56	71.34
33.04	16.87	68.85	5.99	27.2	51.05	24.5	33.41	19.95	54.51	3.09	24.07	59.71	36.6	58.22	53.1	90.94	5.52	22.96	91.21	58.39	36.65	26.23	90.81	6.23	31.91	71.57	28.88
23.11	17.66	65.17	4.1	36.88	76.41	27.1	131.61	113.45	207.83	13.18	22.96	86.21	54.59	35.02	18.67	62.32	3.11	35.77	53.3	29.95	45.94	25.09	84.48	5.09	39.2	54.61	29.7
35.43	18.03	87.18	4.63	34.91	50.89	20.68	121.38	114.08	182.2	8.07	29.24	93.99	62.61	183.69	166.08	239.98	8.69	42.16	90.41	69.21	91.05	19.05	152.04	4.46	45.56	20.93	12.53
99.66	75.75	219.92	12.7	22.44	76	34.44	95.97	91.74	119.21	5.77	24.48	95.6	76.96	39.2	29.85	70.45	3.8	30.95	76.15	42.37	153.77	142.69	185.28	8.64	39.2	92.79	77.01
139.2	116.4	246.87	9.49	29.92	83.62	47.15	86.57	83.79	136.56	8.91	21.08	96.79	61.36	70.63	57.23	94.19	6.31	24.48	81.03	60.76	150.91	132.69	226.82	11.16	24.31	87.93	58.5
60.76	19.71	123.45	10.99	26.52	32.44	15.97	143.5	122.58	228.53	9.1	46.92	85.42	53.64	194.57	187.83	241.38	7.24	44.2	96.54	77.81	62.82	15.31	326.23	17.03	38.08	24.37	4.69
107.79	91.88	162.87	9.92	24.07	85.24	56.41	80.63	39.35	164.34	14.07	22.27	48.81	23.95	87.01	77	106.88	5.77	25.34	88.49	72.04	33.63	25.47	60.22	3.4	32.33	75.73	42.29
124.35	95.98	243.66	15.11	20.4	77.19	39.39	131.24	114.45	195.15	10.2	14.28	87.2	58.65	160.45	144.84	216.77	6.84	45.48	90.27	66.82	72.93	11.32	176.79	9.85	41.96	15.52	6.4
131.49	109.14	257.76	13.34	22.33	83	42.34	171.04	161.26	227.13	6.34	46.77	94.28	71	171.03	161.32	227.27	7.26	40.3	94.32	70.98	94.52	61.89	187.56	14.94	27.2	65.48	33
120.25	104.14	206.45	12.11	19.48	86.6	50.44	130.15	70.78	194.59	6.48	40.12	54.39	36.38	127.03	116.2	182.95	7.31	39.09	91.48	63.52	85.88	16.97	152	4.27	59.15	19.76	11.17
67.09	55.51	119.51	7.21	14.61	82.73	46.45	139.92	121.83	220.69	10.32	29.22	87.07	55.2	120.6	107.93	216.57	11.95	23.8	89.49	49.84	16.42	12.69	24.43	1.05	40.9	77.28	51.93
67.05	62.25	103.16	6.31	19.95	92.83	60.35	68.16	56.55	151.72	14.05	14.44	82.96	37.27	159.7	127.79	211.82	6.67	39.2	80.02	60.33	93.21	22.67	130.79	4.25	36.04	24.33	17.34
55.61	19.79	120.49	9.63	21.32	35.59	16.43	123.05	112.98	173.61	9.25	19.95	91.82	65.08	116.94	87.36	179.2	8.91	38.52	74.7	48.75	55.31	53.36	83.7	3.59	36.51	96.47	63.75
102.05	83.19	159.72	12.82	21.17	81.52	52.08	152.61	138.8	230.9	8.67	45.92	90.96	60.11	51.3	39.73	120.7	6.82	26.59	77.44	32.91	44.98	37.66	113.06	8	15.13	83.73	33.31
76.82	36.18	141.95	12.77	16.32	47.1	25.49	113.67	80.97	218.1	12.84	31.28	71.23	37.12	161.55	151.48	198.81	5.94	37.31	93.77	76.19	125.42	90.12	221.13	11.64	27.2	71.86	40.75
38.05	20.57	106.77	6.97	72.36	54.05	19.26	133.2	124.74	191.03	7.58	40.8	93.65	65.3	114.69	91.39	157.66	9.96	29.92	79.68	57.97	51.38	47.7	94.41	8.35	15.64	92.84	50.53
135.23	132.35	148.16	7.41	11.68	97.87	89.33	53.78	46.48	111.16	8.48	23.8	86.43	41.82	32.79	9.33	127.84	5.78	52.27	28.47	7.3	118.34	113.17	150.31	5.82	39.2	95.63	75.29
29.84	28.75	39.06	2.82	24.48	96.36	73.61	76.21	37.9	149.26	9.52	29.92	49.73	25.39	86.78	59.27	164.22	14.63	15.64	68.29	36.09	77.96	75.82	123.08	6.33	19.72	97.25	61.6
32.79	10.54	73.15	3.95	36.45	32.15	14.41	51.02	19.13	98.83	8.29	44.71	37.49	19.36	144.05	135.14	200.59	6.69	45.83	93.81	67.37	80.93	58.07	189.28	17.78	16.51	71.75	30.68
119.38	96.8	191.48	4.37	47.87	81.09	50.56	156.19	144.08	202.02	5.69	44.71	92.25	71.32	24.58	15.88	41.11	4.03	29.92	64.62	38.63	81.69	8.32	170.03	5.76	52.88	10.19	4.89
39.93	27.68	98.79	6.76	17	69.32	28.02	39.55	28.64	71.44	7.03	36.04	72.41	40.09	143.29	130.24	211.33	7.58	39.12	90.89	61.63	66.57	52.73	110.38	9.16	26.05	79.21	47.77
60.67	57.31	96.01	6.39	23.23	94.46	59.7	152.8	138.59	219.3	7.37	44.71	90.7	63.19	106.24	80.81	208.92	10.22	25.16	76.06	38.68	56.34	54.66	83.57	6.21	14.96	97.01	65.41
156.13	138.32	210.82	5.96	38.08	88.59	65.61	78.59	74.45	84.95	3.19	16.41	94.73	87.64	93.8	23.18	232.05	11.14	35.77	24.71	9.99	93.43	5.51	157.48	5.35	48.83	5.9	3.5
124.39	113.17	182.09	6.54	37.14	90.98	62.15	168.31	152.72	233.22	10.62	35.46	90.74	65.48	63.03	48.32	128.02	6.95	28.16	76.66	37.74	66.43	8.47	156.18	6.16	44.2	12.75	5.42
44.55	14.14	68.6	4.04	33.4	31.73	20.61	51.12	26.67	190.57	13.91	93.93	52.18	14	67.88	48.99	132.72	7.17	41.27	72.17	36.91	33.6	16.24	63.58	7.76	44.88	48.32	25.54
45.52	11.82	88.2	8.47	24.48	25.96	13.4	142.42	122.14	202.35	8.62	31.96	85.76	60.36	79.34	16.53	152.47	10.64	28.53	20.83	10.84	39.81	14.96	71.51	5.72	43.12	37.58	20.92
34.62	13.88	70.05	5.96	25	40.1	19.82	143.54	130.96	199.85	8.36	43.3	91.23	65.53	33.17	13.21	65.42	5.71	51.68	39.82	20.19	76.41	55.45	180.93	13.21	15.61	72.57	30.65
108.55	100.08	163.55	9.09	19.01	92.2	61.19	192.25	184.36	224.32	5.03	39.49	95.89	82.18	131.67	98.21	207.25	10.16	31.3	74.58	47.39	30.08	27.46	52.38	5.49	23.94	91.3	52.42
178.59	170.24	239.44	7.81	29.92	95.32	71.1	130.55	97.85	189.35	7.33	36.04	74.95	51.68	115.37	109.84	175.14	7.03	25.13	95.21	62.72	109.55	58.81	166.04	4.99	38.52	53.69	35.42
104.42	101.79	113.51	6.22	15.57	97.48	89.67	126.29	103.34	244.54	11.46	28.56	81.82	42.26	66.82	47.85	152.47	7.5	37.57	71.62	31.39	88.34	70.81	178.97	9.39	22.7	80.16	39.56
106.59	100.19	172.3	7.89	22.01	94	58.15	156.21	143.84	203.81	10.16	37.4	92.08	70.57	73.69	19.73	168.05	10.1	43.05	26.77	11.74	174.97	163.12	218.61	12.69	16.57	93.23	74.62
60.51	51.39	100.67	5.86	28.85	84.93	51.05	155.68	141.23	214.93	7.39	33.7	90.72	65.71	40.17	37	104.45	8.72	22.8	92.09	35.42	151.18	134.26	239.3	8.07	51.68	88.81	56.1
27.09	8.08	59.31	3.02	79.07	29.83	13.63	99.32	92.36	160.03	8.39	23.8	92.99	57.71	74.74	13.85	180.43	6.65	68	18.52	7.67	170.89	151.81	225.63	14.56	31.96	88.83	67.28
159.99	135.52	231.21	8.8	43.33	84.7	58.61	109.94	97.39	172.3	8.74	27.88	88.59	56.52	174.01	156.66	236.56	7.33	44.88	90.03	66.22	122.07	101.31	212.13	12.14	29.92	83	47.76
102.49	92.21	178.47	7.04	29.39	89.97	51.67	100.84	20.54	158.73	12.24	38.27	20.37	12.94	72.59	60.65	136.21	8.49	21.76	83.56	44.53	91.03	54.15	158.88	9.29	51.39	59.48	34.08
138.16	86.45	259.21	13.2	22.29	62.57	33.35	128.78	110.73	222.72	11.74	29.92	85.99	49.72	138.55	122.83	212.63	7.83	41.77	88.65	57.77	29.04	23.42	48.21	2.51	23.66	80.65	48.58
42.12	28.59	96.58	7.35	36.45	67.88	29.6	120.74	114.06	164.66	6.38	46.77	94.47	69.27	115.42	92.55	211.22	10.47	37.93	80.19	43.82	130.47	110.33	204.72	9.04	32.64	84.56	53.89
16.77	9.77	45.21	3.25	26.52	58.3	21.62	80.82	65.42	183.93	7.38	31.31	80.94	35.57	54.57	23.04	106.83	5.76	38.76	42.22	21.57	94.81	69.99	129.24	6.19	46.46	73.82	54.15
56.82	45.35	113.99	10.29	17	79.8	39.78	135.92	109.43	218.85	11.35	35.08	80.51	50	141.32	135.78	221.9	11.79	46.3	96.08	61.19	63.58	56.39	129.27	9.3	14.96	88.7	43.62
85.4	38.35	210.92	10.66	32.38	44.9	18.18	94.37	53.21	174.74	13.85	14.28	56.39	30.45	175.06	129.04	327.93	15.87	30.3	73.71	39.35	50.88	37.93	100.16	6.62	40.83	74.56	37.87
83.37	74.81	177.52	10.28	21.76	89.73	42.14	74.24	52.95	192.77	12.47	23.12	71.33	27.47	144.34	130.45	182.4	5.17	43.33	90.38	71.52	28.47	12.85	62.69	5.2	25.84	45.13	20.5
151.68	147.92	207.93	9	23.37	97.52	71.14	69.47	52.52	153.78	10.36	23.8	75.61	34.15	75.82	63.27	190.22	14.57	14.28	83.45	33.26	118.42	101.29	206.17	9.83	27.88	85.54	49.13
167.01	129.62	259.26	10.62	42.44	77.61	50	133.88	131.11	179.18	6.83	34.68	97.94	73.18	63.94	56.12	84.04	3.92	21.08	87.77	66.77	67.26	50.82	172.94	8.79	42.39	75.56	29.39
66.35	62.48	107.38	5.15	29.58	94.17	58.19	44.96	30.42	81.85	9.24	16.51	67.66	37.17	50.14	40.21	86.01	7.3	19.01	80.19	46.75	168.94	159.44	199.14	5.58	31.38	94.38	80.07
80.37	41.84	134.71	13.01	14.08	52.06	31.06	63.17	41.75	211.58	10.05	29.33	66.09	19.73	20.13	13.41	44.65	4.99	93.93	66.63	30.04	132.81	112.2	181.34	5.84	37.83	84.48	61.87
56.67	22.13	100.31	8.6	42.44	39.05	22.06	20.21	12.93	55.1	2.77	42.9	63.99	23.47	72.13	69.99	91.42	6.26	23.8	97.03	76.56	16.92	12.86	45.35	3.97	24.76	76.02	28.36
73.5	36.56	127.18	7.04	30.95	49.75	28.75	46.46	38.41	106.36	11.94	21.08	82.68	36.11	167.53	152.32	216.01	10.06	40.63	90.92	70.52	50.9	4.71	136.46	8.91	41.48	9.25	3.45
116.51	60.81	186.5	10.09	37.17	52.2	32.61	32.32	28.4	50.87	2.51	33.32	87.87	55.84	26.01	21.35	55.5	2.97	41.03	82.08	38.47	23.15	14.69	51.45	2.55	46.29	63.48	28.56
149.71	144.94	208.77	9.71	23.94	96.81	69.42	133.19	125.13	193.19	9.65	37.4	93.95	64.77	126.36	99.98	250.74	11.24	26.36	79.12	39.87	62	20.05	94.1	6.33	41.27	32.35	21.31
70.08	48.57	129.32	8.42	24.48	69.31	37.56	173.11	158.84	240.93	7.52	47.31	91.75	65.93	98.5	63.87	208.82	12.32	40.58	64.84	30.59	80.65	5.69	198.63	10.94	28.07	7.05	2.86
85.56	80.65	144.92	11.41	25.45	94.26	55.65	80.51	58.69	159.52	12.99	27.88	72.89	36.79	57.24	55.97	96.09	6.5	39.89	97.78	58.24	135.95	113.01	213.74	12.35	35.08	83.12	52.87
19.47	12.28	48.79	3.61	23.94	63.07	25.17	113.46	100.44	219.22	14.89	39.44	88.53	45.82	27.94	9.67	204.41	10.51	77.65	34.63	4.73	59	16.48	131.13	8.01	59.84	27.93	12.57
89.98	86.94	94.03	3.41	21.76	96.62	92.45	127.36	97.2	219.35	9.69	33.7	76.32	44.31	27.33	9.97	69.54	4.35	32.51	36.48	14.34	106.89	4.52	138.1	3.68	43.33	4.23	3.27
97.63	90.68	138.55	9.05	19.04	92.88	65.45	138.78	130.19	206.38	9.17	33.35	93.81	63.08	77.03	23.91	125.53	11.19	28.56	31.04	19.05	106.16	86.55	181.67	11.34	33.01	81.53	47.64
109.32	92.9	203.66	15.26	19.72	84.98	45.62	140.53	130.6	225.93	10	39.44	92.94	57.81	122.92	104.43	203.52	11.5	32.33	84.96	51.31	92.67	13.24	191.73	16.94	54.34	14.29	6.91
26.04	19.2	47.19	3.77	19.95	73.73	40.69	190.09	174.21	270.1	9.87	39.89	91.64	64.5	99.65	83.16	201.79	13.05	15.2	83.45	41.21	162.82	125.42	265.35	11.65	33.7	77.03	47.27
66.04	54.36	112.17	9.01	20.4	82.31	48.46	139.76	135.88	210.2	9.25	26.44	97.22	64.65	96.98	87.35	145.88	6.48	29.92	90.07	59.88	105.98	99.1	149.12	5.92	37.4	93.51	66.45
90.17	4.01	134.87	8.87	34.91	4.44	2.97	45.52	39.13	83.19	7.8	24.48	85.97	47.03	36.76	23.96	71.36	6.42	34.68	65.17	33.57	138.37	116.52	214.14	9.43	34.91	84.21	54.41
57.87	24	93.7	8.01	16.58	41.47	25.61	73.2	8.89	250.11	15.83	46.24	12.14	3.55	141.83	117.27	233.95	12.92	35.08	82.68	50.13	50.02	46.39	67.57	3.17	23.8	92.75	68.65
127.71	113.44	203.3	7.21	38.47	88.82	55.8	57.19	49.96	93.5	5.84	24.76	87.35	53.43	180.22	170.2	233.48	7.83	29.43	94.44	72.89	93.93	13.95	137.75	3.99	50.1	14.85	10.13
147.93	133.21	219.35	8.91	36.82	90.05	60.73	37.81	21.03	65.49	4.63	41.81	55.61	32.11	121.63	72.37	194.3	7.25	50.21	59.5	37.25	118.08	98.89	190.09	10.47	32.41	83.75	52.02
50.53	29.32	108.65	8.76	19.95	58.03	26.98	53.25	40.54	100.4	9.77	16.38	76.13	40.38	149.59	131.4	249.49	10.7	39.89	87.84	52.67	64.23	59.24	94.02	6.16	30.26	92.22	63
54.67	17.3	111.84	8.2	23.39	31.65	15.47	23.95	14.64	89.56	4.97	44.2	61.1	16.34	57.09	33.96	92.93	6.27	45.56	59.48	36.54	159.51	143.33	227.83	8.1	44.02	89.86	62.91
150.16	134.99	222.39	9.29	28.34	89.9	60.7	30.24	12.79	71.19	6.54	30.6	42.29	17.96	57.27	48.36	119.41	21.79	14.96	84.44	40.5	18.77	14.8	46.58	4.63	38.08	78.86	31.77
34.37	25.99	68.77	5.96	27.05	75.62	37.79	111.53	17.06	238.1	10.32	32.33	15.3	7.17	55.61	49.17	103.86	6.66	39.24	88.42	47.34	73.92	51.27	176.56	10.22	26.44	69.35	29.04
170.42	143.07	262.92	12.4	31.96	83.95	54.42	142.25	119.21	208.79	7.69	38.52	83.8	57.1	35.42	19.62	62.73	4.27	30.6	55.39	31.27	149.71	132.93	225.42	6.64	45.56	88.79	58.97
157.65	147.87	219.92	9.44	35.77	93.8	67.24	134.5	129.58	184.52	7.59	28.56	96.34	70.22	100.17	90.61	189.39	12.41	12.66	90.46	47.84	75.01	16.14	164.51	6.21	46.08	21.51	9.81
62.2	61.18	89.84	6.94	14.28	98.36	68.1	60.39	7.01	144.89	7.86	29.92	11.61	4.84	51.49	13.25	94.53	7.68	22.25	25.74	14.02	104.91	97.1	168.67	8.12	31.28	92.55	57.57
35.84	15.45	77.29	5.57	29.24	43.09	19.98	55.78	46.95	114.76	13.4	14.96	84.17	40.91	80.2	8.7	240.48	12.57	36.68	10.85	3.62	124.84	97.52	195.07	7.31	43.52	78.11	49.99
108.37	75.13	169.1	8.22	22.96	69.32	44.43	44.93	30.57	119.83	7.67	46.08	68.05	25.52	105.13	84.19	210.82	11.34	32.33	80.08	39.94	37.1	34.41	51.24	3.19	31.96	92.76	67.15
141.25	137.25	204.59	8.04	28.54	97.17	67.09	145.97	127.39	229.57	8.53	40.57	87.27	55.49	102.47	70.05	210.3	13.33	27.46	68.36	33.31	149.29	126.89	183.44	7.89	35.77	85	69.18
100.84	95.03	141.83	9.65	17	94.24	67	109.19	107.05	134.88	5.53	21.08	98.04	79.36	67.99	14.25	162.04	8.71	52.36	20.96	8.8	146.31	123.42	202.75	8.12	42.64	84.36	60.87
104.45	94.84	195.18	8.81	27.14	90.8	48.59	80.76	7.69	119.67	5.05	34.39	9.52	6.43	162.95	155.19	198.96	8.3	31.97	95.23	78	77.36	43.34	145.42	13.08	48.83	56.02	29.8
104.97	84	194.01	11.84	21.82	80.02	43.3	64.98	62.58	100.81	5.37	16	96.31	62.08	39.35	34.97	69.52	5.35	26.52	88.87	50.31	162.5	144.69	200.55	7.2	43.83	89.04	72.15
125.75	110.87	213.35	12.83	29.58	88.16	51.96	117.55	89.06	186.67	8.21	39.17	75.76	47.71	58.5	19.78	113.7	9.6	39.66	33.81	17.4	35.41	20.11	72.97	12.29	39.89	56.8	27.57
146.59	134.4	184.32	7.3	38.76	91.68	72.91	43.92	34.45	89.87	7.01	15.82	78.44	38.33	75.53	55.43	115.08	7.54	27.88	73.39	48.17	135.08	110.05	195.83	6.14	42.84	81.47	56.2
32.58	20.18	69.45	5.38	57.73	61.94	29.05	93.72	90.67	151.98	11.1	15.82	96.74	59.66	69.42	53.57	140.8	14.94	15.82	77.16	38.05	79.09	52.84	130.99	9.64	24.64	66.81	40.34
80.23	74.13	135.55	9.12	16	92.4	54.69	41.69	22.94	90.96	7.01	19.04	55.03	25.22	154.32	134.36	258.15	11.78	23.02	87.07	52.05	82.35	14.35	223.99	8.08	70.84	17.43	6.41
64.62	26.37	115.67	12.42	15.96	40.81	22.8	146.21	142.64	189.34	6.56	36.45	97.56	75.34	37.09	16.78	68.74	10.54	40.12	45.26	24.42	63.54	27.23	143.87	7.31	38.27	42.86	18.93
84.35	77.04	146.32	7.26	30.27	91.33	52.65	113.37	105.25	207.51	12.65	20.4	92.83	50.72	82.26	56.56	148.47	12.02	13.7	68.76	38.09	166.95	155.41	207.43	7.55	41.27	93.09	74.92
145.81	140.82	237.63	11.77	25.16	96.58	59.26	118.49	100.44	201.14	6.72	37.83	84.77	49.93	115.07	97.05	161.24	8.16	36.22	84.34	60.19	54.8	47.95	132.74	13.2	13.6	87.5	36.12
169.31	163.54	213.23	10.19	18.34	96.59	76.7	22.59	13.59	48.92	3.18	30.6	60.17	27.79	39.02	22.33	80.7	6.47	33.32	57.23	27.67	113.93	94.33	204.65	9.6	38.52	82.8	46.09
74.65	48.16	187.51	12.97	25.74	64.52	25.69	135.48	123.22	196.67	6.35	38.52	90.95	62.65	168.9	145.74	262.22	15.42	31.28	86.29	55.58	60.77	44.26	116.44	8.03	23.12	72.84	38.01
134.53	117.84	253.06	13.35	21.64	87.6	46.57	109.86	97.79	200.96	9.95	26.59	89.01	48.66	152.26	110.71	299.62	15.84	23.94	72.71	36.95	123.2	110.57	157.65	6.51	36.45	89.75	70.13
45.21	36.25	84.52	7.55	24.64	80.16	42.88	146.68	140.19	172.38	6.98	27.86	95.57	81.33	81.01	4.15	214.11	7.43	44.02	5.12	1.94	31.47	25.73	88.95	4.72	43.67	81.76	28.93
62.6	45.74	124.78	8.88	23.8	73.07	36.66	128.73	115.76	207.26	9.05	28.56	89.93	55.85	143.53	117.87	206.32	10.34	42.64	82.12	57.13	144.36	121.49	179.81	9.76	28.42	84.16	67.57
91.97	77.62	166.56	10.03	25.05	84.4	46.6	99.24	97.25	147.72	7.7	24.64	97.99	65.84	142.57	128.56	179.08	6.88	36.72	90.18	71.79	153.41	126.9	223	9.38	43.52	82.72	56.91
51.83	31.56	92.65	7.01	26.13	60.89	34.06	88.72	68.44	155.13	12.04	13.38	77.15	44.12	90.15	17.78	203.65	10.05	47.46	19.72	8.73	154.02	136.89	222.21	6.53	46.24	88.88	61.6
80.91	5.41	152.22	9.5	35.08	6.69	3.55	183.87	175.6	227.57	5.91	43.33	95.5	77.16	97.59	92.49	150.39	6.18	34.68	94.77	61.5	126.92	99.89	212.45	10.35	44.53	78.7	47.02
136.2	117.79	236.4	11.84	32.06	86.48	49.83	57.2	47.58	83.82	4.25	36.74	83.19	56.77	85.23	82.42	97.23	5.96	8.35	96.7	84.77	103.61	11.9	217.88	6.39	55.02	11.48	5.46
114.98	106.48	208.64	11.29	21.45	92.61	51.03	37.27	17.21	65.14	3.91	30.26	46.17	26.42	130.17	125.78	193.82	7.79	41.27	96.63	64.9	118.41	26.26	197.66	5.77	60.52	22.18	13.29
42.18	23.85	81.87	6.18	20.4	56.55	29.14	91.76	83.36	142.27	9.56	19.71	90.84	58.59	29.13	18.38	91.74	5.11	37.4	63.11	20.04	59.72	11.44	180.96	9.18	33.7	19.16	6.32
28.48	17.83	57.13	6.57	42.24	62.6	31.21	78.03	72.05	142.07	7.45	36.45	92.33	50.71	76.12	57.41	129.56	7.7	38.27	75.41	44.31	67.01	11.37	157.28	4.9	48.28	16.97	7.23
56.33	52.92	99.03	6.01	16.32	93.95	53.44	109.65	90.61	206.8	12.12	19.26	82.63	43.81	116.74	95.63	192.81	9.24	40.36	81.92	49.6	105.68	80.26	190.56	8.08	38.02	75.95	42.12
113.17	95.55	206.66	13.29	17.2	84.43	46.24	41.02	29.21	87.1	5.98	27.88	71.21	33.53	31.45	19.4	84.03	7.37	30.6	61.69	23.09	141.53	114.84	177.96	9.26	34.79	81.14	64.53
104.68	96.49	148.47	9.34	33.7	92.18	64.99	23.94	15.94	52.3	3.72	25.84	66.58	30.48	143.76	126.5	217.08	10.61	22.44	87.99	58.27	102.17	79.58	203.76	11.25	38.52	77.89	39.06
16.54	11.71	50.9	3.28	51.68	70.81	23.01	23.95	12.24	44.53	5.12	21.08	51.12	27.49	47.83	27.8	98.87	5.84	34.09	58.13	28.12	76.96	20.54	173.06	7.85	39.66	26.69	11.87
91.41	87.18	160.68	10.11	15.75	95.38	54.26	133.3	119.24	214.34	11.04	35.08	89.45	55.63	123.52	114.47	185.43	10.51	28.89	92.67	61.73	101.97	96.2	159.59	5.99	46.77	94.34	60.28
132.27	114.94	210.35	11.14	23.22	86.89	54.64	142.11	121.13	244.23	12.4	35.36	85.24	49.6	117.9	103.43	180.7	7.04	49.52	87.73	57.24	158.18	153.13	188.99	5.87	34.68	96.8	81.02
173.18	155.13	258.21	10.85	31.12	89.58	60.08	126.4	121.39	198.59	9.18	30.6	96.04	61.12	22.57	16.44	62.16	4.85	20.18	72.86	26.45	137.08	128.54	180.74	5.04	42.64	93.77	71.12
46.72	25.1	150.12	13.67	25.79	53.73	16.72	97.81	19.35	210.42	8.55	56.36	19.78	9.2	138.06	126.59	214.62	9.79	29.24	91.69	58.98	152.32	135.97	203.71	6.85	38.72	89.26	66.75
83.58	82.17	166.74	9.25	14.28	98.31	49.28	95.1	82.77	151.43	9.99	20.18	87.04	54.66	36.18	23	79.88	3.9	39.3	63.57	28.8	20.9	8.72	32.49	1.8	38.76	41.75	26.85
55.12	30.09	86.62	5.72	24.34	54.59	34.74	76.73	70.94	146.5	9.34	22.44	92.45	48.42	84.07	45.62	183.53	10.3	39.44	54.27	24.86	152.99	126.81	227.01	8.28	38.66	82.89	55.86
135.77	123.78	213.94	11.07	22.88	91.17	57.86	70.59	62.43	123.37	9.05	14.28	88.45	50.61	47.31	26.45	73.58	5.68	29.57	55.9	35.94	85.01	16.25	206.19	6.75	56.44	19.11	7.88
128.63	93.84	202.8	7.45	34	72.95	46.27	44.72	27.71	101.56	10.4	27.2	61.97	27.28	96.62	91.78	138.73	5.94	30.61	95	66.16	57.09	42.42	177.58	8.81	46.92	74.3	23.89
104.36	97.45	159.72	8.3	23.8	93.38	61.01	67.49	32.88	139.02	24.13	21.83	48.72	23.65	91.25	79.68	143.21	6.99	27.88	87.32	55.64	137.09	124.15	174.26	9.62	26.52	90.56	71.24
114.63	100.74	213.53	11.24	16.32	87.88	47.18	66.18	48.18	132.48	15.93	11.56	72.8	36.37	82.25	72.13	156.67	13.46	19.72	87.7	46.04	51.55	34.5	135.66	10.19	18.97	66.92	25.43
105.3	77.62	209.87	19.85	10.44	73.71	36.98	65.47	58.19	146.76	10.72	23.66	88.88	39.65	147.21	129.78	191.12	6.52	38.76	88.16	67.9	120.92	87.76	185.27	5.57	46.77	72.58	47.37
130.09	120.92	200.18	7.67	33.86	92.95	60.4	16.62	10.52	40.6	3.06	45.92	63.31	25.92	45.12	8.16	76.31	6.17	28.89	18.09	10.7	129.82	115.24	212.76	8.19	40.12	88.77	54.17
27.2	17.53	73.81	6.48	31.28	64.46	23.76	125.06	122.22	173.22	10.94	22.7	97.73	70.56	79.63	41.11	164.66	12.86	24.07	51.63	24.97	42.57	29.18	97.98	14.35	36.18	68.54	29.78
54.86	45.05	112.13	7.39	21.16	82.12	40.18	23.42	15.6	55.69	3.25	30.6	66.62	28.01	45.12	32.72	83.35	5.15	49.52	72.51	39.25	144.9	130.52	228.51	7.52	47.31	90.08	57.12
120.6	114.86	195.75	7.61	32.33	95.24	58.68	137.56	133.76	194.9	7.5	33.4	97.24	68.63	157.84	145.11	185.63	5.34	41.96	91.94	78.17	135.64	120.85	195.9	6.98	41.27	89.1	61.69
31.85	15.58	80.92	7.48	43.52	48.9	19.25	81.41	78.49	150.58	8.71	25.84	96.41	52.13	91.17	74.63	159.07	9.82	35.77	81.86	46.92	120.85	105.54	189.3	13.34	40.58	87.33	55.75
137.93	115.79	223.57	9.5	30.62	83.95	51.79	15.53	11.08	51.55	3.32	25.16	71.33	21.49	98.18	91.89	124.31	6.31	13.76	93.59	73.92	108.92	17.85	240.92	8.69	60.53	16.39	7.41
59.8	25.8	113.52	9.19	34.79	43.15	22.73	119.55	108.46	194.8	9.64	35.36	90.72	55.67	65.97	32.61	201.41	25.05	16.51	49.43	16.19	22.16	15.8	67.23	3.89	43.65	71.29	23.5
46.77	37.38	96.9	7.77	21.76	79.92	38.57	112.19	96.75	177.92	10.18	33.32	86.24	54.38	12.45	11.71	22.31	1.71	38.52	94.09	52.5	77.59	63.64	127.88	6.54	45.06	82.02	49.77
45.41	5.52	112.63	9.56	22.7	12.15	4.9	102.48	54.53	173.06	10.31	42.84	53.21	31.51	69.46	60.55	122.25	7.46	34	87.17	49.53	125.07	116.12	187.64	7.41	42.19	92.85	61.88
161.42	156.58	218.23	12.91	14.21	97	71.75	41.22	20.42	78.95	20.2	38.52	49.53	25.86	42.69	31.9	92.72	8.68	38.81	74.73	34.41	94.44	17.35	207.84	6.06	72.91	18.37	8.35
168.28	141.58	270.78	13.44	28.09	84.13	52.29	88.36	81.92	162.9	13.6	23.51	92.71	50.29	83	80.61	119.2	6.92	21.57	97.12	67.63	155.31	137.01	196.02	6.37	41.05	88.22	69.9
17.79	11.71	49.11	4.64	26.93	65.82	23.85	93.49	90.59	124.75	7.04	25.74	96.9	72.61	138.27	120.2	182.75	7.6	41.05	86.93	65.77	70.72	52.82	182.87	5.99	44.88	74.68	28.88
131.08	95.8	263.87	15.48	22.29	73.09	36.31	170.38	161.54	200.5	6.65	41.96	94.81	80.57	40.49	34.64	102.28	8.59	24.48	85.54	33.86	24.78	11.02	46.07	2.23	38.08	44.46	23.91
93.73	82.84	180.96	10.71	28.95	88.38	45.78	104.55	94.12	172.76	9.29	25.84	90.02	54.48	60.92	1.79	183.18	11.7	38.27	2.94	0.98	121.93	26.4	200.11	7.16	50.21	21.65	13.19
138.3	133.73	229.58	12.57	23.66	96.7	58.25	147.17	136.14	199.45	9.03	31.96	92.51	68.26	50.61	33.33	109.8	9.03	35.08	65.86	30.36	56.93	0.63	107.91	6.43	41.05	1.11	0.59
156.66	99.43	318.37	21.05	22.96	63.47	31.23	87.66	80.92	133.16	6.29	31.64	92.31	60.77	114.53	107.14	178.6	6.81	44.02	93.54	59.99	160.36	137.28	218.6	6.95	42.84	85.61	62.8
104.58	92.93	205.88	8.5	26.44	88.86	45.14	100	87.25	190.89	8.14	31.96	87.25	45.71	35.52	22.37	84.14	6.83	27.51	62.98	26.59	35.9	23.91	82.75	5.65	43.63	66.61	28.9
74.99	59.44	134.29	8.97	19.72	79.26	44.26	151.61	132.8	214.39	6.72	45.56	87.59	61.94	94.29	59.8	198.23	10.52	39.66	63.42	30.17	75.99	9.46	204.29	12.42	33.01	12.45	4.63
98.91	90.81	173.18	11.47	22.01	91.81	52.43	168.54	156.13	233.57	7.16	46.24	92.64	66.85	58	44.28	133.72	8.69	22.01	76.36	33.12	103.22	82.72	188.96	9.6	36.88	80.14	43.78
107.76	105.07	161.09	9.42	22.05	97.51	65.22	97.81	92.66	160.23	10.33	14.78	94.73	57.83	45.11	30.92	111.7	9.39	22.44	68.55	27.68	129.44	115.98	174.18	5.56	43.14	89.6	66.59
21.26	14.02	56.21	3.47	33.16	65.96	24.95	16.86	10.99	44.42	3.94	34.39	65.16	24.74	72.99	65.79	121.13	5.97	33.7	90.13	54.31	26.43	15.47	86.77	4.78	38.27	58.52	17.83
131.79	125.12	255.09	12.95	22.27	94.94	49.05	56.52	46.79	143.88	12.88	11.83	82.79	32.52	60.3	6.87	139.1	7.1	40.58	11.39	4.94	128.08	112.24	204.61	15.07	40.8	87.63	54.86
172.23	153.32	263.36	9.44	38.27	89.02	58.22	125.02	112.54	186.93	5.61	42.84	90.02	60.21	64.31	13.29	211.32	9.44	50.32	20.67	6.29	114.6	102.64	134.3	6.62	33.09	89.57	76.42
75.98	68.89	134.44	10.44	15.82	90.68	51.25	121.59	92.33	207.32	8.6	39.89	75.93	44.53	150.26	125.64	234.39	8.31	42.64	83.61	53.6	64.94	9.57	151.58	7.88	44.88	14.73	6.31
125.03	119.91	191.64	8.72	33.7	95.91	62.57	159.29	146.56	213.36	7.73	40.9	92.01	68.69	190.2	172.92	246.92	8.18	47.6	90.91	70.03	71.61	19.47	228.01	9.32	39.44	27.18	8.54
64.4	54.98	110.31	10.28	14.28	85.36	49.84	91.87	73.51	190.63	10.64	26.24	80.01	38.56	45.02	1.6	106.46	4.89	42.84	3.55	1.5	47.7	35.29	108.32	11.66	39.66	73.99	32.58
75.94	74.13	120.54	8.32	21.32	97.61	61.5	134.43	122.92	203.69	8.8	35.08	91.44	60.35	55.02	50.37	85.81	6.54	17	91.55	58.7	114.58	106.26	178.57	7.74	38.93	92.74	59.51
87.56	81.58	153.98	10.55	15.13	93.17	52.98	105.96	100.15	159.72	7.74	21.76	94.51	62.7	121.55	114.04	199.5	13.94	12.47	93.82	57.16	114.75	84.8	184.03	8.96	44.88	73.89	46.08
107.93	102.91	167.36	7.72	27.14	95.35	61.49	67.84	49.89	142.18	12.99	22.53	73.55	35.09	79.26	62.68	130.97	10.23	16.99	79.08	47.86	30.53	18.5	63.07	3.47	43.52	60.59	29.33
170.29	153.01	297.51	11.5	40.14	89.85	51.43	112.55	107.16	189.7	9	31.28	95.21	56.49	44.14	20.34	81.25	6.81	23.79	46.08	25.03	75.1	48.05	170.13	7.09	44.2	63.98	28.24
87.08	79	175.03	11.67	16.32	90.72	45.13	124.42	120.08	180.98	9.76	25.84	96.51	66.35	77.68	57.43	136.28	10.36	13.53	73.93	42.14	76.58	27.81	139.65	5.45	39.2	36.31	19.91
116.9	113.09	170.66	7.05	29.24	96.74	66.27	150.35	141.98	198.41	9.11	39.89	94.43	71.56	92.99	82.74	192.81	19.41	10.32	88.98	42.91	92.21	78.23	140.4	9.16	39.89	84.84	55.72
69.69	57.54	173.06	10.73	23.66	82.56	33.25	122.1	117.21	182.79	7.53	36.04	96	64.12	133.9	121.67	203.92	6.91	40.58	90.87	59.67	79.07	53.22	150.76	5.36	38.78	67.31	35.3
82.12	78.35	138.77	10.35	15.64	95.41	56.46	123.18	120.23	195.81	6.93	44.88	97.6	61.4	94.06	83.49	171.43	6.08	42.84	88.77	48.7	121.44	80.58	210.81	6.21	49.52	66.35	38.22
108.06	101.3	207.18	10.26	39.2	93.74	48.9	103	95.2	137.13	7.46	25.84	92.43	69.42	135.2	117.09	245.59	10.18	44.2	86.61	47.68	84.85	10.27	180.61	6.47	59.84	12.11	5.69
108.33	96.2	204.17	10.95	26.52	88.81	47.12	123.03	113.91	162.28	6.56	37.11	92.59	70.19	134.29	113.16	214.6	10.75	36.45	84.26	52.73	115.26	88.15	211.12	10.69	37.4	76.48	41.75
125.49	114.43	219.8	10.26	24.48	91.19	52.06	62.49	57.08	91.6	4.58	29.92	91.34	62.32	58.02	2.64	207.63	8.13	44.71	4.56	1.27	50.82	34.6	101.87	6.51	25.05	68.08	33.97
44.37	29.29	92.96	5.25	18.97	66.01	31.51	30.73	19.6	68.94	6.52	20.66	63.77	28.42	173.22	158.91	195.25	4.58	42.16	91.73	81.38	33.22	17.35	123.82	6.8	44.71	52.23	14.01
76.33	66.94	122.68	6.83	23.12	87.69	54.56	57.58	52.15	88.39	3.71	39.57	90.57	59	134.39	118.93	216.55	9.89	32.64	88.5	54.92	38.92	25.65	106.39	5.5	29.92	65.91	24.11
40.37	20.62	78.16	8.3	22.08	51.07	26.38	110.17	105.61	164.62	8.07	27.14	95.86	64.15	117.17	113.14	137.7	5.29	25.84	96.56	82.16	138.89	101.59	178.04	5.75	41.96	73.15	57.06
130.46	113.88	215.73	9.19	40.37	87.29	52.79	70.31	64.35	114.28	7.21	22.53	91.53	56.31	130.19	121.4	209.7	10.47	44.88	93.25	57.89	67.58	59.94	114.17	7.58	32.33	88.69	52.5
176.02	166.29	296.29	17.16	14.96	94.47	56.13	151.18	134.98	212.15	5.7	43.33	89.28	63.63	80.14	12.4	163.23	7.39	40.12	15.47	7.6	140.23	126.51	215.59	11.02	41.27	90.22	58.68
125.81	120.52	190.5	10.05	32.01	95.79	63.26	128.9	121.61	178	9.37	44.88	94.34	68.32	58	50.46	101.38	8.99	25.16	86.99	49.77	43.46	15.91	111.94	4.65	41.48	36.61	14.22
50.66	23.39	106.52	7.98	15.67	46.16	21.95	122.01	106.12	201.42	9	43.67	86.98	52.69	89.17	75.59	192.65	13	15.64	84.77	39.24	39.75	29.3	73.22	3.66	41.96	73.7	40.01
75.52	70.95	138.33	8.61	20.87	93.95	51.29	106.67	97.24	173.89	7.77	29.92	91.16	55.92	30.02	13.56	80.19	4.76	46.3	45.18	16.91	80.21	12.85	134.07	10.61	23.35	16.02	9.58
142.3	120.04	238	9.08	39.44	84.36	50.44	131.29	122.47	174.13	7.03	41.96	93.28	70.33	102.86	69.24	148.47	7.53	35.08	67.32	46.64	166.95	130.21	260.38	21.04	30.3	77.99	50.01
138.38	107.97	251.95	10.71	38.52	78.03	42.85	91.71	84.78	167.78	8.57	33.4	92.44	50.53	75.26	10.5	105.1	5.09	22.53	13.95	9.99	86.96	83.55	155.4	10.49	24.76	96.08	53.76
147.09	132.14	211.86	9.13	34.68	89.83	62.37	119.06	101.41	230.16	11.05	41.05	85.17	44.06	51.85	23.36	105.16	5.9	33.01	45.05	22.22	22.64	17.04	56.61	2.92	40.58	75.26	30.11
126.61	114.12	215.3	9.17	43.73	90.13	53.01	45	27.66	85.37	5.93	24.07	61.48	32.4	111.34	104.77	135.51	6.91	19.95	94.1	77.31	125.2	25.53	182.41	5.01	53.04	20.39	14
123.84	107.65	213.73	12.46	23.12	86.93	50.37	127.68	113.43	201.9	10.07	31.68	88.84	56.18	83.83	12.13	138.84	7.76	35.08	14.47	8.74	118.53	109.42	164.79	5.25	45.4	92.32	66.4
126.71	120.21	189.84	11.51	33.48	94.87	63.32	103.89	98.23	130.53	7.89	22.44	94.55	75.25	87.44	13.14	191.48	7.96	46.92	15.03	6.86	101.08	86.23	164.99	6.97	42.01	85.31	52.27
114.16	108.13	175.9	9.69	19.72	94.72	61.47	150.3	139.91	218.79	7.38	42.16	93.09	63.95	104.7	98.95	179.03	9.27	21.76	94.51	55.27	95.53	62.4	163.2	5.79	47.52	65.32	38.23
124.65	107.15	220	10.4	31.28	85.96	48.71	114.04	96.08	190.23	10.38	32.52	84.25	50.51	34.81	27.76	65.45	5.27	34.19	79.77	42.42	70.03	10.56	164.43	8.31	35.36	15.07	6.42
58.03	55.43	101.37	6.74	21.12	95.53	54.68	132.73	122.19	226.46	9.14	40.33	92.06	53.95	28.6	24.39	56.65	5.13	25.16	85.25	43.05	141.65	121.98	191.41	8.8	30.6	86.11	63.73
121.39	105.66	228.83	12	31.64	87.05	46.18	137.24	121.17	206.05	9.78	35.08	88.28	58.8	38.09	26.45	93.06	6.27	21.76	69.44	28.42	72.64	68.47	101.41	4.8	37.4	94.26	67.52
150.57	140.69	244.66	12.31	31.15	93.44	57.5	121.28	114.05	178.81	7.23	35.65	94.04	63.78	113.73	97.35	186.07	9.74	36.64	85.6	52.32	45.13	33.46	111.08	6.24	34.39	74.14	30.12
50.07	46.19	85.58	8.62	19.72	92.24	53.97	15.94	14.4	42.7	5.07	23.94	90.29	33.71	59.13	0.65	171.37	6.52	64.88	1.11	0.38	170.01	156.67	196.96	6.4	35.36	92.15	79.54
104.56	95.13	180.25	8.99	27.78	90.98	52.77	123.97	115.85	188.32	8.03	35.77	93.45	61.52	31.02	13.15	71.78	6.79	57.8	42.38	18.31	70.85	69.54	88.77	4.75	25.16	98.15	78.34
146.35	129.59	244.88	11.95	24.1	88.55	52.92	81.08	62	183.03	20.49	31.31	76.47	33.88	31.56	27.23	39.26	2.13	31.31	86.28	69.34	117.91	1.72	268.34	7.73	53.04	1.46	0.64
104.03	96.91	165.47	10.8	23.38	93.15	58.56	84.08	75.78	131.18	10.31	25.16	90.13	57.77	89.92	81.65	179.05	8.61	37.49	90.8	45.6	116.24	96.21	164.62	5.26	39.47	82.77	58.44
212.35	199.98	345.16	16.84	18.79	94.17	57.94	27.87	16.59	64.19	6.06	32.54	59.51	25.84	43.52	32.54	79.94	5.88	44.35	74.78	40.71	152.96	141.35	191.63	5.88	41.96	92.41	73.76
143.62	117	272.15	11.66	38.72	81.46	42.99	87.44	82.07	158.93	9.63	23.38	93.85	51.64	159.67	135.29	249.45	8.51	43.33	84.73	54.24	94.65	90.06	146.26	10.56	8.87	95.15	61.57
97.27	84.52	199.01	8.95	27.14	86.89	42.47	36.22	17.98	127.86	5.78	67.32	49.63	14.06	87.54	73.08	213.53	7.37	45.39	83.49	34.23	17.93	9.32	61.42	4.54	53.04	52.02	15.18
53.17	9.64	101.44	17.85	65.01	18.13	9.5	129.76	110.79	186.54	6.44	36.82	85.38	59.39	180.95	177.12	228.53	13.73	13.22	97.88	77.5	63.97	50.7	139.19	7.34	22.92	79.27	36.43
119.48	112.22	203.1	12.52	22.7	93.93	55.26	36.52	18.52	81.87	7.39	44.53	50.72	22.62	183.07	167.69	229.2	7.06	39.89	91.6	73.16	38.29	25.49	107.23	5.6	28.81	66.57	23.77
66.56	28.68	106.61	7.45	27.2	43.09	26.9	42.87	40.99	69.22	5.43	23.8	95.62	59.22	173.2	163.15	255.77	7.89	50.9	94.2	63.79	52.61	31.07	100.15	7.75	25.84	59.06	31.02
69.22	58.4	210.31	13.2	24.81	84.37	27.77	110.88	104.34	175.62	10.72	23.8	94.1	59.41	29.65	13.94	71.27	5.92	40.36	47.03	19.57	43.4	36.78	103.93	6.28	34.79	84.75	35.39
63.8	35.1	114.19	7.52	22.62	55.01	30.73	117.12	109.5	158.82	6.88	36.45	93.49	68.94	147.43	131.52	219.45	10.88	31.96	89.21	59.93	35.4	22.48	67.5	3.74	33.32	63.5	33.31
35.05	10.79	55.42	10.36	29.92	30.78	19.47	122.47	110.57	187.78	7.92	32.33	90.28	58.88	33.31	30.34	54.53	3.06	31.64	91.08	55.64	29.9	28.32	43.79	3.34	32.01	94.74	64.68
155.25	148.09	222.37	10.22	36.04	95.39	66.59	155.57	144.67	224.48	9.51	40.12	92.99	64.44	107.21	93.27	208.55	11.52	30.6	87	44.72	95.04	26.24	215.94	8.31	42.84	27.61	12.15
70.66	45.75	190.85	7.94	39.89	64.75	23.97	171.61	150.93	249.53	8.42	48.15	87.95	60.49	29.78	14.51	89.73	6	32.64	48.74	16.17	137.56	128.55	197.91	6.85	48.96	93.45	64.95
14.61	11.84	38.04	3.37	26.52	81.03	31.12	92.71	73.12	194.15	12.11	34.57	78.87	37.66	81.01	61.52	169.38	9.02	35.08	75.94	36.32	54.77	23.74	97.81	4.91	35.77	43.35	24.28
106.75	101.04	187.89	9.07	23.38	94.65	53.77	194.7	183.71	294.68	15.96	35.75	94.36	62.34	78.41	68.67	151.26	14.32	14.28	87.57	45.4	95.03	83.2	144.95	5.65	37.4	87.55	57.4
101.48	89.78	184.75	9.48	28.56	88.47	48.6	152.77	135.32	215.63	6.24	42.64	88.58	62.76	126.78	3.98	191.82	7.59	50.32	3.14	2.08	154.98	128.8	227.82	11.7	46.24	83.1	56.53
96.14	90.79	162.45	7.76	31.64	94.44	55.89	52.75	15.75	98.39	5.66	43.33	29.85	16	27.6	24.2	53.45	2.86	38.72	87.69	45.28	156.63	129.14	188.19	6.43	38.47	82.45	68.62
42.95	17.47	143.75	7.71	82.1	40.69	12.16	89.08	82.17	148.61	7.63	28.89	92.24	55.3	54.83	34.99	91.68	8.78	35.08	63.82	38.17	33.14	21.78	80.39	8.25	26.59	65.72	27.09
85.58	78.77	161.99	9.63	22.96	92.05	48.63	50.77	45.48	111.86	8.02	19.95	89.58	40.66	149.5	136.06	237.51	7.41	44.13	91.01	57.29	112.17	88.03	163.08	8.46	41.05	78.47	53.98
33.67	8.1	70.95	6.66	57.68	24.05	11.41	135.74	112.03	218.31	13.36	31.28	82.53	51.32	113.62	14.06	183.63	6.4	46.24	12.37	7.66	132.08	23.9	219.98	6.39	53.04	18.09	10.86
88.13	75.4	143.71	9	23.8	85.55	52.47	29.74	18.19	62.34	3.42	34.91	61.16	29.18	28.18	14.66	49.3	2.63	30.95	52	29.72	34.16	16.1	66.28	5.06	31.28	47.13	24.29
145.71	132.88	221.68	11.9	35.08	91.2	59.94	115.84	103.47	179.62	8.54	36.99	89.32	57.61	116.1	106.41	175.36	5.74	45.4	91.66	60.68	74.49	59.99	158.87	10	21.57	80.53	37.76
133.62	117.7	219.34	10.87	33.7	88.09	53.66	74.93	69.03	130.35	7.45	20.63	92.12	52.96	140.83	126.89	196.29	8.9	39.89	90.1	64.64	54.56	36.04	99.13	7.03	36.04	66.06	36.36
86.96	75.7	188.83	11.24	23.8	87.06	40.09	152.94	138.12	254.63	11.55	29.24	90.31	54.24	65.9	21.44	120.93	4.74	34.79	32.54	17.73	87.03	60.95	146.07	6.46	37.14	70.03	41.73
130.28	100.68	231.81	13.39	35.08	77.28	43.43	140.99	117.26	240.65	10.55	35.77	83.17	48.73	187.01	183.29	233.06	9.44	18.79	98.01	78.65	102.49	3.77	174.96	4.75	53.72	3.68	2.15
125.4	118.74	217.52	8.94	34.68	94.69	54.59	129.4	116.31	199.56	9.6	38.52	89.88	58.28	91.51	67.79	178.33	6.12	46.9	74.07	38.01	123.71	13.61	191.67	5.27	50.9	11	7.1
116.1	106.22	184.41	8.62	32.01	91.49	57.6	72.68	61.52	155.07	10.69	20.4	84.64	39.67	148.25	136.43	187.76	6.76	35.08	92.03	72.67	117.86	9.69	161.11	5.09	43.14	8.22	6.01
147.63	135.93	211.02	8.68	39.3	92.07	64.42	23.36	16.51	72.53	4.84	24.48	70.66	22.76	136.01	124.75	224.66	8.61	39.2	91.73	55.53	113.95	90.88	197.64	8.29	39.2	79.76	45.98
70.5	61.95	174.81	13.29	16.51	87.88	35.44	70.53	62.55	119.63	7.24	13.6	88.68	52.29	193.77	183.07	255.16	7.86	37.4	94.48	71.75	36.37	28.79	74.32	5.08	34.68	79.15	38.73
94.73	81.69	190.42	12.38	24.76	86.23	42.9	76.78	72.54	125.48	6.59	29.92	94.47	57.81	43.59	25.64	90.32	7.89	43.98	58.83	28.39	110.81	21.16	178.25	4.9	57.8	19.1	11.87
120.38	112.43	203.33	11.05	23.8	93.4	55.3	64.87	52.24	123.57	6.39	27.83	80.53	42.28	49.11	43.48	85.72	5.93	43.78	88.54	50.72	114.44	108.27	179.65	6.82	38.76	94.6	60.27
26.66	15.36	54.91	6.42	34.79	57.62	27.98	63.22	38.31	122.19	9.98	20.42	60.59	31.35	179.1	174.18	219.54	10.39	16.21	97.25	79.34	33.98	25.74	59.21	3.82	33.16	75.74	43.47
121.35	116.35	183.55	7.89	40.58	95.88	63.39	47.48	25.02	93.8	5.88	18.36	52.69	26.67	132.53	117.36	208.81	7.6	48.15	88.55	56.2	102.37	20.51	164.11	5.45	52.27	20.04	12.5
62.34	47.72	91.09	11.31	16.99	76.54	52.38	35.05	10.88	78.2	6.68	20.9	31.04	13.91	49.28	33.21	103.66	8.15	51.49	67.39	32.04	72.34	14.81	118.27	4.66	39.44	20.47	12.52
88.95	72.54	160.5	10.2	24.09	81.55	45.19	55	40.99	122.91	11.96	9.63	74.52	33.35	182.15	175.16	205.52	8.47	23.51	96.16	85.23	70.35	69.24	84.51	4.81	10.88	98.42	81.93
113.42	109.69	167.37	6.84	34.57	96.7	65.54	17.4	12.05	41.11	13.04	72.76	69.26	29.31	89.08	18.68	243.35	8.69	44.02	20.96	7.67	32.42	24.84	60.31	4.89	21.76	76.61	41.18
174.02	162.56	288.24	12.2	30.58	93.41	56.4	125.83	122.6	197.45	5.98	44.71	97.43	62.09	79.79	50.68	116.56	11.1	102.58	63.51	43.48	90.14	75.88	218.51	19.71	12.52	84.18	34.73
84.09	68.89	184.67	13.87	20.18	81.93	37.31	138.5	114.34	198.45	9.6	34.91	82.56	57.62	134.57	128.3	166.33	6.8	35.36	95.34	77.14	33.22	23.71	47.93	2.92	26.52	71.37	49.47
78.74	63.84	189.28	12.46	32.01	81.08	33.73	139.11	130.83	198.29	6.96	35.08	94.05	65.98	139.95	124.48	206.24	7.73	43.52	88.95	60.36	140.66	124.87	221.44	8.44	41.27	88.78	56.39
101.96	48.49	218.05	10.99	38.21	47.56	22.24	42.76	19.35	84.37	6.67	27.46	45.25	22.93	190.18	182.63	246.33	13.37	14.28	96.03	74.14	66.3	51.48	100.83	5.52	28.89	77.65	51.06
100.4	96.79	176.37	13.05	21.08	96.41	54.88	53.25	48.04	63.02	2.67	29.57	90.22	76.23	116.81	103.69	186.06	8.8	29.58	88.77	55.73	131.91	111.78	165.48	5.46	37.64	84.74	67.55
86.83	75.42	177.95	9.75	37.14	86.86	42.38	18.51	12.85	56.97	5.27	44.71	69.39	22.55	125.12	121.12	188.53	8.58	24.64	96.8	64.24	65	47.21	121.1	10.87	35.08	72.63	38.98
110.79	99.13	228.69	10.99	31.28	89.48	43.35	196	190.78	282.66	13.65	25.16	97.34	67.49	39.76	25.25	89.2	5.06	38.72	63.52	28.31	111.6	50.01	154.31	5	41.96	44.81	32.41
131.85	127.16	213.46	12.39	31.28	96.44	59.57	169.66	158.12	213.22	6.47	47.46	93.2	74.16	158.6	134.65	200.14	9.54	25.84	84.9	67.28	65.24	62.24	102.57	6.35	34.68	95.4	60.68
90.36	79.32	167.93	9.52	30.95	87.79	47.23	69.84	62.88	85.15	5.03	29.19	90.03	73.85	77.42	72.83	110.35	6.07	25.84	94.07	66	114.09	105.33	166.63	7.42	39.2	92.33	63.21
59.1	30.3	111.58	8.03	32.64	51.27	27.16	87.95	74.71	156.6	7.47	33.98	84.95	47.71	124.79	115.4	205.02	9.21	26.27	92.48	56.29	18.18	9.96	60.46	5.13	28.56	54.77	16.47
157.37	149.92	214.38	8.7	36.88	95.27	69.93	38.74	24.78	94.72	8.24	16.7	63.97	26.16	82.73	71.75	131.52	6.57	34.83	86.73	54.55	156.75	147.61	201.53	7.69	41.27	94.17	73.25
37.86	16.74	76.22	8.18	22.08	44.22	21.97	106.89	76.25	172.11	9.59	36.18	71.33	44.3	48.86	35.29	117.05	6.84	38.52	72.22	30.15	100.66	93.88	141.53	4.69	47.17	93.27	66.33
102.87	95.54	175.27	10.01	21.32	92.87	54.51	107.62	99.17	173.94	7.53	30.28	92.15	57.01	146.59	130.17	247.97	9.69	38.47	88.8	52.49	57.34	35.22	170.35	6.49	40.12	61.43	20.68
100.46	89.96	186.98	14.9	16.51	89.55	48.11	108.07	104.31	169.92	7.98	38.08	96.52	61.38	140.28	133.63	228.1	11.1	42.24	95.26	58.58	34.89	34.18	43.41	2.46	27.3	97.96	78.74
77.34	66.63	186.07	11.79	26.97	86.15	35.81	130.08	122.58	194.46	6.42	36.64	94.24	63.04	115.68	103.1	198.18	8.39	44.35	89.12	52.02	138.88	127.38	192.69	5.74	50.26	91.72	66.11
113.74	102.26	218.14	13.65	22.96	89.91	46.88	146.38	134.77	207.54	11.23	41.05	92.06	64.94	28.53	26.34	34.62	2.33	26.52	92.32	76.08	48.41	36.16	133.05	10.97	14.96	74.7	27.18
84.69	77.16	194.63	10.41	25.74	91.11	39.64	38.71	27.86	92.37	6.13	35.41	71.97	30.16	60.77	58.17	115.92	8.94	27.83	95.73	50.19	113.53	89.86	160.76	9.04	27.2	79.15	55.9
110.15	103.52	193.63	14.71	23.78	93.98	53.46	178.63	174.47	195.51	5.39	18.57	97.67	89.24	110.46	40.64	200.42	6.08	52.27	36.79	20.28	41.93	35.99	87.63	4.95	31	85.83	41.07
69.19	50.71	135.63	10.18	17.95	73.29	37.39	147.07	130.17	235.81	9.39	36.49	88.51	55.2	113.13	103.08	177.13	7.97	32.33	91.11	58.19	128.14	120.73	172.23	5.23	43.33	94.21	70.1
30.69	15.16	64.74	6.85	26.44	49.41	23.42	92.84	79.15	181.19	7.82	30.95	85.25	43.68	67.92	64.63	103.9	7.73	21.82	95.16	62.21	46.46	28.13	75.49	6.4	33.61	60.56	37.27
83.77	76.76	196.23	12.56	25.16	91.64	39.12	155.33	149.66	279.65	13.94	16.32	96.35	53.52	107.65	94.68	150.58	7.98	36.3	87.95	62.88	47.52	29.53	98.65	8.43	57.78	62.14	29.94
83.18	74.37	161.32	11.38	17.88	89.41	46.1	136.12	123.86	190.6	6.87	37.99	91	64.99	127.95	106.79	217.87	11.25	25.74	83.47	49.02	65.05	44.37	142.72	9.14	42.64	68.2	31.09
119.31	103.63	233.83	13.64	32.38	86.86	44.32	51.96	35.71	104.3	11.86	16.58	68.73	34.24	150.82	139.21	217.07	9.54	42.84	92.3	64.13	165.83	149.65	212.07	6.47	40.12	90.24	70.57
123.55	118.51	188.2	8.38	32.64	95.92	62.97	86.86	76.8	146.51	8.26	34	88.42	52.42	120.64	105.99	194.71	9.82	30.26	87.86	54.44	83.91	75.85	149.61	13.1	33.01	90.39	50.7
82.87	37.16	196.12	11.8	27.78	44.84	18.95	104.48	84.26	212.33	8.08	38.52	80.65	39.68	146.92	132.36	187.59	9.25	42.64	90.09	70.56	112.26	20.34	207.43	5.54	53.65	18.12	9.81
47.62	19.96	96.77	7.41	29.92	41.92	20.62	37.43	14.48	118.08	7.31	41.48	38.68	12.26	115.58	104.17	194.46	8.22	37.14	90.13	53.57	23.56	19.54	54.36	3.99	35.36	82.92	35.94
115.92	111.71	167.21	6.65	27.14	96.37	66.81	149.58	141.08	222.37	7.68	38.52	94.32	63.44	16.08	12.4	34.67	1.9	36.18	77.15	35.78	147.6	145.52	163.62	7.5	26.42	98.6	88.94
151	136.28	246.73	15.6	22.44	90.25	55.23	122.61	111.22	194.87	6.96	40.17	90.71	57.08	78.94	51.3	182.01	10.38	33.7	64.99	28.19	85.69	26.55	175.65	6.16	51.58	30.98	15.11
86.18	79.06	182.94	13.83	17	91.73	43.22	157.4	140.81	221.4	8.21	34.57	89.46	63.6	153.42	144.11	205.51	11.05	40.58	93.93	70.13	78.33	27.43	218.91	9.09	39.44	35.01	12.53
47.69	41.97	133.35	9.15	21.32	88	31.47	54.36	46.76	127.95	5.93	28.56	86.02	36.55	34.17	16.01	60.55	3.57	38.52	46.86	26.44	42.44	20	85.4	7.36	29.24	47.11	23.41
87.7	75.66	200.19	12.06	20.4	86.27	37.8	86.75	22.28	142.24	12.02	35.08	25.68	15.66	19.16	13.9	45.84	3.09	38.72	72.52	30.32	99.75	91.51	141.68	5.17	35.49	91.73	64.59
82.09	66.86	143.37	7.36	19.04	81.44	46.63	112.32	103.95	161.71	7.24	34.39	92.56	64.28	131.42	118.01	219.23	7.19	37.72	89.79	53.83	56.62	49.85	63.46	2.64	22.96	88.04	78.56
136.66	132.68	149.68	6.95	14.42	97.09	88.65	103.06	95.63	201.69	16.27	28.2	92.79	47.41	35.92	25.08	86.19	7.17	31.64	69.82	29.1	122.83	5.95	173.34	4.31	48.15	4.85	3.43
82.6	77.66	156.15	8.7	24.64	94.02	49.73	110.06	106.52	146.47	6.99	32.22	96.78	72.73	85.23	71.22	222.2	8.99	41.05	83.56	32.05	118.37	89.99	168.11	5.58	48.96	76.03	53.53
33.22	10.16	62.77	3.95	34.61	30.59	16.19	86.46	82.57	149.21	8.85	20.63	95.49	55.34	125.41	115.34	180.49	5.76	44.02	91.97	63.9	139.6	64.62	310.58	14.88	36.05	46.29	20.81
77.03	66.79	163.38	12.07	21.76	86.71	40.88	120.68	81.1	207.51	5.71	47.6	67.2	39.08	159.55	144.3	199.07	5.71	43.98	90.45	72.49	23.76	14.59	68.99	5.29	53.65	61.38	21.14
146.74	131.1	224.76	8.93	35.08	89.34	58.33	96.18	91.88	152.77	6.46	35.49	95.52	60.14	173.72	25.16	225.84	5.73	46.9	14.49	11.14	32.63	29.82	63.46	4.68	21.76	91.37	46.99
126.2	121.04	204.09	12.09	36.42	95.91	59.31	113.29	103.69	174.34	8.59	33.4	91.53	59.48	177.21	166.48	218.05	6.55	42.64	93.94	76.35	83.65	10.38	185.66	5.06	46.92	12.4	5.59
94.93	88.15	165.42	12.33	14.28	92.86	53.29	159.89	153.9	200.51	7.77	39.44	96.25	76.75	152.98	129.57	254.3	13.88	24.76	84.7	50.95	123.35	112.35	164.77	6.4	34	91.08	68.18
76.88	64.38	155.66	12.06	31	83.74	41.36	116.36	112.51	213.09	8.83	45.12	96.69	52.8	132.91	121.87	250.95	13.98	28.2	91.69	48.56	58.2	53.55	95.26	5.14	27.2	92.02	56.22
37.66	14.41	80.43	8.5	27.83	38.26	17.92	59.83	27.66	98.87	5.22	38.02	46.23	27.98	28.93	11.67	100.57	10.34	41.05	40.32	11.6	102.25	95.3	150.37	6.39	33.09	93.21	63.38
49.41	15.93	89.59	6.67	40.83	32.24	17.78	126.55	118.16	192.82	7.38	36.04	93.37	61.28	183.23	168.06	240.11	13.86	40.13	91.72	70	126.59	94.43	213.71	8.44	40.41	74.6	44.19
98.18	92.43	188.18	10.64	22.44	94.14	49.11	49.77	30.25	79.39	9.58	25.05	60.78	38.11	149.73	138.97	213.02	8.69	38.08	92.81	65.24	68.11	57.67	131.23	6.52	36.3	84.67	43.94
57.56	29.05	138.68	11.49	17	50.47	20.95	153.66	129.59	212.23	6.45	45.83	84.34	61.06	82.79	77.24	150.54	10.3	37.83	93.3	51.31	110.13	6.49	184.48	6.02	51.29	5.9	3.52
100.19	92.37	201.09	12.46	20.63	92.19	45.94	61.49	44.28	120.77	10.32	15.82	72	36.66	76.78	69.8	129.34	7.05	37.31	90.92	53.97	106	47.9	159.51	4.26	53.65	45.19	30.03
119.84	110.19	204.03	10.16	30.26	91.95	54.01	155.44	142.31	210.95	8.88	35.77	91.55	67.46	69.2	68.09	103.61	8.64	16.32	98.4	65.72	82.39	29.32	136.02	5.19	44.71	35.58	21.55
116.18	108.02	191.21	11.68	24.48	92.98	56.49	172.88	162.82	238.37	9.81	27.88	94.18	68.31	113.98	101.46	178.24	6.71	45.56	89.01	56.92	23.46	15.96	51.39	6.34	35.76	68.05	31.06
122.26	110.97	294.81	14.87	38.01	90.77	37.64	88.31	80.8	173.13	10.22	33.7	91.49	46.67	141.82	130.48	193.16	5.73	48.15	92	67.55	129.08	105.92	182.78	4.96	48.28	82.05	57.95
37.7	19.62	97.08	11.21	21.76	52.03	20.21	108.52	88.38	188.51	8.72	36.72	81.44	46.88	138	120.21	218.5	8.46	42.16	87.11	55.02	75.92	33.59	134.14	6.51	54.4	44.24	25.04
110.74	93.27	226.67	13.44	25.84	84.22	41.15	90.83	82.48	147.26	9.91	21.08	90.81	56.01	181.79	172.85	212.82	6.4	35.75	95.09	81.22	12.99	8.14	46.73	2.46	49.52	62.67	17.41
103.09	94.07	185.19	11.45	22.53	91.25	50.8	103.75	99.11	166.33	7.74	28.56	95.53	59.59	182.35	162.27	232.21	11.4	38.27	88.99	69.88	213.32	11.15	353.24	15.57	66.1	5.23	3.16
91.76	83.64	188.91	11.5	21.32	91.16	44.28	139.64	114.71	251.05	10.19	36.72	82.15	45.69	114.33	102.86	181.82	7.1	35.77	89.97	56.57	124.37	115.71	185.07	7.15	37.14	93.04	62.52
90.02	80.5	202.5	8.14	28.86	89.42	39.75	87.58	77.76	181.24	6.93	44.88	88.79	42.91	88.27	62.84	146.44	9.32	32.64	71.19	42.91	92.18	63.08	183.96	5.61	51.68	68.43	34.29
130.15	123.95	224.88	13.42	20.74	95.24	55.12	80.46	29.52	269.24	16.15	50.79	36.69	10.97	79.58	76.39	116.47	6.62	27.2	95.98	65.58	147.99	135.69	193.62	7.38	44.02	91.69	70.08
122.94	98.11	243.03	13.41	22.01	79.8	40.37	109.29	99.46	184.13	9.48	29.22	91.01	54.02	30.91	18.57	85.31	5.11	52.1	60.07	21.76	108.67	49.85	207.26	5.45	52.8	45.87	24.05
152.14	137.05	251.54	10.72	35.36	90.08	54.48	120.88	109.75	220.74	11.7	31.28	90.79	49.72	51.16	32.1	103.01	5.45	40.8	62.75	31.16	58.74	51.7	132.64	10.81	14.25	88.02	38.98
130.36	128.25	186.41	12.26	24.76	98.39	68.8	26.65	11.02	45.2	3.1	35.08	41.37	24.38	147.42	62.69	226.31	6.04	52.96	42.52	27.7	118.37	95.87	156.06	4.87	38.84	80.99	61.43
135.75	80.91	228.1	16.91	23.8	59.6	35.47	158.45	138.21	270.33	11.1	44.59	87.22	51.13	37.39	25.91	89.89	8.75	46.24	69.3	28.82	27.58	20.69	51.68	2.76	32.64	75.01	40.03
129.84	116.93	214.92	10.16	33.4	90.05	54.41	100.36	92.66	169.32	8.56	26.52	92.33	54.72	36.99	25.81	77.15	7.29	35.08	69.77	33.45	63.35	26.72	115.35	7.98	18.74	42.18	23.16
112.34	107.89	187.16	11.99	21.76	96.04	57.65	86.21	18.12	196.97	9.43	50.69	21.02	9.2	87.35	82.2	169.11	10.94	19.04	94.1	48.61	52.31	21.14	100.13	4.98	45.14	40.41	21.11
53.65	32.77	101.59	7.87	16.51	61.07	32.25	44.93	39.73	108.27	7.83	37.14	88.42	36.69	127.72	121.88	205.76	8.55	38.97	95.43	59.23	19.33	17.36	35.53	2.45	25.43	89.83	48.87
99.88	89.67	176.17	11.45	25.34	89.78	50.9	116.45	107.56	194.63	7.88	30.6	92.37	55.26	57.85	45.37	138.66	5.52	46.92	78.44	32.72	93.84	78.02	156.36	9.45	24.17	83.14	49.9
117.75	109.64	215.6	10.36	38.27	93.12	50.86	127.59	117.24	198.02	10.33	26.44	91.88	59.2	125.32	111.15	209.34	11.47	42.84	88.7	53.1	119.82	114.22	177.53	5.58	44.02	95.33	64.34
87.1	74.69	174.66	19.03	22.96	85.75	42.76	109.94	105.91	169.23	6.74	33.7	96.33	62.58	165.86	79.49	276.88	9.11	54.27	47.93	28.71	39.15	14.56	98.56	4.64	40.12	37.2	14.78
100.72	97.83	195.86	11.04	24.76	97.13	49.95	145.21	140.58	231.01	10.98	20.4	96.81	60.85	78.74	12.02	157.02	4.97	46.77	15.26	7.65	95.6	87.67	133.49	7.32	39.44	91.7	65.68
101.08	94.96	171.43	9.67	29.92	93.95	55.39	98.26	81.61	192.83	9.54	31.96	83.05	42.32	123.92	114.26	210.67	8.56	38.08	92.2	54.24	67.71	64.98	100.56	5.99	25.34	95.97	64.62
128.5	114.53	234.27	9.98	40.36	89.12	48.89	141.88	129.93	224.73	11.28	36.72	91.58	57.82	107.9	40.29	227.83	7.07	52.96	37.34	17.68	154.28	138.96	189.34	6.54	35.36	90.07	73.39
136.76	127.58	234.89	13.8	31.28	93.29	54.32	107.47	97.49	177.95	8.52	22.35	90.71	54.79	144.11	131.04	214.64	7.73	42.64	90.93	61.05	100.18	95.4	147.87	7.2	42.64	95.23	64.52
76.97	67.34	154.47	9.51	25.16	87.49	43.59	121.28	106.81	213.64	9.77	37.4	88.06	49.99	39.12	33.59	97.19	7.85	44.02	85.86	34.56	87.8	15.89	168.48	5.62	48.44	18.1	9.43
62.07	13.26	125.36	9.72	27.51	21.37	10.58	35.67	26.64	89.64	5.8	31.18	74.67	29.72	71.68	60.04	127.22	6.41	36.18	83.77	47.19	70.88	17.17	178.67	7.45	49.64	24.22	9.61
98.44	86.8	182.6	14.94	16.32	88.18	47.54	141.2	130.04	214.09	9.18	37.14	92.09	60.74	176.86	155.86	233.86	9.46	27.81	88.13	66.65	72.45	30.82	129.94	5.15	39.44	42.54	23.72
68.59	59.62	160.54	6.63	36.72	86.93	37.14	43.37	20.66	122.18	13.23	38.68	47.63	16.91	179.85	172.22	207.68	7.46	33.09	95.76	82.93	80.84	70.48	148.41	6.86	47.31	87.18	47.49
101.88	94.83	162.51	7.94	25.16	93.08	58.35	141.24	120.98	228.67	10.06	30.75	85.66	52.91	141.22	122.04	214.76	8.72	42.84	86.42	56.83	41.14	10.25	126.47	5.53	50.58	24.92	8.11
139.24	121.79	218.77	10.19	34.74	87.47	55.67	155.81	149	207.15	7.48	43.04	95.63	71.93	117.31	108.75	187.35	8.36	37.14	92.7	58.04	110.91	81.9	147.9	8.37	34.79	73.85	55.38
82.1	71.39	175.48	11.74	21.82	86.95	40.68	105.11	97.02	185.27	7.08	34.19	92.31	52.37	155.97	154	181.56	4.84	44.2	98.74	84.82	16.12	14.84	22.92	1	27.51	92.03	64.75
171.95	158.35	232.91	8.29	39.89	92.09	67.99	122.23	39.17	222.59	9.81	46.77	32.05	17.6	107.05	103.4	168.39	7.83	37.83	96.59	61.41	34.29	22.31	97.54	5.51	62.73	65.07	22.87
126.83	98.52	213.29	19.23	35.49	77.68	46.19	30.86	14.68	99.86	8.95	33.79	47.57	14.7	107.2	12.26	187.69	5.02	48.83	11.44	6.53	46.63	27.03	94.27	6.82	44.88	57.96	28.67
146.14	136.44	239.88	13.05	21.76	93.36	56.88	23.76	15.3	82.68	5.21	32.33	64.41	18.51	152.97	133.47	201.49	5.1	51.68	87.25	66.24	35.36	24.96	110.93	6.26	35.49	70.58	22.5
98.87	83.23	219.23	12.86	30.95	84.18	37.96	91.81	84.56	128.95	7.76	25.84	92.11	65.58	164.51	147.57	209.49	6.61	39.2	89.7	70.44	111.41	4.29	172.91	5.6	44.88	3.85	2.48
98.11	88.36	206.21	11.25	21.08	90.06	42.85	76.12	37.25	127.82	12.3	37.83	48.93	29.14	39.56	25.59	98.64	6.41	49.64	64.68	25.94	64.4	1.28	168.73	6.24	46.62	1.99	0.76
85.23	76.88	189.9	12.11	23.8	90.2	40.48	65.18	57.68	133.89	8.28	32.38	88.49	43.08	91.64	82.88	156.81	9.39	23.12	90.44	52.85	58.55	14.3	148.58	6.36	48.96	24.43	9.63
129.3	121.5	225.9	10.68	28.53	93.96	53.78	144.56	131.06	218.35	8.05	41.27	90.66	60.02	109.2	48.01	208.06	9.85	47.6	43.96	23.07	36.08	15.55	124.82	4.68	51.68	43.08	12.45
110.7	95.89	154.86	10.52	21.57	86.62	61.92	44.64	13.33	78.73	6.66	38.76	29.86	16.93	78.37	21.36	184.98	8.41	30.95	27.25	11.55	24.82	18.78	43.75	4.96	30.95	75.68	42.93
144.69	140.35	175.18	13.45	8.25	97	80.12	121.21	115.33	193.76	8.3	38.27	95.15	59.52	183.69	173.4	254.71	8.32	42.9	94.4	68.08	130.76	118.3	183.39	6.21	46.24	90.47	64.51
39.35	20.8	87.01	10.09	36.57	52.86	23.9	106.48	100.52	173.43	9.12	22.44	94.4	57.96	36.6	26.34	73.93	3.86	39.2	71.97	35.63	88.76	21.39	148.97	5.21	49.64	24.1	14.36
63.64	45.94	163.87	21.94	49.65	72.19	28.03	133.85	130.71	191.6	10.27	25.16	97.65	68.22	136.41	128.19	208.32	8.28	44.02	93.98	61.54	55.26	38.76	131.97	7.09	45.23	70.14	29.37
77.72	69.11	165.04	13.32	15.34	88.92	41.87	36.15	27.48	75.22	3.63	40.58	76.02	36.54	136.81	125.61	205.23	7.07	47.42	91.81	61.2	64.15	3.86	240.4	12.54	55.71	6.02	1.61
75.54	69.83	150.62	10.66	17.1	92.44	46.36	101.37	96.08	159.9	9.45	24.48	94.78	60.09	105.09	101.83	152.58	6.57	36.13	96.89	66.74	121.82	98.79	276.26	15.07	21.58	81.09	35.76
134.06	122.11	220.47	9.97	34.79	91.09	55.38	168.26	161.17	194.27	5.66	21.12	95.79	82.97	114.93	109.53	181.62	8.48	37.14	95.3	60.31	53.29	24.03	94.28	6.47	42.44	45.1	25.49
77.8	72.12	152.38	10.26	23.66	92.7	47.33	144.75	133.12	224.17	10.11	32.01	91.97	59.38	33.13	19.43	128.78	9.36	48.28	58.63	15.08	108.34	99.57	157.34	7.06	47.6	91.9	63.29
164.08	161.96	230.19	12.11	27.2	98.71	70.36	98.45	82.48	150	8.28	20.87	83.78	54.99	151.12	130.93	214.82	10.14	32.01	86.64	60.95	105.59	100.53	154.92	5.96	35.53	95.21	64.89
22.01	6.96	37.53	2.2	36.45	31.64	18.55	30.81	12.19	54.27	4.65	64.01	39.57	22.46	29.67	5.94	81.2	17.5	81.15	20.03	7.32	90.9	80.59	145.68	6.3	46.62	88.66	55.32
100.45	94.24	215.41	18.16	31.68	93.82	43.75	78.83	59.12	191.13	12.22	30.95	75	30.93	112.65	98.93	174.49	8.5	33.24	87.83	56.7	30.68	20.36	62.69	4.37	74.28	66.36	32.48
90.41	74.99	232.05	16.5	30.69	82.94	32.32	18.74	12.05	58.7	4.07	34.39	64.28	20.53	136.74	126.84	189.87	5.01	38.19	92.76	66.8	52.65	3.69	143.69	5.34	47.6	7.01	2.57
107.65	100.44	184.23	9.27	30.95	93.3	54.52	54.89	34.43	89.23	7.72	22.44	62.73	38.59	23.25	11.74	65.62	4.43	46.08	50.51	17.9	65.02	34.15	136.74	9.81	47.12	52.52	24.98
112.02	101.37	177.48	9.53	25.45	90.5	57.12	98.18	92.53	170.07	9.02	25.34	94.24	54.41	105.31	91.94	169.26	8.38	30.27	87.31	54.32	76.83	3.41	179.58	5.86	47.46	4.44	1.9
86.18	77.67	172.65	10.57	22.44	90.12	44.99	75.86	55.01	173.52	10.88	21.23	72.52	31.7	76.16	5.49	155.72	6.33	40.58	7.21	3.53	30.49	17.57	68.76	5.55	53.72	57.61	25.55
150.65	137.28	247.61	12.74	37.14	91.13	55.44	67.66	37.6	171.58	14.3	21.97	55.57	21.91	98.18	84.07	202.68	12.86	29.58	85.62	41.48	120.39	105.16	164.19	8.25	38.08	87.35	64.04
77.17	58.55	164.97	11.34	31.68	75.86	35.49	61.31	37.39	103.27	9.07	16.19	60.98	36.2	93.5	84.49	148.05	7.23	32.7	90.36	57.07	89.68	14.35	152.46	6.83	39.44	16	9.41
157.6	136.71	281.86	18.08	31.28	86.75	48.5	167.44	153.85	237.54	8.06	43.33	91.88	64.77	123.49	95.15	232.61	10.77	27.2	77.05	40.91	58.14	43.61	118.64	5.19	37.59	75.02	36.76
113.03	98.36	196.26	12.24	24.64	87.02	50.12	137.93	117.94	262.81	10.08	35.9	85.51	44.88	129.03	88.59	258.53	11.17	44.88	68.66	34.27	38.23	12.58	96.62	4.51	38.01	32.9	13.02
113.05	98.87	222	13.27	34.09	87.46	44.54	96.32	82.76	170.39	8.3	36.76	85.92	48.57	155.28	132.65	223.71	10.97	25.84	85.43	59.29	70.97	32.37	166.53	4.47	57.12	45.61	19.44
111.76	104.2	174.02	6.91	33.32	93.24	59.88	141.27	123.87	250.17	8.41	44.43	87.69	49.52	107.28	87.23	205.85	10.16	31.28	81.32	42.38	65.14	8.94	138.77	6.85	40.58	13.73	6.44
104.33	98.17	186.51	10.53	27.14	94.1	52.64	172.9	145.45	243.89	10.59	35.9	84.13	59.64	20.47	12.13	56.95	3.44	34.68	59.25	21.29	33.91	29.6	65.72	4.45	27.88	87.28	45.04
69.05	38.4	129.41	12.87	13.76	55.6	29.67	123.72	118.66	191.47	8.38	33.01	95.91	61.97	81.85	77.78	133.24	7.19	28.56	95.03	58.38	54.67	26.73	99.74	7.53	27.88	48.88	26.8
21.8	15.3	44.37	3.04	53.04	70.2	34.49	126.68	116.6	207.57	7.69	36.45	92.04	56.17	37.5	25.05	77.89	9.63	28.2	66.79	32.16	116.15	67.65	190.87	7.44	45.23	58.25	35.45
142.11	117.89	205.79	10.89	40.58	82.96	57.29	150.68	90.66	245.56	8.15	40.58	60.17	36.92	79.46	75.69	130.65	8.01	24.48	95.27	57.94	71.32	47.09	132.44	7.12	36.72	66.03	35.56
103.68	99.02	175.48	10.88	24.07	95.51	56.43	82.72	57.88	179.43	11.23	17.68	69.97	32.26	45.91	34.08	124.04	11.73	42.24	74.24	27.48	30.19	11.41	48.86	2.83	37.4	37.79	23.35
73.68	66.61	201.57	12.64	12.24	90.41	33.05	125.39	111.48	186.85	9.49	32.64	88.91	59.66	137.83	122.7	165.99	5.05	43.33	89.02	73.92	51.68	3.73	140.9	15.34	42.44	7.22	2.65
98.51	93.74	160.37	13.42	22.44	95.16	58.46	110.44	80.46	260.81	12.59	30.6	72.85	30.85	114.24	109.83	156.66	5.91	38.08	96.14	70.1	24.02	14.3	42.22	2.85	39.89	59.53	33.86
108.08	97.47	198.17	12.26	23.94	90.19	49.19	212.07	199.01	303.49	14.17	28.89	93.84	65.57	199.97	183.85	298.71	14.68	36.05	91.93	61.55	89.63	73.93	141.29	7.95	24.48	82.48	52.33
102.61	86.6	177.79	9.18	34	84.4	48.71	118.75	108.42	182.39	10.17	40.8	91.3	59.44	151.71	136.27	250.35	11.75	41	89.82	54.43	76.48	12.51	183.37	7.15	49.52	16.36	6.82
119.54	110.21	212.06	12.94	35.36	92.2	51.97	181.44	165.11	270.81	10.13	30.6	91	60.97	158.03	133.27	301.55	15.82	49.15	84.33	44.19	74.99	42.55	163.94	14.84	46.46	56.74	25.96
52.14	42	133.09	6.84	36.61	80.56	31.56	105.56	94.97	145.42	6.87	42.44	89.96	65.3	60.9	5.39	273.49	21.77	74.12	8.85	1.97	37.37	17.85	123.38	8.98	45.92	47.77	14.47
121.8	119.01	202.7	10.48	30.6	97.71	58.71	178.11	139.94	265.93	10.36	38.72	78.57	52.62	32.38	16.64	77.18	12.93	84.32	51.4	21.56	22.24	16.15	55.23	4.02	38.76	72.61	29.24
21.82	12.07	78.36	6.6	23.38	55.29	15.4	130.23	103.37	242.44	13.06	45.39	79.37	42.64	59.73	43.7	132.43	7.09	59.05	73.16	33	123.69	96.13	181.3	7.2	47.6	77.72	53.03
130.66	117.29	207.09	9.92	36.04	89.77	56.64	120.36	107.12	202.32	9.87	29.33	89	52.94	137.76	128.01	236.07	15.09	38.08	92.92	54.23	159.15	144.4	192.39	4.91	39.2	90.73	75.06
71.12	58.8	142.95	9.18	23.8	82.68	41.13	113.47	83.61	220.48	24.39	34.31	73.69	37.92	112.04	39.57	195.06	7.08	43.52	35.32	20.29	33.54	15.49	71.97	3.65	33.01	46.17	21.52
99.53	81.52	188.94	7.93	32.38	81.91	43.15	119.1	111.62	191	9.38	34	93.72	58.44	155.24	145.63	199.13	5.53	41.27	93.81	73.14	97.12	92.1	146.28	6.11	30.95	94.83	62.96
114.28	104.89	204.73	7.72	37.4	91.78	51.23	74.91	54.23	177.52	17.17	21.19	72.4	30.55	109.87	15.34	196.97	5.91	52.27	13.96	7.79	46.81	35.56	115.19	12.44	40.58	75.97	30.87
63.23	53.01	112.1	8.41	26.52	83.85	47.29	52.18	15.22	112.66	8.56	36.33	29.16	13.51	94.49	85.26	142.43	8.65	27.2	90.23	59.86	40.06	10.3	180.7	7.55	52.36	25.72	5.7
63.83	46.58	155.06	8.81	45.39	72.98	30.04	122.41	93.22	276.03	15.21	38.01	76.16	33.77	146.55	128.43	230.36	5.71	45.1	87.64	55.75	108.16	67.1	174.49	5	48.83	62.04	38.46
20.7	9.99	42.81	3.32	95.88	48.24	23.33	174.42	166.22	226.68	9.9	44.88	95.3	73.33	173.5	160.24	234.5	8.01	37.1	92.36	68.33	100.17	94.81	131.8	6.72	31.28	94.65	71.93
131.22	102.81	263	14.9	34.39	78.35	39.09	136.16	116.19	238.18	7.71	46.92	85.33	48.78	62.51	3.8	124.3	4.83	40.8	6.07	3.05	72.65	5.14	152.2	4.98	44.02	7.07	3.37
35.89	22.44	81.04	6.9	15.64	62.53	27.7	137.79	132.29	204.96	8.06	35.77	96.01	64.54	108.28	94.96	173.93	10.8	29.24	87.7	54.6	60.53	3.32	155.25	6.29	46.08	5.49	2.14
107.39	94.72	213.53	11.69	39.89	88.2	44.36	114.46	97.08	203.58	12.82	29.24	84.81	47.69	126.1	94.21	236.48	10.02	43.33	74.71	39.84	107.4	28.9	166.52	5.27	45.56	26.91	17.36
106.18	96.2	199.11	13.96	18.02	90.6	48.31	165.68	162.55	228.88	8.03	48.15	98.11	71.02	117.75	73.8	226.81	8	41.27	62.67	32.54	63.94	25.27	143.96	4.69	44.13	39.51	17.55
116.7	104.62	218.27	11.06	36.3	89.65	47.93	141.15	134.93	201.12	8.74	33.09	95.59	67.09	109.02	35.2	183.18	6.55	40.8	32.29	19.21	37.4	22.88	117.54	6.38	48.96	61.17	19.46
79.58	64.54	172.41	8.29	39.12	81.1	37.43	73.67	64.27	141.67	10.21	17	87.24	45.37	41.47	16.7	80.13	4.13	50.32	40.28	20.85	52.87	23.65	82.3	5.4	40.9	44.74	28.74
136.94	124.72	219.87	9.64	40.12	91.08	56.72	151.75	138.49	212.61	9.68	35.75	91.26	65.14	50.77	45.84	114.9	8.36	17	90.3	39.9	81.92	80.78	85.74	2.18	24.28	98.61	94.22
104.25	79.08	212.36	18.81	38.27	75.86	37.24	150.22	141.6	214.83	6.64	46.24	94.26	65.91	145.2	134.59	229.88	7.98	46.19	92.69	58.55	131.41	107.26	172.81	7.03	33.4	81.62	62.07
100.18	85.8	231.05	17.38	25.95	85.65	37.13	147.35	125.13	232.19	8.08	42.16	84.92	53.89	110.88	104.38	180.11	11.26	25.16	94.14	57.95	105.15	80.25	162.85	6.56	37.4	76.32	49.28
50.78	22.62	92.21	6.9	23.94	44.55	24.53	45.37	30.74	100.65	8.98	19.72	67.75	30.54	160.93	150.74	237.81	10.52	41.05	93.67	63.39	62.57	8.8	161.67	7.46	47.31	14.06	5.44
151.63	144.66	224.89	15.81	32.22	95.41	64.33	105.83	100.03	164.15	8.69	30.26	94.52	60.94	123.98	114.89	200.66	9.33	33.4	92.67	57.26	77.61	4.93	160.22	6.94	46.62	6.36	3.08
104.46	91.8	181.7	8.66	31.55	87.88	50.52	37.65	16.61	141.02	7.59	34.48	44.11	11.78	103.58	61.31	244.6	10.86	29.58	59.19	25.07	69.47	38.19	162.96	11.86	57.77	54.98	23.44
78.92	72.03	167.64	8.89	31.68	91.28	42.97	89.9	71.3	171.58	8.22	22.31	79.32	41.56	163.69	152.31	226.34	8.48	43.52	93.05	67.29	76.39	63.11	142.42	7.13	43.52	82.62	44.32
107.54	103.28	173.64	11.42	14.28	96.04	59.48	171.26	167.52	218.85	12.25	16.51	97.82	76.55	152.63	147.5	223.58	9.58	22.44	96.64	65.97	137.72	126.63	196.67	5.65	48.01	91.95	64.39
150.36	130.92	255.82	11.32	33.32	87.07	51.18	136.04	126.98	190.77	10.05	19.1	93.34	66.56	42.91	32.71	93.15	3.78	47.87	76.22	35.11	40.75	24.75	175.26	6.9	36.62	60.75	14.12
96.21	93.89	174.47	6.79	41.05	97.59	53.82	143.63	130.82	208.17	8.39	40.58	91.08	62.84	97.1	8.01	235.38	8.85	44.71	8.25	3.4	63.82	21.79	187.26	7.69	46.77	34.14	11.63
150.08	145.47	205.39	6.97	39.2	96.93	70.83	108.3	90.08	180.99	6.95	36.45	83.17	49.77	86.71	79.6	143.19	8.96	21.57	91.8	55.59	46.29	12.7	70.16	3.36	37.04	27.44	18.11
145.23	139.41	227.89	10.76	30.6	95.99	61.17	104.12	99.4	150.91	8.25	23.8	95.47	65.86	143.74	136.13	216.05	7.13	41.48	94.7	63.01	117.05	101.46	150.05	7.49	45.39	86.68	67.62
158.17	146.17	271.09	14.34	30.98	92.41	53.92	121.27	118.49	177.28	9.39	36.72	97.7	66.84	95.57	79.63	205.08	8.31	34.39	83.32	38.83	150.34	123.76	205.96	9.75	38.08	82.32	60.09
115.66	108.6	202.65	13.22	19.48	93.9	53.59	136.1	130.09	186.76	7.66	39.55	95.59	69.66	122.34	27.89	199.51	6.3	49.64	22.8	13.98	121.05	101.09	204.65	9.54	44.02	83.51	49.4
188.89	177.43	280.55	10.96	37.57	93.93	63.24	65.71	48.63	114.85	5.29	36.45	74.01	42.34	112.71	81.8	228.02	7.17	44.88	72.57	35.87	70.03	23.9	173.85	6.29	44.7	34.13	13.75
39.29	9.98	62.61	5.55	25.84	25.4	15.94	111.58	102.03	231.68	11.59	42.74	91.44	44.04	81.41	76.72	168.89	9.72	27.51	94.24	45.43	48.66	38.01	108.45	8.93	40.36	78.12	35.05
29.87	20.5	75.69	6.87	56.44	68.65	27.09	128.32	111.08	200.11	10.46	41.27	86.57	55.51	61.12	56.86	96.03	5.92	23.12	93.03	59.21	70.95	46.59	130.07	18.09	46.92	65.67	35.82
107.99	101.68	186.03	12.11	19.04	94.15	54.66	139.8	131.03	209.53	9.23	37.29	93.73	62.53	125.77	111.38	217.77	9.28	29.58	88.56	51.15	140.53	130.86	176.18	6.37	46.29	93.12	74.28
157.78	111.48	227.38	17.15	34.39	70.66	49.03	141.04	131.45	208.58	10.73	41.43	93.21	63.02	44.79	28.14	104.25	8.29	48.28	62.81	26.99	97.18	87	169.68	7.26	42.64	89.52	51.27
106.42	99.81	162.23	7.83	30.95	93.8	61.53	139.24	129.5	197.77	7.96	25.16	93.01	65.48	162.18	149.95	246.8	11.9	39.89	92.46	60.76	105.87	98.65	156.23	6.19	37.4	93.18	63.14
49.91	39.23	99.58	7.66	34.09	78.6	39.39	146.2	126.06	214.16	9.19	45.81	86.23	58.86	144.33	130.22	214.13	11.01	46.08	90.23	60.82	111.02	104.84	151.76	6.65	45.23	94.43	69.08
128.86	108.02	224.42	10.97	34	83.83	48.13	103.43	87.09	190.83	9.45	36.45	84.21	45.64	157.58	140.45	231.57	7.12	46.77	89.13	60.65	67.08	55.04	163.15	8.09	50.9	82.05	33.73
97.25	90.24	152.58	8.02	37.14	92.79	59.15	83.93	72.08	138.81	10.7	32.64	85.89	51.93	146.9	144.73	209.73	9.5	42.16	98.52	69.01	103.35	98.4	163.39	7.21	40.36	95.21	60.23
68.71	59.27	115.54	8.58	24.51	86.25	51.3	154.71	142.49	229.78	11.96	24.48	92.1	62.01	134.87	77.87	208.89	6.82	42.64	57.73	37.28	29.47	19.83	64.13	4.19	40.12	67.29	30.93
31.7	11.15	65.34	5.48	34.31	35.18	17.06	141.16	135.77	188.35	7.23	41.96	96.18	72.08	130.88	23.8	217.35	9.37	48.83	18.19	10.95	88.01	77.72	181.64	17.09	38.65	88.3	42.79
75.92	24.95	130.33	11.3	24.35	32.86	19.14	105.62	98.8	164.82	12.26	22.44	93.55	59.94	133.16	117.53	222.38	9.14	34.39	88.26	52.85	47.51	36.38	114.72	6.59	44.71	76.57	31.71
120.85	115.67	209.31	7.32	42.29	95.71	55.26	144.39	137.41	176.82	6.02	42.64	95.17	77.72	67.13	16.59	149	6.35	50.9	24.72	11.14	86.24	83.21	122.84	4.91	41.48	96.48	67.74
100.94	86.7	190.82	18.03	28.89	85.9	45.43	150.47	140.79	209.69	7.35	46.24	93.57	67.14	165.2	148.01	282.72	16.51	29.92	89.6	52.35	117.02	112.57	178.51	6.95	43.83	96.19	63.06
101.99	95.19	182.6	7.87	37.4	93.33	52.13	151.96	146.87	226.87	10.81	35.2	96.65	64.74	62.94	17.59	133.65	4.96	44.88	27.95	13.16	99.54	95.13	138.69	13.74	45.26	95.57	68.59
132.04	125.21	188.08	8.22	31.96	94.83	66.57	116.32	103.56	173.73	7.08	36.04	89.03	59.61	133.09	111.74	211.33	13.7	43.33	83.96	52.87	35.47	30.37	83.53	5.91	38.76	85.63	36.36
92.03	87.45	156.15	7.89	33.01	95.02	56	111.22	105.55	172.93	8.39	33.01	94.9	61.04	110.43	93.23	177.07	9.11	25.16	84.43	52.65	40.51	7.57	113.01	5.92	42.64	18.7	6.7
61.24	56.42	85.64	6.19	13.94	92.13	65.87	107.85	98.49	205.94	7.68	38.2	91.32	47.82	141.3	131.48	222.81	12.41	45.64	93.05	59.01	36.42	14.1	135.13	8.95	50.1	38.72	10.43
139.95	112.53	247.78	12.44	33.4	80.41	45.41	32.76	16.12	102.95	22.59	77.23	49.22	15.66	90.14	85.5	147.7	7.52	36.18	94.85	57.89	71.7	44.91	134.5	4.01	47.09	62.63	33.39
138.27	129.14	238.37	11.84	34.19	93.39	54.18	73.16	54.35	137.55	10.28	14.96	74.29	39.51	171.14	160.57	248.52	11.68	18.36	93.82	64.61	25.65	13.32	81.63	5.05	33.79	51.94	16.32
80.4	74.61	157.86	9.64	20.2	92.81	47.27	31.69	22	90.56	7.58	40.58	69.44	24.3	106.05	101.32	206.05	7.29	40.58	95.54	49.17	73.12	56.43	109.96	6.74	34	77.18	51.32
135.82	120.32	221.03	10.07	35.9	88.58	54.43	115.92	97.6	163.85	5.16	46.24	84.2	59.57	147.77	141.7	232.75	9.02	37.57	95.89	60.88	46.87	37.68	80.72	4.53	35.77	80.39	46.68
46.64	26.64	94.98	7.16	47.6	57.12	28.05	97.08	61.07	169.67	6.94	37.14	62.91	35.99	102.88	90.99	179.27	8.59	37.31	88.44	50.76	69.45	36.27	137.97	5.7	44.88	52.22	26.29
99.83	92.06	168.14	10.75	23.12	92.22	54.75	126.55	111.86	214.91	11.06	37.57	88.39	52.05	137.47	125.46	214.73	9.72	37.4	91.27	58.43	88.03	33.35	158.18	6.45	50.32	37.88	21.08
57.57	37.66	132.98	8.98	23.12	65.41	28.32	150.19	140.61	214.25	7.67	40.13	93.62	65.63	97.11	19.47	174.75	4.52	54.34	20.05	11.14	108.29	71.76	167.87	6.18	48.15	66.27	42.75
81.52	66.73	179.94	13.51	20.18	81.85	37.08	128.5	117.43	191.07	8.83	36.45	91.38	61.46	47.48	33.97	87.19	5.96	38.52	71.54	38.96	127.39	122	162.52	5.08	42.54	95.76	75.07
133.68	125.16	199.2	8.49	30.98	93.63	62.83	23.3	19.35	46.49	3.81	37.14	83.07	41.63	148.13	140	261.71	13.35	35.08	94.51	53.5	29.66	12.78	58.44	4.64	34.68	43.09	21.87
59.18	48.31	145.14	7.8	43.52	81.63	33.28	147.15	136.13	214.11	7.75	40.12	92.51	63.58	110	102.53	211.75	11.02	21.76	93.21	48.42	98.47	93.43	144.52	5.17	41.67	94.88	64.65
78.15	60.77	181.33	8.66	37.14	77.75	33.51	149.46	143.7	185.06	9.32	19.95	96.15	77.65	145.45	135.95	208.86	7.9	44.02	93.47	65.09	127.42	122.27	172.97	5.76	49.74	95.96	70.69
61.61	23.76	129.56	10.85	20.6	38.56	18.34	122.01	108.21	203.57	8.74	36.72	88.69	53.16	132.08	121.26	221.78	10.65	35.15	91.81	54.68	58.53	42.31	116.24	6.32	39.2	72.3	36.4
62.88	18.68	248.12	12.45	47.6	29.71	7.53	126.6	113.93	173.2	8.43	35.36	89.99	65.78	137.54	102.11	274.27	18.82	41.63	74.24	37.23	38.56	32.87	88.03	6.67	43.33	85.25	37.34
54.59	43.36	135.28	10.55	14.96	79.43	32.05	148.41	132.35	198.2	6.38	44.53	89.17	66.78	207.1	200.15	280	13.48	13.46	96.64	71.48	87.43	3.95	169.68	9.82	49.4	4.52	2.33
60.06	53.16	123.04	6.61	32.64	88.51	43.2	133.21	119.17	189.72	7.46	43.14	89.47	62.82	108.25	88.42	259.23	15.46	29.19	81.68	34.11	23.23	15.58	48.03	4.76	35.36	67.1	32.45
86.44	78.33	140.77	8.4	25.05	90.62	55.65	145.22	137.62	210.44	8.44	36.76	94.77	65.4	181.63	167.32	235.5	11.98	22.54	92.12	71.05	71.29	6.79	92.53	4.2	23.8	9.53	7.34
89.68	85.76	161.71	9.65	19.04	95.62	53.03	157.06	144.98	242.85	8.82	44.71	92.31	59.7	19.54	9.99	40.35	14.24	346.31	51.13	24.77	87.49	82.62	113.77	4.87	35.08	94.44	72.62
78.43	74.23	145.31	13.23	13.07	94.65	51.08	161.24	6.71	239.99	9.62	46.08	4.16	2.8	176.14	171.03	243.34	10.57	39.89	97.1	70.28	48.31	36.42	77.92	4.46	42.44	75.4	46.74
184.11	180.57	251.32	13.32	37.14	98.08	71.85	122.59	114.36	157.73	9.29	27.88	93.29	72.51	105.64	98.71	188.93	11.35	26.44	93.44	52.25	98.36	92.5	138.22	4.84	41.27	94.04	66.92
102.76	98.95	140.79	8.51	20.28	96.29	70.28	72.33	53.69	134.3	10.02	30.95	74.23	39.97	60.07	49.68	112.52	7.13	14.44	82.71	44.15	26.62	15.23	47.16	2.36	31.08	57.19	32.28
108.72	98.88	180.28	21.35	24.19	90.95	54.85	138.25	126.08	218.67	9.82	39.12	91.2	57.66	94.53	89.42	138.27	6.04	35.77	94.59	64.67	27.32	15.92	108.07	4.46	64.6	58.25	14.73
140.5	131.93	213.85	8.54	38.08	93.9	61.69	140.83	127.75	243.53	8.84	43.73	90.72	52.46	97.68	92.44	156.62	6.53	34.68	94.64	59.02	103.15	98.75	128.66	4.78	38.08	95.74	76.76
66.61	53.58	117.63	7.55	33.01	80.44	45.55	152.92	138.37	215.29	8.03	40.8	90.49	64.27	171.58	156.94	250.42	12.23	30.6	91.47	62.67	68.52	33.24	150.99	20.78	32.85	48.52	22.02
130.68	122.3	203.75	8.84	30.95	93.59	60.02	127.44	120.95	165.72	6.96	40.43	94.91	72.99	59.05	55.38	104.54	6.36	42.24	93.79	52.98	67.44	52.35	115.06	7.15	36.27	77.62	45.5
55.33	40	136.98	9.75	29.24	72.3	29.2	43.11	28.87	116.51	5.21	77.72	66.95	24.78	22.44	20.68	37.05	3.44	34.09	92.12	55.8	104.16	98.56	151.19	6.45	39.3	94.62	65.19
142.33	105.76	252.41	11.56	35.08	74.31	41.9	149.72	136.91	221.43	8.59	41.75	91.44	61.83	107.71	89.18	163.22	9.21	34.39	82.79	54.64	75.98	48.45	124.5	5.59	46.16	63.76	38.91
68.4	27.52	127.6	10.1	34.68	40.24	21.57	167.13	146.3	230.65	6.78	48.96	87.54	63.43	111.5	101.88	205.46	9.87	36.18	91.37	49.59	81.33	60.23	152.7	9.92	40.12	74.06	39.44
102.58	92.46	205.03	10.82	22.76	90.13	45.1	129.98	120.22	185.92	6.39	46.33	92.49	64.66	35.62	1.02	78.2	22.58	101.11	2.85	1.3	34.53	24.49	87.33	6.59	47.87	70.91	28.04
104.85	101.24	159.27	6.27	39.2	96.56	63.57	61.16	44.73	120.53	10.34	39.2	73.13	37.11	81.46	71.35	129.74	5.77	33.37	87.59	54.99	128.7	120.85	200.59	7.74	44.02	93.9	60.25
95.58	88.67	181.88	12.45	16.9	92.77	48.75	64.08	61.7	73.06	2.58	36.45	96.29	84.45	104.83	101.77	174.51	11.01	20.4	97.08	58.32	53.01	31.72	113.53	11.45	46.3	59.85	27.94
123.86	105	227.03	11.36	36.88	84.78	46.25	146.32	126.73	200.92	8.56	45.28	86.61	63.08	145.59	129.37	227.95	9.09	42.11	88.86	56.75	145.25	131.66	180.7	5.57	41.96	90.64	72.86
63.03	18.97	131.73	11.81	27.88	30.1	14.4	118.04	112.15	166.21	6.47	31.28	95.01	67.48	124.18	117.92	193.23	8.45	39.89	94.96	61.03	134.29	113.55	163.95	4.72	42.24	84.55	69.26
133.47	113.33	238.45	13.55	34	84.91	47.53	151.11	142.55	213.04	8.26	45.31	94.34	66.91	21.34	17.83	33.9	2.12	34	83.56	52.6	84.18	57.1	137.37	9.1	16.32	67.84	41.57
96.53	86.95	174.82	11.7	23.66	90.07	49.74	123.71	111.37	230.29	7.26	43.33	90.02	48.36	91.72	74.94	159.5	7.43	34.72	81.7	46.98	95.37	91.47	144.58	5.19	34.39	95.9	63.27
121.72	104.59	217.61	7.53	43.36	85.93	48.06	60.58	43.31	117.23	6.96	28.12	71.49	36.94	131.72	14	209.15	6.44	49.64	10.63	6.69	126.38	74.66	183.91	5.91	47.46	59.07	40.59
141.15	135.13	233.22	9.79	38.52	95.73	57.94	110.44	102.99	175.5	6.26	37.83	93.25	58.68	169.41	150.94	223.83	6.38	38.97	89.1	67.44	49.31	5.25	123.5	5.63	47.17	10.64	4.25
110.56	103.01	207.03	10.9	19.95	93.17	49.76	114.91	106.23	193.61	11.98	25.34	92.45	54.87	77.29	41.37	169.26	15.37	16.32	53.53	24.44	24.47	18.51	64.41	4.52	27.78	75.65	28.74
151.25	136.99	275.15	12.23	39.18	90.57	49.79	151.32	132.3	221.05	7.94	45.39	87.43	59.85	109.42	98.63	223.9	11.56	37.31	90.14	44.05	44.7	28.12	103.09	10.59	45.92	62.92	27.28
66.08	54.97	157.6	11.3	25.84	83.19	34.88	160.39	155.6	285.03	22.06	39.66	97.01	54.59	117.57	106.48	170.45	6.17	40.8	90.57	62.47	37.59	17.63	106.73	16.1	25.84	46.91	16.52
100.74	92.48	172.3	10.78	26.44	91.81	53.68	174.7	169.27	212.11	8.67	42.84	96.89	79.8	138.75	125.78	208.31	8.05	39.13	90.65	60.38	72.21	62.77	106.51	4.22	44.53	86.93	58.93
76.56	63.51	164.96	10.63	22.44	82.95	38.5	160.72	150.92	231.07	8.34	41.32	93.9	65.31	30.53	18.13	75.99	3.74	54.21	59.39	23.86	96.84	11.05	214.44	7.46	48.96	11.41	5.15
89.63	78.54	157.92	13.17	23.94	87.63	49.74	101.72	29.15	132.8	5.41	39.89	28.66	21.95	92.01	39.79	223.54	10.4	37.4	43.25	17.8	37.59	27.99	91.23	6.23	44.2	74.46	30.68
146.44	116.03	287.37	14.07	26.82	79.23	40.38	65.46	61.29	116.12	5.61	41.22	93.62	52.78	75.26	17.15	169.83	6.42	42.64	22.79	10.1	86.68	77.44	142.55	7.14	35.49	89.34	54.32
118.63	114.2	185.33	10.19	29.58	96.26	61.62	120.3	95.33	222.03	7.75	37.83	79.24	42.94	76.57	7.72	112.73	3.84	41.96	10.08	6.85	94.48	89.82	135.86	7.6	37.57	95.07	66.12
133.16	114.63	239.47	16.64	31.96	86.08	47.87	161.09	140.2	259.69	12.28	44.26	87.03	53.99	77.25	62.34	155.02	10.4	40.6	80.69	40.21	77.82	74.35	121.65	3.44	42.55	95.55	61.12
90.3	78.53	187.47	10.98	26.29	86.97	41.89	129.62	122.95	206.92	9.65	33.01	94.85	59.42	127.45	111.09	182.9	9.82	42.64	87.16	60.74	172.01	2.51	214.57	7.39	43.65	1.46	1.17
103.26	80.69	243.24	23.99	33.01	78.14	33.17	164.07	113.79	235.46	7.71	38.08	69.35	48.33	151.79	133.36	188.64	7.03	36.72	87.86	70.7	51.97	42.35	128.94	6.78	48.15	81.5	32.85
99.46	93.74	189.69	12	14.28	94.25	49.42	150.5	138.53	239.48	10.52	40.8	92.05	57.85	146.96	126.06	195.1	11.95	21.76	85.78	64.61	106.21	100.14	151.07	7.72	33.01	94.29	66.29
37.71	12.64	59.17	4.35	37.14	33.53	21.37	155.03	153.06	187.38	6.15	36.82	98.73	81.68	130.76	102.49	190.09	9.26	44.02	78.38	53.92	68.62	29.18	156.63	8.18	42.74	42.52	18.63
113.13	105.51	190.23	12.44	22.01	93.26	55.46	133.3	122.41	207.86	7.08	43.14	91.83	58.89	155.75	133.56	229.19	9.8	45.39	85.76	58.28	75.28	56.39	164.59	6.74	49.64	74.91	34.26
122.82	109.79	245.75	10.35	37.14	89.39	44.67	143.56	125.41	178.54	7.12	38.76	87.36	70.24	113.08	106.17	157.8	5.87	39.2	93.89	67.28	86.08	55.77	110.61	5.19	28.01	64.78	50.42
158.78	146.58	258.53	11.67	39.2	92.32	56.7	98.78	91.38	189.8	7.24	42.64	92.52	48.15	135.24	113.73	202.39	8.17	43.33	84.09	56.19	57.44	41.39	131.14	7.94	34	72.06	31.56
52.7	39.06	133.69	10.21	41.27	74.12	29.22	148.95	137.58	213.06	9.71	41.75	92.36	64.57	123.38	100.38	203.68	7.72	41.96	81.35	49.28	61.78	16.46	221.04	8.7	53.85	26.64	7.45
79.21	70.23	179.09	14.37	16.51	88.67	39.21	67.41	43.8	132.8	11.09	38.08	64.97	32.98	109.73	76.68	224.5	13.25	27.2	69.88	34.16	125.56	118.25	171.99	6.94	39.47	94.18	68.75
131.18	126.96	214.05	12.51	26.44	96.78	59.31	33.28	17.88	117.62	7.94	34.79	53.72	15.2	181.64	157.87	216.6	7.78	25.84	86.92	72.89	101.54	82.07	167.6	7.76	36.18	80.83	48.97
107.65	93.11	191.04	14.92	34	86.49	48.74	139.67	86.09	226.91	7.11	45.39	61.63	37.94	179.85	162.18	233.1	8.38	39.66	90.18	69.58	117.93	107.62	180.48	6.99	37.83	91.25	59.63
72.82	64.24	89.34	6.1	21.63	88.22	71.9	24.52	18.22	35.88	2.37	22.44	74.31	50.78	113.64	97.34	172.81	7.03	43.52	85.65	56.33	28.24	21.39	71.25	5.85	25.45	75.76	30.03
80.7	66.33	175.52	11.88	27.2	82.2	37.79	134.45	5.78	233.67	6.21	48.96	4.3	2.47	163.66	144.18	231.89	7.71	48.15	88.1	62.18	55.28	36.38	108.89	5.65	59.15	65.81	33.41
94.06	84.34	210.48	14.44	16.51	89.66	40.07	73.58	69.05	81.3	4.15	13.7	93.85	84.93	166.93	133.64	228.64	7.68	44.88	80.06	58.45	35.87	27.54	77.63	8.9	30.6	76.78	35.47
79.24	14.5	137.82	7.84	33.01	18.29	10.52	127.29	54.37	220.18	6.43	45.69	42.71	24.69	76.96	56.42	142.81	11.77	26.33	73.31	39.51	73.55	4.78	108.54	3.83	35.77	6.5	4.4
147.12	141.81	219.3	10.38	28.56	96.39	64.67	131.22	120.98	178.54	7.42	46.08	92.2	67.76	25.75	10.46	47.11	6.11	33.01	40.62	22.21	55.51	21.87	131.54	6.59	36.72	39.4	16.63
92.34	88.71	155.49	9.53	25.16	96.07	57.05	132.29	125.38	186.46	6.59	37.14	94.78	67.24	136.11	104.85	233.25	10.54	39.89	77.04	44.95	96.66	2.07	212.06	6.48	48.96	2.14	0.98
163.64	139.06	277.29	12.73	35.49	84.98	50.15	117.28	89.14	216.14	11.37	33.01	76	41.24	141.88	51.4	223.61	6.26	44.88	36.23	22.98	72.5	53.65	186.31	17.57	46.24	74.01	28.8
83.71	71.6	180.16	12.03	20.4	85.53	39.74	43.78	24.89	102.8	9.97	20.4	56.84	24.21	140.2	64.61	195.51	7.34	41.96	46.08	33.05	50.82	10.59	166.19	14.25	51	20.84	6.37
70.09	67.18	129.63	14.51	22.7	95.85	51.82	166.82	147.21	238.67	8.72	45.55	88.24	61.68	112.44	96.24	230.65	10.42	41.34	85.59	41.72	126.44	118.72	273.78	15.05	41.05	93.89	43.36
85.75	76.69	189.51	13.55	14.28	89.43	40.46	116.13	107.9	171.51	12.52	20.54	92.92	62.91	176.35	161.44	241.44	8.01	41.75	91.54	66.86	44.79	27.78	122.44	6.02	48.96	62.02	22.69
56.13	48.31	127.63	8.4	23.02	86.07	37.85	89.4	78.48	154.8	10.45	22.44	87.79	50.7	154.63	134.03	220.27	7.89	48.71	86.68	60.85	86.05	79.71	111.76	4.22	37.83	92.63	71.32
81.36	5.78	157.03	8.57	30.62	7.1	3.68	120.28	114.85	178.03	8.03	32.01	95.49	64.51	131.56	121.1	193.72	6.83	41.67	92.04	62.51	34.75	11.62	135.34	5.36	40.58	33.45	8.59
36.78	24.96	91.37	8.59	23.51	67.86	27.32	120.57	114.28	177.74	6.57	37.14	94.79	64.3	119.56	103	183.08	14.81	42.44	86.15	56.26	40.46	8.39	159.64	7.31	41.05	20.73	5.25
109.66	106.14	175.17	12.79	20.4	96.79	60.59	91.95	87.23	123.23	10.6	15.64	94.86	70.78	73.02	61.17	117.38	6.52	31.96	83.77	52.11	19.73	13.22	47.13	2.95	29.57	66.99	28.05
158	146.85	223.14	11.37	39.2	92.95	65.81	34.79	34.06	43.01	2.74	23.6	97.89	79.18	55.75	21.01	139.02	9.85	50.47	37.68	15.11	118.59	104.46	173.49	6.86	43.33	88.09	60.21
26.71	15.01	50.02	5.01	61.2	56.21	30.01	51.89	38.44	110.35	7.83	23.12	74.07	34.84	26.24	10.47	67.91	4.58	63.28	39.9	15.42	29.29	15.56	105.92	10.95	66.64	53.13	14.69
80.51	72.01	162.03	7.71	36.88	89.44	44.44	24.16	16.48	57.3	5	29.92	68.21	28.76	98.27	17.59	167.38	6.06	52.27	17.9	10.51	102.5	93.87	159.76	7.86	30.6	91.58	58.76
33.61	15.06	82.67	20.01	119.68	44.81	18.21	125.34	119.83	170.15	5.62	35.08	95.6	70.42	184.08	170.15	227.1	7.59	35.36	92.43	74.92	99.21	81.36	159.08	6.66	37.14	82.01	51.15
108.48	100.65	165.67	11.25	22.08	92.78	60.75	74.97	44.51	190.14	13.14	44.53	59.37	23.41	137.53	128.86	190.95	6.19	41.67	93.7	67.49	150.86	22.95	189	6.39	45.06	15.21	12.14
48.95	35.02	108.56	6.47	24.84	71.56	32.26	145.79	132.47	199.15	6.95	43.33	90.87	66.52	82.76	3.48	168.21	6.38	43.83	4.21	2.07	81.88	51.72	159.15	7.51	47.46	63.17	32.5
132.86	111.53	236.55	14.02	27.88	83.94	47.15	111.66	102.92	171.32	9.17	38.54	92.17	60.07	20.12	16.76	38.19	2.63	33.01	83.31	43.9	69.04	63.32	112.48	5.35	37.83	91.72	56.3
124.54	109.37	207.49	10.15	35	87.82	52.71	104.47	96.64	166.44	9.51	27.2	92.51	58.07	138.2	117.32	225.56	8.13	41.48	84.9	52.01	114.96	105.57	164.38	7.92	37.4	91.83	64.22
107.26	103.31	184.04	7.46	42.43	96.31	56.13	105.66	100.09	165.07	8.06	33.01	94.73	60.64	91.03	85.14	127.83	6.3	33.4	93.54	66.61	30.49	11.73	117.67	5.46	65.41	38.47	9.97
112.23	104.39	202.88	9.88	37.31	93.02	51.46	129.64	117.28	185.07	5.83	42.39	90.47	63.37	9.27	4.39	18.57	1.36	43.52	47.37	23.64	40.62	24.48	120.85	6.86	46.24	60.28	20.26
101.18	98.21	155.14	9.46	24.35	97.07	63.31	55.27	40.94	111.42	6.78	22.7	74.08	36.75	95.89	90.66	149.76	11.23	16.51	94.54	60.53	103.75	98.85	148.96	7.38	41.48	95.27	66.36
83.57	76.01	196.67	10.05	24.87	90.96	38.65	88.25	56.15	165.41	9.35	40.58	63.63	33.95	157.81	142.54	230.98	8.38	44.88	90.33	61.71	58.18	38.3	115.18	6.7	40.48	65.82	33.25
117.97	109.47	208.1	9.99	30.95	92.8	52.61	120.6	101.68	264.59	12.77	29.44	84.31	38.43	99.75	82.33	152.23	5.8	39.42	82.53	54.08	72	65.66	97.5	6.86	33.7	91.19	67.34
135.7	111.06	248.26	10.98	37.49	81.84	44.74	125.66	114.51	219.48	11.43	30.44	91.13	52.18	173.76	161.31	228.52	7.42	42.16	92.83	70.59	75.45	67.71	134.49	10.77	38.52	89.74	50.35
98.11	83.23	192.13	11.98	28.56	84.83	43.32	138.92	124.79	207.01	7.84	42.64	89.83	60.28	140.01	126.54	186.75	6.48	38.78	90.38	67.76	146.38	134.3	178.4	6.64	39.44	91.75	75.28
59.66	47.25	164.65	11.98	31.28	79.2	28.7	136.94	124.3	228.08	7.06	44.71	90.77	54.5	136.29	125.52	200.28	6.69	41.48	92.09	62.67	95.42	91.6	136.77	7.04	36.45	96	66.98
118.76	110.31	257.6	15.79	16.19	92.88	42.82	126.55	107.9	194.01	9.11	40.8	85.26	55.62	46.42	22.49	115.21	6.95	33.7	48.45	19.52	45.97	31.69	106.02	6.59	52.18	68.93	29.89
118.12	96.98	245.96	11.6	32.54	82.1	39.43	136.2	71.06	217.56	6.03	47.6	52.18	32.66	18.89	18.08	27.95	1.85	29.58	95.71	64.68	37.85	35.88	62.28	5.52	15.82	94.78	57.6
128	113.59	245.89	11.1	30.61	88.74	46.19	100.33	92.34	164.8	8.48	23.27	92.04	56.03	75.2	37.5	193.33	9.63	41.48	49.87	19.4	120.23	114.71	170.21	8.42	33.7	95.41	67.39
145.01	116.76	303.4	18.04	29.22	80.52	38.48	95.24	88.33	149.18	7.36	22.53	92.74	59.21	181.19	166.07	247.41	9.42	49.52	91.65	67.12	136.37	110.32	186.7	9.34	39.89	80.9	59.09
55.1	41.28	115.25	9.15	21.08	74.92	35.81	90.6	84.02	149.89	8.56	22.8	92.73	56.05	108.16	95.82	180.53	9.34	28.89	88.59	53.08	30.66	10.71	88.68	3.65	44.71	34.94	12.08
90.35	74.13	163.38	12.56	25.45	82.05	45.38	104.25	98.09	156.95	8.42	25.54	94.09	62.5	130.36	123.49	190.16	9.11	31.96	94.73	64.94	125.89	116.66	203.53	11.58	37.83	92.67	57.32
84.62	76.8	205.31	10.07	30.61	90.76	37.41	125.47	114.48	192.11	9	39.66	91.24	59.59	130.02	113.73	190.9	7.27	35.9	87.47	59.58	172.11	152.22	248.74	7.92	42.16	88.44	61.2
101.51	95.37	205.86	11.19	20.87	93.96	46.33	124.09	114.28	175.69	7.43	37.14	92.09	65.05	31.43	24.12	50.35	3.9	38.08	76.76	47.91	117.92	100.29	159.36	11.61	33.32	85.05	62.93
98.57	92.2	172.77	9.38	35.76	93.53	53.36	118.02	109.98	193.43	9.93	31.31	93.19	56.86	49.67	40.73	89.09	5.43	26.14	82.02	45.72	123.12	112.86	187.14	11.08	47.87	91.67	60.31
60.27	48.47	100.48	6.49	23.07	80.43	48.24	127.02	111.89	229.99	11.8	38.77	88.09	48.65	53.1	44.97	103.65	7.08	19.04	84.68	43.38	131.31	114.92	182.51	6.49	41.27	87.52	62.96
135.2	127.41	199.94	9	36.45	94.24	63.72	112.46	104.91	198.8	10.73	27.07	93.28	52.77	47.97	21.86	89.94	7.26	36.88	45.56	24.3	95.44	84.34	126.92	5.97	30.26	88.36	66.45
65.08	54.05	133.95	11.18	23.35	83.06	40.36	125.35	116.35	217.88	14.56	28.56	92.82	53.4	169.64	153.54	228.02	8.43	38.65	90.51	67.33	133.91	17	193.63	5.95	47.6	12.7	8.78
132.44	114.67	247.68	11.8	29.92	86.58	46.3	80.95	27.51	183.92	8.67	47.46	33.99	14.96	121.16	112.8	176.92	8.33	42.16	93.1	63.76	136.63	122.5	170.47	5.57	38.08	89.66	71.86
63.07	39.57	130.67	8.94	33.01	62.74	30.28	118.63	107.01	217.8	14.08	37.4	90.21	49.13	135.53	119.12	192.79	7.9	40.12	87.9	61.79	155.43	135.21	230.94	10.9	39.44	86.99	58.55
165.35	126	244.22	12.83	42.55	76.2	51.59	102.26	91.44	167.34	11.28	35.08	89.42	54.64	35.09	14.1	101.36	5.41	37.83	40.19	13.91	109.03	23.25	219.56	7.18	72.08	21.33	10.59
36.85	19.74	96.15	10.36	17	53.57	20.53	31.26	11.62	179.3	15.99	44.71	37.17	6.48	26.3	24.54	42.79	3.15	26.52	93.3	57.35	54.44	38.66	112.41	10.28	39.44	71.02	34.39
68.39	44.17	152.03	11.51	21.37	64.59	29.06	90.68	71.09	155.77	9.84	36.04	78.4	45.64	183.17	159.6	254.02	9.72	32.64	87.13	62.83	145.4	119.52	210	6.75	48.56	82.2	56.92
22.36	9.35	52.27	7.36	26.52	41.83	17.89	189.14	181.32	243.55	11.87	24.48	95.87	74.45	116.34	105.45	164.23	7.38	46.77	90.65	64.21	147.19	130.4	199.39	10.26	37.57	88.59	65.4
117.78	96.13	218.96	12.05	33.79	81.62	43.9	138.12	135.75	147.2	5.56	8.84	98.29	92.22	127.06	115.31	178.4	7.1	34.49	90.75	64.64	111.94	91.41	188.42	7	36.18	81.66	48.52
45.68	36.45	126.92	8.44	44.4	79.8	28.72	127.09	122.56	184.68	9.42	34.19	96.44	66.36	135.03	81.21	193.31	4.86	48.15	60.14	42.01	166.84	148.54	201.61	8.86	29.92	89.03	73.68
24.38	13.3	60.32	9.02	63.36	54.57	22.06	21.95	12.91	53.5	2.73	39.44	58.82	24.14	42.67	15.42	101.25	5.77	51.49	36.14	15.23	142.13	125.15	195.88	11.22	27.88	88.05	63.89
17.36	11.33	53.55	4.78	35.26	65.23	21.15	125.12	70.89	207.95	7.15	42.64	56.66	34.09	189.29	170.71	260.45	8.6	40.58	90.18	65.54	93.94	47.2	222.55	10.34	37.83	50.24	21.21
85.44	79.2	151.71	7.33	36.09	92.7	52.2	80.13	73.59	124.2	8.14	16.32	91.83	59.25	114.83	102.07	199.7	9.54	34.39	88.88	51.11	102.98	98.69	143.87	7.82	34.91	95.83	68.6
29.55	7.02	75.23	6.49	57.74	23.75	9.33	161.2	146.43	258.83	8.65	43.08	90.84	56.57	26.05	15.89	60.25	4.37	28.21	61.01	26.38	52.33	25.8	170.15	11.35	57.62	49.29	15.16
113.37	100.11	190.9	11.24	22.53	88.3	52.44	146.47	141.73	199.94	10.07	28.62	96.77	70.89	33.83	30.31	49.69	3.06	26.52	89.61	61.01	97.43	21.01	170.27	5.42	50.9	21.56	12.34
72.89	61.37	169.3	8.78	27.2	84.19	36.25	47.35	42.13	68.98	3.95	32.64	88.99	61.08	153.92	10.92	220.35	5.87	50.32	7.09	4.95	93.53	14.42	184.63	6.34	54.4	15.42	7.81
54.33	45.15	120.46	15.05	21.08	83.1	37.48	15.1	11.23	27.09	1.54	32.06	74.37	41.45	89.58	44.83	168.11	6.09	50.79	50.05	26.67	132.01	122.05	180.29	6.16	44.71	92.45	67.69
96.4	91.41	168.54	7.46	31.64	94.82	54.23	180.45	172.93	254.7	12.99	23.94	95.83	67.9	76.02	59.02	132.8	9.57	57.12	77.64	44.44	167.15	158.24	213.34	12.43	25.16	94.67	74.18
139.86	137.63	230.29	17.74	35.77	98.4	59.76	80.68	75.81	140.79	9.14	21.76	93.97	53.85	138.84	111.4	219.56	10.82	27.88	80.23	50.74	149.8	129.12	202.15	7.52	43.33	86.2	63.88
88.14	61.87	135.29	8.49	22.27	70.19	45.73	128.57	120.69	194.24	6.68	46.77	93.87	62.14	137.43	119.73	197.69	9.47	41.48	87.12	60.56	47.53	13.51	88.72	6.24	22.44	28.43	15.23
96.69	86.35	186.28	10.56	29.92	89.31	46.35	72.52	59.06	197.53	11.99	26.52	81.44	29.9	111.19	76.36	178.34	7.21	51	68.67	42.82	32.41	18.15	63.31	7.83	39.2	55.99	28.67
124.95	109.71	176.12	8.62	32.64	87.8	62.29	31.32	12.13	62.99	5.57	46.08	38.72	19.25	118.92	10.48	241.38	9.98	50.9	8.81	4.34	155.49	127.79	203.74	7.65	36.45	82.19	62.72
121.33	98.04	258.6	13.16	33.7	80.8	37.91	170.91	158.37	233.86	8.32	42.64	92.66	67.72	102.73	96.92	151.06	6.95	41.14	94.35	64.16	43.8	18.42	108.52	5.37	28.89	42.06	16.97
142.11	138.4	188.62	7.45	30.26	97.39	73.37	113.1	101.15	191.38	10.74	24.7	89.43	52.85	156.08	144.78	197.37	9.84	34	92.76	73.36	130.68	107.84	166.01	8.01	41.08	82.53	64.96
77.02	58.43	166.08	7.56	35.36	75.87	35.19	125.32	116.79	166.95	5.47	41.48	93.19	69.96	35.69	23.55	82.6	8.18	49.75	65.98	28.51	91.27	17.14	229.37	11.28	32.01	18.78	7.47
113.06	101.21	205.05	11.13	34	89.52	49.36	32.74	13.85	92.63	5.67	65.12	42.31	14.96	99.13	87.51	132.11	6.41	38.21	88.28	66.24	109.02	84.27	198.49	7.5	37.14	77.3	42.46
106.42	102.93	216.46	13.6	18.09	96.72	47.55	121.07	107.28	171.13	5.35	38.08	88.61	62.69	143.35	127.79	218.71	12.36	44.53	89.14	58.43	88.71	14.78	147.3	4.32	51	16.66	10.03
149.79	125.63	251.35	13.25	30.95	83.87	49.98	208.52	201.73	256.93	9.31	21.76	96.74	78.52	150.02	129.91	213.19	7.8	40.39	86.59	60.94	52.32	32.94	137.05	8.01	57.73	62.96	24.04
55.54	41.02	147.48	10.01	28.56	73.86	27.82	124.64	116.72	186.21	8.61	36.52	93.65	62.68	73.3	35.76	150.08	7.23	53.29	48.79	23.83	45.02	4.93	122.26	5.88	43.52	10.94	4.03
48.19	10.89	79.38	6.52	34.39	22.61	13.72	120.41	98.83	192.23	15.71	42.64	82.07	51.41	188.14	176.94	255.12	10.65	26.36	94.05	69.36	173.23	121.43	218.65	6.32	43.33	70.1	55.53
60.78	41.62	162.01	12.79	21.37	68.47	25.69	145.8	143.16	188.5	7.39	36.74	98.19	75.95	21.53	17	47.96	3.26	31	78.95	35.45	128.49	112.91	158.02	6.42	39.09	87.87	71.45
32.74	19.2	77.8	7.16	20.4	58.63	24.67	106.47	99.09	160.55	6.06	35.36	93.06	61.72	172.59	159.91	241.88	8.45	41.27	92.65	66.11	131.99	122.4	171.19	6.4	34.08	92.73	71.5
64.25	55.76	152.5	11.1	26.82	86.8	36.57	45.76	40.77	68.36	3.57	31.28	89.1	59.64	137.05	121.49	180.99	7.56	39.42	88.65	67.13	140.06	120.41	185.19	6.77	42.84	85.97	65.02
61.55	56.14	95.91	5.22	20.4	91.22	58.54	109.21	62.68	166.63	10.25	24.48	57.39	37.62	42.73	9.71	119.76	5.93	40.36	22.73	8.11	96.53	27.88	167.16	5.11	48.96	28.88	16.68
97.06	90.25	172.07	11.03	23.8	92.98	52.45	119.73	99.05	200.34	7.85	36.72	82.73	49.44	126.08	98.73	202.49	10.08	39.89	78.3	48.76	115.54	105.58	176.74	7.25	44.02	91.38	59.74
74.47	57.93	160.65	13.77	21.08	77.79	36.06	115.09	107.38	167.49	7.53	22.44	93.3	64.11	134.35	110.96	181.3	8.32	42.16	82.59	61.2	64.13	32.54	142.06	8.99	23.8	50.74	22.9
79.17	71.1	171.07	9.25	41.05	89.81	41.56	128.75	103.8	180.58	6.86	35.08	80.63	57.48	126.26	112.74	212.16	8.79	46.65	89.29	53.14	97.62	58.55	165.26	9.34	46.24	59.97	35.43
42.48	31.06	86.91	7.83	21.85	73.13	35.74	131.73	120.41	189.56	8.56	34.39	91.41	63.52	166.01	153.8	200.1	5.93	41.48	92.64	76.86	96.48	22.36	191.93	7.21	50.21	23.17	11.65
92.79	84.53	164.66	9.78	27.2	91.1	51.33	156.06	142.68	220.9	7.9	48.28	91.43	64.59	102.13	97.55	169.1	8.61	40.65	95.52	57.69	193.96	181.17	224.14	8.01	19.04	93.4	80.83
20.27	13.28	50.1	5.09	26.52	65.51	26.5	147.52	138.25	248.62	12.09	33.7	93.72	55.61	64.96	57.05	119.09	8.97	14.28	87.82	47.91	64.2	10.71	173.27	6.95	44.88	16.68	6.18
76.75	61.26	162.74	9.52	33.01	79.82	37.64	39.18	29.81	64.6	5.72	40.58	76.1	46.15	89.05	11.61	186.66	6.01	51.59	13.04	6.22	155.28	73.82	191.01	5.04	40.12	47.54	38.65
31.4	17.61	123.18	10.14	20.18	56.07	14.3	108.97	88.51	195.57	13.13	17.68	81.23	45.26	110.02	84.38	146.92	5.29	37.31	76.7	57.43	109.22	23.34	198.04	5.15	60.53	21.37	11.79
92.92	81.63	186.65	11.04	19.04	87.85	43.73	72.47	17.52	261.67	12.15	43.65	24.18	6.7	177.06	166.24	219.84	7.57	33.73	93.89	75.62	60.19	48.92	103.06	5.62	32.97	81.26	47.46
68.56	33.33	135.44	7.54	59.84	48.61	24.61	120.46	111.91	181.15	9.58	23.8	92.9	61.78	108.7	22.42	163.81	5.15	61.2	20.63	13.69	72.43	45.28	188.56	18.86	55.71	62.52	24.01
80.68	71.35	189.98	12.51	16.51	88.44	37.56	145.67	141.16	192.89	11.6	37.83	96.9	73.18	81.42	1.65	219.35	11.28	38.52	2.03	0.75	87.31	67.24	195.03	15.88	41.49	77.01	34.48
38.21	26.36	97.71	5.82	46.62	68.99	26.98	107.55	76.25	193.66	14.33	48.28	70.89	39.37	120.93	105.35	187.22	9.6	39.2	87.11	56.27	88.45	6.99	131.02	4.71	48.83	7.91	5.34
62.24	50.17	134.65	9.71	28.56	80.62	37.26	88.29	73.6	158.28	9.58	30.26	83.37	46.5	32.58	12.66	149.68	8.49	50.9	38.86	8.46	75.49	50.27	131.47	10.22	22.27	66.59	38.24
83.83	75.17	153.91	8.7	37.83	89.67	48.84	58.6	37.79	120.49	7.64	28.16	64.48	31.36	144.67	91.15	236.88	6.61	52.27	63.01	38.48	123.59	26.5	161.9	5.85	40.8	21.44	16.37
68.34	44.72	158.34	10.79	13.76	65.44	28.25	17.63	14.19	29.93	2.44	35.08	80.48	47.43	112.75	85.83	225.77	15.07	36.72	76.13	38.02	64.85	15.38	156.06	6.25	51	23.72	9.86
103.4	38.91	220.37	9.56	34.39	37.63	17.66	113.25	95.09	183.07	10.03	36.61	83.96	51.94	32.67	15.9	126.94	19.64	51.59	48.69	12.53	103.85	23.39	175.55	5.11	55.02	22.52	13.32
98.57	94.23	211.81	9.23	25.45	95.6	44.48	81.85	45.94	174.97	12.89	14.28	56.13	26.26	159.49	145.01	179.82	7.04	28.49	90.92	80.64	29.09	25.66	60.85	2.99	34	88.22	42.18
191.4	179.17	301.71	12.11	37.79	93.61	59.38	143.58	124.12	215.36	7.8	37.87	86.45	57.64	124.89	94.49	227.11	9.95	32.11	75.66	41.6	167.12	151.77	192.68	7.6	35.2	90.81	78.77
94.02	90.34	158.3	9.52	12.52	96.08	57.07	143.13	135.01	176.57	7.06	30.26	94.33	76.46	64.39	27.11	136.4	7.59	31.72	42.1	19.87	95.67	19.06	182.98	6.18	47.6	19.92	10.42
95.13	90.37	166.25	12.57	13.6	94.99	54.36	124.16	117.98	185.59	8.31	30.95	95.02	63.57	31.3	21.5	67.68	13.4	164.3	68.69	31.77	58.92	35.31	116.03	6.21	32.79	59.93	30.43
139.48	126.62	241.98	10	29.46	90.78	52.33	101.68	88.53	164.9	9.7	24.35	87.07	53.69	79.56	39.96	197.37	6.25	49.15	50.23	20.25	132.02	126.16	174.18	7.04	33.24	95.56	72.43
104.52	90.27	201.56	14.4	16.24	86.37	44.79	155.34	138.94	247.71	10.2	42.64	89.45	56.09	141.15	54.22	191.57	6.19	47.28	38.41	28.3	129.84	109.24	178.94	4.92	48.03	84.14	61.05
130.29	127.53	174.59	6.86	29.92	97.88	73.05	149.11	136.09	227.76	9.59	26.13	91.27	59.75	165.05	149.54	236	8.92	38.76	90.6	63.36	129.63	122.83	193.67	6.35	44.71	94.76	63.43
62.84	49.62	128.69	10.48	17	78.96	38.56	121.02	116.63	173.2	7.15	31.28	96.37	67.33	131.23	115.71	203.39	6.51	50.69	88.18	56.89	67.61	55.89	110.08	6.01	35.36	82.67	50.78
109.64	95.16	210.52	10.99	22.23	86.8	45.21	125.32	112.04	197.46	8.89	27.51	89.4	56.74	93.72	8.62	223.04	6.82	50.21	9.19	3.86	78.12	43.46	176.62	12.24	20.87	55.63	24.61
71.11	49.38	144.95	13.1	24.13	69.45	34.07	116.11	113.17	171.3	8.76	37.14	97.46	66.06	166.59	156.61	208.54	7.07	43.52	94.01	75.1	169.86	159.4	223.25	8.41	38.72	93.84	71.4
105.89	103.58	140.6	5.86	22.44	97.81	73.67	124.1	111.57	214.05	9.97	38.96	89.9	52.12	51.67	45.01	92.1	4.04	34	87.1	48.87	172.73	165.77	234.48	11.77	40.8	95.97	70.7
161.35	154.85	181.56	10.62	14.08	95.97	85.29	141.12	126.39	201.99	9.66	41.89	89.56	62.57	52.7	5.83	124.29	5.68	39.44	11.06	4.69	185.04	179.1	216.21	8.09	15.64	96.79	82.84
137.32	115.91	251.55	14.25	25.84	84.41	46.08	126.63	114.38	212.54	9.02	44.71	90.33	53.82	159.11	145.86	204.03	7.22	39.89	91.67	71.49	158.51	149.53	189.62	6.8	34.68	94.33	78.86
68.27	43.86	199.43	14.36	17.88	64.25	21.99	96.21	84.24	242.41	11.46	39.44	87.56	34.75	127.09	108.16	190.93	8.88	47.46	85.11	56.65	153.76	138.91	192.91	5.27	42.01	90.35	72.01
131.35	118.13	225.32	12.01	27.14	89.94	52.43	63.87	22.82	130.86	7.49	30.95	35.73	17.44	152.67	135.13	196.35	8.26	34.52	88.51	68.82	77.14	71.17	122.61	9.28	31.31	92.27	58.05
133.07	122.96	253.34	15.13	19.18	92.41	48.54	114.51	66.38	229.17	10.3	35.77	57.97	28.97	135.89	120	194.65	7.6	44.53	88.31	61.65	27.38	17.46	73.69	5.91	46.62	63.76	23.69
183.81	163.16	291.33	15.58	31.96	88.77	56.01	149.12	135.58	199.97	7.96	39.44	90.92	67.8	162.38	146.34	189.5	8.31	39.89	90.12	77.22	25.89	20.98	62.51	4.13	37.83	81.03	33.56
142.38	124.73	274.97	12.75	34.39	87.6	45.36	171.24	161.55	218.68	7.31	42.84	94.34	73.88	140.65	126.18	235.22	7.73	44.88	89.71	53.64	94.66	58.97	198.3	4.5	55.94	62.3	29.74
114.05	26	255.04	16.69	25.84	22.8	10.2	163.27	149.49	214.16	7.52	46.24	91.56	69.8	152.55	140.68	208.89	7.81	44.66	92.22	67.35	37.52	23.46	77.14	4.64	49.64	62.53	30.41
29.26	3.36	59.37	22	964.23	11.48	5.66	149.4	139.33	186.3	9.37	42.44	93.26	74.79	147.5	92.43	211.47	6.14	45.4	62.66	43.71	133.37	16.43	209.74	6.94	50.1	12.32	7.83
78.79	52.77	159.99	8.56	40.74	66.98	32.98	186.71	181.9	226.17	8.8	17	97.42	80.43	125.82	116.79	171.03	8.24	44.02	92.82	68.29	74.39	59.14	141.33	6.42	37.22	79.5	41.84
74.23	55.94	192.02	19.38	10.81	75.36	29.13	119.88	116.92	169.73	6.92	31.61	97.53	68.89	132.16	123.08	173.49	5.98	40.58	93.13	70.94	31.77	17.9	60.06	3.3	33.4	56.34	29.8
135.08	129.87	198.16	9.33	28.12	96.14	65.54	105.69	98.88	170.13	6.87	31.61	93.56	58.12	167.43	147.19	225.51	10.08	40.58	87.91	65.27	117.67	11.84	177.98	6.21	47.46	10.07	6.65
38.01	22.94	85.18	8.19	16.78	60.35	26.93	43.2	32.65	112.83	11.39	39.66	75.58	28.94	96.5	17.35	165.45	11.88	36.88	17.98	10.48	90.97	78.09	172.32	5.93	43.43	85.84	45.32
134.3	129.1	214.22	12.24	29.22	96.13	60.27	161.42	152.05	217.27	7.63	41.27	94.19	69.98	160.06	150.15	217.65	8.06	47.73	93.81	68.99	156.73	144.81	206.92	6.03	44.88	92.4	69.99
105.91	93.54	224.83	17.73	14.28	88.32	41.6	158.05	152.69	233.35	6.57	44.71	96.61	65.43	139.53	115.79	195.14	8.95	47.28	82.99	59.34	40.84	15.53	100.23	8.81	36.72	38.02	15.49
134.87	122.78	226.99	14.27	25.16	91.04	54.09	108.22	90.84	167.84	8.42	19.04	83.94	54.13	102.3	72.84	210.51	9.96	43.33	71.2	34.6	174.31	157.02	215.32	17.78	8.69	90.09	72.93
133.97	123.08	234.62	12	21.69	91.87	52.46	25.29	9.4	94.88	6.12	46.14	37.16	9.91	178.63	169.84	234.35	8.36	40.63	95.08	72.47	129.3	103.78	183.86	6.68	44.2	80.26	56.44
97.58	88.98	206.75	11.92	21.08	91.18	43.03	121.35	116.94	166.73	7.39	27.88	96.37	70.14	110.01	95.15	174.97	8.79	33.7	86.49	54.38	128.78	108.88	159.43	5.59	44.02	84.54	68.29
78.67	60.47	145.56	8.76	41.05	76.86	41.54	85.75	74.14	157.45	8.27	35.08	86.46	47.09	170.39	159.41	222.33	6.36	42.16	93.56	71.7	31.31	18.56	100.43	7.4	45.39	59.27	18.48
101.43	94.57	181.14	9.36	28.95	93.24	52.21	121.34	115.31	202.62	11.23	23.94	95.03	56.91	161.05	147.28	202.71	7.5	37.83	91.45	72.66	104.88	78.94	183.57	7.03	39.89	75.27	43
116.7	110.21	198.89	13.4	19.72	94.44	55.41	146.5	137.37	234.77	10.52	37.4	93.77	58.51	140.91	117.71	187.78	6.1	42.64	83.54	62.68	55.23	10.84	133.65	6.29	42.84	19.62	8.11
137.63	110.56	234.54	12.2	31.96	80.33	47.14	71.91	60.23	146.88	13.81	12.38	83.76	41.01	140.92	117.37	225.3	8.7	40.18	83.28	52.09	19.46	12.63	46.97	3.24	22.67	64.88	26.89
103.67	87.85	182.75	11.85	29.92	84.74	48.07	133.41	120.46	196.25	8.86	38.76	90.29	61.38	112.92	96.09	181.13	9.03	41.43	85.09	53.05	169.98	156.89	226.65	5.99	42.16	92.3	69.22
153.14	146.12	224.5	8.53	31.31	95.41	65.09	146.08	129.36	215.05	11.13	34.39	88.55	60.15	174.13	160	223.47	7.51	38.72	91.88	71.6	54.16	41.83	111.66	7.09	32.7	77.22	37.46
115.74	112.35	150.37	6.32	29.58	97.07	74.72	65.17	33.92	117.11	6.5	28.2	52.06	28.97	172.78	161	269.33	9.46	43.81	93.18	59.78	22.08	20.35	33.54	1.9	27.07	92.15	60.67
21.61	16.01	78.49	7.15	63.96	74.05	20.39	131.57	122.18	192.37	7.58	32.7	92.87	63.52	125.62	81.69	235.63	8.65	43.33	65.03	34.67	125.95	89.64	191.32	6.42	44.88	71.17	46.85
115.84	103.12	203.87	9.87	28.89	89.02	50.58	20.22	10.18	55.9	3.55	70.28	50.34	18.21	63.27	44.65	108.41	17.61	34.91	70.57	41.19	148.3	139.38	269.96	12.97	50.32	93.98	51.63
157.1	152.84	271.43	12.13	28.16	97.29	56.31	121.88	118.37	162.7	5.18	45.06	97.12	72.75	38.56	9.5	79.58	7.94	24.08	24.64	11.94	167.09	164.94	183.89	11.45	8.03	98.71	89.7
95	86.19	163.68	9.49	25.74	90.73	52.66	115.8	112.78	156.8	7.21	23.66	97.39	71.92	148.2	126.57	191.46	10.43	28.42	85.41	66.11	176.92	166.62	205.59	8.91	29.92	94.18	81.05
107.96	101.38	182.32	10.17	21.76	93.91	55.61	99.61	94.54	129	6.03	38.47	94.91	73.29	150.92	132.63	209.47	12.45	41.96	87.89	63.32	37.33	25.63	84.18	6.13	40.58	68.65	30.45
136.43	19.85	361.18	22.31	130.56	14.55	5.5	147.88	143.27	199.13	8.67	40.58	96.89	71.95	78.88	15.93	205.57	14.57	40.12	20.19	7.75	112.75	107.57	158.11	6.85	42.64	95.4	68.03
137.13	124.69	244.35	10.99	29.41	90.93	51.03	45.78	27.07	100.98	10.87	37.4	59.14	26.81	113.04	21.76	245.51	7.39	46.1	19.25	8.86	87.67	78.99	121.03	5.59	29.92	90.11	65.26
122.81	114	196.29	8.6	32.01	92.83	58.08	98.41	92.38	165.79	8.28	24.48	93.87	55.72	142.21	139.79	187.17	7.47	40.22	98.3	74.69	22.74	16.46	51.18	3.03	52.88	72.37	32.16
156.12	5.71	385.65	22.1	98.86	3.65	1.48	137.47	128.79	204.55	8.12	36.82	93.69	62.96	119.51	103.82	172.62	7.26	36.04	86.87	60.14	167.46	159.64	194.74	5.61	33.7	95.33	81.98
54.02	42.05	80.64	4.66	22.7	77.84	52.14	79.65	69.26	97.93	5.29	28.07	86.96	70.73	156.4	145.48	202.02	7.36	38.72	93.02	72.01	31.55	18.62	79.54	6.72	55.71	59.01	23.41
160.52	133.54	308.41	17.35	30.29	83.19	43.3	103.73	96.66	177.12	10.83	19.26	93.18	54.58	80.15	2.54	196.62	6.57	48.96	3.17	1.29	195.31	174.9	266.72	11.16	38.52	89.55	65.57
166.27	155.88	350.19	16.53	26.82	93.75	44.51	32.2	24.51	66.88	6.04	16.03	76.11	36.65	23.18	11.69	52.23	3.23	40.12	50.44	22.39	132.96	121.21	196.03	9.17	39.66	91.17	61.83
120.83	103.33	192	10.67	21.76	85.52	53.82	119.57	112.29	182.63	8.04	37.4	93.91	61.48	113.73	2.58	201.2	8.24	46.24	2.27	1.28	168.23	140.96	206.64	6.66	40.14	83.79	68.21
134	125.17	229.03	14.77	20.19	93.41	54.65	138.36	127.32	221.21	10.4	43.52	92.02	57.56	19.59	17.75	32.5	2.19	35.77	90.58	54.61	109.69	87.62	164.83	9.4	41.48	79.88	53.15
75.78	67.89	178.27	9.79	28.53	89.6	38.08	131.4	126.22	175.89	6.36	38.52	96.06	71.76	75.68	24.12	150.95	4.69	52.18	31.87	15.98	153.99	150.23	186.34	6.05	37.83	97.56	80.62
84.49	78.48	177.82	9.54	24.48	92.89	44.14	106.02	84.5	173.9	9.4	30.26	79.7	48.59	91.69	75.76	175.4	8.66	32.01	82.63	43.19	103.48	12.14	199.15	6.78	46.62	11.73	6.1
68.76	61.99	107.17	6.26	16.32	90.15	57.84	123.86	113.02	162.85	5.36	41.27	91.25	69.4	153.91	141.52	223.2	8.61	37.79	91.95	63.41	15.89	10.84	27.36	1.78	31.28	68.22	39.61
183.34	176.3	266.97	9.81	24.1	96.16	66.04	123.14	110.06	192.44	8.05	37.57	89.38	57.19	149.81	136.42	190.34	5.39	39.89	91.06	71.67	135.86	115.84	173.34	7.55	41.48	85.27	66.83
122.24	115.31	223.56	12.69	24.59	94.34	51.58	67.2	61.26	117.91	9.34	22.27	91.16	51.96	136.01	127.72	188.59	9.58	26.52	93.91	67.72	86.48	78.32	137.61	6.07	36.72	90.57	56.92
181.58	175.12	256.99	10.85	26.52	96.44	68.14	131.57	125.87	214.45	8.8	24.76	95.67	58.69	161.11	149.75	177.67	5.32	30.56	92.95	84.29	180.62	166.35	212.79	9.66	15.34	92.1	78.18
114.19	110.95	172.88	9.67	21.08	97.16	64.18	81.33	72.09	138.11	10.89	14.44	88.63	52.2	200.83	188.4	228.83	9.33	21.08	93.81	82.33	39.5	14.16	65.46	4.89	39.37	35.86	21.63
136.77	123.63	217.01	9.79	28.29	90.39	56.97	100.14	96.76	169.85	8.38	20.4	96.62	56.97	135.51	129.15	177.27	5.45	33.96	95.3	72.85	129.19	100.34	190.18	8.05	34.5	77.67	52.76
127.46	115.73	226.78	10.57	31.31	90.8	51.03	111.02	105.02	171.66	8.63	26.52	94.59	61.18	55.34	23.35	147.88	5.98	48.38	42.2	15.79	72.68	65.52	80.57	4.14	16.75	90.16	81.33
64.45	16.01	93.54	5.82	46.3	24.84	17.12	35.04	16.17	81.01	4.89	43.33	46.13	19.96	142.32	129.38	215.95	9.64	40.74	90.91	59.91	77.57	13.23	197.29	6.98	55.08	17.06	6.71
122.34	114.38	178.91	7.18	26.87	93.49	63.93	189.77	175.44	270.86	8.71	47.46	92.45	64.77	174.64	166.26	221.25	7.61	41.98	95.2	75.15	138	105.33	212.87	10.22	32.64	76.33	49.48
145.5	139.47	196.16	7.17	30.95	95.86	71.1	114.5	15.75	216.27	10.11	50.32	13.75	7.28	127.93	111.14	150.95	5.61	35.49	86.87	73.62	125.76	119.8	174.46	7.42	36.04	95.26	68.67
116.72	108.82	160.04	6.32	29.24	93.23	68	153.64	137.7	213.79	6.3	46.24	89.62	64.41	138.3	128.87	207.07	8.26	39.2	93.18	62.24	150.89	143.6	187.75	8.02	41.96	95.17	76.48
60.36	54.17	147.71	9.15	26.52	89.75	36.67	61.64	61.09	70.38	3.88	30.56	99.11	86.8	159.29	138.79	215.49	7.13	44.71	87.13	64.41	35.73	22.3	72.89	8.35	42.74	62.41	30.59
125.17	99.73	240.45	12.88	21.08	79.67	41.48	142.17	119.39	263.73	10.13	41.67	83.98	45.27	147.91	132.49	227.24	7.39	48.83	89.58	58.3	169.71	160.68	218.07	7.03	41.79	94.68	73.68
110.73	106.47	154	6.08	33.4	96.15	69.14	147.27	134.78	201.04	7.05	47.46	91.52	67.04	113.47	107.24	153.77	8	33.01	94.51	69.74	57.99	30.42	85.57	8.02	32.64	52.46	35.55
101.98	98.56	155.62	8.95	16.99	96.64	63.33	40.44	22.99	123.22	7.16	34.19	56.85	18.66	113.41	97.57	170.6	5.34	41.5	86.03	57.19	36.04	23.26	103.4	8.91	58.46	64.53	22.49
119.44	115.28	202.99	11.64	23.38	96.52	56.79	114.84	109.66	220.84	11.39	20.87	95.49	49.66	159.22	148.48	245.26	15.66	47.6	93.26	60.54	131.55	126.95	182.8	6.06	45.4	96.5	69.45
106.91	100.44	190.83	13.15	13.6	93.95	52.64	117.39	111.6	173	12.99	28.56	95.07	64.51	87.05	8.88	217.32	11.25	49.64	10.2	4.09	91.03	12.94	194.12	6.08	59.15	14.22	6.67
102.13	94.68	173.39	7.2	29.58	92.7	54.6	90.7	38.77	163.03	5.82	50.79	42.74	23.78	119.99	110.1	184.11	8.69	42.64	91.76	59.8	148.53	139.13	215.33	8.28	36.72	93.67	64.61
118.19	112.81	191.25	10.64	16.19	95.44	58.98	151.15	101.95	240.87	8.4	38.76	67.45	42.33	156.95	132.98	252.29	14.69	45.11	84.73	52.71	89.44	74.74	170.72	6.62	39.6	83.55	43.78
119.9	110.78	186.18	9.11	22.8	92.39	59.51	23.66	10.84	62.03	4.52	28.56	45.79	17.47	110.31	98.17	185.95	9.31	47.73	88.99	52.8	157.26	141.53	194.39	5.5	39.2	90	72.8
131.14	113.19	206.96	9.39	34.64	86.32	54.69	135.57	119.61	188.95	7.04	38.76	88.23	63.3	130.82	113.76	213.8	14.64	32.7	86.96	53.21	114.55	9.62	173.59	5.04	45.56	8.4	5.54
94.24	80.78	198.44	9.51	32.33	85.71	40.71	29.27	24.92	51.2	3.11	44.17	85.16	48.67	114.12	54.41	277.54	11.67	53.72	47.68	19.6	133.55	124.18	199.86	8.63	41.48	92.98	62.13
112.48	107.18	174.08	8.34	29.22	95.28	61.57	134.27	126.24	200.7	8.12	33.79	94.02	62.9	131.55	122.2	181.63	8.39	33.48	92.89	67.28	139.83	121.79	203.17	7.45	46.77	87.1	59.95
106.19	98.82	195.08	11.47	20.87	93.06	50.65	110.01	103.9	170.8	7.94	27.2	94.45	60.83	43.58	32.87	77.47	5.99	35.36	75.43	42.43	27.14	17.25	65.75	4.54	49.4	63.57	26.24
163.33	149.26	235.4	9.18	37.14	91.39	63.41	113.4	111.82	143.02	6.04	37.14	98.61	78.19	44.05	38	72.62	6.62	28.56	86.26	52.33	132.5	81.97	171.62	5.07	44.35	61.86	47.76
128.17	120.16	200.96	11.46	22.01	93.75	59.8	157.12	151.39	209.4	13.72	25.32	96.36	72.3	148.46	136.46	212.58	7.5	44.2	91.91	64.19	151.58	79.85	237.74	6.51	50.9	52.68	33.59
57.23	46.16	133.23	7.5	34.08	80.66	34.65	115.06	110.03	187.75	9.52	35.08	95.63	58.6	102.48	78.99	169.24	9.06	27.14	77.08	46.67	60.92	35.68	121.11	6.96	46.92	58.56	29.46
148.55	135.71	225.73	9.05	37.14	91.35	60.12	142.75	133.44	211.49	7.65	44.02	93.48	63.1	133.02	130.35	188.88	5.43	48.96	97.99	69.01	52.54	23.17	87.05	5.76	37.31	44.1	26.61
167.77	158.51	247.79	10.96	25.16	94.48	63.97	98.37	73.2	176.23	22.53	26.44	74.42	41.54	67.7	35.1	186.68	11.53	30.65	51.85	18.8	210.4	205.78	240.04	9.87	14.96	97.8	85.73
126.73	119.21	206.4	8.47	25.64	94.07	57.76	114.55	112.73	172.32	8.67	27.88	98.41	65.42	145.72	136.65	202.4	7.21	44.02	93.78	67.51	97.09	70.51	219.68	13.69	34.68	72.63	32.1
119.04	113.31	181.3	8.45	32.29	95.18	62.5	115.45	112.43	154.73	20.44	12.38	97.39	72.67	160	140.18	203.02	5.95	38.76	87.61	69.04	50.78	32.83	118.78	6.46	40.61	64.66	27.64
104.24	62.64	177.73	10.98	29.52	60.09	35.25	121.01	102.31	197.08	8.24	36.88	84.54	51.91	106.11	93.29	169.22	6.79	35.36	87.92	55.13	118.01	48.29	214.34	6.65	51	40.92	22.53
73.55	23.27	109.56	5.8	37.4	31.64	21.24	104.21	96.58	160.34	9.31	17.88	92.68	60.24	69.39	38.07	125.79	5.73	45.23	54.86	30.26	132.29	84.96	180.37	7.36	27.2	64.22	47.1
96.06	89.05	151.6	8.38	22.44	92.7	58.74	102.21	91.72	173.81	11.02	23.8	89.74	52.77	25.52	24.73	32.24	1.33	29.92	96.9	76.72	175.5	167.91	240.32	12.2	22.16	95.68	69.87
147.27	138.05	227.29	9.67	26.82	93.74	60.74	118.25	106.65	223.03	8.72	38.3	90.19	47.82	150.17	130.98	197.62	6.86	46.08	87.22	66.28	124.56	99.96	192.31	10.56	44.51	80.26	51.98
127.77	119.24	200.93	8.6	32.33	93.32	59.34	93.06	86.93	132.81	8.93	14.96	93.41	65.45	199.57	193.15	283.4	14.26	19.47	96.79	68.16	96.65	72.73	210.14	8.8	45.14	75.26	34.61
140.39	118.09	233.96	11.26	28.56	84.11	50.47	112.1	35.96	185.23	6.84	40.19	32.08	19.41	183.68	170.18	244.17	12.56	21.83	92.65	69.7	71.35	48.54	167.04	7.09	48.01	68.03	29.06
117.17	109.2	205.68	12.29	23.07	93.2	53.09	131.22	111.97	265.29	15.57	35.9	85.33	42.21	112.69	103.34	176.12	7.27	38.52	91.7	58.67	24.38	11.91	51.54	3.72	31.85	48.85	23.11
179.49	162	273.74	9.3	42.35	90.26	59.18	71.73	60.93	131.64	6.82	23.12	84.94	46.28	115.74	100.74	218.74	10.97	36.62	87.03	46.05	138.36	84.69	245.96	8.42	46.77	61.21	34.43
102.85	99.04	125.91	6.48	31.96	96.29	78.66	74.25	50.32	163.53	12.44	24.22	67.78	30.77	49.83	40.75	81.03	7.15	33.32	81.79	50.3	118.74	64.92	242.88	10.46	38.52	54.67	26.73
136.71	116.78	210.64	9.29	33.7	85.42	55.44	153.55	139.09	254.22	11.23	40.24	90.58	54.71	15.44	9.33	45.03	2.78	48.15	60.43	20.71	98.71	95.16	168.84	10.68	15.82	96.4	56.36
123.46	107.65	213.31	10.19	34.35	87.19	50.46	102.18	86.82	172.99	12.58	29.92	84.97	50.19	129.09	122.34	186.38	6.87	39.18	94.77	65.64	94.33	79.96	175.25	11.46	23.12	84.77	45.63
132.08	114.65	222.85	10.5	35.08	86.8	51.45	69.73	54.51	116.52	8.73	26.44	78.18	46.78	142.69	130.9	167.5	4.49	37.83	91.73	78.15	136	33.42	188.85	5.09	47.6	24.58	17.7
130.79	117.18	218.62	10.3	27.69	89.59	53.6	133.51	129.37	190.44	7.36	34.39	96.89	67.93	91.38	61.07	183.26	10.31	38.08	66.83	33.32	143.93	135.22	179.1	4.75	44.09	93.95	75.5
134.69	129.08	220.19	11.99	25.05	95.84	58.62	102.36	83.86	142.77	4.74	38.52	81.93	58.74	86.2	77.79	144.64	8.23	25.84	90.24	53.78	74.74	44.45	194.05	19.4	41.48	59.47	22.91
111.9	90.38	188.69	10.38	32.06	80.77	47.9	122.94	105.58	206.11	10.38	36.04	85.88	51.23	42.53	35.62	104.64	4.64	50.9	83.75	34.04	149.38	139.96	199.11	7.14	42.64	93.7	70.29
64.92	28.51	77.42	2.52	32.7	43.92	36.83	136.81	132.75	165.07	4.77	40.64	97.03	80.42	111.14	107.37	161.85	8.17	30.37	96.61	66.34	135.34	31.55	362.32	26.7	83.64	23.31	8.71
60.84	59.46	69.47	2.01	36.61	97.74	85.6	136.87	122.36	237.96	8.58	39.52	89.4	51.42	87.7	80.73	128.87	8.04	26.44	92.06	62.65	178.23	19.81	471.82	27.82	84.19	11.12	4.2
51.15	46.46	84.66	8.55	15.64	90.83	54.88	131.13	113.72	228.2	11.73	39.2	86.72	49.83	89.9	85.05	141.05	6.88	34.68	94.61	60.3	153.65	144.64	215.96	7.5	45.56	94.13	66.97
141.31	130.73	210.93	8.14	30.58	92.51	61.98	37.94	32.01	87.36	5.91	31.68	84.36	36.64	109.64	104.33	171.35	5.62	42.64	95.15	60.88	128.28	124.29	169.17	4.73	41.75	96.89	73.47
118.35	114.44	228.89	13.88	19.72	96.7	50	119.5	97.84	206.6	9.53	35.9	81.88	47.36	67.79	26.24	177.28	6.1	50.21	38.71	14.8	25.67	19.53	78.93	4.54	37.57	76.07	24.74
110.64	105.03	178.84	12.48	15.23	94.93	58.73	94.2	78.63	181.32	17.92	36.9	83.47	43.36	138.84	124.34	162.43	5.12	37.4	89.56	76.55	119.7	38.9	182.99	5.21	50.32	32.5	21.26
135.38	132.2	180.94	7.96	31.63	97.65	73.06	140.79	83.76	262.09	10.85	38.76	59.5	31.96	43.3	32.68	98.84	7.43	16.32	75.47	33.06	147.23	88.72	247.18	8.99	46.62	60.26	35.89
85.72	80.32	164.13	9.25	22.8	93.69	48.94	50.63	38.98	118.33	8.52	52.18	76.99	32.94	165.12	151.99	208.2	10.71	20.32	92.05	73	91.05	80.94	202.18	7.82	38.52	88.9	40.03
148.56	125.37	225.64	9.62	43.33	84.39	55.56	147.32	136.75	224.32	8.77	36.57	92.82	60.96	94.23	89.32	163.43	10.72	24.48	94.79	54.66	63.44	39.51	165.91	12.2	42.16	62.28	23.82
86.97	78.22	168.35	12.34	25.05	89.94	46.46	105.06	99.97	145.96	7.65	27.46	95.16	68.49	77.3	10.91	192.43	8.32	39.2	14.11	5.67	169.43	18.34	403.9	23.25	66.72	10.82	4.54
144.27	128.81	217.73	10.57	35.9	89.29	59.16	66.51	34.48	158.94	17.64	28.07	51.85	21.69	60.59	12.83	210.99	8.57	44.71	21.18	6.08	65.56	16.75	131.51	8.64	39.89	25.54	12.73
140.28	130.36	210.78	9.76	30.6	92.92	61.84	129.71	112.45	219.09	10.23	28.58	86.7	51.33	178.48	45.02	278.25	6.94	50.21	25.23	16.18	36.26	9.02	117.02	12.34	38.08	24.87	7.71
186.97	175	271.27	9.1	35.46	93.6	64.51	113.29	105.48	167.16	6.81	35.08	93.11	63.1	72.49	14.12	186.13	6.42	45.39	19.47	7.58	49.66	19.77	127.12	6.92	54.27	39.82	15.55
56.83	40.52	115	10.19	13.38	71.31	35.24	93.67	86.19	168.43	9.08	24.07	92.01	51.17	86.2	79.75	112.7	4.91	40.58	92.52	70.76	37.68	19.16	114.23	6.05	44.88	50.84	16.77
115.74	110.03	224.82	14.94	25.16	95.06	48.94	55.87	47.24	124.82	6.95	34.83	84.55	37.84	134.36	125.4	177.1	7.29	38.52	93.33	70.81	107.2	90.82	170.77	10.39	26.52	84.72	53.19
134.36	116.88	222.52	11.96	25.84	86.99	52.52	102.95	91.64	184.48	11.51	21.76	89.01	49.67	38.93	25.11	55.59	4.76	22.27	64.49	45.16	48.66	9.2	98.19	7.61	41.96	18.91	9.37
155.76	143.21	242.59	7.95	42.44	91.94	59.04	103.57	78.22	213.52	10.31	31.96	75.53	36.64	138.51	126.93	171.44	5.8	40.19	91.64	74.04	186.89	154.07	312.66	14.04	39.21	82.44	49.28
132.82	125.35	193.06	9.46	27.83	94.37	64.92	36.8	22.82	72	5.14	64.71	62	31.69	172.03	153.93	213.04	8.84	39.89	89.48	72.25	49.25	21.2	152.15	6.98	51.14	43.05	13.94
152.35	134.13	227.16	9.6	34.39	88.04	59.05	154.9	80.82	200.45	6.25	42.44	52.17	40.32	179.02	169.72	225.74	6.5	41.59	94.81	75.19	82.49	41.98	192.58	13.28	38.97	50.9	21.8
119.93	114.97	145.39	7.48	26.18	95.87	79.08	165.97	156.08	207.63	7.99	30.26	94.04	75.17	35.37	10.78	82.54	4.41	36.04	30.48	13.06	70.43	42.78	146.57	8.33	42.44	60.74	29.19
116.29	114.38	149.28	6.75	22.96	98.36	76.62	99.1	91.4	156.31	7.6	35.08	92.23	58.47	78.84	2.28	225.96	8.86	42.64	2.9	1.01	128.63	96.44	230.16	12.25	32.01	74.97	41.9
111.06	104.56	155.61	6.22	26.36	94.14	67.19	74.41	69.37	139.04	8.71	23.8	93.23	49.89	100.78	78.93	206.06	17.67	50.1	78.32	38.3	60.62	35.59	172.89	8.84	53.5	58.71	20.59
67.64	57.39	121.79	10.25	13.76	84.84	47.12	103.89	88.02	183.62	11.1	24.76	84.72	47.93	91.54	70.66	209.69	13.96	40.12	77.19	33.7	140.4	94.03	305.12	14.97	38.94	66.97	30.82
65.17	56.61	114.03	7.62	19.26	86.87	49.65	115.68	112.29	167.01	7.37	27.2	97.07	67.23	79.97	58.1	206.25	14.88	41.14	72.65	28.17	66.72	29.21	179.24	11.21	45.4	43.78	16.3
130.41	121.46	200.34	9.02	24.35	93.14	60.63	56.8	48.34	191.07	10.58	21.42	85.11	25.3	94.2	87	178.67	6.9	41.22	92.36	48.69	109.57	68.04	280.91	13.41	35.77	62.09	24.22
124.35	120.29	177.52	7.94	32.77	96.73	67.76	70.5	53.14	169.52	16.01	25.34	75.37	31.35	164.98	144.2	240.44	10.67	45.05	87.4	59.97	151.84	138.51	249.84	14.44	37.14	91.22	55.44
174.85	163.33	282.08	13.32	23.8	93.41	57.9	124.1	115.15	200.27	9	33.32	92.78	57.5	36.11	29.23	81.23	7.3	37.4	80.94	35.98	82.81	60.72	186.52	8.9	44.02	73.32	32.55
118.32	109.39	186.02	7.83	30.26	92.45	58.8	132.31	126.14	186.45	8.14	32.7	95.33	67.65	183.33	166.41	251.98	14.43	39.17	90.77	66.04	52.97	25.08	123.66	8.26	51.49	47.36	20.28
110.88	96.42	195.59	13.28	30.61	86.95	49.29	180.97	177.32	203.54	8.83	15.96	97.98	87.12	141.79	121.42	267.55	9.94	44.88	85.63	45.38	54.22	39.36	162.55	9.49	32.38	72.59	24.21
114.92	108.27	206.75	11.22	22.35	94.21	52.37	36.47	25.33	72.39	6.67	19.95	69.47	34.99	19.03	11.69	46.66	3.41	34.09	61.44	25.06	108.27	74.81	287.1	15.72	45.07	69.09	26.06
66.6	63.79	70.91	3.57	13.6	95.78	89.96	72.74	67.7	86.7	3.06	30.97	93.07	78.08	130.71	121.6	215.54	10.2	40.58	93.03	56.42	69.56	54.87	141.26	10.84	34.68	78.88	38.84
135.42	132.3	204.83	10.23	27.2	97.7	64.59	162.41	146.64	245.06	8.51	38.76	90.29	59.84	147.84	142.58	178.49	4.68	39.66	96.44	79.88	113.18	104.13	198.81	13.42	32.11	92	52.37
151.27	147.27	253.97	13.62	15.49	97.35	57.99	13.72	12.24	29.21	2.74	25.74	89.17	41.88	85.52	66.81	130.01	8.75	19.04	78.12	51.39	63.97	40.59	119.9	7.21	18.36	63.45	33.86
112.84	107.07	198.38	11.05	21.57	94.89	53.97	110.68	88.35	184.92	4.65	61.87	79.83	47.78	122.95	108.48	198.44	8.82	42.16	88.23	54.67	156.81	139.37	283.39	13.71	44.2	88.88	49.18
178.71	165.4	253.65	7.49	45.14	92.55	65.21	150.44	137.39	224.7	8.29	42.19	91.33	61.15	143.26	134.24	211.07	6.84	47.73	93.7	63.6	39.49	19.41	130.22	7.66	65.96	49.15	14.91
158.05	150.03	231.64	10.82	31.83	94.92	64.77	45.66	43.83	73.93	3.05	29.24	95.99	59.28	38	35.45	51.57	4.12	22.44	93.27	68.73	29.73	15.24	80.36	8.15	44.2	51.27	18.97
146.86	137.57	221.8	8.9	34	93.67	62.03	62.59	32.75	128.48	9.92	23.12	52.33	25.49	148.31	136.63	197.25	5.95	43.83	92.12	69.27	50.44	17.16	138.61	10.35	44.35	34.03	12.38
178.73	171.25	216.76	6.09	36.04	95.81	79	60.35	49.17	94.08	7.81	37.31	81.46	52.26	109.3	99.76	187.6	8.79	36.18	91.27	53.18	146.53	140.15	213.35	9.89	36.45	95.64	65.69
106.49	96.25	208.36	13.59	15.82	90.38	46.2	61.81	38.77	102.45	10.67	14.28	62.73	37.85	131.31	122.93	185.9	8.44	41.27	93.62	66.13	102.13	79.57	235.9	18.61	24.48	77.91	33.73
84.14	77.25	161.74	10.84	14.28	91.81	47.76	160.83	149.17	239.6	8.35	39.89	92.75	62.26	87.66	77.29	137.25	5.61	44.71	88.17	56.32	63.37	59	92.45	8.93	19.04	93.09	63.81
136.87	126.26	198.06	8.02	39.89	92.25	63.75	113.32	98.56	191.8	10.12	30.6	86.97	51.39	58.57	48.92	110.09	6.46	36.15	83.53	44.44	159.89	131.32	264.68	13.39	30.61	82.13	49.61
138.71	132.96	183	7.51	27.88	95.86	72.65	146.18	129.22	197.28	6.29	41.96	88.39	65.5	112.67	77.98	213.93	7.92	39.44	69.21	36.45	60.41	54.7	94.66	6.34	30.61	90.55	57.78
113.8	96.62	187.74	11.57	20.37	84.9	51.46	132.76	122.96	179.81	7.27	41.96	92.62	68.39	152.9	105.05	230.14	6.07	46.08	68.7	45.65	41.43	23.3	124.28	6.43	42.24	56.25	18.75
25.9	9.92	50.9	5.41	36.45	38.31	19.5	48.91	41.68	87.39	6.84	23.12	85.21	47.69	86.98	81.9	98.31	4.12	34.39	94.15	83.31	126.27	107.09	230.11	9.85	38.52	84.81	46.54
164.07	150.8	252.55	11.26	38.52	91.91	59.71	185.8	171.56	228.01	9.76	21.68	92.33	75.24	22.56	15.71	45.99	4.83	38.76	69.63	34.16	54.99	25.13	177.44	10.93	61.88	45.7	14.16
75.98	54.59	150.58	12.53	23.8	71.84	36.25	132.44	123.56	197.39	6.8	40.12	93.3	62.6	71.47	13.31	134.31	5.72	44.71	18.63	9.91	87.62	64.75	191.81	9.98	22.44	73.9	33.76
130.52	115.19	217.53	8.82	34.68	88.26	52.95	130.6	122.59	166.45	4.83	38.96	93.87	73.65	67.86	26.19	165.71	11.48	41.27	38.59	15.8	39.8	15.5	139.46	6.83	60.53	38.94	11.11
130.09	115.57	211.1	9.31	35.71	88.84	54.75	70.25	11.96	114.67	7.27	33.01	17.03	10.43	123.08	114.97	161.58	8.34	33.32	93.41	71.15	119.7	107.75	239.67	11.69	26.52	90.02	44.96
136.08	125.51	217.87	10.85	27.83	92.23	57.61	10.29	6.09	23.2	9.4	99.73	59.19	26.26	128.63	47.38	240.45	8.88	51.59	36.83	19.7	63.95	34.02	166.85	10.1	45.45	53.2	20.39
39.54	31.45	98.97	8.09	16.32	79.53	31.78	125.43	112.36	239.47	16.56	30.29	89.58	46.92	59.83	24.7	108.39	6.47	36.72	41.28	22.79	49.43	21.77	133.45	7.62	48.16	44.05	16.32
75.27	18.91	115.09	9.45	28.12	25.12	16.43	69.49	48.4	112.14	7.46	21.42	69.65	43.16	128.46	112.57	179.36	6.61	39.2	87.64	62.76	37.04	7.19	116.23	10.45	57.8	19.4	6.18
112.22	92.96	190.61	7.47	30.26	82.84	48.77	27.14	16.83	78.63	4.76	39.2	62	21.4	121	6.36	284.27	10.67	48.83	5.25	2.24	57.45	11.95	131.44	9.08	41.32	20.79	9.09
136.37	128.08	211.52	9.45	27.99	93.92	60.55	31.23	29.52	37.53	2.42	24.24	94.52	78.66	135.16	129.45	157.82	6.7	40.8	95.78	82.03	35.07	15.83	90.09	7.19	46.08	45.14	17.57
100.78	98.46	141.07	7.38	23.12	97.69	69.79	118.32	91.19	164.07	5.93	39.89	77.07	55.58	65.01	48.6	134.89	10.13	23.12	74.76	36.03	46.97	19.86	126.86	11.9	53.04	42.28	15.66
107.27	90.52	156.85	9.81	23.51	84.39	57.71	23.53	12.08	63.37	5.64	15.56	51.35	19.07	118.11	109.91	185.63	9.61	35.08	93.06	59.21	53.9	11.4	118.48	14.36	55.18	21.15	9.62
105	100.22	193.31	10.64	24.48	95.45	51.85	134.5	122	197.73	9.65	37.4	90.71	61.7	124.45	111.44	173.68	6.15	41.96	89.55	64.16	157	134.41	240.63	9.52	30.95	85.61	55.86
117.13	113.79	175.8	10.46	22.67	97.14	64.72	127.32	112.93	219.29	11.35	40.8	88.7	51.5	132.58	120.79	217.93	7.8	47.7	91.11	55.43	102.22	88.9	170.69	10.22	30.62	86.97	52.08
165.07	151.3	246.43	9.64	36.45	91.65	61.4	34.29	12.31	141.9	6.57	61.2	35.91	8.68	107.29	101.16	168.29	8.54	29.92	94.28	60.11	128.4	97.67	250.29	29.36	19.6	76.06	39.02
115.75	109.48	186.01	7.62	40.8	94.59	58.86	196.52	183.31	248.44	9.5	28.89	93.28	73.78	138.18	127.9	182.44	7.29	37.4	92.56	70.11	32.23	18.94	110.54	6.58	70.16	58.75	17.13
145.23	137.23	221.31	10.76	21.08	94.5	62.01	109.26	14.12	214.35	7.35	46.24	12.92	6.59	64.7	59.12	114.66	6.88	20.18	91.37	51.56	147.03	15.35	231.11	12.64	48.71	10.44	6.64
99.56	95.7	158.86	10.94	16.46	96.12	60.24	118.7	104.73	143.44	7.89	27.78	88.23	73.01	119.63	96.52	208.98	9.5	43.38	80.68	46.18	68.83	26.34	235.88	11.11	54.97	38.27	11.17
64.17	53.07	148.86	7.33	28.56	82.71	35.65	124.45	117.96	171.04	5.55	39.89	94.78	68.97	183.82	170.9	230.18	5.88	46.24	92.97	74.25	98.85	92.38	165.46	8.55	31.64	93.46	55.83
140.38	114.67	223.62	9.32	30.95	81.69	51.28	160.14	148.99	228.63	7.28	43.69	93.04	65.17	132.76	120.81	178.17	10.83	43.88	91	67.8	46.39	14.01	138.48	13.93	35.77	30.21	10.12
42.13	15.43	90.62	9.1	20.4	36.63	17.03	129.92	116.31	166.08	5.96	41.05	89.52	70.03	136.18	131.52	194.61	8.56	36.39	96.58	67.58	55.82	33.54	145.3	7.92	47.46	60.08	23.08
94.94	63.6	181.89	12.25	20.19	66.98	34.96	127.99	120.65	173.07	6.59	34.09	94.27	69.71	163.47	152.47	185.77	5.82	38.54	93.27	82.07	59.14	10.07	149.21	8.71	37.64	17.03	6.75
125.41	112.32	219.69	12.03	25.84	89.56	51.12	94.52	76.32	184.35	11.55	25.74	80.75	41.4	120.4	35.3	237.62	8.01	43.33	29.32	14.86	53.13	29.79	145.17	8.84	52.27	56.06	20.52
55.4	22.62	116.07	10.24	25.45	40.83	19.49	116.01	104.27	186.88	9.12	32.7	89.88	55.79	82.8	37.11	186.96	7.59	46.24	44.82	19.85	46.57	15.57	113.37	5.61	42.16	33.43	13.73
159.66	134.54	243.63	8.66	39.89	84.26	55.22	58.31	26.33	193.07	11.68	31.96	45.15	13.64	108.17	75.25	157.79	6.29	41.96	69.56	47.69	84.38	49.38	159.62	7.41	49.64	58.52	30.94
133.67	118.34	221.35	9.91	33.7	88.53	53.46	45.39	26.3	116.7	9.66	41.05	57.93	22.54	36.57	24.95	89.84	4.08	41.53	68.22	27.77	62.53	30.61	185.64	10.58	44.02	48.95	16.49
119.8	111.85	204.7	8.07	29.22	93.36	54.64	167.65	153.99	219.66	6.18	37.31	91.86	70.11	24.25	14.38	38.75	3.08	23.66	59.3	37.12	60.53	32.01	165.15	9.87	40.12	52.89	19.38
106.24	99.74	154.78	6.93	26.44	93.88	64.44	124.53	106.67	187.5	9.13	42.64	85.66	56.89	165.74	156.8	215.28	7.15	38.52	94.6	72.83	86.54	76.57	151.26	11.6	32.33	88.48	50.62
128.53	119.1	207.32	11.35	25.45	92.66	57.45	25.28	16.61	64.49	4.72	32.64	65.72	25.76	106.27	16.72	247.53	10.41	48.83	15.73	6.75	44.42	18.65	140.61	9.78	40.58	41.99	13.27
67.71	59.96	125.27	8.23	22.44	88.55	47.87	135.53	115.55	199.22	9.8	47.46	85.26	58	109.48	100.32	179.42	8.29	36.72	91.63	55.91	87.88	4.66	235.22	6.91	50.32	5.3	1.98
112.56	106.5	172.07	6.41	32.06	94.62	61.89	163.53	146.32	232.04	8.11	45.39	89.48	63.06	145.16	134.59	202.8	6.42	50.32	92.72	66.37	30.17	18.84	62.01	7.73	40.12	62.44	30.38
113.02	106.59	192.84	10.15	19.72	94.31	55.27	170.38	159.35	238.35	6.92	55.71	93.53	66.85	137.27	122.97	244.7	9.36	42.64	89.58	50.25	78.24	40.21	214.18	12.01	46.77	51.39	18.77
183.26	167.06	256.37	9.49	42.44	91.16	65.17	135.73	121.6	207.9	9.66	29.92	89.6	58.49	65.69	38.56	131.4	9.21	44.71	58.7	29.35	47.83	25.76	144.91	9.81	42.24	53.86	17.78
116.98	110.05	157.59	7.49	18.36	94.07	69.83	128.55	119.57	193.15	10.57	20.37	93.01	61.9	16.91	14.77	34.28	2.81	36.88	87.31	43.08	88.21	86.88	122.72	7.39	22.01	98.5	70.8
51.88	17.72	98.05	7.59	22.83	34.15	18.07	120.06	113.8	170.1	6.26	34.39	94.79	66.9	137.98	121.48	187.61	5.84	42.29	88.04	64.75	177.43	151.69	248.15	9.67	41.27	85.5	61.13
155.46	136.12	250.56	9.99	33.79	87.56	54.33	12.07	8.52	23.88	3.05	71.4	70.61	35.7	93	84.66	117.58	6.08	41.27	91.04	72.01	168.37	147.88	283.21	12.4	37.14	87.83	52.22
72.57	51.53	159.75	11.04	15.25	71	32.25	131.52	114.61	208.13	9.66	42.16	87.14	55.07	144.74	37.73	247.11	8.03	44.2	26.07	15.27	69.68	44.94	180.84	11.33	31.28	64.5	24.85
149.47	139.22	205.2	10.18	42.64	93.14	67.84	210.53	200.4	241.2	5.88	24.42	95.19	83.08	193.44	189.01	237.6	11.28	15.64	97.71	79.55	56.5	32.85	167.65	12.08	34	58.15	19.6
106.71	96.64	190.54	10.94	21.76	90.57	50.72	86.77	80.09	136.91	4.72	38.01	92.29	58.49	139.19	130.67	196.57	7.48	37.14	93.88	66.48	168.73	143.42	293.49	11.01	38.27	85	48.87
103.73	99.85	169.04	8.86	26.82	96.25	59.07	159.06	146.01	238.62	13.46	40.6	91.8	61.19	117.35	100.14	182.62	9.98	35.36	85.34	54.83	145.55	133.45	247.89	12.53	27.2	91.69	53.83
120.77	113.09	178.04	8.06	23.47	93.64	63.52	137.74	127.57	180.74	6.61	37.57	92.62	70.58	26.24	17.99	65.86	4.1	65.96	68.56	27.32	48.61	24.93	124.45	14.71	41.05	51.29	20.04
105.33	101.32	160.22	10.28	24.22	96.2	63.24	106.54	102.49	154.38	7.61	37.31	96.19	66.39	132.74	83.6	220.16	5.46	50.21	62.98	37.97	64.16	35.66	175.97	9.1	54.34	55.59	20.27
133.26	120.92	204.72	9.2	30.95	90.74	59.07	153.79	146.84	202.08	7.1	38.76	95.48	72.67	183.33	169.97	259.45	16.18	37.31	92.71	65.51	30.02	14.45	74.42	5.57	34.09	48.13	19.42
136	125.7	205.98	10.63	19.04	92.43	61.02	207.46	205.6	264.79	10.98	14.96	99.1	77.65	74.72	68.63	119.38	10.08	15.31	91.86	57.49	185.26	166.2	291.16	13.28	34.09	89.71	57.08
88.15	67.87	158.76	12.19	23.51	77	42.75	84.25	79.75	140.23	8.15	20.4	94.66	56.87	118.98	98.25	192.62	4.99	51.58	82.58	51.01	31.99	12.66	106.98	5.52	55.66	39.58	11.83
202.47	198.65	311.87	14.74	24.81	98.11	63.7	176	164.86	230.1	7.02	48.15	93.67	71.65	141.7	131.9	191.97	6.33	32.52	93.08	68.71	37.79	21.99	96.02	8.71	29.92	58.18	22.9
130.6	123.89	209.42	11.03	27.88	94.86	59.16	78.47	24.81	160.71	5.62	41.48	31.62	15.44	144.93	136.29	211.66	8.45	32.52	94.03	64.39	80.01	48.08	178.87	7.57	46.24	60.09	26.88
41.95	7.62	62.84	3.72	35.08	18.16	12.12	101.52	90.91	153.21	5.45	43.17	89.55	59.34	99.95	90.11	174.42	8.53	27.14	90.15	51.66	40.28	24.27	111.47	8.55	38.96	60.25	21.77
172.16	148.8	339.1	15.76	31.68	86.43	43.88	71.51	61.38	124.48	6.94	36.57	85.83	49.31	168.26	156.25	216.1	6.93	37.31	92.86	72.3	39.93	18.93	152.84	10.38	59.15	47.41	12.39
116.44	111.37	218.07	11.02	28.53	95.65	51.07	26.69	17.18	70.58	4.75	55.71	64.35	24.33	157.16	147.02	196.45	6.63	44.32	93.55	74.84	40.32	18.72	111.83	8.31	50.32	46.43	16.74
113.79	106.5	194.3	11.74	27.51	93.59	54.81	190.12	188.1	248.3	9.84	15.64	98.93	75.76	100.05	83.43	168.78	9.39	34.79	83.39	49.43	75.12	45.95	192.19	8.53	46.77	61.18	23.91
116.78	111.76	171.2	6.22	33.51	95.7	65.28	36.11	14.96	62.82	3.75	25.45	41.44	23.82	177.77	164.16	268.03	14.55	43.33	92.35	61.25	79.51	48.24	208.33	9.97	47.46	60.67	23.15
97.67	89.25	160.83	11.83	19.95	91.38	55.5	132.56	127.17	185.28	9.42	34	95.93	68.64	131.92	47.12	246.72	7.78	47.46	35.72	19.1	67.3	39.24	224.13	11.63	57.8	58.31	17.51
138.34	134.42	210.26	9.28	32.64	97.16	63.93	189.64	180.82	240.3	9.8	29.92	95.35	75.25	81.2	35.15	181.67	20.4	41.27	43.29	19.35	87.34	82.3	121.69	7.22	19.95	94.23	67.63
165.65	156.14	236.76	8.47	42.16	94.26	65.95	45.72	17.57	84.56	7.82	46.3	38.42	20.77	184.85	111.81	261.59	15.77	40.12	60.49	42.74	53.56	28.01	177.09	7.31	50.07	52.3	15.82
175.01	151.68	271.18	10.78	36.45	86.67	55.94	147.69	133.27	212.84	7.89	43.52	90.24	62.61	43.58	19.18	72.27	3.76	46.08	44.01	26.54	119.98	95.42	175.44	6.84	38.96	79.53	54.39
138.55	133.07	181.25	6.69	35.49	96.05	73.42	53.73	35.87	94.54	6.95	28.12	66.77	37.94	71.54	54.74	136.21	8.35	28.49	76.51	40.19	62.33	21.14	229.14	13.83	26.52	33.92	9.23
167.2	165.24	207.09	6.77	37.83	98.83	79.79	105.66	95.26	178.64	10.56	27.2	90.16	53.32	107.78	103.93	154.47	10.7	24.22	96.43	67.28	46.99	26.35	85.18	6.55	41.27	56.09	30.94
162.37	158.73	230.26	9.9	29.92	97.76	68.93	44.85	27.28	93.98	6.79	21.76	60.84	29.03	120.97	114.32	175.93	8.3	35.77	94.5	64.98	37.3	18.29	121.05	11.44	27.46	49.02	15.11
160.01	138.49	266.33	12.19	26.06	86.56	52	125.28	93.96	197.09	6.73	37.14	75	47.67	107.41	59.08	205.39	8.76	39.44	55	28.76	45.02	25.05	152.13	7.09	54.34	55.63	16.46
156.94	141.59	241.95	10.25	34.45	90.22	58.52	163.32	148.65	196.92	10.18	25.12	91.02	75.49	81.71	74.18	132.29	7	38.96	90.79	56.08	66.32	30.09	176.37	11.16	44.71	45.37	17.06
99.94	90.51	173.16	9.67	18.57	90.57	52.27	136.82	125.4	190.98	7.18	37.4	91.66	65.66	33.72	25.62	78.99	4.99	33.01	75.97	32.43	69.49	39.7	180.63	13.67	46.08	57.12	21.98
61.68	50.89	103.79	6.26	31.85	82.51	49.03	107.82	100.19	154.86	6.19	34.79	92.92	64.7	167.93	125.94	216.93	6.59	48.15	75	58.06	65.91	31.21	213.34	15.27	55.76	47.35	14.63
77.04	58.82	173.5	13.23	25.16	76.36	33.9	35.55	23	78.83	4.69	72.22	64.69	29.17	27.41	21.54	68.91	4.79	42.64	78.57	31.25	74.07	32.79	228.36	15.32	50.21	44.27	14.36
111.9	106.5	177.04	9.72	26.49	95.18	60.16	100.44	83.87	150.97	6.5	29.57	83.51	55.56	113.19	89.56	153.78	6.55	40.13	79.12	58.24	49.25	22.29	128.8	7.77	42.74	45.26	17.31
149.97	142.97	261.09	14.43	17.1	95.33	54.76	48.5	47.45	52.21	2.01	26.14	97.82	90.87	126.63	116.83	193.37	9.18	43.33	92.27	60.42	75.87	49.96	194.79	10.22	42.94	65.86	25.65
108.33	95.09	212.56	9.52	26.33	87.78	44.73	117.26	99.71	185.37	8.87	36.08	85.03	53.79	120.37	117.51	150.36	7.08	35.08	97.62	78.15	135	115.12	200.31	14.33	38.84	85.27	57.47
177.01	166.36	257.06	8.35	41.96	93.99	64.72	76.76	1.85	133.2	4.13	49.64	2.4	1.39	102.38	87.44	180.9	9.56	22.44	85.41	48.34	63	15.17	163.49	9.13	44.2	24.08	9.28
141.57	127.81	217.24	9.89	33.01	90.28	58.84	142.42	131.66	182.8	6.08	44.71	92.45	72.03	193.85	186.56	254.42	12.88	17.1	96.24	73.33	122.37	99.68	216.71	10.49	33.55	81.46	46
121.79	112.61	177.25	9.59	27.46	92.46	63.53	137.25	91.22	216.73	7.08	41.75	66.46	42.09	89.55	66.31	167.98	9.16	35.08	74.05	39.48	41.86	21.99	138.27	8.44	57.8	52.54	15.91
115.4	107.16	163.48	6.46	30.26	92.87	65.55	26.82	10.97	75.78	6.54	30.61	40.9	14.48	155.2	149.76	193.04	6.7	37.14	96.5	77.58	53.48	34.05	124.22	7.21	39.08	63.68	27.41
130.82	129.41	169.48	8.38	24.31	98.93	76.36	131.29	118.77	188.84	6.56	43.14	90.46	62.9	60.14	45.56	96.49	4.26	40.58	75.75	47.21	34.65	31.34	97.48	5.73	43.52	90.44	32.15
115.17	109.25	165.6	7.02	27.07	94.86	65.97	123.81	113.98	175.42	8.9	36.74	92.06	64.98	110.95	99.89	197.92	8.73	32.01	90.03	50.47	103	95.61	155.76	10.36	24.76	92.82	61.38
139.79	124.46	223.83	9.57	35.08	89.03	55.6	113.09	103.17	179.82	8.71	28.72	91.23	57.37	124.62	120.39	182.1	6.61	41.48	96.6	66.11	59.55	26.08	181.14	11.39	54.85	43.8	14.4
149.69	136.62	212.46	7.79	39.47	91.27	64.3	119.93	91.28	198.92	8.88	33.7	76.11	45.89	134.36	119.9	222.46	6.9	48.49	89.24	53.9	148.43	127.25	243.38	9.44	38.96	85.73	52.28
140.67	134.84	209.69	8.52	33.4	95.86	64.31	181.62	164.23	233.96	9.94	41.96	90.42	70.2	85.2	11.91	217.55	7.59	49.52	13.98	5.47	48.79	16.19	143.55	8.66	48.15	33.19	11.28
138.93	118.57	219.98	9.49	34.61	85.34	53.9	142.94	132.48	212.77	7.05	41.07	92.68	62.26	167.93	160.65	198.56	5.54	35.4	95.66	80.9	37.92	23.48	122.91	8.57	37.14	61.93	19.11
152.95	146.8	195.09	6.94	30.6	95.98	75.25	146.55	136.66	193.53	5.88	44.88	93.26	70.62	104.31	97.02	143.36	7.25	39.89	93.02	67.68	63.85	26.4	139.99	9.33	49.64	41.35	18.86
136.95	132.41	199.54	8.59	34.09	96.68	66.36	114.97	111.57	161.07	7.98	30.61	97.05	69.27	148.49	141.77	201.36	6.79	42.54	95.48	70.41	106.72	98.08	177.26	7.77	25.93	91.9	55.33
158.13	139.84	224.26	10.37	40.12	88.44	62.36	36.31	20.09	75.49	10.96	41.05	55.32	26.61	50.36	23.78	144.93	7.65	39.44	47.22	16.41	19.76	6	69.49	4.28	64.11	30.36	8.63
147.81	143.92	193.15	7.15	25	97.37	74.51	141.23	131.21	198.84	7.43	48.71	92.91	65.99	132.37	123.92	213.89	9.09	27.83	93.62	57.94	167.08	127.8	274.71	12.8	41.98	76.49	46.52
105.89	101.42	168.57	8.21	20.19	95.78	60.17	73.79	63.49	116.86	6.35	32.64	86.03	54.33	106.3	2.08	198.48	6.49	46.92	1.96	1.05	39.94	12.85	171.48	11.53	70.84	32.17	7.49
157.97	147.48	226.03	8.37	42.11	93.36	65.25	142.72	123.24	204.71	6.38	39.89	86.35	60.2	97.76	85.92	217.5	8.38	40.8	87.89	39.5	78.38	63.55	142.62	9.49	20.4	81.07	44.56
95.76	90.55	160.6	8.51	37.14	94.56	56.38	155.35	143.51	213.39	15.74	25.84	92.38	67.25	132.76	128.82	213.69	10.9	29.57	97.03	60.28	159.39	141.17	245.12	12.82	42.16	88.56	57.59
95.4	87.22	147.28	6.32	31.68	91.43	59.22	37.73	24.27	76.37	5.86	41.27	64.32	31.77	86.62	4.4	192.94	6.79	51	5.08	2.28	51.15	16.97	169.03	8.8	59.84	33.17	10.04
118.44	112.53	195.63	9.73	22.7	95.01	57.52	78.6	72.06	141.21	8.19	19.04	91.69	51.03	111.41	104.98	159.87	6.64	35.4	94.22	65.66	158.27	146.02	219.92	8.26	45.4	92.26	66.4
130.76	127.36	173.06	8.38	23.94	97.4	73.59	132.05	89.35	216.93	7.72	41.48	67.66	41.19	107.31	97.16	164.24	10.86	33.4	90.54	59.16	69.89	40.26	162.84	7.89	42.94	57.61	24.72
120.13	104.09	191.1	11.49	23.12	86.64	54.47	38.84	23.4	97.5	6.46	40.36	60.25	24	20.66	17.36	42.48	5.02	21.48	84.06	40.87	74.54	22.48	210.12	11.94	77.72	30.16	10.7
156.22	150.91	219.11	7.47	38.01	96.6	68.88	65.95	59.01	79.44	3.99	25	89.49	74.28	154	137.97	216.02	8.57	36.45	89.6	63.87	59.37	34.17	165.78	9.79	50.21	57.56	20.61
97.28	94.15	153.94	11.38	22.01	96.79	61.16	214.1	212.05	239.68	9.91	14.28	99.04	88.47	105.78	82.09	251.66	15.46	36.04	77.61	32.62	59.8	38.22	178.42	8.87	44.2	63.92	21.42
122.93	116.17	179.05	9.15	20.4	94.5	64.88	31.71	15.75	82.86	5.24	36.62	49.67	19.01	145.92	135.08	201.87	8.63	40.54	92.57	66.91	34.12	17.52	117.58	6.49	55.76	51.36	14.9
139.24	118.01	219.7	6.62	45.23	84.75	53.71	30.7	14.05	63.44	6.15	48.83	45.77	22.15	173.31	157.49	260.88	15.96	26.7	90.87	60.37	80.57	31.83	220.65	13.21	48.15	39.51	14.43
90.31	78.61	166.52	6.22	29.92	87.04	47.21	171.24	165.22	204.83	8.28	39.52	96.48	80.66	99.65	50.21	185.99	7.16	41.27	50.39	27	33.26	15.47	111.83	6.97	76.84	46.51	13.83
125.12	114.52	198.44	9.37	27.88	91.53	57.71	170.27	154.04	220.12	7.04	39.42	90.47	69.98	126.09	118.43	190.51	7.61	40.12	93.92	62.17	42.86	18.13	140.52	10.2	67.32	42.3	12.9
148.56	137.58	209.61	9.62	33.32	92.61	65.64	18.05	17.1	28.18	1.42	34.48	94.74	60.68	185.39	178.58	230.36	9.39	23.12	96.33	77.52	185.25	176.67	304.53	15.97	17	95.37	58.01
131.06	122.56	212.58	10.72	29.92	93.51	57.65	129.23	115.09	208.26	8.8	39.89	89.06	55.27	127.75	120.49	179.97	7.26	43.14	94.32	66.95	127.51	122.01	177.78	8.68	25.07	95.69	68.63
102.07	57.84	217.8	18.08	28.2	56.67	26.56	170.01	157.56	234.82	8.84	44.02	92.68	67.1	138.99	60.89	247.27	9.62	44.71	43.81	24.62	64.19	44.87	146.72	11.78	21.08	69.9	30.58
127.44	122.72	209.09	14.54	25.16	96.3	58.69	98.21	88.76	194.21	13.51	23.66	90.38	45.7	105.88	93.62	178.26	7.72	36.33	88.42	52.52	184.49	179.36	255.32	10.28	30.88	97.22	70.25
133.92	125.88	228.41	14.4	20.66	94	55.11	23.23	12.32	50.93	3.13	29.24	53.01	24.18	110.91	95.35	183.63	8	44.71	85.97	51.92	112.47	78.79	273.95	10.85	39.89	70.05	28.76
144.4	141.39	192.17	9.25	30.65	97.92	73.58	183.13	164	324.3	18.6	39.89	89.56	50.57	133.54	127.03	165.59	6.5	39.89	95.12	76.71	169.05	141.66	239.72	9.05	41.96	83.8	59.1
115.51	111.26	166.81	8.27	23.12	96.32	66.7	115.44	112.22	158.53	10.56	14.96	97.2	70.79	127.91	123.63	181.83	7.18	41.75	96.66	67.99	42.54	31.48	124.52	8.37	47.87	74.01	25.28
105.68	103.84	130.91	6.27	27.88	98.26	79.33	33.53	15.75	74.37	6	41.75	46.97	21.18	155.74	138.12	202.5	6.44	43.52	88.68	68.21	64.62	29.53	181.47	10.56	42.64	45.69	16.27
65.26	63.66	88.54	3.58	20.42	97.56	71.91	55.34	46	104.61	10.17	17.1	83.13	43.98	41.57	31.64	78.36	4.57	25.95	76.1	40.37	42.83	15.78	133.23	11.78	64.01	36.84	11.84
110.46	100.54	161.92	8.55	23.12	91.02	62.1	121.54	101.21	242.24	14.86	18.3	83.28	41.78	55.38	7.45	154.51	6.75	44.88	13.45	4.82	99.53	73.15	237.53	9.84	39.89	73.5	30.8
134.72	121.89	180.55	7.98	34	90.48	67.51	160.77	151.17	299.58	14.52	28.56	94.03	50.46	92.23	84.16	117.47	4.08	41.67	91.25	71.64	48.9	24.74	142.83	10.72	47.46	50.59	17.32
20.93	15.01	44.79	3.89	28.2	71.72	33.51	79.94	59.86	137.93	12.28	24.55	74.88	43.4	109.01	95	196.46	8.24	40.58	87.15	48.35	30.79	17.59	96.82	6.22	48.01	57.11	18.16
32.72	20.91	55.43	4.08	36.04	63.9	37.73	148.05	138.62	241.79	11.26	28.89	93.63	57.33	132.85	94.48	253.21	8.88	46.92	71.12	37.31	57.65	23.77	176.58	8.89	62.11	41.22	13.46
58.89	47.96	128.62	9.31	29.22	81.44	37.28	156.75	144.19	293.17	13.05	24.7	91.99	49.18	126.1	120.45	184.91	6.52	44.02	95.52	65.14	52.32	21.82	159.11	10.66	48.15	41.7	13.71
177.96	167.85	226.09	8.32	38.76	94.32	74.24	178.64	144.77	313.22	18.56	25.16	81.04	46.22	112.37	107.83	158.69	8.19	36.72	95.96	67.95	65.45	33.89	216.17	9.59	54.34	51.78	15.68
128.06	125.5	178.62	8.4	23.8	98	70.26	52.98	23.62	128.34	14.68	17	44.58	18.4	169.78	161.35	228.42	7.66	41.96	95.03	70.64	134.61	120.62	203.28	8	47.09	89.61	59.34
109.45	94.22	151.58	18.1	34.79	86.09	62.16	12.94	11.89	23.05	2.07	30.95	91.87	51.57	33.51	24.93	64.61	4.2	33.88	74.4	38.58	92.6	88.41	146.08	7.75	22.44	95.48	60.52
174.07	165.52	212.96	7.43	37.4	95.09	77.72	138.24	109.23	286.77	16.98	19.62	79.02	38.09	133.42	121.34	187.81	7.25	40.87	90.95	64.61	65.79	39.46	149.74	8.88	42.64	59.97	26.35
55.23	40.62	104.1	7.51	15.86	73.55	39.02	104.02	71.07	183.9	17.82	23.8	68.32	38.65	120.63	90.16	170.32	6.36	41.09	74.75	52.94	86.11	85.15	109.86	6.73	16.51	98.88	77.51
28.27	14.38	73.14	8.81	28.56	50.85	19.66	162.53	106.49	325.91	22.01	23.39	65.52	32.68	27.53	15.96	74.86	4.74	37.57	57.99	21.33	104.51	97.83	158.77	10.01	17.68	93.61	61.62
93.72	85.73	147.56	12.78	15.64	91.48	58.1	152.44	130.6	309.98	20.73	20.87	85.67	42.13	54.19	34.09	102.78	6.48	21.08	62.92	33.17	82.9	51.79	209.11	9.35	51.68	62.47	24.77
149.28	141.03	219.69	9.08	35.77	94.47	64.2	101.73	95.5	201.1	14.28	21.57	93.88	47.49	93.48	68.72	222.05	8.63	45.39	73.51	30.95	53.65	21.83	171.36	8.48	62.3	40.68	12.74
118.25	110.01	180.54	9.48	24.38	93.03	60.93	72.66	56.81	120.63	9.15	15.13	78.19	47.1	60.06	34.39	112.01	8.05	38.08	57.26	30.7	178.63	159.4	310.78	17.61	28.26	89.23	51.29
122.14	116.2	206.62	11.69	27.2	95.14	56.24	100.54	56.68	169.42	16.41	25.16	56.38	33.46	137.47	127.24	196.16	6.96	39.2	92.56	64.87	50.74	34.56	91.93	8.49	617.14	68.11	37.59
168.24	157.05	250.74	11.01	40.3	93.35	62.64	154.79	147.06	278.98	12.52	24.51	95.01	52.71	138.56	126.23	215.23	9.39	36.72	91.1	58.65	116.72	101.25	207.84	9.69	30.95	86.75	48.72
114.33	111.24	179.6	13.07	21.08	97.29	61.94	125.09	107.14	237.62	14.43	15.13	85.65	45.09	43.39	33	95	5.32	45.92	76.05	34.73	54.4	15.46	181.93	11.98	46.77	28.42	8.5
139.86	126.61	223.06	9.7	32.97	90.53	56.76	103.22	30.38	209.31	11.97	20.66	29.43	14.51	140.13	126.7	198.32	7.69	43.52	90.42	63.89	119.95	93.98	231.7	14.59	40.12	78.35	40.56
143.13	130.05	238.79	8.58	24.38	90.86	54.46	150.74	138.46	275.63	11.89	28.62	91.85	50.23	16.62	14.65	26.65	1.17	42.64	88.17	54.99	139.49	129.35	232.28	11.35	34	92.73	55.69
167.87	160.15	320.14	21.57	38.08	95.4	50.02	186.77	137.22	351.23	13.78	31.31	73.47	39.07	104.15	93.36	163.14	8.5	36.18	89.64	57.23	60	24.38	180.68	11.74	55.08	40.64	13.49
130.4	122.05	228.39	14.59	32.64	93.59	53.44	145.51	124.49	254.09	13	36.33	85.56	49	101.63	92.67	206.68	9.59	37.83	91.18	44.84	41.63	15.24	144.96	8.59	49.4	36.61	10.51
51.03	34.75	120.85	8.71	21.76	68.1	28.76	177.24	168.94	292.05	13.89	28.56	95.32	57.85	46.4	32.6	111.78	6.99	30.61	70.25	29.16	82.1	49.64	237.56	15.52	55.02	60.46	20.9
153.2	143.24	213.93	7.01	38.47	93.5	66.96	182.77	170.28	294.52	13.35	28.56	93.16	57.82	89.54	34.42	187.36	9.57	31.31	38.45	18.37	71.76	31.89	185.41	10.52	52.27	44.44	17.2
153.73	47.52	271.36	16.52	34.39	30.91	17.51	119.28	108.65	247.38	12.49	22.96	91.09	43.92	76.88	63.52	127.15	10.59	57.75	82.62	49.96	174.95	120.38	312.19	14.58	38.52	68.81	38.56
43.43	27.73	153.18	13.5	48.71	63.85	18.1	144.1	115.4	304.98	17.76	29.92	80.08	37.84	118.64	108.37	183.57	8.39	36.45	91.34	59.04	67.57	38.66	229.05	12.8	52.96	57.22	16.88
117.92	103.7	204.72	9.22	31.12	87.94	50.66	150.43	119.86	265.67	20.04	24.93	79.68	45.12	28.93	19.28	73.35	8.01	23.8	66.66	26.29	71.3	3.75	196.41	14.21	40.36	5.26	1.91
138.02	132.36	197.33	9.17	30.6	95.9	67.08	114.99	101.89	196.48	12.26	20.63	88.61	51.86	170.32	158.5	232.34	7.25	38.08	93.06	68.22	53.85	29.57	172.85	12.08	57.09	54.9	17.11
144.86	140.39	207.38	13.14	35.36	96.92	67.7	78.98	48.33	167.8	15.77	24.35	61.19	28.8	102.54	93.61	174.1	8.92	38.76	91.29	53.77	57.17	35.56	176.26	8.1	53.65	62.19	20.17
118.93	115.3	169.07	7.53	25.84	96.94	68.2	160.37	155.75	235.6	11.65	33.44	97.12	66.11	30.16	9.6	79.44	5.61	50.21	31.82	12.08	34.25	19.13	135.18	10.18	49.64	55.84	14.15
120.85	109.09	198.14	10.31	21.94	90.27	55.06	132.85	107.51	256.71	12.35	32.64	80.92	41.88	39.72	14.57	157.6	6.86	48.44	36.69	9.25	137.85	128.24	193.76	9.73	23.8	93.03	66.18
144.48	135.39	318.32	14.26	30.63	93.71	42.53	33.38	14.14	76.39	7.06	21.08	42.35	18.51	42.15	32.41	99.77	8.78	33.01	76.89	32.49	57.58	13.65	164.23	10.51	59.84	23.7	8.31
133.08	127.08	155.46	5.55	31.28	95.49	81.74	117.54	102.48	220.6	10.44	22.44	87.19	46.45	150.18	140.57	220.25	9.12	35.29	93.6	63.82	121.77	118.58	187.43	13.57	24.48	97.38	63.26
100.74	93.48	180.45	12.59	24.07	92.8	51.81	160.54	145.83	257.51	11.55	30.6	90.84	56.63	51.42	31.6	99.97	5.96	36.72	61.45	31.61	59.07	21.21	195.51	14.69	48.15	35.9	10.85
102.9	100.22	154.58	7.43	19.95	97.39	64.83	185.3	141.25	331.65	20.17	20.66	76.23	42.59	33.48	7.05	76.27	7.83	35.77	21.07	9.25	58.02	26.2	164.51	8.33	54.34	45.16	15.93
87.62	76.59	154.36	8.46	16.7	87.41	49.62	92.68	76.18	166.08	11.12	16.32	82.19	45.87	177.17	169.05	243.68	6.58	45.56	95.42	69.37	50.9	31.61	141.18	7.1	42.05	62.1	22.39
172.8	150.29	246.8	11.92	37.14	86.97	60.89	154.96	125.18	305.08	12.77	35.77	80.78	41.03	46.58	25.49	105.31	5.41	50.32	54.72	24.2	77.59	44.21	256.89	11.7	53.04	56.98	17.21
110.33	104.79	159.31	6.61	33.87	94.98	65.78	121.51	94.81	265.43	18.13	18.76	78.03	35.72	22.08	12.95	57.65	2.98	32.06	58.66	22.47	40.23	11.92	89.51	7.31	45.4	29.62	13.31
68.82	61.91	117.02	6.52	22.58	89.95	52.9	181.91	178.31	269.01	11.83	23.12	98.02	66.29	174.65	146.72	256.13	9.85	41.48	84.01	57.28	55.66	27.98	126.89	5.92	38.52	50.27	22.05
161.52	147.73	233.05	12.37	33.07	91.46	63.39	75.56	60.06	144.31	10.14	21.76	79.48	41.62	118.83	92.91	248.07	14.92	40.8	78.19	37.45	43.14	19.03	114.28	7.76	44.88	44.11	16.65
137.82	133.87	193.42	11.32	17.68	97.13	69.21	115.57	77.59	226.1	14.86	20.4	67.13	34.31	96.79	92.25	111.89	4.95	21.76	95.31	82.45	52.18	19.62	194.18	10.26	51.68	37.59	10.1
131.87	128.11	182.88	7.29	34.79	97.15	70.05	85.6	22.73	265.07	15.4	42.84	26.55	8.58	99.69	80.97	180.29	7.7	39.89	81.23	44.91	123.97	113.03	205.54	11.74	33.7	91.18	54.99
135.74	131.61	167.85	5.64	38.27	96.95	78.41	113.29	102.03	194.16	10.65	15.64	90.06	52.55	176.18	159.47	239.26	10.72	32.01	90.52	66.65	45.16	17.81	134.58	8.94	42.64	39.45	13.24
144.12	128.95	212.92	7.43	33.48	89.48	60.56	128.29	107.81	248.71	13.54	19.62	84.03	43.35	129.48	122.81	183.05	7.55	32.38	94.85	67.09	22.18	19.14	53.16	3.13	31.39	86.28	36
124.57	116.73	190.03	8.12	31.64	93.7	61.43	160.78	121.87	364.6	20.46	24.19	75.8	33.43	86.83	26.39	168.48	5.04	51.4	30.39	15.66	74.79	43.1	242.21	13.29	33.15	57.62	17.79
144.04	127.81	221.48	8.1	38.58	88.73	57.71	80.85	70.36	136.81	10.4	23.31	87.02	51.43	90.61	17.23	171.12	6.2	46.08	19.02	10.07	82.4	55.2	203.49	11.34	45.56	66.99	27.13
98.67	90	179.74	11.41	15.31	91.22	50.07	121.15	92.99	258.27	13.55	24.7	76.76	36	82.88	74.26	125.24	4.84	36.45	89.6	59.29	146.78	121.91	266.8	14.12	39.66	83.06	45.69
119.1	110.42	146.07	4.29	33.96	92.71	75.59	86.71	62.54	165.58	12.22	17.88	72.12	37.77	118.38	7.86	196.59	5.69	49.52	6.64	4	46.58	28.08	150.84	8.21	85	60.28	18.61
107.5	95.13	192.03	10.38	23.01	88.49	49.54	30.78	19.54	66.32	3.99	46.62	63.46	29.46	93.92	88.54	146.48	5.92	31.31	94.27	60.45	150.34	146.57	246.68	12.11	32.33	97.49	59.42
165.75	154.71	201.96	6.58	36.72	93.34	76.61	18	11.05	46.58	3.41	34.39	61.4	23.73	137.38	126.18	203.66	8.01	38.96	91.84	61.95	118.18	71.36	185.66	10.55	25.84	60.38	38.43
79.18	63.84	155.38	10.57	35.9	80.63	41.09	120.82	103.19	214.08	13.21	20.71	85.41	48.2	159.89	147.93	213.2	8.19	35.08	92.52	69.39	177.96	166.57	298.25	18.45	35.03	93.6	55.85
58.07	34.2	116.88	10.32	22.7	58.9	29.26	123.79	110.5	213.67	13.51	22.96	89.26	51.72	92.47	29.39	126.36	4.49	43.52	31.78	23.26	46.42	19.18	91.82	6.8	38.89	41.33	20.89
101.92	99.46	144.28	5.86	31.72	97.59	68.93	131.2	124.08	203.53	10.1	21.76	94.58	60.97	161.92	145.65	208.53	6.32	38.76	89.96	69.85	88.74	84.25	95.75	4.21	27.2	94.93	87.98
151.19	139.18	226.76	14.67	34.84	92.05	61.38	82.96	71.12	203.52	7.36	45.56	85.73	34.95	94.99	62.3	213.99	8.09	46.72	65.59	29.12	187.22	168.49	307.77	14.03	24.76	89.99	54.74
74.03	22.18	126.88	11.36	16.19	29.97	17.48	146.02	130.86	233.78	10.03	26.36	89.62	55.98	140.6	6.31	187.81	6.13	50.32	4.49	3.36	55.88	14.65	143.87	7.83	36.45	26.21	10.18
110.97	108.39	150.89	7.89	28.56	97.67	71.84	124.07	108.3	208.77	12.56	22.44	87.29	51.87	192.28	164.57	300.49	10.14	43.33	85.59	54.77	68.26	35.36	212.28	10.77	48.83	51.8	16.66
28.18	19.53	61.74	3.83	34.68	69.31	31.63	131.75	127.07	253.66	14.32	16.32	96.45	50.09	147.49	137.91	193.66	9.18	37.1	93.5	71.21	61.3	34.6	175.02	11.39	44.2	56.45	19.77
131.9	127.38	179.21	7.29	30.61	96.58	71.08	49.31	25.04	107.39	9.31	15.67	50.78	23.32	169.42	159.79	202.07	7.15	37.14	94.32	79.08	52.28	19.59	164.76	11.28	46.24	37.48	11.89
168.08	158.97	258.57	16.69	15.49	94.58	61.48	161.35	129.79	335.43	20.13	21.08	80.44	38.69	115.47	98.8	193.93	6.7	44.88	85.56	50.94	125.25	117.41	190.92	8.1	27.07	93.74	61.5
129.81	119.81	187.95	9.33	28.78	92.3	63.75	146.14	133.76	242.81	11.27	24.07	91.53	55.09	66.65	29.36	108.39	7.33	31.73	44.06	27.09	125.18	119.62	253.88	18.72	13.3	95.56	47.12
95.72	90.56	157.04	7.87	24.48	94.61	57.67	109.87	27.93	255.39	14.14	44.2	25.42	10.93	123.76	89.83	216.42	13.52	45.83	72.59	41.51	89.56	53.19	189.84	12.24	35.49	59.39	28.02
76.79	50.61	127.68	8.41	24.42	65.91	39.64	114.54	100.13	227.46	11.78	23.66	87.42	44.02	62.9	5.17	189.37	7.73	43.33	8.21	2.73	56.74	20.7	174.29	10.36	51.29	36.49	11.88
130.95	125.12	189.29	8.67	32.01	95.55	66.1	132.65	127.71	213.67	15.42	12.14	96.28	59.77	87.92	49.58	146.31	5.05	46.77	56.39	33.88	37.53	16.12	104.11	6.78	42.64	42.96	15.48
118.63	114.3	181.02	9.87	20.87	96.35	63.14	150.43	120.04	263.7	15.86	22.7	79.8	45.52	83.41	24.73	236.87	8.54	68.78	29.64	10.44	63.17	14.45	207.63	12.72	56.42	22.88	6.96
103.75	96.34	153.82	7.28	20.4	92.86	62.63	97.44	90.49	250.75	18.68	11	92.87	36.09	128.91	108.35	172.41	6.18	43.83	84.05	62.84	60.13	34.79	162.42	12.44	46.77	57.86	21.42
107.01	100.51	138.2	9.65	32.06	93.93	72.72	109.95	98.86	193.28	11.9	16.51	89.92	51.15	203.9	195.95	260.15	13.37	14.28	96.1	75.32	44.14	25.3	138.56	8.81	74.45	57.3	18.26
109.9	101.73	162.97	7.57	30.39	92.57	62.42	135.15	114.72	223.74	13.86	23.23	84.88	51.27	104.84	98.76	168.13	5.78	39.35	94.19	58.74	83.43	27.02	116.97	8.36	35.36	32.39	23.1
11.22	10.53	18.84	0.77	24.84	93.82	55.88	135.34	128.56	212.72	11.64	21.85	94.99	60.44	126.83	115.7	186.18	7.02	43.33	91.23	62.15	70.74	66.8	99.13	9.07	25.45	94.44	67.39
59.45	32.43	138.5	11.46	21.19	54.55	23.41	150.22	142.02	258.22	12.48	25.32	94.54	55	159.89	148.62	192.95	5.22	41.48	92.95	77.03	82.19	48.95	246.57	13.12	39.89	59.56	19.85
162.13	150.37	249.02	10.65	26.82	92.75	60.39	164.33	151.01	308.04	15.81	18.7	91.9	49.02	85.74	18.33	174.5	5.04	48.96	21.38	10.51	47.56	13.93	107.94	16.43	128.88	29.29	12.9
157.12	145.8	229.99	7.86	40.58	92.8	63.4	153.97	150.51	228.17	9.81	35.46	97.75	65.96	118.52	107.23	193.65	9.11	34.68	90.47	55.37	53.65	18.47	129.25	9.4	33.96	34.43	14.29
72.54	68.02	141.9	10.9	16.32	93.76	47.93	107.82	79.13	224.64	14.39	30.95	73.39	35.23	65.21	20.21	128.77	6.68	45.56	30.99	15.7	55.6	27.88	196.47	9.41	48.83	50.15	14.19
63.68	30.93	119.13	7.63	21.37	48.56	25.96	86.82	79.96	153.27	12.44	24.48	92.1	52.17	67.12	63.17	107.06	9.88	17	94.12	59.01	108.91	72.61	206.74	10.97	38.47	66.67	35.12
173.88	163.93	274.34	10.61	26.44	94.28	59.76	92.27	80.12	174.01	12.32	15.67	86.83	46.04	106.86	95.15	154.9	6.77	35.36	89.04	61.42	48.75	15.24	121.44	10.42	44.02	31.25	12.55
103.4	87.3	193.32	13.09	19.72	84.44	45.16	114.87	98.29	202.31	11.85	22.74	85.57	48.58	95.01	10.76	222.39	9.04	53.65	11.32	4.84	68.65	48.76	183.02	11.45	35.36	71.03	26.64
111.94	61.49	308.79	21.67	26.82	54.93	19.91	168.78	123.51	282.44	11.77	37.1	73.18	43.73	154.52	142.53	198.96	6.08	45.39	92.24	71.64	170.15	144.76	275.23	11.27	36.04	85.08	52.6
68.34	19.58	139.14	10.23	15.17	28.65	14.07	93.93	86.64	150.45	8.02	21.76	92.24	57.59	155.01	143.5	197.4	5.65	44.71	92.57	72.69	107.3	83.77	227.49	13.76	15.64	78.07	36.82
60.97	46.1	116.96	12.82	9.09	75.61	39.42	94.68	41.45	244.17	10.69	50.26	43.77	16.97	64.91	1.6	142.55	4.61	48.15	2.46	1.12	93.97	80.8	132.37	21.39	26.82	85.98	61.04
203.23	196.69	303.98	15.39	14.96	96.78	64.7	87.24	80.31	164.51	7.98	29.06	92.06	48.82	179.8	172.11	206.86	8.86	24.48	95.72	83.2	60.35	26.52	168.7	9.49	33.59	43.94	15.72
146.03	128.12	217.75	11.26	38.52	87.74	58.84	158.62	143.98	271.94	12.71	31.96	90.78	52.95	90.8	18.01	174.64	5	50.26	19.84	10.31	94.08	57.97	203.98	11.47	31.64	61.62	28.42
26.54	11.58	81.69	7.28	44.88	43.65	14.18	152.6	137.11	265.27	14.97	22.44	89.85	51.69	51.61	24.26	91.37	4.49	29.92	47	26.55	104.05	101.02	151.77	10.89	17	97.09	66.56
152.74	138.8	250.69	11.31	24.35	90.88	55.37	118.26	109.79	171.47	9.86	21.76	92.84	64.03	111.44	104.55	177.98	6.92	36.72	93.82	58.75	65.25	35.15	191.07	8.34	51.59	53.86	18.4
53.53	35.18	91.17	4.91	25.16	65.73	38.59	123.6	116.67	222.22	9.4	34.39	94.4	52.5	45.18	25.01	71.05	10.25	40.6	55.35	35.2	82.03	75.63	89.02	3.06	23.12	92.19	84.96
119.24	112.56	180.48	9.81	18.9	94.4	62.37	135.51	112.03	247.11	12.42	27.2	82.68	45.34	25.05	15.27	182.22	7.16	72.22	60.95	8.38	58.26	20.4	184.12	9.64	55.71	35.02	11.08
83.95	61.86	202.89	10.92	23.8	73.69	30.49	146.54	123.51	267.9	15.76	25.97	84.28	46.1	105.82	100.98	151.4	6.37	41.48	95.43	66.7	37.48	26.41	125.03	6.13	50.32	70.47	21.12
130.19	116.64	207.75	9.25	31.58	89.59	56.14	185.66	167.27	291.08	19.11	25.49	90.09	57.47	38.11	28.3	96.79	7.03	49.52	74.27	29.24	67.57	25.59	189.33	11.2	42.64	37.87	13.52
37.64	28.58	84.24	5.75	25.23	75.93	33.93	134.69	95.63	281.41	20.29	19.72	71.01	33.98	162.08	149.38	210.64	9.77	45.39	92.17	70.92	49.11	32.43	127.87	5.31	40.36	66.04	25.36
48.63	43.54	107.41	8.73	30.99	89.53	40.53	157.5	140.13	333.35	21.01	19.72	88.97	42.04	39.52	22.96	123.36	9.43	46.77	58.11	18.61	74.23	32.48	216.89	12.4	48.28	43.75	14.97
100.06	93.68	156.82	7.31	20.87	93.63	59.74	172.81	144.86	281.13	15.22	33.94	83.83	51.53	109.61	102.9	195.2	11.8	22.44	93.88	52.72	72.87	47.93	214.68	9.49	47.31	65.78	22.33
111.68	103.81	189.56	14.9	17	92.95	54.76	158	111.94	340.88	24.67	14.61	70.85	32.84	42.47	36.44	89.64	4.66	32.06	85.81	40.65	62.83	36.47	162.37	7.41	53.72	58.05	22.46
56.86	12.04	102.01	9.12	21.76	21.17	11.8	136.39	119.91	246.97	17.68	20.4	87.92	48.55	130.93	128.13	194.43	5.13	46.24	97.86	65.9	27.37	17.1	88.08	7.04	38.72	62.48	19.41
94.53	88.39	154.56	12.67	21.83	93.5	57.18	140.03	128.53	236.51	13.29	23.66	91.79	54.34	94.04	78.47	149.03	7.73	45.39	83.44	52.66	80.22	61.86	158.76	11.02	39.89	77.12	38.97
136.18	132.75	194.61	9.55	32.79	97.48	68.21	133.72	113.8	282.99	19.26	25.05	85.11	40.22	145.66	132.13	204.96	8.85	47.46	90.71	64.46	61.99	31.49	217.11	16.18	64.65	50.8	14.5
155.45	133.42	235.66	10.86	34.08	85.83	56.61	52.34	22.06	127.16	11.25	32.01	42.15	17.35	48.1	31.07	100.11	8.66	30.6	64.6	31.04	53.03	13.35	198.28	14.97	38.39	25.18	6.73
82.43	78.28	143.59	7.84	21.43	94.96	54.51	22.92	17.65	43.05	2.64	23.66	77.01	41	44.46	10.31	86.66	4.18	41.75	23.2	11.9	87.38	58.52	188.26	12.15	43.33	66.97	31.08
80.17	69.47	142.63	12.79	22.44	86.65	48.71	106.67	61.79	226.17	17.96	20.4	57.93	27.32	92	18.88	163.36	5.74	49.64	20.52	11.56	77.8	51.34	207.11	12.63	34.39	65.99	24.79
30.23	17.81	77.79	8.37	31.28	58.94	22.9	181.94	171.35	286.86	12.74	29.19	94.18	59.73	61.45	51.54	142.96	8.01	25.64	83.88	36.06	67.34	36.87	193.16	11.26	49.4	54.75	19.09
120.58	114.93	160.01	6.78	25.84	95.32	71.83	92.93	78.41	173.12	14.63	23.57	84.37	45.29	35.01	15.77	66.91	5.27	48.83	45.06	23.58	47.79	27.27	168.83	9.12	41.53	57.06	16.15
163.9	158.72	211.01	6.35	34.09	96.85	75.22	57.58	55.33	97.14	5.09	35.15	96.09	56.96	97.09	89.42	137.03	8.25	33.57	92.11	65.26	152.03	131.33	256.61	10.25	32.29	86.38	51.18
93.61	74.51	143.82	8.4	32.37	79.6	51.81	104.57	53.58	204.19	12.33	25.53	51.23	26.24	155.94	147.93	212.45	6.61	44.71	94.86	69.63	98.07	64.61	174.65	11.25	39.2	65.89	37
30.64	18.26	58.62	3.93	34.79	59.6	31.16	122.91	114.96	213.75	12.49	26.52	93.53	53.78	125.32	123.02	144.88	8.23	10.2	98.16	84.91	62.28	25.16	191.38	11.12	57.8	40.4	13.15
136.99	126	215.02	11.35	37.14	91.98	58.6	175.79	137.88	315.79	19.41	16.11	78.44	43.66	194.14	186.68	212.21	6.03	27.88	96.16	87.97	80.47	53.81	220.67	11.7	40.58	66.87	24.38
90.76	75.78	190.19	16.29	14.96	83.5	39.84	143.27	131.88	229.46	8.99	33.71	92.05	57.47	106.98	104.34	152.56	7.87	25.84	97.54	68.39	67.99	42.5	205.23	13.06	31.68	62.52	20.71
51.36	32.8	100.48	7.31	21.76	63.87	32.65	56.29	1.02	106.78	8.03	21.76	1.82	0.96	122.88	30.67	162.33	4.45	43.73	24.96	18.89	156.89	133.21	264.89	11.12	34	84.91	50.29
128.12	104.95	231.74	14.96	21.76	81.92	45.29	138.33	124.62	214.69	12.92	21.57	90.09	58.05	111.47	103.25	172.57	8.54	40.74	92.63	59.83	53.06	23.62	154.36	12.84	48.15	44.51	15.3
35.8	14.68	66.13	5.92	29.24	41.02	22.21	131.2	93.9	236.59	17.59	22.01	71.57	39.69	156.79	154.22	198.02	9.25	15.36	98.36	77.88	57.81	22.98	206.36	11.62	36.45	39.76	11.14
117.26	109.92	147.09	7.26	26.82	93.75	74.73	144.12	130.99	232.27	12.37	19.26	90.89	56.4	135.89	107.51	180.92	5.53	48.96	79.12	59.42	115.78	59.1	288.54	21.39	26.36	51.04	20.48
25.71	13.86	80.29	5.34	35.08	53.91	17.26	119.93	97	208.96	13.37	24.76	80.88	46.42	65.76	50.47	146.55	8.05	29.58	76.74	34.44	102.21	85.2	166.77	9.44	41.27	83.35	51.09
129	125.06	173.37	7.51	27.2	96.94	72.14	131.66	116.47	217.36	9.93	36.72	88.46	53.58	64.38	46.89	152.67	8.43	37.83	72.84	30.72	6.59	0.34	32.3	19.48	697.88	5.14	1.05
75.59	51.6	127.83	8.31	23.8	68.26	40.37	157.2	132.19	271.75	14.77	22.53	84.09	48.65	150.43	138.07	217.36	7.71	46.08	91.79	63.52	67.57	22.41	205.79	11.54	38.08	33.17	10.89
133.42	123.66	203.67	8.02	33.71	92.69	60.72	113.1	84.17	179.37	13.82	21.42	74.42	46.93	150.02	143.41	206.8	8	42.16	95.59	69.35	131	109.67	232.2	14.52	36.57	83.72	47.23
125.99	124.82	161.15	8.57	16.51	99.07	77.46	143.84	125.72	268.65	13.14	23.12	87.4	46.8	155.46	144.57	207.57	6.88	46.08	92.99	69.65	106.82	97.31	177.66	10.95	24.22	91.1	54.77
78.08	67.52	163.63	10.39	28.56	86.48	41.26	125.41	106.32	216.08	10.52	29.92	84.78	49.2	137.76	124.34	179.24	6.23	40.58	90.26	69.37	110.59	52.17	232.33	14.17	37.57	47.17	22.46
145.11	127.98	201.53	8.71	35.77	88.19	63.5	105.77	98.01	207.39	13.6	22.35	92.66	47.26	167.43	154.78	206.64	8.14	40.58	92.45	74.9	45.73	21.62	153.23	8.06	52.8	47.28	14.11
54.39	26.32	73.67	3.59	30.6	48.38	35.72	119.94	116.39	169.74	10.47	17	97.03	68.57	177.07	168.99	225.2	8.69	42.32	95.44	75.04	123.53	93.93	256.22	10.28	40.8	76.04	36.66
158.76	149.99	231.91	10.46	24.55	94.47	64.67	57.94	19.31	103.79	9.65	24.22	33.33	18.61	65.78	13.08	117.36	8.88	22.44	19.89	11.15	109.65	101.89	162.13	10.49	19.72	92.92	62.84
135.09	122.34	189.16	7.83	38.52	90.56	64.68	21.55	13.77	67.73	4.93	39.44	63.87	20.32	45.41	28.5	133.98	8.57	41.27	62.76	21.27	92.55	54.55	248.17	15.11	54.97	58.94	21.98
48.11	16.65	89.16	8.04	66.1	34.61	18.68	167.53	145.22	270.57	11.02	31.54	86.68	53.67	40.41	34.07	61.94	3.37	27.1	84.31	55.02	59.78	23.03	147.35	9.02	43.52	38.52	15.63
120.05	114.43	147.58	5.93	24.64	95.32	77.53	156.26	132.51	248.2	15.47	34.39	84.8	53.39	102.51	94.19	152.06	6.03	31.91	91.88	61.95	68.17	42.52	182.76	10.23	47.6	62.38	23.27
134.38	123.83	213.02	9.71	28.89	92.15	58.13	152.98	134.89	298.28	14.57	34.3	88.17	45.22	101.89	75.3	195.22	8.95	49.52	73.91	38.57	115.28	79.69	244.35	15.31	33.88	69.13	32.61
102.06	75.02	169.24	15.56	23.12	73.51	44.33	96.78	74.1	191.62	10.6	26.75	76.56	38.67	156.09	144.89	205.1	8.97	45.56	92.82	70.64	73.01	40.94	184.09	9.3	38.52	56.07	22.24
134	117.75	212.74	10.14	23.12	87.88	55.35	119.91	85.58	253.62	19.41	21.37	71.37	33.74	164.28	152.42	201.23	7.43	39.2	92.78	75.75	135.65	128.34	203.63	10.81	21.08	94.62	63.03
24.71	16.2	87.25	6.01	63.24	65.57	18.57	101.14	93.73	181.47	12.86	17	92.67	51.65	60.03	6.75	176.69	6	47.41	11.24	3.82	132.31	117.4	205.58	9.55	31.31	88.73	57.11
112.1	96.47	188.94	10.13	26.13	86.06	51.06	205.07	169.8	347.42	17.07	28.89	82.8	48.87	119.5	113.11	194.99	5.52	42.11	94.65	58.01	43.13	19.48	140.94	8.58	53.58	45.17	13.82
30.42	17.91	136.07	10.08	52.36	58.88	13.16	152.03	135.91	226.01	8.44	36.7	89.39	60.13	116.93	29.79	149.92	4.1	47.6	25.48	19.87	88.79	62.86	236.76	10.53	54.97	70.8	26.55
148.46	129.03	230.73	10.17	32.06	86.91	55.92	121.25	98.43	222.77	15.02	20.71	81.18	44.18	36.62	24.81	56.79	2.58	32.33	67.75	43.69	127.19	116.93	179.92	7.33	37.14	91.93	64.99
37.76	2.22	67.8	6.33	16.25	5.88	3.28	51.93	38.94	101.56	6.96	29.92	74.98	38.34	115.17	95.37	262.81	10.39	37.72	82.81	36.29	54.59	21.12	166.26	11.19	56.36	38.69	12.7
130.42	126.63	148.8	6.27	20.4	97.09	85.1	144.28	128.89	237.16	17.33	21.08	89.33	54.35	43.69	21.01	118.46	6.91	43.33	48.08	17.73	27.04	15.29	94	4.91	52.36	56.57	16.27
60.75	38.62	123.59	11.87	23.12	63.57	31.25	123.32	99.89	191.75	11.09	22.01	81	52.09	35.54	13.73	83.46	6.78	33.32	38.62	16.45	89.62	78.99	131.77	8.83	14.25	88.13	59.94
56.32	46.76	97.03	8.94	22.44	83.04	48.2	119	113.67	174.67	8.74	26.44	95.52	65.08	165.9	157.07	224.65	8.34	44.28	94.68	69.92	43.13	17.05	131.23	8.7	43.65	39.52	12.99
122.79	117.32	187.19	8.28	28.89	95.55	62.68	97.08	78.07	191.23	10.79	26.52	80.42	40.83	102.88	10.71	164.34	5.43	53.65	10.41	6.52	80.09	42.97	171.94	10.93	34.83	53.65	24.99
37.74	19.68	103.61	8.35	22.56	52.14	18.99	145.04	134.64	224.09	13.68	19.72	92.83	60.08	101.03	87.47	184.18	7.61	44.02	86.58	47.49	69.41	46.72	209.51	10.54	39.66	67.31	22.3
37.17	8.12	104.45	6.77	41.48	21.84	7.77	95.15	85.64	159.84	9.86	23.94	90.01	53.58	97.65	93.54	135.74	7.02	24.48	95.8	68.92	100.77	61.86	226.6	11.09	39.66	61.39	27.3
113.42	106.23	173.83	6.27	40.28	93.66	61.11	74.67	32.83	154.81	11.64	30.27	43.98	21.21	21.43	15.07	45.75	2.82	33.01	70.33	32.94	106.9	74.9	220.89	11.18	33.01	70.06	33.91
29.35	20.33	74.95	5.34	45.23	69.28	27.13	53.99	23.75	190.75	16.17	47.46	43.99	12.45	116.33	103.12	187.77	6.97	42.64	88.64	54.92	57.67	34.9	118.57	8.69	37.83	60.52	29.44
71.62	65.95	99.29	6	25.16	92.08	66.42	101.15	88.05	191.48	11.87	25.84	87.05	45.98	35.77	32.64	63.75	5	15.13	91.25	51.19	64.11	42.39	215.35	10.98	42.64	66.11	19.68
125.37	114.72	188.25	6.96	31.96	91.5	60.94	50.01	33.26	115.83	8.89	15.64	66.5	28.71	26.95	25.33	33.44	1.42	27.2	93.97	75.74	121.17	91.13	253.36	12.4	39.2	75.21	35.97
45.32	27.08	96.88	6.87	32.06	59.74	27.95	135.97	123.97	198.14	8.03	30.58	91.18	62.57	111.7	14.16	236.34	7.79	75.66	12.68	5.99	35.79	18.3	117.61	9.22	41.48	51.13	15.56
42.61	32.47	121.3	6.94	32.33	76.2	26.77	158.77	136.9	246.58	10.95	30.6	86.23	55.52	52.34	20.66	90.73	8.08	23.12	39.47	22.77	49.66	10.71	124.03	6.78	30.6	21.57	8.64
87.68	83	159.42	12.76	16.78	94.66	52.06	68.05	43.52	129.23	9.63	40.6	63.95	33.67	135.73	130.72	180.51	5.49	37.87	96.31	72.42	27.24	21.97	58.59	5.31	25.64	80.67	37.5
79.41	71.69	107.96	6.67	9.52	90.28	66.4	156.48	122.6	282.49	15.55	27.88	78.35	43.4	136.75	133.71	165.49	4.71	40.33	97.78	80.8	116.7	86.65	218.75	10.5	37.83	74.25	39.61
39.11	22.25	83.13	6.41	26.36	56.9	26.77	128.3	113.64	217.73	10.42	31.17	88.58	52.2	71.97	12.88	176.62	8.47	35.2	17.9	7.29	53.29	45.09	111.58	7.38	21.82	84.61	40.41
115.91	101.49	185.69	13.89	20.4	87.56	54.65	178.55	130.89	329.49	16.01	27.2	73.3	39.72	99.64	96.81	168.33	7.28	28.56	97.16	57.51	172.06	145.41	283.96	11.22	35.08	84.51	51.21
85.78	74.49	173.47	7.62	29.58	86.84	42.94	96.68	82.02	208.79	13.72	24.93	84.83	39.28	131.81	104.6	179.42	6.45	38.63	79.36	58.3	99.07	78.01	172.63	10.19	35.36	78.74	45.19
176.68	173.3	224.9	8.61	33.7	98.08	77.05	54.72	42.51	108.17	9.19	22.44	77.69	39.3	28.45	16.31	67.6	5.55	25.84	57.32	24.13	41.07	21.74	139.35	9.51	41.27	52.94	15.6
150.95	136.73	202.46	10.09	23.38	90.58	67.53	153.63	143.58	275.84	15.38	22.16	93.46	52.05	150.67	140.25	210.26	6.48	41.27	93.09	66.71	31.26	16.77	96.04	6.54	42.64	53.65	17.46
104.32	101.47	153.33	8.31	22.44	97.27	66.18	131.65	105.08	221.6	9.69	24.07	79.82	47.42	130.94	119.33	183.7	6.94	38.08	91.14	64.96	74.27	44.04	169	10.96	36.45	59.3	26.06
59.98	21.22	122.22	8.26	19.95	35.38	17.37	22.35	13.57	69.58	4.11	43.84	60.73	19.5	25.09	19.36	62.03	4.26	46.24	77.17	31.21	52.23	46.41	66.43	4.56	21.91	88.86	69.86
55.59	40.43	93.43	6.09	30.26	72.73	43.27	38.22	24.99	76.36	7.77	21.08	65.39	32.73	168.5	146.16	248.98	9.96	43.84	86.74	58.7	123.12	121.66	157.51	6.87	16.32	98.82	77.24
150.29	121.9	223.23	8.97	37.4	81.11	54.61	147.05	128.25	249.51	17.3	30.63	87.21	51.4	150.78	138.26	232.73	18.91	48.01	91.7	59.41	35.47	22.41	75.7	4.7	28.89	63.17	29.6
120.38	115.9	188.94	7.91	32.7	96.28	61.34	184.18	149.44	322.7	14.66	20.18	81.14	46.31	139.43	132.06	235.61	16.31	42.24	94.72	56.05	65.02	36.86	188.22	13.29	37.83	56.69	19.58
123.26	103.6	208.51	9.18	32.7	84.05	49.68	70.8	26.16	124.94	9.55	36.88	36.94	20.94	141.37	117.33	202.78	6.84	43.84	82.99	57.86	29.34	15.37	108.6	9.51	61.25	52.37	14.15
118.53	106.34	126.98	3.81	24.93	89.72	83.74	109.42	89.45	185.24	9.68	32.7	81.75	48.29	46.61	29.15	200.5	14.87	50.93	62.55	14.54	52.4	28.47	112.26	8.51	42.16	54.33	25.36
66.74	23.44	140.37	12.75	24.19	35.12	16.7	190.96	151.5	327.49	14.39	29.58	79.33	46.26	44.76	2.22	235.06	14.36	395.49	4.95	0.94	57.95	32.81	151.72	9.18	41.27	56.62	21.63
79.7	77.84	95.7	5.96	12.82	97.67	81.34	62.94	55	103.37	8.66	25.16	87.39	53.21	100.58	79.16	192.54	9.61	42.39	78.7	41.12	59.78	40.27	139.83	8.26	49.74	67.37	28.8
136.73	125	209.2	10.08	25.79	91.42	59.75	99.19	86.5	167.35	11.99	23.8	87.21	51.69	46.63	11.97	115.45	12.23	22.53	25.66	10.36	61.74	56.11	96.15	7.2	27.2	90.89	58.36
154.76	142.29	226.5	11.17	27.88	91.94	62.82	126.6	110.83	211.72	10.82	21.76	87.55	52.35	106.91	99.74	221.58	7.79	41.67	93.3	45.02	35.44	29.25	51.86	15.57	43.29	82.53	56.41
163.87	149.65	228.48	9.65	39.44	91.32	65.5	104.85	100.04	159.67	9.31	22.27	95.41	62.66	185.81	171.07	293.8	13.56	27.2	92.06	58.23	138.31	125.9	163.42	14.14	6.8	91.03	77.04
119.34	113.53	169.47	9.8	22.23	95.13	66.99	157.6	142.74	244.86	10.9	39.21	90.57	58.29	108.78	96.77	179.84	5.22	46.77	88.96	53.81	54.71	33.77	137.53	9.06	44.88	61.72	24.55
97.96	78.03	189.06	12.59	21.54	79.66	41.27	141.97	102.7	248.34	15.65	25.16	72.34	41.35	51.13	45.26	82.11	4.77	36.88	88.51	55.12	27.87	22.05	77.95	7.08	17	79.1	28.28
38.69	21.26	82.28	7.65	16.11	54.94	25.84	31.8	17.92	64.4	3.71	30.62	56.36	27.83	132.87	112.54	201.92	8.63	38.01	84.7	55.73	115.07	71.98	256.26	15.18	30.6	62.56	28.09
69.76	63.28	81.46	3.67	14.36	90.7	77.68	30.28	12.19	67.92	6.77	46.24	40.25	17.94	28.25	20.97	63.82	9.23	56.99	74.25	32.86	71.96	46.43	144.32	10.12	28.53	64.52	32.17
49.85	36.96	102.21	7.07	15.82	74.15	36.16	49.52	23.99	92.99	7.8	21.08	48.44	25.8	85.76	68.89	198.12	8.78	28.89	80.33	34.77	43.44	26.17	107	7.51	34.79	60.24	24.46
133.48	125.76	152.4	8.51	14.28	94.21	82.52	162.48	147.61	280.09	13.46	21.76	90.85	52.7	204.72	200.41	305.7	13.59	22.09	97.89	65.56	36.11	26.96	65.44	3.56	32.7	74.66	41.19
38.59	36.97	52.46	2.28	35.36	95.81	70.48	102.73	79.88	175.72	14.93	27.33	77.76	45.46	84.4	80.37	121.78	5.4	32.64	95.22	66	58.52	53.43	66.11	7.28	21.58	91.29	80.82
137.23	120.05	217.5	11.11	26.52	87.48	55.2	55.22	20.25	103.61	8.89	23.78	36.67	19.54	150.82	135.23	208.55	6.63	38.96	89.66	64.85	68.87	53	167.22	9.69	35.08	76.95	31.7
130.62	126.43	189.58	8.28	30.61	96.79	66.69	120.88	113.21	184.86	10.42	19.72	93.66	61.24	89.3	52.45	175.35	11.45	15.96	58.74	29.91	69.53	9.39	105.12	7.53	31.96	13.5	8.93
67.22	61.47	181.16	10.46	22.16	91.45	33.93	118.49	99.48	225.94	16.42	19.04	83.96	44.03	110.55	105.12	152.58	5.61	40.12	95.09	68.89	62.12	49.39	154.84	7.77	28.54	79.51	31.9
12.24	10.77	26.1	1.93	34.79	88.01	41.29	169.83	147.77	225.32	7.87	38.54	87.01	65.58	123.46	99.5	194.83	5.26	47.46	80.59	51.07	53.75	51.61	88.29	4.59	20.67	96.02	58.46
124.1	82.92	256.08	19.3	19.04	66.82	32.38	195.55	146.93	299.19	14.85	29.24	75.14	49.11	21.49	19.92	39.32	2.95	35.49	92.68	50.65	154.76	131.69	257.7	9.56	44.2	85.09	51.1
107.25	101.75	188.36	14.45	22.27	94.87	54.02	175.62	147.26	328.54	20.87	15.13	83.85	44.82	63.15	47.03	137.95	9.24	36.33	74.47	34.09	49.35	45.45	59.61	2.96	32.64	92.1	76.24
118.6	107.04	220.7	11.96	21.37	90.26	48.5	158.05	133.94	252.66	10.52	37.31	84.74	53.01	189.06	173.73	268.82	9.73	36.65	91.89	64.63	30.49	11.63	111.38	9.86	49.4	38.16	10.44
84.99	55.52	185.58	11.79	26.6	65.33	29.92	131.8	118.5	198.94	10.19	26.05	89.91	59.57	102.73	87.62	170.54	7.38	38.08	85.29	51.38	106.18	98.22	185.67	13.26	16.91	92.51	52.9
14.7	13.51	31.31	2.27	37.83	91.91	43.15	85.59	71.99	168.89	8.37	29.24	84.11	42.62	108.99	105.04	148.99	5.88	36.04	96.37	70.5	26.41	16.44	85.14	4.87	46.77	62.25	19.31
81.54	25.24	137.65	12.43	34.79	30.95	18.33	124.98	108.47	199.23	10.34	23.94	86.79	54.45	51.98	10.5	123.76	4.87	44.23	20.19	8.48	39.21	21.8	106.72	7.61	36.61	55.6	20.43
85.71	75.88	162.24	11.9	24.38	88.53	46.77	181.55	168	262.19	9.02	39.2	92.54	64.08	121.66	101.34	140.31	3.84	40.3	83.3	72.23	140.86	118.73	214.3	9.2	34.09	84.29	55.41
101.03	94.97	158.91	9.19	15.13	94.01	59.77	121.6	110.5	189.1	12.29	20.4	90.87	58.44	134.82	127.5	189.84	6.85	36.04	94.57	67.16	27.37	15.97	78.58	4.14	56.32	58.36	20.33
107.68	92.84	234.95	14.16	17	86.21	39.51	101.74	98.73	123.62	8.14	16.51	97.04	79.87	183.47	166.21	243.48	6.96	46.54	90.59	68.27	72.51	43.73	118.18	8.89	15.64	60.31	37
101.96	94.66	188.27	11.28	40.58	92.84	50.28	123.58	111.3	192.81	10.8	25.84	90.06	57.73	159.8	109.82	223.05	9.32	40.58	68.72	49.23	95.07	86.45	171.53	15.67	23.48	90.94	50.4
104.64	83.71	211.25	13.3	21.08	80	39.62	87.21	68.63	167.75	10.65	22.44	78.7	40.91	20.41	15.8	42.28	2.66	30.95	77.4	37.36	106.6	95.66	169.48	7.48	39.63	89.74	56.44
71.02	24.14	153.75	8.4	41.05	33.99	15.7	97.72	88.49	162.61	10.7	21.76	90.56	54.42	29.44	11.47	79.89	4.79	84.96	38.96	14.36	49.03	33.51	95.49	6.64	27.88	68.35	35.1
119.01	111.49	214.58	14.67	22.44	93.68	51.96	190.45	21.33	322.3	16.13	61.23	11.2	6.62	93.53	78.44	183.27	7	39.15	83.87	42.8	44.13	29.38	98.62	4.59	41.05	66.58	29.79
177.56	159.29	311.55	18.04	21.82	89.71	51.13	124.67	111.02	191.06	12	22.08	89.05	58.11	133.52	119.81	208.43	8.21	37.4	89.73	57.48	34.08	20.16	93.44	7.09	31.64	59.14	21.57
15.9	12.49	45.78	5.1	27.73	78.57	27.29	141.23	124.26	241.58	13.22	23.12	87.98	51.44	45.73	35.33	87.49	10.05	24.35	77.25	40.38	129.4	90.43	238.67	10.36	47.31	69.88	37.89
63.65	33.67	112.34	10.24	16.32	52.91	29.98	124.34	108.3	222.61	13.34	22.27	87.1	48.65	146.91	136.64	205.85	6.95	42.19	93.01	66.38	61.12	18.21	118.55	13.05	33.48	29.8	15.36
83.08	67.15	170.36	14.54	21.02	80.83	39.42	11.71	8.79	24.83	2.09	22.33	75.04	35.4	42.65	13.76	75.79	4.25	32.64	32.27	18.16	165.19	129.6	282.36	14.23	32.64	78.46	45.9
54.21	12.12	104.51	9.28	23.8	22.35	11.59	168.39	135.22	250.83	11.92	34.39	80.3	53.91	155.28	144.11	220.49	7.59	46.77	92.81	65.36	43.74	16.82	95.25	6.45	47.17	38.46	17.66
97.52	30.29	169.52	12.71	22.44	31.06	17.87	101.11	94.35	169.92	8.6	34.39	93.32	55.53	89.06	76.55	131.75	7.89	23.14	85.96	58.1	159.67	106.63	302.89	18.4	25.84	66.78	35.21
104.82	86.58	265.13	14.79	25.05	82.6	32.65	104.4	99.9	179.22	10.83	20.4	95.68	55.74	171.78	159.2	214	9.08	44.2	92.68	74.39	53.55	40.15	137.71	7.15	56.4	74.98	29.16
88.93	82.81	202.44	11.72	30.62	93.11	40.91	135.38	90.67	242.45	12.32	34	66.97	37.4	155.76	134.46	211.8	6.98	45.23	86.33	63.48	90.64	67.36	171.06	10.61	35.08	74.32	39.38
20.92	19.06	37.91	1.93	22.44	91.09	50.27	119	80.82	261.18	13.6	38.01	67.92	30.94	89.45	7.65	258.62	17.12	40.12	8.55	2.96	28.88	19.82	98.48	7.15	43.33	68.63	20.13
19.98	9.33	45.86	6.44	40.36	46.69	20.34	39.07	15.57	176.17	12.77	98.8	39.85	8.84	144.08	132.52	201.78	6.61	46.08	91.97	65.68	26.3	15.46	55.76	3.43	33.01	58.79	27.73
90.02	86.32	153.06	10.91	16.51	95.89	56.4	32.03	17.9	81.67	5.9	21.07	55.88	21.92	20.77	10.16	59.19	4.62	41.81	48.91	17.16	71.42	55.95	113.38	7.65	23.8	78.34	49.35
158.99	127.15	288.5	18.27	37.31	79.97	44.07	95.36	79.72	186.34	12.66	28.65	83.6	42.78	51.44	27.25	147.3	8.06	40.58	52.98	18.5	59.29	29.31	168.2	11.72	53.04	49.43	17.42
104.4	98.23	188.56	12.19	21.76	94.09	52.1	70.87	64.33	118.14	8.11	25.95	90.77	54.45	120.98	108.08	194.25	9.55	35.08	89.34	55.64	25.91	14.43	82.88	7.47	55.71	55.71	17.42
184.89	145.73	320.68	20	35.36	78.82	45.44	133.61	112.73	254.31	15.07	25.05	84.38	44.33	45.73	33.69	94.13	6.12	30.98	73.68	35.79	142.73	137.59	203.91	10.32	34.09	96.39	67.47
83.64	75.65	157.87	18.14	22.01	90.45	47.92	71.46	38.45	126.47	10.21	20.94	53.8	30.4	36.87	25.49	66.49	3.98	28.2	69.13	38.33	75.19	45.08	175.82	9.84	40.58	59.96	25.64
114.9	93.19	214.15	15.55	32.74	81.11	43.52	57.88	49.45	72.04	2.51	29.92	85.43	68.64	106.57	102.45	148.97	5.11	35.08	96.13	68.77	59.95	15.85	148.17	8.5	39.44	26.45	10.7
101.56	78.59	224.7	18.67	27.4	77.38	34.98	101.06	90.03	164.86	9.77	31.96	89.08	54.61	104.01	97.75	147.51	6.29	29.24	93.98	66.27	42.91	19.11	144.29	9.33	50.21	44.55	13.25
82.15	58.2	181.37	18.96	38.66	70.85	32.09	100.93	91.62	177.79	10.58	23.71	90.77	51.53	62.89	24.22	136.96	13.55	26.05	38.52	17.69	49.67	30.8	120.29	6.49	37.83	61.99	25.6
24.13	14.98	49.51	4.2	18.3	62.11	30.26	40.52	16.59	98.08	11.14	45.76	40.96	16.92	167.99	156.61	218.87	7.54	46.16	93.23	71.56	123.2	102.43	172.81	8.9	35.76	83.14	59.27
183.13	153.02	350.56	16.04	36.05	83.56	43.65	116.78	47.46	220.74	11.85	38.52	40.64	21.5	110.94	100.21	188.04	11.73	34.59	90.33	53.29	84.84	55.62	190.43	7.99	46.62	65.56	29.21
68.16	15.23	133	9.24	34.68	22.35	11.45	63.19	48.28	120.04	9.23	31.96	76.41	40.22	72.66	46.01	182.1	7.39	49.15	63.33	25.27	26.59	17.18	80.68	6.68	37.83	64.63	21.3
88.64	81	188.18	11.15	19.72	91.38	43.05	167.33	149.27	273.91	13.65	25.32	89.21	54.5	163.99	158.57	202.95	5.67	42.63	96.69	78.13	53.79	29.44	155.69	8.56	49.52	54.74	18.91
94.46	83	195.02	13.58	15.82	87.87	42.56	30.5	13.25	73.88	9.23	34.91	43.43	17.93	107.24	81.1	222.7	14.45	23.8	75.63	36.42	82.37	65.36	115.91	6.67	16.32	79.35	56.38
104.94	91.12	203	12.6	19.72	86.83	44.89	155.41	134.43	239.48	13.62	33.01	86.5	56.13	26.75	23.97	49.71	3.39	37.57	89.59	48.21	82.1	67.49	114.7	7.99	24.35	82.2	58.84
85.14	77.15	157.47	11.86	27.7	90.62	49	140.56	129.68	225.58	13.11	19.04	92.25	57.49	200.32	188.75	247.26	7.82	44.02	94.22	76.34	45.38	23.97	120.67	7.18	45.31	52.84	19.87
46.42	15.32	87.01	6.34	34.72	32.99	17.6	95.7	64.11	193.02	11.51	32.01	67	33.22	74.63	66.81	148.21	10.64	22.53	89.52	45.08	66.43	23.92	157.92	10.59	43.33	36.01	15.15
33.07	13.4	57.13	6.3	23.8	40.53	23.46	36.65	25.19	71.78	4.67	30.6	68.73	35.1	36.5	19.32	80.66	5.75	32.06	52.93	23.95	77.63	35.65	203.04	11.56	48.15	45.92	17.56
105.49	92.89	191.32	11.41	22.27	88.06	48.55	136.17	131.24	217.5	12.58	25.2	96.38	60.34	136.02	11.91	218.45	5.17	54.27	8.75	5.45	90.49	64.13	203.27	9.6	52.36	70.87	31.55
65.26	14.87	119.39	6.36	47.02	22.79	12.45	163.91	145.88	257.11	11.5	40.12	89	56.74	105.16	101.2	142.03	5.79	38.76	96.23	71.25	52.04	21.16	168.56	6.7	53.04	40.65	12.55
106.89	93.15	205.62	11.81	27.47	87.15	45.3	179.85	152.39	337.9	19.02	26.52	84.73	45.1	127.16	120.52	179.54	7.97	37.3	94.78	67.13	86.72	82.26	113.09	6.57	19.04	94.85	72.74
97.64	83.92	199.95	14.29	27.14	85.95	41.97	151.88	138.01	250.35	10.54	40.3	90.87	55.13	98.71	94.95	151.47	6.55	41.75	96.19	62.69	114.36	50.48	294.36	20.64	16.23	44.14	17.15
9.44	7.12	20.6	1.33	32.33	75.37	34.55	122.28	102.01	193.44	11.92	18.36	83.43	52.74	43.61	29.31	115.61	9.34	29.92	67.2	25.35	24.63	13.94	57.87	5.69	46.62	56.61	24.09
96.25	70.04	206.89	12.05	31.61	72.78	33.86	114.36	100.58	196.58	10.73	29.92	87.95	51.17	84.09	74.96	129.37	5.85	27.51	89.14	57.95	80.47	55.76	228.46	13.66	29.21	69.3	24.41
160	149.96	279.09	14.87	27.2	93.73	53.73	101.49	62.96	213.92	14.83	26.05	62.03	29.43	32.13	16.48	144.61	7.51	57.78	51.28	11.39	25.19	13.64	80	6.57	51.49	54.15	17.06
98.98	87.65	205.58	12.42	25.16	88.55	42.64	110.07	83.58	213.97	11.28	35.41	75.93	39.06	133.35	28.85	189.81	5.85	65.28	21.64	15.2	56.24	29.76	210.55	10.44	54.97	52.92	14.13
125.81	107.12	218.31	11.41	37.04	85.14	49.07	115.15	74.29	219.69	14.27	29.92	64.52	33.82	156.92	148.16	243.08	8.77	41.48	94.42	60.95	57.29	37.8	116.14	6.38	47.46	65.98	32.55
85.84	73.39	150.61	8.48	20.4	85.49	48.73	156.47	147.49	222.75	10.67	20.18	94.26	66.21	189.33	180.01	234.13	7.88	27.68	95.08	76.88	62.92	36	234.53	13.47	34.91	57.21	15.35
110.23	99.94	201.48	11.13	34.49	90.67	49.6	111.23	86.82	204.68	8.84	38.52	78.05	42.42	159.06	152.08	239.34	14.32	25.07	95.61	63.54	28.54	13.59	85.45	4.4	63.4	47.6	15.9
112.18	84.26	215.45	13.28	28.78	75.12	39.11	148.99	119.99	240.93	11.75	35.08	80.54	49.8	138.55	129.79	183.72	5.26	42.64	93.68	70.64	32.95	18.77	98.74	10.17	41.75	56.97	19.01
89.71	83.4	158.42	10.21	14.96	92.96	52.64	167.37	113	253.86	15.57	43.52	67.52	44.51	119.93	109.01	189.9	5.7	47.6	90.9	57.4	36.94	15.18	116.48	8.94	43.84	41.1	13.03
75.94	59.11	174.8	10.61	29.92	77.84	33.82	101.63	37.25	158.5	11.3	42.64	36.65	23.5	153.79	146.9	220.79	7.96	38.54	95.52	66.53	11.91	8.57	23.51	3.11	70.97	71.95	36.46
9.2	6.27	24.35	1.49	41.27	68.08	25.74	157.92	138.2	272.87	14.44	16.05	87.51	50.65	45.11	8.69	80.23	7.76	37.14	19.26	10.83	140.51	109.93	251.45	14.4	36.72	78.23	43.72
128.17	112.45	245.16	11.37	23.39	87.73	45.87	31.81	12.12	93.2	11.01	66.03	38.1	13	72.96	50.93	239.06	11.75	28.34	69.8	21.3	64.95	47.18	122.22	6.36	35.77	72.64	38.6
89.12	21.5	220.88	18.29	20.19	24.12	9.73	80.5	15.88	186.69	14.48	47.31	19.72	8.5	66.47	55.87	108.6	7.4	24.76	84.05	51.45	41.71	24.22	97.23	8.99	38.76	58.06	24.91
10.92	7.38	29.16	1.35	38.21	67.56	25.3	118.89	105.71	188.34	9.45	21.76	88.91	56.13	32.62	16.78	85.13	5.1	38.97	51.44	19.71	34.92	13.95	117.73	7.86	46.24	39.95	11.85
93.08	86.24	151.06	13.95	25.34	92.66	57.09	118.23	113.13	173	10.64	25.16	95.69	65.4	117.02	110.29	168.37	8.3	22.35	94.25	65.5	118.07	99.53	176.87	11.32	35.08	84.3	56.27
9.89	7.51	29.17	2.27	34.39	75.92	25.75	124.16	111.3	212.83	8.35	36.72	89.64	52.29	60.3	32.38	166.85	10.04	36.45	53.7	19.41	127.56	114.31	199.51	8.46	37.4	89.61	57.29
120.18	98.12	208.59	11.37	26.68	81.65	47.04	59.43	50.58	115.99	8.05	24.35	85.12	43.61	95.2	82.13	187.22	8.43	38.08	86.27	43.87	116.29	102.37	155.71	6.4	38.52	88.03	65.74
113.34	100.61	183.27	9	31.83	88.77	54.9	117.52	113.36	161.43	11.52	15.64	96.46	70.22	22.19	16.39	52.32	3.69	43.33	73.87	31.34	29.3	17.65	123.28	10.6	62.56	60.24	14.32
92.68	85.24	201.94	12.96	22.13	91.97	42.21	105.65	98.29	201.93	12.49	21.76	93.04	48.68	28.4	14.19	66.4	4.61	36.88	49.97	21.37	49.87	39.29	104.2	7.06	44.2	78.8	37.71
149.13	132.85	259.84	10.98	40.12	89.08	51.13	106	29.89	201.01	13.3	38.08	28.2	14.87	50.4	26.54	84.13	8.93	35.36	52.65	31.54	30.07	16.89	109.49	7.64	47.31	56.16	15.42
103.64	84.63	211.88	12.64	28.34	81.65	39.94	124.04	117.43	203.28	13.59	22.53	94.66	57.77	134.5	129.18	175.26	6.81	38.27	96.05	73.71	75.07	43.99	178.19	11.96	25.28	58.59	24.68
55.78	53.75	92.48	12.26	22.01	96.36	58.12	54.07	22.47	133.1	12.11	35.77	41.55	16.88	40.11	24.73	87.99	8.14	53.04	61.65	28.1	34.13	12.67	104.94	6.9	52.27	37.12	12.07
56.4	31.62	113.49	6.95	39.66	56.06	27.86	82.43	58.73	217.85	20.59	13.22	71.25	26.96	145.56	100.16	362.07	24.4	16.46	68.81	27.66	28.76	17.37	108.24	6.4	47.6	60.41	16.05
89.52	77.66	191.89	10.45	41.14	86.76	40.47	167.47	123.42	313.05	19.51	25.84	73.7	39.43	202.97	153.49	335.8	18.48	28.84	75.62	45.71	72.45	60.35	178.61	12.25	44.53	83.29	33.79
118.91	107.4	210.48	14.03	23.8	90.32	51.03	126.68	117.98	190.36	11.25	20.87	93.13	61.98	143.1	127.96	250.99	10.85	24.84	89.42	50.98	37.3	20.67	99.08	6.86	39.89	55.41	20.86
98.23	84.97	201.09	10.68	23.8	86.49	42.25	118.31	108.84	184.22	9.03	27.2	91.99	59.08	71.42	15.11	205.16	16.78	71.53	21.15	7.36	33.84	17.14	103.44	8.21	58.45	50.65	16.57
85.97	64.26	182.54	10.56	26.14	74.74	35.2	123.58	116.02	194.72	9.76	29.22	93.88	59.58	115.83	71.9	233.99	11.89	35.2	62.08	30.73	59.09	24.61	134.17	7.24	42.16	41.65	18.34
90.66	74.91	214.22	14.12	20.42	82.63	34.97	176.99	169.52	229.71	5.95	43.52	95.78	73.8	138.98	121.35	237.03	12.18	25.16	87.31	51.2	55.82	31.99	149.75	11.75	51.58	57.32	21.37
87.56	78.64	224.74	12.8	32.7	89.81	34.99	146.73	131.47	224.87	10.28	27.43	89.6	58.47	95.05	76.56	157.24	12.48	27.2	80.55	48.69	52.07	22.46	100.32	4.75	30.26	43.13	22.39
115.52	110.87	170.04	9.4	36.72	95.98	65.2	82.42	76.26	168.75	8.07	35.31	92.53	45.19	171.63	136.35	304.55	12.92	30.26	79.44	44.77	43.39	19.3	153.5	13.63	43.14	44.49	12.58
98.6	88.1	197.3	11.16	28.89	89.35	44.65	127.46	121.6	199.17	7.81	36.72	95.4	61.05	103.44	92.42	169.38	11.84	23.51	89.35	54.56	71.88	52.2	137.47	11.42	17	72.62	37.97
96.87	82.56	210.51	12.88	23.12	85.22	39.22	114.53	98.23	204.75	12.43	31.28	85.76	47.97	128.45	107.31	231.49	11.33	31.31	83.55	46.36	33.84	13.13	80.7	6.78	43.93	38.79	16.26
132.32	126.95	234.59	12.32	25.45	95.95	54.12	115.03	97.12	197.07	10.7	32.38	84.43	49.28	66.03	23.55	118.49	8.27	36.45	35.67	19.88	38.01	19.67	118.76	8.79	44.02	51.74	16.56
93.26	57.24	219.19	16.24	35.08	61.37	26.11	75.82	46.73	169.87	11.07	15.79	61.63	27.51	137.24	98.12	250.16	13.22	37.4	71.5	39.22	67.66	38.2	162.04	11.71	38.08	56.46	23.57
190.9	184.04	287.81	12.85	23.8	96.4	63.94	107.91	98.6	171.22	9.2	17.68	91.38	57.59	129.91	24.94	218.82	12.1	37.4	19.2	11.4	148.41	102.87	245.1	11.55	37.14	69.32	41.97
89.88	74.42	172.35	10.53	22.35	82.79	43.18	67.79	24.98	160.95	10.22	38.96	36.85	15.52	65.38	36.26	162.09	11.57	49.4	55.46	22.37	77.28	36.69	165.56	13.71	41.27	47.47	22.16
57.93	27.27	137.39	12.43	25.16	47.07	19.85	102.61	89.84	173.89	10.65	24.08	87.56	51.67	38.78	33.13	72.48	7.65	33.01	85.43	45.72	92.87	44.74	255.49	17.04	20.87	48.18	17.51
103.19	93.26	196.7	10.07	29.22	90.38	47.41	112.37	102.58	155	7.39	20.45	91.29	66.18	131.44	79.18	296.89	17.43	39.66	60.24	26.67	120.85	114.96	170.48	9.28	23.8	95.13	67.43
90.43	83.86	139.85	4.76	29.01	92.73	59.96	152.75	122.85	270.64	10.79	37.22	80.42	45.39	44.25	23.53	111.31	7.51	46.08	53.17	21.14	45.84	10.82	84.23	5.62	46.92	23.6	12.85
114.18	105.67	203.26	13.8	16.75	92.55	51.99	142.68	122.19	215.32	18.72	27.43	85.64	56.74	111.05	95.97	208.22	15.52	26.82	86.42	46.09	25.01	14.69	77.91	5.82	41.27	58.73	18.85
114.6	110.22	226.97	12.92	19.04	96.18	48.56	149.15	127.35	244.71	10.91	35.36	85.38	52.04	139.61	112.65	258.52	14.54	24.64	80.69	43.58	63.63	47.04	128.81	7.53	37.57	73.94	36.52
115.15	98.74	216.16	12.06	25.78	85.75	45.68	95.23	75.7	173.43	10.05	40.58	79.49	43.65	170.95	127.56	311.59	14.56	31.34	74.62	40.94	35.98	18.77	74.69	4.85	36.04	52.16	25.13
102.01	91.84	178.3	14.17	13.76	90.02	51.51	147.72	138.77	256.64	14.66	28.98	93.94	54.07	88.51	58.74	165.51	11.14	41.27	66.37	35.49	57.04	37.07	122.33	13.63	40.9	64.99	30.3
98.24	85.07	176.52	11.58	20.42	86.59	48.19	136.53	130.09	201.48	11.11	23.8	95.28	64.57	131.01	105.37	213.74	10.09	28.53	80.43	49.3	33.99	30.24	46.41	3.18	34.79	88.99	65.16
102.48	88.54	178.82	12.85	20.19	86.4	49.51	207.98	204.65	294.24	9.99	34.33	98.4	69.55	102.85	91.38	182.9	10.41	21.76	88.85	49.96	30.29	15.64	110.11	7.08	50.21	51.63	14.2
159.24	152.82	215.96	11.6	29.92	95.97	70.76	125.14	105.62	237.8	17.19	37.79	84.4	44.41	175.28	156.92	361.63	26.53	17	89.52	43.39	32.9	20.59	101.72	6.42	95.32	62.58	20.24
93.49	84.19	189.7	12.8	14.96	90.06	44.38	139.95	119.88	234.92	18.96	26.52	85.66	51.03	56.94	26.2	111.29	7.64	46.77	46.01	23.54	46.4	18.56	143.7	10.65	40.12	40	12.92
45.81	11.45	83.37	6.13	32.44	24.99	13.73	147.2	127.83	245.7	10.96	32.45	86.84	52.03	32.43	14.9	92.62	8.01	36.72	45.95	16.09	153.24	122.53	220.3	8.01	41.48	79.96	55.62
112.28	105.58	157.26	7.53	32.31	94.03	67.14	150.88	118.15	208.52	8.71	37.83	78.3	56.66	160.6	133.82	258.63	13.76	38.27	83.32	51.74	63.15	52.85	99.68	5.6	31.68	83.69	53.02
101.27	59.19	211.47	15.89	29.24	58.44	27.99	118.45	112.55	216.8	10.11	27.53	95.01	51.91	123.35	8.4	232.69	9.76	30.51	6.81	3.61	68.17	41.51	195.52	11.76	36.45	60.9	21.23
94.22	84.21	169.8	9.19	27.88	89.37	49.59	178.62	174.08	274.37	11.62	28.56	97.46	63.45	141.51	112.68	240.07	13.03	32.64	79.63	46.94	85.24	55.61	159.72	13.1	26.87	65.24	34.82
99.88	86.52	183.68	11.33	24.51	86.62	47.1	173.21	144	296.57	18.69	29.24	83.14	48.56	160.97	124.26	268.47	14.04	25.84	77.2	46.28	65.21	37.22	182.02	9.65	66.72	57.08	20.45
168.56	159.24	279.12	17.81	23.79	94.47	57.05	158.26	141.35	242.82	11.85	39.89	89.31	58.21	27.23	14.81	67.21	4.64	33.16	54.37	22.03	181.48	60.02	257.46	15.11	15.28	33.07	23.31
103.48	89.33	178.86	9.01	20.63	86.33	49.94	163.28	150.52	282.6	13.89	23.8	92.19	53.26	168.02	129.32	337.97	19.22	24.48	76.97	38.26	96.97	73.13	178.68	10.56	30.62	75.41	40.92
84.45	79.06	184.78	10.21	22.44	93.62	42.79	141.43	131.6	204.64	8.46	19.36	93.05	64.31	139.62	16.38	276.8	18.1	49.4	11.73	5.92	38.03	16.31	110.63	9.75	49.64	42.89	14.74
93.85	85.54	184.32	11.22	21.08	91.15	46.41	171.25	143.56	265.14	13.88	25.16	83.83	54.15	112.44	89.56	256.18	12.2	43.88	79.65	34.96	40.94	14.51	120.3	6.82	40.12	35.45	12.06
77.87	68.01	165.61	9.84	24.48	87.34	41.07	155.17	137.19	242.9	11.49	27.88	88.41	56.48	45.93	23.3	120.23	13.31	48.01	50.73	19.38	26.72	23.88	42.44	2.44	33.7	89.36	56.26
99.01	94.57	162.92	9.96	20.42	95.51	58.05	155.07	129.49	268.43	12.54	28.89	83.5	48.24	120.9	54.2	234.73	13.48	38.52	44.83	23.09	88.97	55.44	180.11	9.38	31.28	62.31	30.78
80.24	27.63	154.35	8.76	40.8	34.44	17.9	28.2	7.64	110.63	6.41	78.2	27.08	6.9	53.31	37.59	157.04	13.52	38.52	70.5	23.93	25.36	18.96	76.7	4.91	36.04	74.79	24.72
105.02	96.92	202.09	11	35.2	92.29	47.96	112.86	6.23	188.86	13.28	35.08	5.52	3.3	124.16	118.4	231.94	12.8	26.44	95.36	51.05	82.94	75.27	124.83	9.26	23.12	90.75	60.3
140	125.6	210.85	12.86	29.58	89.72	59.57	114.98	104.91	202	12.35	18.09	91.24	51.94	148.72	111.71	284.1	20.17	28.56	75.12	39.32	26.37	13.82	99.15	9.57	50.79	52.41	13.94
64.21	27.52	165.73	12.23	61.21	42.86	16.61	163.37	150.47	229.09	8.58	40.8	92.1	65.68	84.29	46.69	188.75	14.62	44.88	55.39	24.74	41.06	16.47	120.59	9.63	41.96	40.12	13.66
95.04	68.67	255.71	10.62	41.27	72.25	26.85	58.59	47.65	116.83	7.08	40.36	81.32	40.78	120.13	106.43	186.79	10.58	22.01	88.6	56.98	53.2	19.02	167.04	9.63	50.79	35.75	11.39
123.89	113.46	203.18	10.65	23.8	91.58	55.84	79.64	69.24	143.25	8.03	34.39	86.93	48.33	42.61	29.19	127.21	6.96	36.04	68.5	22.95	27.37	18.79	95.15	7.38	55.71	68.66	19.75
103.71	91.06	202.52	12.05	16.78	87.8	44.96	107.64	92.16	189.36	12.92	22.96	85.62	48.67	190.51	148.26	308.64	15.83	32.01	77.82	48.04	124.04	120.93	185.72	8.93	23.12	97.49	65.11
113.45	86.7	257.35	17.46	37.83	76.42	33.69	105.63	75.79	200.61	14.89	26.52	71.75	37.78	102.2	62.15	203.21	12.56	37.4	60.81	30.58	16.63	10.6	52.94	3.61	35.77	63.74	20.02
119.68	104.58	223.74	14.26	25.16	87.38	46.74	138.47	119.09	258.6	21.1	23.66	86.01	46.05	160.95	113.32	361.41	25.86	11.83	70.41	31.36	101.24	86.19	196.27	12.66	15.82	85.13	43.91
81.44	61.06	181.93	9.15	34.79	74.98	33.56	176.32	137.21	308.61	13.31	38.96	77.82	44.46	143.12	121.23	243.58	10.81	30.26	84.71	49.77	47.5	25.73	187.14	12.06	46.08	54.18	13.75
99.86	94.41	142.26	7.2	33.79	94.54	66.36	22.15	14.64	56.16	2.82	39.89	66.1	26.06	77.76	50.17	175.62	13.25	41.05	64.52	28.57	59.26	31.68	139.41	10.1	48.83	53.45	22.72
106.93	100.7	205.38	14.56	22.7	94.17	49.03	112.12	81	248.02	18.64	28.56	72.24	32.66	112.06	81.25	197.8	10.58	37.57	72.5	41.07	101.28	72.59	191.34	9.12	35.77	71.67	37.94
58.98	28.04	78.82	5.59	22.53	47.54	35.58	120.47	66.31	257.42	14.86	33.4	55.04	25.76	58.67	25.58	180.13	9.46	53.65	43.6	14.2	43.89	16.96	108.71	7.71	21.08	38.65	15.61
131.15	118.42	233.96	11.37	34.68	90.3	50.62	140.01	128.64	213.48	12.47	38.08	91.87	60.26	121.26	74.1	252.04	16.1	24.31	61.11	29.4	72.87	49.16	171.83	13.64	35.49	67.46	28.61
37.67	9.5	61.75	6.13	42.19	25.21	15.38	112.95	102.45	200.59	12.99	22.27	90.71	51.07	86.11	57.06	190.21	9.77	41.48	66.26	30	25.73	19.85	59.92	5.12	39.44	77.12	33.12
101.34	90.37	181.88	16.03	33.32	89.18	49.69	149.13	127.88	222.29	11.28	35.2	85.75	57.53	91.39	88.83	149.83	10.27	25.16	97.2	59.29	64.8	55.62	102.26	8.48	33.09	85.82	54.38
121.37	93.85	256.76	18.61	19.04	77.32	36.55	29.49	15.93	75.48	6.69	27.2	54.03	21.11	86.42	73.01	131.62	8.36	34.61	84.48	55.47	31.59	14.86	108.62	8.05	35.08	47.05	13.68
91.11	82.18	177.6	10.47	26.52	90.2	46.27	41.39	27.5	74.98	5.19	20.21	66.44	36.68	98.35	72.9	191.46	12.91	21.45	74.12	38.08	28.86	18.25	116.25	11.25	48.01	63.26	15.7
98.93	79.75	199.28	16.12	19.95	80.61	40.02	103.14	99.83	175.05	15.52	15.82	96.8	57.03	135.96	118.91	226.94	9.7	41.27	87.46	52.4	35.24	18.59	107.5	9.74	47.02	52.76	17.29
138.25	128.64	224.3	10.81	34.79	93.05	57.35	33.03	25.49	56.76	5.52	31.31	77.17	44.9	136.04	46.81	264.08	13.86	41.75	34.41	17.73	127.3	114.67	172.87	9.86	32.33	90.07	66.33
98.48	69.64	213.26	14.95	27.2	70.71	32.65	115.31	20.26	185.83	10.61	37.14	17.57	10.9	88.17	60.02	221.51	12.25	38.08	68.07	27.09	114.27	91.63	194.62	12.77	36.04	80.18	47.08
147.58	141.05	240.2	9.5	24.59	95.57	58.72	39.72	20.34	71.57	5.51	38.08	51.2	28.42	137.88	128.53	207.34	9.93	30.6	93.22	61.99	63.07	34.37	108.97	8.13	19.04	54.5	31.54
87.91	72.04	179.93	9.21	29.53	81.94	40.04	141.91	107.47	252.52	17.32	27.73	75.73	42.56	35.95	19.17	83.9	6.08	55.08	53.32	22.85	84.97	62.99	226.96	14.95	24.11	74.13	27.75
94.67	87.76	176.31	13.23	16.32	92.7	49.78	176.15	152.74	281.45	13.56	26.14	86.71	54.27	89.1	57.37	193.7	12.81	48.15	64.39	29.62	28.92	15.02	88.27	10.42	35.08	51.92	17.01
112.5	107.99	195.76	12.38	22.7	95.99	55.16	160.15	146.44	255.39	12.77	37.2	91.44	57.34	173.42	132.22	336.58	15.41	27.88	76.24	39.28	81.31	66.58	166.41	7.01	34.71	81.88	40.01
102.07	63.19	198.05	16.55	32.64	61.91	31.91	162.29	132.04	339.48	18.79	27.38	81.36	38.9	114.6	62.04	243.47	14.12	35.08	54.14	25.48	125.04	100.97	285.08	14.25	25.74	80.75	35.42
88.98	84.93	180.51	14.21	14.28	95.45	47.05	106.83	41.36	262.23	15.87	25.52	38.72	15.77	107.14	74.93	227.09	11.61	42.16	69.94	32.99	25	11.35	84.71	7.7	57.12	45.42	13.4
127.05	102.71	237.15	15.29	24.48	80.85	43.31	155.52	112.46	278.28	12.31	28.53	72.31	40.41	132.68	32.61	258.91	19.52	30.6	24.58	12.59	47.87	23.84	204.46	14.11	42.24	49.81	11.66
111.98	72.66	245.8	15.62	20.42	64.89	29.56	123.28	109.08	230.75	15.55	20.42	88.48	47.27	166.15	122.74	283.32	15.96	25.16	73.87	43.32	39.33	28.74	81.69	6.18	24.48	73.06	35.18
96.97	88.81	187.06	12.13	25.84	91.58	47.47	44.97	33.54	93.31	8.27	33.01	74.6	35.95	151.66	120.88	246.86	10.4	41.05	79.7	48.97	58.43	28.47	174.29	8.4	32.41	48.72	16.33
122.58	108.6	224.7	12.51	28.12	88.6	48.33	68.42	46.03	122.79	9.66	29.24	67.28	37.49	117.53	96.63	255.87	10.54	38.01	82.22	37.77	20.74	13.46	46.37	3.33	33.32	64.87	29.02
94.37	86.36	189.33	9.88	24.64	91.51	45.61	162.22	24.71	329.39	19.22	30.6	15.23	7.5	139.58	108.46	282.17	12.84	41.05	77.71	38.44	61.64	29.52	177.86	10.36	56.4	47.89	16.6
128.62	112.4	226.77	12.03	20.19	87.39	49.56	122.13	104.24	203.95	12.05	20.18	85.35	51.11	140.69	111.73	299.7	17.88	25.16	79.42	37.28	81.48	66.64	159.9	10.86	27.14	81.78	41.67
35.2	12.03	71.42	4.97	26.52	34.17	16.84	162.1	132.19	301.79	17.05	23.8	81.55	43.8	146.88	103.24	301.43	14.75	36.04	70.29	34.25	99.87	57.23	219.14	11.7	38.01	57.31	26.12
79.28	74.33	134.39	8.06	22.27	93.76	55.31	86.19	69.48	168.06	13.99	19.7	80.61	41.34	107.01	75.69	195.75	12.09	38.3	70.73	38.67	156.2	141.48	360.68	18.83	17.95	90.58	39.23
96.3	88.45	170.64	12.1	24.93	91.86	51.84	71.71	16.7	167.37	10.51	19.19	23.28	9.98	102.74	21.2	163.39	10.78	25.84	20.63	12.97	56.91	15.91	144.24	7.77	40.58	27.96	11.03
77.32	74.56	140.39	7.69	24.48	96.43	53.11	131.53	120.33	222.03	14.81	22.01	91.48	54.2	184.46	146.58	295.04	16.3	38.3	79.47	49.68	45.09	19.44	176.65	13.82	69.36	43.11	11
59.69	45.22	125.34	11.82	27.88	75.75	36.08	131.31	124.75	211.65	13.93	24.48	95.01	58.94	63.15	17.76	131.27	11.29	28.86	28.12	13.53	74.53	38.8	176.73	10.3	28.89	52.07	21.96
115.9	104.16	213.28	11.35	33.01	89.87	48.84	116.38	70.32	206.77	13.28	24.93	60.42	34.01	145.85	128.85	242.87	9.98	39.44	88.35	53.05	44.58	16.1	152.79	8.29	40.58	36.11	10.53
110.62	11.58	174.96	11.28	20.4	10.47	6.62	73.99	55.23	153.12	6.92	25.36	74.64	36.07	162.29	151.54	274.49	15.15	25.54	93.37	55.21	98.19	66.68	203.73	12.15	39.41	67.9	32.73
94.3	84.19	156.91	12.27	15.13	89.28	53.65	83.17	71.26	126.96	9.66	15.64	85.68	56.13	156.4	124.68	253.75	12.12	26.52	79.72	49.14	98.97	93.48	144.55	8.79	26.52	94.46	64.67
114.35	111.24	178.48	11.19	27.2	97.27	62.33	166.66	144.58	278.21	14.1	29.58	86.75	51.97	83.76	59.48	196.76	9.43	39.89	71.02	30.23	48.42	21.88	125.45	8.42	46.77	45.2	17.44
96.93	14.35	151.7	7.52	38.08	14.8	9.46	34.45	19.06	82.79	5.49	39.89	55.32	23.02	120.68	80.42	243.23	10.89	38.96	66.64	33.06	123.36	113.67	177.9	11.49	28.03	92.15	63.89
112.84	100.96	207	15.76	21.76	89.47	48.77	14.27	10.64	39.75	2.38	29.92	74.53	26.76	67.85	43.75	156.32	7.78	44.88	64.48	27.99	124.36	102.92	237.32	11.85	20.3	82.76	43.37
102.85	97.94	197.84	10.14	25.16	95.22	49.51	40.47	30.46	75.55	8.13	23.01	75.27	40.32	209.07	182.95	347.84	18.75	29.24	87.51	52.6	76.74	65.67	147.16	9.94	22.27	85.58	44.63
102.49	96.22	190.22	14.01	23.8	93.88	50.58	114.94	95.51	219.93	13.18	21.67	83.09	43.43	124.6	88.23	211.44	12.2	42.64	70.81	41.73	61.23	37.4	149.34	9.87	42.16	61.08	25.05
139.3	106.59	255.83	15.86	29.92	76.52	41.66	35.56	32.77	62.67	4.68	29.24	92.17	52.29	102.46	96.14	140.29	7.35	22.08	93.83	68.53	69.27	54.69	162.84	12.57	37.83	78.96	33.59
95.09	86.56	198.04	13.16	22.01	91.03	43.71	146.53	123.92	212.2	10.1	33.4	84.57	58.4	102.48	80.91	208.08	11.95	21.08	78.95	38.88	57.31	26.92	182.58	11.21	47.46	46.98	14.75
90.37	76.59	211.86	11	18.7	84.76	36.15	51.83	24.9	112.86	12.05	23.8	48.04	22.06	124.78	111.51	199.04	9.24	35.2	89.37	56.02	72.19	67.32	124.87	9.31	19.72	93.26	53.91
62.75	43.03	138.82	11.32	30.65	68.57	31	164.33	138.97	279.93	15.51	25.16	84.57	49.64	103.34	55.14	176.82	11.56	16.51	53.36	31.19	50.44	24.82	148.88	8.59	62.56	49.21	16.67
76.13	64.34	123.27	8.62	29.92	84.51	52.19	132.4	117.48	262.37	15.83	18.7	88.73	44.78	95.58	68.88	201.95	13.93	29.24	72.07	34.11	202.24	190.87	301.9	14.46	19.26	94.37	63.22
90.55	85.19	172.29	11.06	23.12	94.09	49.45	108.45	94.59	178.33	12.09	23.66	87.22	53.04	124.3	114.89	204	10.93	22.44	92.43	56.32	41.3	29.02	123.33	6.83	53.5	70.27	23.53
75.39	61.87	146.71	11.42	27.78	82.06	42.17	111.93	101.8	206.62	12.82	23.12	90.95	49.27	168.65	134.33	325.55	18.07	29.92	79.65	41.26	44.42	32.3	145.99	8.01	50.32	72.71	22.12
103.15	96.48	153.68	7.6	21.57	93.54	62.78	132.47	121.28	217.3	10.89	24.64	91.55	55.81	46.2	25.27	120.23	7.64	48.83	54.7	21.02	67.66	37.62	217.82	10.89	47.24	55.6	17.27
113.06	101.41	202.75	11.05	25.05	89.7	50.02	24.65	5.72	69.09	15.37	128.65	23.22	8.28	168.53	126.07	318.47	12.33	40.58	74.8	39.59	100.49	93.89	145.38	10.52	16.53	93.43	64.58
139.8	135.06	216.59	12.68	26.52	96.6	62.36	72.64	40.74	157.47	10.29	37.57	56.08	25.87	141.01	76.14	270.52	13.3	36.45	54	28.15	72.34	52.66	169.5	10.86	36.72	72.8	31.07
80.05	71.32	148.25	10.63	18.36	89.1	48.11	71.76	59.19	149.39	10.16	16.32	82.47	39.62	102.7	63.97	197.84	13.53	41.75	62.29	32.34	122.35	111.69	160.89	9.47	24.48	91.28	69.42
93.73	88.28	151.51	9.82	23.66	94.18	58.27	112.17	101.71	203.46	9.88	33.79	90.68	49.99	164.75	127.08	366.06	20.03	23.12	77.14	34.72	32.36	21.81	113.08	14.63	52.18	67.4	19.29
25.1	18.59	54.11	4.35	31.96	74.05	34.35	118.36	108.58	197.91	10.97	24.48	91.74	54.86	140.08	115.45	255.75	11.41	29.58	82.41	45.14	73.54	43.58	145.26	11.46	21.32	59.26	30
23.44	14.8	64.43	5.3	20.4	63.14	22.97	21.21	15.49	39.26	2.98	26.52	73	39.45	104.98	86.55	158.25	6.79	50.9	82.45	54.7	126.99	120.67	161.27	6.99	19.48	95.03	74.83
162.41	142.66	251.31	13.29	40.36	87.84	56.77	124.3	112.72	195.26	14.43	15.13	90.68	57.72	174.32	127.69	286.83	10.42	31.28	73.25	44.52	98.36	71.59	184.91	15.97	16.32	72.78	38.72
133.33	123.95	209.01	10.36	24.31	92.96	59.31	135.65	93.25	263.8	14.33	32.01	68.74	35.35	103.79	84.92	152.68	7.33	32.71	81.83	55.62	68.14	44.23	226.35	11.56	41.27	64.92	19.54
136.96	116.47	250.99	13.5	18.36	85.04	46.4	117.67	98.41	246.6	14.11	21.08	83.64	39.91	180.66	173.6	289.41	15.05	15.64	96.09	59.99	32.88	22.65	108.64	7.9	37.4	68.9	20.85
19.82	14.31	79.05	4.43	62.56	72.2	18.1	106.21	98.9	160.53	7.58	33.32	93.11	61.61	175.5	171.73	208.34	12.49	10.88	97.85	82.43	14.08	8.89	27.99	1.72	39.21	63.16	31.77
61.98	54.83	133.45	7.58	23.8	88.47	41.09	146.07	47.45	343.91	22.22	24.07	32.49	13.8	100.79	87.47	153.16	6.63	29.92	86.78	57.11	46.44	21.5	179.43	9.35	55.08	46.3	11.98
32.13	8	86.97	6.51	40.8	24.9	9.2	75.12	71.51	120.11	8.1	22.96	95.2	59.54	118.17	17.97	240.66	11.03	54	15.21	7.47	46.7	22.86	181.6	14.61	28.75	48.95	12.59
119.85	100.73	261.82	17.03	36.61	84.04	38.47	140.81	112.57	270.18	14.52	19.95	79.94	41.66	107.69	80.09	240.89	15.15	22.44	74.37	33.25	52.41	29.32	106	7.08	37.4	55.94	27.66
109.57	93.93	227.65	14.63	23.12	85.72	41.26	95.25	83.92	151.1	8.87	22.44	88.1	55.54	62.04	45.71	200.94	11.76	41.05	73.68	22.75	55.95	35.97	193	11.43	38.76	64.29	18.64
108.64	95.64	227.99	15.88	24.13	88.04	41.95	80.75	69.73	150	11.75	24.48	86.35	46.49	118.27	95.49	232.61	10.71	37.83	80.74	41.05	89.92	63.01	195.07	8.29	43.65	70.07	32.3
50.65	16.6	81.7	4.8	24.93	32.78	20.32	88.39	58.73	202.37	11.31	23.51	66.45	29.02	154.64	130.92	245.99	10.99	28.56	84.66	53.22	50.79	30.98	150.85	9.42	46.92	61	20.54
150.39	111.62	280	13.46	31.68	74.22	39.87	47.89	32.46	91.79	9.68	25.95	67.77	35.36	98.67	12.13	200.89	11.38	53.72	12.29	6.04	88.16	79.63	111.51	5.6	21.08	90.33	71.41
133.63	80.43	217.7	19.06	25.16	60.19	36.95	108.59	78.7	235.6	17.05	17.68	72.48	33.41	42.39	25.17	104.49	6.81	33.7	59.37	24.08	31.58	19.75	105.63	8.42	40.99	62.54	18.7
87.78	58.55	178.9	11.53	38.16	66.7	32.73	13.37	11.25	28.41	9.52	144.61	84.14	39.59	139	110.85	298.11	20	22.44	79.75	37.18	61.91	42.64	129.11	7.06	37.83	68.87	33.03
83.67	65.47	161.72	12.24	17.64	78.25	40.49	83.91	62.98	153.71	22.29	39.02	75.06	40.97	69.16	55.91	122.07	11.38	35.65	80.84	45.8	46.31	19.02	132.56	7.3	51.59	41.08	14.35
90.9	81.68	189.95	13.41	23.8	89.86	43	146.17	126.46	248.45	11.86	36.2	86.52	50.9	138.05	20.46	278.18	12.98	57.77	14.82	7.35	73.62	41.05	152.4	12.24	21.32	55.76	26.93
88.71	84.82	143.5	7.48	22.44	95.62	59.11	141.09	114.41	271.84	14.06	31.06	81.09	42.09	181.66	157.07	321.43	17.43	28.89	86.47	48.87	62.03	33.96	210.23	11.5	43.52	54.75	16.15
107.77	95.86	197.82	10.5	20.94	88.95	48.46	76.23	36.25	157.61	13.79	40.36	47.55	23	77.89	42.24	165.84	13.17	48.01	54.23	25.47	41.3	19.44	98.95	5.66	42.16	47.07	19.64
91.36	84.77	152.09	10.39	28.38	92.79	55.74	118.99	104.45	213.98	9.39	30.6	87.78	48.81	169.24	144.05	286.29	10.37	33.87	85.11	50.32	120.66	112.18	191.87	8.51	40.12	92.98	58.47
91.44	87.05	164.35	9.34	16.83	95.2	52.97	96.19	84.82	171.95	11.1	30.6	88.18	49.33	27.3	15.99	87.26	13.16	47.17	58.57	18.32	36.77	26.53	141.99	6.75	44.88	72.16	18.69
66.56	30.78	134.18	7.7	32.7	46.25	22.94	129.81	119.43	204.53	8.75	25.84	92	58.39	176.17	155.25	371.17	25.94	14.25	88.13	41.83	183.34	158.81	256.47	20.39	28.42	86.62	61.92
121.78	108.71	221.97	11.46	19.48	89.27	48.98	132.19	81.46	284.22	22.4	27.78	61.62	28.66	89.07	74.03	160.49	11.61	34	83.11	46.13	20.92	16.36	57.3	3.37	34.39	78.18	28.55
105.87	93.96	183.95	9.74	19.56	88.75	51.08	149.95	137.21	198.38	12.16	16.32	91.5	69.17	111.96	44.37	176.66	14.14	26.14	39.64	25.12	28.56	18.88	49.57	2.64	41.75	66.08	38.08
147.17	126.38	242.73	11.24	39.42	85.87	52.07	104.22	90.88	179.52	10.61	28.89	87.2	50.62	163.73	116.94	323.78	18.05	29.92	71.42	36.12	96.52	91.34	149.17	6.43	29.92	94.63	61.23
90.18	82.28	148.79	8.45	35.77	91.24	55.3	89.81	83.11	155.14	12.9	13.6	92.54	53.57	95.41	72.87	166.58	11.75	29.55	76.38	43.75	36.37	21.19	80.03	10.11	168.9	58.28	26.48
88.39	70.66	230.12	18.45	25.64	79.94	30.71	77.63	62.79	150.81	9.7	31.28	80.88	41.63	94.31	70.51	206.64	11.67	42.64	74.76	34.12	48.46	30.41	131.44	8.38	39.89	62.75	23.14
97.32	88.63	157.6	9.23	27.51	91.07	56.24	120.91	114.77	238.72	13.93	25.34	94.92	48.08	37.01	11.85	138.94	8.79	50.21	32.02	8.53	55.66	28.3	144.35	12.49	22.53	50.84	19.6
86.55	81.05	161.16	12.16	16.51	93.65	50.29	167.14	131.01	311.51	15.11	28.54	78.39	42.06	101.82	94.1	146.49	7.21	29.92	92.41	64.23	31.09	19.44	92.51	4.68	42.16	62.52	21.01
85.34	76.49	133.46	8.99	16.97	89.63	57.31	103.79	93.25	165.08	10.56	14.44	89.85	56.49	31.97	16.15	72.02	6.79	32.7	50.51	22.42	79.95	53.22	198.76	9.28	39.89	66.57	26.78
186.83	173.43	285.63	12.28	38.08	92.83	60.72	75.86	70.44	120.39	9.45	17	92.85	58.51	107.25	97.44	174.84	10.8	24.87	90.86	55.73	91.9	82.76	146.05	10.9	23.12	90.06	56.67
117.19	110.75	196.72	10.38	22.96	94.5	56.3	116.61	110.47	176.67	8.37	33.7	94.73	62.53	103.35	79.67	179.82	13.1	27.88	77.09	44.3	37.98	25.11	125.92	11.49	20.63	66.13	19.94
81.86	78.46	113.44	7.08	16.32	95.84	69.16	99.29	92.53	174.81	13.28	23.12	93.19	52.93	163.6	102.42	320.45	21.36	36.77	62.61	31.96	120.34	108.18	188.48	11	25.16	89.89	57.4
75.66	71.01	144.81	6.56	44.53	93.85	49.03	96.73	83.75	134.51	11.84	23.16	86.58	62.26	66.71	32.43	174.9	13.2	36.72	48.61	18.54	89.08	80.2	141.91	7.76	28.89	90.03	56.51
97.73	84.03	184.01	17.7	16.51	85.98	45.67	79.74	61.23	130.71	9.44	16.51	76.78	46.84	116.55	99.59	200.07	9.14	40.36	85.45	49.78	31.08	16.59	101.99	5.23	51.58	53.36	16.26
133.26	119.1	212.65	11.21	29.58	89.38	56.01	101.12	91.58	148.04	7.34	17	90.56	61.86	79.46	71.62	109.66	6.63	14.28	90.13	65.31	68.28	42.7	141.78	13.3	27.53	62.54	30.12
157.09	140.43	261.1	9.15	35.08	89.39	53.78	144.5	102.62	327.38	17.48	24.87	71.02	31.34	91.76	79.74	130.3	6.3	28.46	86.89	61.2	58.15	33.44	166.77	9.87	39.42	57.52	20.05
117.07	18.56	155.73	11.31	20.87	15.86	11.92	123.66	108.36	214.68	11.77	26.44	87.63	50.47	133.69	101.75	206.19	8.7	33.01	76.11	49.34	131.47	126.71	145.08	5.46	21.57	96.38	87.34
160.7	136.41	280.75	11.32	34.49	84.89	48.59	102.21	90.05	183.61	10.1	33.01	88.11	49.04	189.05	165.76	343.88	17.44	24.48	87.68	48.2	40.07	26.44	106.25	9.64	40.58	65.98	24.89
119.12	75.86	243.55	22.76	18.94	63.69	31.15	61.35	30.27	144.44	8.72	46.08	49.34	20.95	81.87	72.06	151.24	8.13	30.26	88.02	47.65	32.09	19.98	99.87	8.71	45.39	62.27	20.01
92.56	86.77	180.95	11	25.05	93.75	47.95	97.37	85.42	151.42	11.38	21.76	87.73	56.41	182.09	164.69	258.66	12.74	27.2	90.44	63.67	41	18.12	146.46	7.87	48.15	44.2	12.37
117.74	113.86	200.18	12.31	27.14	96.71	56.88	129.07	113.09	201.39	10.53	28.53	87.62	56.15	148.95	133.93	255.77	12.54	41.09	89.92	52.36	53.29	36.22	133.91	8.55	43.52	67.96	27.05
88.01	76.67	206.67	12.15	23.12	87.12	37.1	26.85	11.19	57.84	5.84	25.16	41.66	19.34	154.73	117.46	286.07	15.24	24.35	75.91	41.06	71.05	44.73	193.1	11.96	44.02	62.95	23.16
94.98	89.89	196.59	11.97	26.85	94.64	45.73	63.9	19.49	132.81	8.49	41.59	30.5	14.68	51.87	28.81	122.22	7.92	40.13	55.53	23.57	65.29	35.37	118.09	8.77	20.42	54.18	29.95
83.06	79.57	146.17	9.55	22.44	95.8	54.44	129.2	101.95	229.99	11.14	28.56	78.91	44.33	51.96	28.49	141.83	10.42	45.92	54.84	20.09	67.71	56.54	112.71	6.81	28.89	83.51	50.17
99.76	89.08	169.26	10.22	23.45	89.29	52.63	41.23	16.18	81.57	7.18	39.89	39.25	19.84	212.37	166.48	357.2	18.11	24.51	78.39	46.61	26.28	13.08	60.82	5.13	25.16	49.78	21.5
82.65	26.26	172.55	11.51	32.38	31.77	15.22	100.3	83.23	178.53	9.87	30.38	82.98	46.62	114.72	104.66	191.96	13.05	19.95	91.23	54.52	54.29	13.44	171.76	13.11	46.92	24.76	7.83
66.45	46.21	159.12	9.91	40.58	69.55	29.04	63.41	46.35	116.64	9.37	14.44	73.08	39.74	96.02	85.26	171.1	6.57	29.28	88.79	49.83	50.16	22.69	157.43	8.2	49.64	45.22	14.41
90.06	86.72	158.99	8.56	32.64	96.29	54.54	140.18	112.05	255.96	19.1	25.05	79.93	43.77	156.91	117.62	284.18	13.24	37.14	74.96	41.39	43.23	17.18	136.92	6.42	47.58	39.74	12.55
134.58	110.25	234.32	13	25.05	81.92	47.05	89.13	74.62	173.52	10.42	33.32	83.72	43	102.96	88.49	214.28	9.81	39.66	85.94	41.3	42.95	26.47	85.49	5.64	52.36	61.63	30.96
102.53	88.21	171.4	12.02	19.71	86.04	51.47	90.6	85.01	138.56	6.68	32.64	93.83	61.35	176.07	138.86	309.49	16.28	24.48	78.86	44.87	55.3	45.22	95.22	6.77	30.26	81.77	47.49
139.95	128.52	230.75	12.43	28.46	91.84	55.7	99.08	74.63	151.35	7.46	26.52	75.33	49.31	108.15	62.77	230.61	12.12	30.6	58.04	27.22	100.11	92.68	146.13	8.99	14.44	92.57	63.42
98.97	87.9	162.44	9.3	22.27	88.82	54.11	56.03	23.27	101.17	9.63	15.64	41.53	23	116.28	65.29	209.42	11.54	29.53	56.15	31.18	165.39	147.14	212.16	8.43	31.28	88.96	69.35
99.62	11.36	158.3	12.33	26.14	11.4	7.18	65.83	12.58	245.45	8.29	45.56	19.12	5.13	52.91	23.25	182.12	10.88	58.48	43.94	12.77	45.8	20.86	91.32	7.89	21.08	45.55	22.85
58.72	37.81	116.19	10.14	27.78	64.4	32.54	119.49	88	240.57	16.69	20.25	73.65	36.58	77.76	42.52	151.13	15.17	43.41	54.68	28.13	19.28	14.23	41.41	3.11	23.94	73.79	34.36
165.12	160.29	292.55	17.48	32.7	97.07	54.79	86.96	77.31	146.49	9.32	24.48	88.9	52.77	114.08	99.75	167.04	9.36	32.11	87.44	59.72	31.38	18.86	86.94	5.92	34.68	60.09	21.69
94.52	85.64	172.39	13.11	16.58	90.61	49.68	73.69	8.72	123.94	12.39	22.44	11.84	7.04	138.52	107.38	224.14	13.16	37.57	77.52	47.91	67.08	51.12	121.48	10.05	29.46	76.21	42.08
49.61	27	114.86	15.36	11.56	54.42	23.51	95.77	90.11	139.62	8.83	15.64	94.1	64.54	132.67	119.6	184.47	9.33	32.48	90.15	64.83	49.51	18.82	146.16	9.23	36.82	38.02	12.88
104.64	94.74	214.12	10.75	28.89	90.54	44.24	113.45	73.73	221.36	14.6	30.32	64.99	33.31	154.76	150.09	251.93	11.65	24.48	96.99	59.58	28.43	9.28	87.47	9.95	49.15	32.63	10.61
102.78	96.11	162.13	11.58	20.4	93.51	59.28	131.37	118.89	248.52	12.74	26.52	90.5	47.84	156.13	134.59	227.83	12.16	24.86	86.2	59.07	97.22	71.61	243.39	15.99	24.48	73.65	29.42
97.79	90.45	175.19	10.11	17	92.49	51.63	93.27	81.85	148.58	8.44	25.16	87.77	55.09	48.23	8.92	119.28	7.26	48.28	18.49	7.48	35	18.62	116.98	8.52	37.31	53.19	15.91
91.38	88.23	163.75	11.76	22.44	96.56	53.88	72.07	35.11	184.12	12.07	36.45	48.71	19.07	114.27	51.48	277.8	17.07	41.96	45.05	18.53	26.75	15.41	70.16	5.05	37.4	57.62	21.97
163.14	158.12	239.21	9.63	34.52	96.92	66.1	117.21	101.59	184.19	7.88	29.92	86.68	55.15	172.82	64.47	281.31	11.84	29.92	37.31	22.92	50.75	29.68	110.5	7.28	37.4	58.49	26.86
108.35	97.03	193.56	9.4	22.01	89.55	50.13	113.08	33.95	196.7	12.11	43.26	30.02	17.26	172.68	139.68	275.36	11.96	22.44	80.89	50.73	41.29	22.76	102.88	5.77	39.89	55.12	22.12
103.55	64.81	165.37	13.52	13.65	62.59	39.19	121.89	110.47	177.07	9.83	23.12	90.63	62.39	68.99	34.85	142.72	7.34	49.64	50.51	24.42	114.21	97.15	306.48	15.38	29.56	85.06	31.7
98.61	85.5	185.86	11.61	26.47	86.7	46	154.81	142.88	288.43	17.59	16.32	92.29	49.54	153.27	140.39	329.42	17.33	25.97	91.59	42.62	39.91	15.1	117.15	7.31	75.66	37.84	12.89
101.16	95.64	150.91	9.26	25.16	94.54	63.37	103.68	44.98	214.78	16.15	21.08	43.38	20.94	148.16	106.29	258.94	14.54	36.49	71.74	41.05	31.54	18.15	116.5	12.71	53.04	57.53	15.57
74.28	57.93	161.39	11.96	26.52	77.98	35.89	61.97	52.45	110.89	9.42	17	84.63	47.3	57.46	52.77	105.2	7.9	22.54	91.84	50.16	21.74	14.55	52.65	3.61	34.68	66.93	27.64
131.29	115.41	190.73	12.19	19.72	87.9	60.51	114.22	75.69	232.96	11.39	45.23	66.27	32.49	93.17	67.15	173.6	14.64	46.45	72.07	38.68	62.95	33.77	154.87	9.9	53.58	53.65	21.81
83.34	77.09	126.25	9.97	21.64	92.5	61.06	32.73	21.5	96.69	6.29	39.89	65.68	22.24	204.4	195.17	301.76	18.84	25.84	95.49	64.68	25.48	12.76	78.91	6.8	37.14	50.08	16.17
86.39	77.31	151.1	11.64	25.16	89.49	51.17	140.84	122.11	212.83	11.42	15.96	86.7	57.37	122.68	112.33	203.93	9.71	31.64	91.56	55.08	110.72	97.96	181.81	7.75	32.7	88.48	53.88
94.76	82.83	179.52	9.93	33.01	87.41	46.14	107.21	97.16	170.08	8.16	24.38	90.63	57.13	110.06	102.28	175.94	10.02	26.14	92.93	58.13	174.96	153.87	236.63	7.9	33.24	87.95	65.03
41.29	16.03	100.64	8.04	56.4	38.84	15.93	92.58	79	166.54	14.12	23.8	85.32	47.43	172.74	156.98	258.95	10.2	36.45	90.87	60.62	76.16	52.56	233.87	11.94	35.77	69.02	22.48
109.72	99.41	174.63	9.49	23.8	90.6	56.93	113.16	104.72	176.19	8.11	25.84	92.54	59.43	31.96	18.96	122.09	6.7	52.09	59.31	15.53	99.47	88.08	154.44	7.67	34.39	88.55	57.04
69.35	47.29	130.03	9.86	25.05	68.19	36.37	86.24	38.6	219.29	9.76	38.27	44.76	17.6	55.43	36.01	155.39	11.95	38.76	64.95	23.17	104.88	68.76	190.76	12.07	34.35	65.56	36.05
110.71	106.13	160.22	9.55	36.72	95.86	66.24	111.02	92.74	181.77	11.44	19.23	83.54	51.02	80.39	51.66	163.1	9.22	32.64	64.26	31.68	109.1	101	173.69	8.86	27.83	92.57	58.15
119.55	110.68	191.55	11.68	31.96	92.58	57.78	128.52	97.12	218.05	12.71	20.87	75.57	44.54	167.69	137.96	307.07	17.57	29.24	82.27	44.93	132.25	96.86	260.96	11.22	37.83	73.24	37.12
60.78	48.02	147.19	9.05	41.27	79	32.62	88.49	79.76	148.97	9.62	16.51	90.13	53.54	171.59	139.16	237.24	10.36	31.96	81.1	58.66	78.83	44.19	196.5	12.12	43.33	56.06	22.49
100.79	88.66	187.84	13.84	17.6	87.97	47.2	65.27	39.71	170.76	12.25	22.44	60.83	23.25	80.01	36.03	124.01	9.63	23.39	45.04	29.06	28.73	15.47	103.85	9.04	57.09	53.86	14.9
18.28	9.76	55.68	5.52	52.27	53.39	17.53	86.19	77.94	132.02	9.84	8.84	90.43	59.04	27.5	14.3	82.9	4.62	48.57	52.01	17.26	45.08	20.99	151.59	9.43	35.08	46.56	13.84
99.41	91.58	177.16	11.12	21.67	92.12	51.69	17.65	5.1	40.5	4.53	41.09	28.9	12.59	129.81	95.64	232.12	8.92	41.75	73.68	41.2	93.13	89.02	162.16	9.17	26.52	95.58	54.9
129.42	109.15	228.93	12.5	27.46	84.34	47.68	139.39	128.26	245.83	13.74	24.73	92.01	52.17	143.03	116.34	259.83	13.07	36.18	81.34	44.78	43.41	17.8	187.65	11.34	68	41	9.48
125.67	110.49	261.14	18.73	27.88	87.92	42.31	154.35	135.8	247.42	13.66	25.16	87.98	54.89	137.27	38.91	267.76	14.18	26.52	28.35	14.53	101.09	70.12	276.74	15.62	28.56	69.36	25.34
32.01	28.99	49.95	3.13	29.5	90.57	58.04	121.05	100.97	224.84	10.63	32.64	83.41	44.91	158.52	128.89	236.8	11.41	29.92	81.31	54.43	120.03	101.07	228.8	10.92	43.88	84.21	44.18
86.58	31.32	160.69	11.73	25.34	36.18	19.49	144.89	95.22	283.06	13.12	31.96	65.72	33.64	205.12	201.49	283.88	13.46	17	98.23	70.98	42.2	8.84	135.72	9.15	51	20.95	6.51
108.47	94.77	198.47	15.14	14.96	87.37	47.75	100.73	97.08	161.09	10.93	14.96	96.37	60.26	117.07	52.51	211.4	12.23	40.12	44.85	24.84	37.34	27.56	122.46	7	35.9	73.82	22.51
72.29	64.91	158.42	12.14	23.79	89.8	40.98	57.81	55.03	80.43	3.99	26.49	95.18	68.41	121.9	95.94	252.53	17.34	16.32	78.71	37.99	27.53	18.97	59.85	15.44	96.72	68.91	31.7
144.82	137.72	229.89	13.26	33.7	95.1	59.91	65.93	59.92	156.96	9.92	16.32	90.88	38.18	94.42	64.94	168.19	7.86	32.01	68.78	38.61	119.06	89.76	209.4	12.46	37.49	75.39	42.87
63	8.51	117.65	9.9	34	13.51	7.23	92.91	19.83	138.06	6.33	28.58	21.34	14.36	61.02	56.24	103.4	5.62	26.59	92.17	54.39	77.32	61.8	96.04	6.94	24.38	79.93	64.35
88.65	81.52	183.18	10.02	23.8	91.95	44.5	51.29	28.39	92.04	7	36.45	55.36	30.85	51.68	49.03	79.66	5.23	34	94.89	61.55	151.29	99.75	306.96	13.79	36.65	65.94	32.5
70.25	45.42	123.39	14.57	21.76	64.66	36.81	134.82	124.74	224.6	9.86	21.08	92.52	55.54	56.43	36.38	101.54	16.71	169.94	64.46	35.82	21.32	16.45	34.12	14.73	178.55	77.15	48.22
94.09	84.24	172.69	11.06	36.18	89.53	48.78	119.86	86.6	223.23	13.71	19.04	72.25	38.79	35.17	25.25	60.05	16.14	195.32	71.8	42.05	45.76	26.76	66.86	15.86	50.55	58.47	40.02
156.37	152.6	186.26	8.98	22.96	97.59	81.93	84.34	72.14	135.09	5.78	30.95	85.54	53.4	199.56	190.98	324.5	16.04	27.88	95.7	58.85	34.78	24.92	81.64	5.15	36.45	71.65	30.52
94.5	83.91	189.31	13.16	25.95	88.79	44.32	139.8	73.8	200.25	7.19	46.92	52.79	36.85	68.35	34.93	160.99	11.73	34.68	51.11	21.7	85.31	55.82	205.28	11.47	42.16	65.44	27.19
108.4	92.24	167.69	12.12	23.12	85.09	55	85.32	69.05	162.75	9.39	37.14	80.93	42.43	152.09	119.33	275.79	14.33	29.92	78.46	43.27	59.49	44.46	158.98	10.55	23.12	74.74	27.97
162.96	148.6	290.51	11.49	33.79	91.19	51.15	58.63	40.09	117.29	9.25	27.2	68.38	34.18	121.16	25.18	253.71	12.39	45.67	20.78	9.93	47.92	26.46	99.65	9.87	14.96	55.22	26.55
89.76	83.12	179.46	15.72	20.18	92.59	46.32	52.55	32.55	129.73	11.62	33.01	61.94	25.09	36.68	19.01	92.66	6.31	30.6	51.81	20.51	58.25	10.56	167.75	21.66	78.41	18.13	6.3
86.46	80.67	174.3	12.41	19.04	93.31	46.28	115.84	82.13	233.97	16.68	25.51	70.9	35.11	26.77	10.69	82.13	7.93	82.8	39.93	13.01	32.69	20.03	120.25	8.04	46.92	61.27	16.66
112.08	101.57	211.28	12.03	24.93	90.63	48.07	145.76	119.4	231.46	10.47	35.2	81.92	51.59	160.96	101.61	311.15	14.31	35.36	63.13	32.66	108.71	82.58	252.02	20.92	14.96	75.96	32.77
75.07	69.91	150.79	6.93	39.89	93.13	46.37	139.63	126.32	206.93	12.43	16.32	90.46	61.04	86.42	52.55	192.15	11.17	45.39	60.81	27.35	72.84	60.86	169.65	14.02	19.72	83.56	35.88
33.29	11.44	128.75	6.14	70.92	34.37	8.89	138.79	87.04	259.47	17.29	32.56	62.71	33.54	167.32	150.34	221.81	7.99	39.44	89.85	67.78	52.39	33.91	116.65	11.15	27.14	64.72	29.07
98.45	93.86	166.14	12.32	23.51	95.34	56.5	22.63	17.34	59.29	3.43	32.33	76.64	29.25	163.67	144.11	238.8	11.03	33.55	88.05	60.35	15.67	10.09	32.49	3.71	34	64.39	31.04
113.6	108.01	224.78	16.11	25.16	95.08	48.05	52.25	27.27	92.11	10.24	28.2	52.19	29.6	161.07	135.27	220.61	8.97	41.05	83.98	61.31	41.76	16.93	149.77	17.02	34.5	40.53	11.3
75.22	24.87	163.27	15.15	17	33.06	15.23	120.87	107.49	135.58	5.69	33.24	88.93	79.28	125.41	96.19	216.46	14.51	29.58	76.7	44.44	151.96	134.43	215.29	6.43	41.99	88.46	62.44
65.93	27.42	131.01	8.61	28.53	41.59	20.93	25.47	11.36	45.17	2.85	32.01	44.59	25.14	74.73	64.38	133.6	7.63	24.48	86.15	48.19	46.53	22.01	158.88	7.42	54.27	47.29	13.85
75.05	59.41	147.99	7.8	34.39	79.16	40.14	90.96	87.1	121.62	5.21	34.48	95.76	71.62	76.33	55.2	149.38	7.39	43.52	72.32	36.95	38.8	22.96	112.23	6.97	34.91	59.18	20.46
61.6	41.54	106.9	11.88	32.33	67.44	38.86	96.86	88.27	157.3	8.95	25.45	91.13	56.12	54.28	16.65	122.54	9.85	23.94	30.66	13.58	22.55	13.75	75.93	4.64	45.56	60.97	18.11
67.2	59.11	138.77	8.14	33.79	87.96	42.59	133.79	108.34	211.76	9.72	36.08	80.98	51.16	101.26	19.76	138.25	5.36	51.49	19.52	14.3	63.35	42.4	180.06	8.17	52.36	66.93	23.55
100.18	93.23	181.4	9.4	25.16	93.06	51.39	150.86	109.05	293.03	16.36	23.8	72.29	37.21	58.55	51.71	71.24	3.62	22.01	88.32	72.58	80.13	40.05	229.2	18.17	57.12	49.98	17.47
22.41	14.41	42.42	3.17	37.83	64.31	33.97	105.66	94.21	170.86	10.72	21.76	89.16	55.14	165.79	139.89	321.38	17.12	22.85	84.38	43.53	54.05	36.23	145.12	9.13	48.3	67.03	24.97
103.56	96.89	198.51	11.84	27.88	93.55	48.81	77.61	52.8	146.27	12.28	26.82	68.03	36.09	95.36	71.43	224.82	10.88	36.45	74.9	31.77	32.84	15.1	106.81	6.03	52.36	45.99	14.14
102.92	96.02	199.82	15.86	23.8	93.29	48.05	92.2	81.41	113.4	6.5	16.19	88.3	71.79	41.57	11.27	92.44	6.82	35.77	27.11	12.19	76.84	60.34	109.56	7.63	15.82	78.53	55.07
105.01	96.72	192.17	12.86	19.72	92.11	50.33	79.31	65.38	149.52	7.71	34.68	82.44	43.72	27.15	7.37	86.55	5.8	36.09	27.13	8.51	80.79	55.26	229.18	13.13	39.89	68.4	24.11
99.81	94.1	182.42	11.51	23.12	94.28	51.59	58.96	46.09	97.35	5.92	19.71	78.17	47.35	68.79	9.04	165.63	11.08	38.08	13.15	5.46	56.35	20.69	162.75	9.79	43.33	36.71	12.71
108.38	101.49	212.97	10.68	22.01	93.64	47.65	85.74	72.39	140.18	6.75	38.52	84.44	51.65	105.98	97.28	175.79	10.23	22.44	91.79	55.34	38.35	18.44	134.98	9.47	40.58	48.08	13.66
162.88	142.76	274.77	12.95	37.83	87.64	51.95	98.65	77.29	165.46	8.1	41.96	78.35	46.71	181.11	170.98	281.65	15.44	17.85	94.41	60.71	74.38	46.77	138.65	8.67	33.79	62.88	33.74
113.23	105.14	195.79	12.1	33.01	92.85	53.7	23.33	14.38	85.4	6.43	59.84	61.63	16.84	57.19	34.02	168.78	13.74	36.18	59.49	20.16	29.66	14.97	109.63	7.2	54.21	50.48	13.66
84.24	72.78	184.98	14.49	21.76	86.39	39.34	93.88	83.55	155.17	7.76	21.08	89	53.85	131.95	127.27	193.23	9.08	24.19	96.45	65.86	49.33	19.58	144.81	10.88	41.48	39.7	13.52
38.12	21.46	68.92	4.7	29.92	56.3	31.13	78.95	66.85	151.49	10.26	27.78	84.67	44.13	144.15	114.84	266.04	16.89	30.95	79.67	43.17	84.01	41.31	170.65	13.38	34.68	49.17	24.21
104.78	93.06	184.65	12.63	30.95	88.81	50.4	149.24	26.91	336.7	16.45	39.44	18.03	7.99	73.87	51.88	181.2	11.19	43.52	70.24	28.63	50.97	36.96	134.81	6.43	47.46	72.52	27.42
114.76	97.74	230.19	9.5	22.11	85.17	42.46	78.62	66.61	175.29	12.19	21.76	84.73	38	152.26	74.07	209.18	9.19	31.28	48.65	35.41	28.86	15.62	93.89	7.58	74.28	54.11	16.64
112	95	200.46	9.11	33.66	84.82	47.39	105.73	95.59	164.99	8.65	32.64	90.41	57.94	148.23	83.19	308.61	14.7	37.14	56.12	26.95	83.3	66.86	128.2	9.67	23.8	80.26	52.15
81.77	72.36	193.46	12.29	26.51	88.49	37.4	72.43	60.28	114.34	11.42	22.67	83.22	52.72	94.77	84.39	154.09	11.01	22.53	89.05	54.77	67.47	53.2	112.64	6.49	27.2	78.84	47.23
149	144.46	221.33	10.92	21.82	96.95	65.27	96.53	84.2	164.13	9.44	31.34	87.22	51.3	78.32	70.42	121.31	6.45	32.33	89.91	58.05	53.58	39.38	105.73	11.04	19.04	73.5	37.25
72.34	18.1	118.52	12.65	33.7	25.02	15.27	107.83	99.04	151.73	6.72	27.98	91.85	65.27	84.5	57.99	197.17	11.13	41.48	68.62	29.41	30.09	15.51	76.88	4.66	44.53	51.54	20.18
135.27	105.17	246.5	13.82	21.54	77.75	42.66	92.7	82.19	161.36	12.71	17	88.66	50.93	175.53	144.86	304.82	11.05	43.52	82.53	47.52	100.3	64.51	174.98	10.07	28.2	64.32	36.87
104.1	93.07	169.94	12.46	22.44	89.41	54.77	89.16	58.32	163.16	10.31	34.77	65.41	35.74	120.18	81.84	231.49	15.46	38.02	68.1	35.35	49.09	31.8	146.61	7.59	36.88	64.78	21.69
83.21	72.04	186	11.41	19.72	86.57	38.73	55.83	12.21	119.27	7.52	32.33	21.87	10.24	127.35	77.32	247.15	12.67	39.89	60.71	31.29	29.92	13.73	113.94	18.5	72.91	45.89	12.05
89.9	77.57	178.35	9.77	38.08	86.29	43.5	123.74	109.07	182.69	11.84	16.99	88.15	59.7	152.52	136.41	263.21	12.93	28.21	89.44	51.82	34.92	17.39	107.83	10.25	46.24	49.8	16.13
71.88	30.97	117.63	6.36	43.08	43.09	26.33	102.69	48.54	184.76	12.07	34.39	47.27	26.27	52.69	49.34	83.59	6.33	34	93.64	59.03	26.69	12.39	82.9	5.74	55.76	46.42	14.94
121.2	107.05	184.26	8.88	17.82	88.32	58.1	97.8	83.66	164.62	7.72	28.2	85.54	50.82	164.63	151.07	242.37	9.7	36.45	91.77	62.33	40.65	10.84	112.05	9.92	72.26	26.68	9.68
93.35	30.73	146.8	18.87	38.89	32.92	20.93	48.81	35.33	131.48	14.17	36.33	72.39	26.87	133.94	126.27	181.49	8.93	33.7	94.27	69.58	43.45	17.43	138.3	15.94	53.04	40.11	12.6
109.08	87.21	193.85	10.9	24.15	79.95	44.99	50.48	36.63	93.04	9.5	24.48	72.55	39.37	46.31	24.51	121.49	10.34	43.45	52.92	20.17	37.63	17.55	111.59	6.92	62.56	46.62	15.72
95.07	78.33	200.9	12.91	27.2	82.39	38.99	102.94	87.81	167.95	10.05	31.28	85.3	52.28	96.97	64.39	175.76	12.5	33.32	66.4	36.63	68.06	43.54	142.17	9.18	42.11	63.97	30.62
133.22	128.12	211.84	14.45	15.61	96.17	60.48	67.12	55.41	132.02	7.35	31.64	82.56	41.97	98.14	92.78	128.64	8.25	17.68	94.54	72.13	49.37	10.97	187.71	12.38	55.02	22.22	5.84
130.42	122.18	211.11	11.24	17.82	93.68	57.87	152.59	140.45	221.7	6.96	41.48	92.04	63.35	169.48	139.69	311.25	17.62	24.93	82.43	44.88	42.89	23.5	133.66	9.74	42.84	54.8	17.58
132.56	116.3	217.44	10.22	27.2	87.74	53.49	71.14	55.32	161.5	12.33	27.51	77.76	34.25	76.34	40.93	195.95	12.52	35.77	53.62	20.89	50.18	18.21	215.36	12.59	43.45	36.29	8.45
130.22	124.83	216.42	11.36	29.58	95.86	57.68	124.24	116.92	192.93	12.93	17	94.11	60.6	97.73	61.08	198.15	13.89	55.51	62.5	30.82	33.71	20.3	102	5.84	45.92	60.22	19.9
178.44	162.79	332.8	16.67	22.92	91.23	48.91	86.84	38.62	170.06	11.13	31.31	44.47	22.71	108.07	73.67	212.88	12.84	39.42	68.17	34.61	44.54	24.6	136.84	9.54	57.7	55.23	17.97
100.06	92.32	173.92	12.1	14.96	92.27	53.08	90.18	75.7	141.09	7.22	23.66	83.94	53.65	52.97	22.96	147.17	9.09	61.2	43.35	15.6	145.55	100.91	261.35	12.81	45.39	69.33	38.61
205.16	188.6	352.47	16.31	30.6	91.93	53.51	94.95	71.94	204.81	10.5	27.2	75.77	35.12	104.52	103.53	113.26	4.81	13.09	99.05	91.41	37.47	21.28	103.59	7.2	36.04	56.79	20.54
93.63	78.19	143.11	8.57	25.16	83.51	54.64	72.89	29.51	117.5	12.59	26.36	40.49	25.11	113.32	106.02	156.35	5.42	30.95	93.56	67.81	87.12	57.61	199.46	13.74	35.77	66.13	28.88
78.51	73.79	179.45	10.74	15.64	93.98	41.12	132.4	99.73	227.31	13.67	27.51	75.32	43.87	101	22.71	152.5	4.76	46.92	22.49	14.89	48.97	23.43	143.45	8.47	44.02	47.84	16.33
68.05	42.35	123.16	12.92	15.13	62.23	34.38	53.59	31.96	103.04	15.04	23.39	59.64	31.02	174.89	160.74	256.46	9.66	36.45	91.91	62.68	53.27	26.87	163.87	10.26	36.88	50.44	16.4
98.92	81.78	205.85	9.88	36.04	82.67	39.73	54.39	48.76	129.82	19.11	15.82	89.66	37.56	114.14	108.04	157.74	6.98	25.74	94.66	68.49	38.21	21.42	104.81	7.96	45.56	56.05	20.43
57.2	54.9	134.56	14.15	23.8	95.97	40.8	105.84	94.88	156.81	11.74	19.72	89.65	60.51	183.69	167.22	346.73	19.28	16.19	91.04	48.23	107.27	78.42	210.02	13.03	35.77	73.1	37.34
137.07	123.43	235.78	15.68	31.96	90.04	52.35	133.19	104.42	224.65	11.32	25.84	78.4	46.48	96.77	78.6	193.84	9.23	32.41	81.22	40.55	17.83	11.89	67.09	3.78	65.4	66.68	17.73
125.55	117.3	217.29	9.9	31.75	93.42	53.98	53.72	43.04	99.1	5.8	25.84	80.13	43.44	73.79	34.14	171.33	11.48	42.47	46.26	19.93	69.58	31.08	165.92	10.52	48.96	44.67	18.73
35.16	12.38	85.45	6.63	35.08	35.22	14.49	114.65	94.45	200.76	10.38	37.83	82.38	47.05	50.17	18.32	120.37	11.02	43.14	36.52	15.22	45.91	24.62	149.65	10.32	28.56	53.62	16.45
107.03	93.63	216.89	14.3	25.64	87.48	43.17	31.14	13.64	80.69	9.45	35.49	43.81	16.91	166.91	152.18	192.58	4.81	36.04	91.17	79.02	36.32	22.86	110.42	8.28	38.96	62.94	20.7
131.24	125.36	199.14	8.37	34	95.52	62.95	123.57	102.73	255.86	22.72	15.64	83.14	40.15	168.74	114.38	322.83	20.7	40.58	67.79	35.43	40.16	23.69	129.31	13.27	60.54	58.99	18.32
90.24	85.33	155.41	12.15	16.32	94.57	54.91	107.75	73.27	209.93	14.04	21.85	68	34.9	98.41	72.43	164.95	12.96	24.76	73.6	43.91	51.83	29.39	122.68	8.03	36.88	56.71	23.96
61.64	34.7	126.34	12.03	15.64	56.29	27.46	71.22	29.1	190.88	16.85	33.57	40.85	15.24	65.21	32.31	130.03	8.73	46.24	49.54	24.85	34.31	16.76	118.49	8.48	42.94	48.84	14.14
72.69	66.84	134.53	9.79	17	91.96	49.68	102.99	96.6	154.23	9.75	24.93	93.8	62.63	24.09	16.57	41.46	9.05	79.54	68.78	39.97	45.67	6.81	95.03	5.43	35.36	14.91	7.16
106.07	92.61	208.48	13.33	22.44	87.32	44.42	77.73	62.28	170.39	11.76	28.95	80.13	36.55	161.5	118.72	297.05	13.56	31.42	73.51	39.97	51.42	47.74	65.84	4.06	26.67	92.84	72.5
96.22	83.69	186.51	11.7	22.44	86.98	44.87	129.6	120.26	204.46	10.02	25.13	92.8	58.82	55.9	51.22	60.03	2.33	25.53	91.63	85.32	39.89	17.48	128.55	7.11	63.32	43.82	13.6
80.63	69.83	135.55	7.45	22.44	86.61	51.52	127.79	107.78	233.16	15.86	23.51	84.34	46.23	74.74	21.8	156.07	8.73	30.6	29.17	13.97	57.13	30.16	173.03	11.4	43.33	52.8	17.43
54.69	43.77	125.36	10.47	26.52	80.03	34.92	153.57	150.53	243.13	11.1	30.61	98.02	61.91	147.7	119.86	256.2	12.73	33.7	81.15	46.78	34.72	4.79	132.61	10.4	47.46	13.81	3.61
105.91	101.58	193.54	11.64	27.2	95.91	52.49	142.24	132.85	206.49	8.19	23.39	93.4	64.34	188.66	134.06	318.64	17.16	36.45	71.06	42.07	25.68	13.03	91.37	5.83	39.89	50.72	14.26
136.01	130.1	195.92	8.93	27.14	95.66	66.4	127.92	23.37	265.52	15	41.05	18.27	8.8	179.49	152.21	310.16	13.14	32.7	84.8	49.07	69.22	41.17	172.57	10.18	50.32	59.48	23.86
66.31	17.69	141.86	10.51	26.93	26.67	12.47	187.57	134.91	334.91	20.28	29.58	71.92	40.28	114.54	111.11	170.39	10.82	26.02	97.01	65.21	75.04	48.27	177.13	8.63	42.44	64.32	27.25
116.39	109.81	168.66	12.24	18.36	94.34	65.11	169.79	166.38	204.14	12.36	13.71	97.99	81.51	40.19	15.95	103.86	6.49	32.01	39.68	15.35	49	31.01	117.53	8.6	36.18	63.28	26.38
59.88	54.15	120.23	6.88	28.56	90.42	45.04	86.86	16.25	154.47	12.47	41.27	18.71	10.52	126.12	112.38	193.33	11.27	21.76	89.1	58.13	62.29	39.41	148.13	8.62	38.08	63.26	26.6
82.26	18.16	128.15	7.38	48.01	22.08	14.17	45.63	34.41	90.8	8.26	25.16	75.4	37.89	45.94	30.84	103.25	5.23	35.56	67.13	29.87	24.88	13.4	102.08	6.4	50.9	53.86	13.13
129.96	124.69	222.81	12.18	23.12	95.94	55.96	182.39	155.07	322.16	15.17	31.96	85.02	48.14	174.59	142.89	307.44	17.9	28.56	81.84	46.48	44.69	29.66	94.58	11.34	30.95	66.37	31.36
137.97	128.07	241.3	13.76	32.64	92.82	53.07	71.06	21.5	154.16	10.1	21.76	30.26	13.95	129.39	121.47	191.06	10.03	26.51	93.88	63.57	25.82	9.72	79.79	7.37	44.35	37.64	12.18
90.83	85.61	162.46	8.18	21.32	94.26	52.69	90.18	65.77	158.5	10.84	24.07	72.94	41.5	161.01	132.56	325.65	14.76	23.8	82.33	40.71	111.78	70.79	252.02	13.33	42.44	63.33	28.09
114.92	106.54	181.68	11.02	22.8	92.71	58.64	152	126.62	281.36	17.71	30.6	83.3	45	87.69	57.28	193.23	11.58	43.52	65.33	29.64	34	19.49	98.69	6.51	43.14	57.31	19.74
147.89	127.73	242.12	15.65	27.2	86.37	52.75	88.37	69.81	148.22	7.15	43.33	78.99	47.1	48.41	43.1	52.34	1.54	30.95	89.01	82.34	21.04	12.74	65.71	4.57	43.33	60.56	19.39
68.67	14.11	147.77	11.89	16.32	20.54	9.55	46.95	10.75	108.84	9.7	44.2	22.9	9.88	130.77	124.34	179.25	7.39	31.64	95.08	69.37	34.67	12.98	116.26	10.07	39.44	37.43	11.16
134.69	122.11	247.26	24.32	23.23	90.65	49.38	139.7	127.21	222.39	11.56	19.95	91.06	57.2	113.08	80.05	193.15	15.15	34.39	70.79	41.44	46.3	21.62	146.38	9.41	42.64	46.7	14.77
43.89	13.35	76.68	7.9	21.32	30.41	17.4	164.26	131.31	348.71	21.03	26.44	79.94	37.66	67.63	55.78	127.51	12.37	25.34	82.48	43.74	63.41	53.78	103.64	8.17	37.83	84.81	51.89
117.21	107.32	248.38	17.59	22.7	91.57	43.21	38.04	21.53	89.32	10.67	50.11	56.59	24.11	85.45	71.6	168.59	10.23	30.6	83.79	42.47	91.89	67	168.06	7.49	43.52	72.92	39.87
138.62	117.95	230.75	11.73	26.14	85.09	51.12	116.1	100.62	187.08	15.52	19.72	86.67	53.79	40.25	13.43	95.98	18.4	27.46	33.36	13.99	69	40.86	134.44	10.79	21.08	59.23	30.4
117.36	101.46	223.5	12.85	24.48	86.45	45.4	132.29	122.77	207.79	10.6	37.14	92.8	59.08	159.61	128.58	333.27	18.02	34.79	80.56	38.58	66.83	32.31	209.25	12.94	44.71	48.34	15.44
140.25	132.65	178.62	10.61	17	94.58	74.26	132.11	112.78	220.95	16.1	27.51	85.36	51.04	31.02	21.07	93.15	5.76	43.33	67.92	22.61	146.48	143.22	158.97	7.92	16.32	97.77	90.1
98.56	87.3	184.39	15.77	20.4	88.57	47.35	30.62	21.33	58.52	3.94	28.56	69.64	36.44	131.57	77.09	273.13	12.49	34.38	58.59	28.22	84.73	70.83	146.16	7.68	39.89	83.59	48.46
103.08	96.67	192.69	10.53	24.76	93.78	50.17	56.91	23.75	116.06	8.69	32.64	41.74	20.47	23.09	16.11	66.57	4.81	38.52	69.75	24.2	27.86	14.81	97.29	6.92	43.52	53.17	15.23
119.39	35.52	232.52	23.26	16.51	29.75	15.28	110.07	93.93	217.93	10.57	38.52	85.34	43.1	157.61	122.15	281.27	14.14	41.96	77.5	43.43	77.42	49.72	219.11	13.16	43.52	64.22	22.69
120.76	110.65	213.89	11.39	22.7	91.63	51.73	185.91	161.94	349.79	21.94	16.32	87.11	46.3	179.98	148.76	304.09	13.65	37.83	82.66	48.92	28.54	19.7	87.91	7.16	44.88	69.01	22.41
141.09	119.94	227	13.75	22.96	85.01	52.84	43.04	10.69	124.47	12.24	35.08	24.85	8.59	169.2	159.61	240.24	9.3	38.76	94.33	66.44	83.98	51.87	192.17	10.51	42.16	61.77	26.99
85.45	77.79	163.91	10.81	15.18	91.04	47.46	75.56	63.2	129.04	9	24.35	83.64	48.97	204.01	188.17	273.32	11.07	26.52	92.24	68.85	40.53	15.4	136.92	10.25	57.75	37.99	11.24
85.94	69	163.76	15.51	21.76	80.29	42.13	153.03	50.92	263.71	17.03	38.27	33.28	19.31	79.15	22.37	213.87	8.67	44.88	28.26	10.46	77.74	60.67	146.13	8.09	37.93	78.05	41.52
44.57	17.41	83.09	5.84	32.64	39.07	20.96	165.86	136.74	282.38	11.3	48.15	82.44	48.42	114.56	67.54	246.74	12.56	39.89	58.96	27.37	72.75	45.27	201.53	13.27	29.58	62.22	22.46
88.94	4.1	135.44	8.93	50.1	4.61	3.02	65.87	60.43	115.64	9.05	23.23	91.75	52.25	83.91	49.02	156.08	16.29	36.57	58.42	31.41	24.23	12.26	92.68	5.75	51.59	50.57	13.22
89.36	88.22	121.32	8.85	21.89	98.72	72.71	98.56	93.35	140.8	8.63	22.01	94.72	66.3	111.76	97.71	170.96	8.56	18.79	87.43	57.16	95.14	65.92	199.16	18.73	24.48	69.29	33.1
89.8	73.07	209.62	20.62	22.7	81.37	34.86	120.52	95.79	299.51	17.04	25.84	79.48	31.98	39.76	9.84	93.12	7.49	33.4	24.75	10.57	76.31	44.84	149.22	10.29	22.44	58.76	30.05
108.06	9.3	205.17	19.42	13.6	8.61	4.53	111.84	108.96	161.53	10.65	23.02	97.42	67.45	82.69	77.64	149.05	8.65	24.48	93.89	52.09	45.84	19.48	146.05	9.48	47.31	42.51	13.34
101.33	84.26	210.94	10.67	36.72	83.15	39.95	68.25	28.68	175.02	11.5	28.16	42.02	16.39	139.4	121.64	247.64	15.55	35.9	87.25	49.12	194.25	192.33	213.85	6.3	21.19	99.01	89.93
61.58	53.77	124.38	7.32	23.66	87.32	43.23	85.11	65.4	210.39	18.78	33.32	76.84	31.08	73.5	54.34	133.19	7.21	27.75	73.93	40.8	80.32	75.44	123.47	8.29	16.83	93.92	61.1
89.01	45.43	178.93	11.12	50.32	51.04	25.39	109.66	99.17	177.63	10.2	21.82	90.43	55.83	15.28	8.81	36.65	4.46	103.86	57.69	24.05	62.69	30.53	181.97	11.61	57.73	48.71	16.78
66.61	24.48	117.67	8.12	36.18	36.75	20.81	186.81	165.6	287.06	8.31	45.76	88.64	57.69	100.5	75.6	181.12	11.27	19.04	75.23	41.74	44.11	27.97	141.47	9.75	52.36	63.42	19.77
78.44	36.09	146.37	9.99	23.22	46.02	24.66	98.61	93.62	156.64	9.24	23.42	94.93	59.77	113.9	74.92	224.42	9.4	39.2	65.78	33.39	30.49	20.75	104.35	5.44	38.76	68.05	19.88
29.7	13.24	72	3.23	39.66	44.59	18.39	146.22	126.11	215.88	9.4	35.36	86.24	58.41	116.98	93.35	240.77	11.83	39.2	79.8	38.77	32.43	18.6	63.76	3.2	36.45	57.36	29.17
140.27	125.72	246.84	11.94	21.76	89.63	50.93	160.44	130.02	291	12.86	29.24	81.04	44.68	24.85	11.7	57.13	6.51	45.59	47.06	20.47	31.4	14.4	99.89	9.3	43.33	45.87	14.42
41.26	5.36	86.66	9.02	43.52	12.99	6.18	56.92	24.11	134.42	10.96	28.2	42.35	17.93	161.49	158.86	231.05	15.17	30.95	98.37	68.76	89.75	67.59	152.24	7.33	37.4	75.31	44.39
77.89	72.31	138.41	11.9	17	92.83	52.24	119.66	88.32	240.94	17.68	16.75	73.82	36.66	141.14	138.45	208.96	9.22	38.76	98.1	66.26	72.14	30.66	157.38	8.99	43.14	42.5	19.48
37.35	8.11	97.93	7.67	42.64	21.72	8.28	84.58	69.71	148.2	6.85	34.5	82.42	47.04	40.21	24.16	110.15	7.42	36.04	60.08	21.93	28.28	14.46	109	9.59	63.36	51.12	13.27
109.53	99.29	193.67	14.47	20.3	90.65	51.27	37.27	24.03	83.12	7.11	54.14	64.48	28.91	129.71	80.4	242.88	11.42	43.33	61.98	33.1	130.07	103.16	237.08	9.15	44.61	79.31	43.51
92.62	49.44	212.26	14.11	37.14	53.38	23.29	108.27	99.99	178.3	12.66	23.2	92.36	56.08	65.79	57.12	105.66	7.87	25.16	86.82	54.06	77.31	50.6	220.69	12.47	33.7	65.45	22.93
95.86	86.72	190.73	11.39	20.87	90.47	45.47	119.08	106.9	211.42	10.26	28.2	89.78	50.57	139.34	93.85	293.03	14.55	29.92	67.36	32.03	27.9	19.75	71.21	6.11	46.08	70.8	27.74
94.97	84.52	175.03	13.7	23.8	89	48.29	87.93	70.64	178.75	16.6	41.27	80.34	39.52	185.24	162.78	339.35	18.84	24.48	87.88	47.97	34.3	16.82	99.55	7.25	36.88	49.04	16.89
111.26	100.41	188.84	11.32	22.05	90.25	53.17	74.13	58.04	141.52	11.41	21.76	78.3	41.01	128.39	106.39	235.09	17.92	32.64	82.87	45.26	18.25	9.59	65.57	3.81	48.01	52.55	14.63
82.34	73.26	150.59	7.76	33.59	88.98	48.65	97.75	19.67	193.75	16.11	21.08	20.12	10.15	98.18	77.03	243.94	12.66	26.52	78.46	31.58	59.84	35.51	175.6	9.82	46.24	59.34	20.22
106.93	102.24	180.2	9.33	27.2	95.61	56.74	65.88	50.1	149.45	9.01	37.57	76.04	33.52	130.97	99.05	198.93	7	37.83	75.62	49.79	121.66	88.4	244.72	14.18	30.6	72.66	36.12
75.02	46.15	169.89	12.39	22.44	61.51	27.16	111.15	100.18	185.24	11.23	15.64	90.12	54.08	70.05	30.89	133.56	9.2	21.12	44.1	23.13	83.59	59.17	186.88	11.68	22.01	70.79	31.66
19.79	5.6	71.1	4.4	63.96	28.31	7.88	122.01	93.82	268.79	17.88	26.52	76.9	34.91	51.49	26.64	134.8	8.88	41.05	51.73	19.76	41.22	19.78	123.8	8.69	45.56	47.98	15.97
21.27	16.31	48.66	2.98	36.04	76.69	33.53	100.62	71.07	172.31	11.64	28.89	70.63	41.25	35.12	21.08	93.94	6.38	42.16	60.04	22.44	50.84	30.89	136.07	9.89	41.75	60.77	22.7
129.1	91.35	250.46	15.54	25.16	70.76	36.47	122.16	94.14	229.72	12.44	33.4	77.06	40.98	50.17	27.64	135.11	7.68	44.88	55.08	20.46	104.23	68.62	233.27	13.62	42.64	65.83	29.41
105.05	92.22	223.5	13.69	20.87	87.79	41.26	56.36	16.1	173.73	14.49	104.2	28.57	9.27	99.27	95.07	152	8.18	24.76	95.77	62.55	36.85	22.42	132.72	7.11	51.58	60.83	16.89
113.22	96.26	137.6	6.22	26.93	85.02	69.95	126.46	93.1	246.41	13.96	32.15	73.62	37.78	73.79	48.82	184.57	11.23	40.36	66.16	26.45	27.88	9.73	86.25	5.53	42.84	34.91	11.29
122.31	101.6	234.33	14.9	20.87	83.06	43.36	95.99	82.88	146.49	11.58	16.32	86.35	56.58	33.58	20.42	90.68	8.67	24.48	60.81	22.52	31.88	15.51	103.6	8.6	51.68	48.65	14.97
44.87	27.98	110.21	14.01	14.59	62.35	25.39	171.29	158.01	254.99	13.43	30.95	92.25	61.97	41.86	15.97	82.1	23.41	86.02	38.16	19.46	37.7	20.09	126.4	8.1	39.89	53.29	15.89
71.47	6.53	124.89	9.01	54.27	9.13	5.22	115.54	107.87	193.3	12.3	25.05	93.36	55.8	122.62	103.89	190.12	8.13	27.2	84.72	54.64	18.89	14.73	43.98	4.01	19.95	77.98	33.5
98.24	61.78	216.98	15.17	24.07	62.89	28.47	98.5	82.38	167.53	9.71	35.08	83.64	49.18	134.86	122.95	226.73	7.88	41.48	91.17	54.23	44.54	33.87	112.17	6.67	50.79	76.05	30.2
84.79	43.7	163.21	12.75	27.83	51.54	26.77	122.09	113.13	195.59	12.22	23.66	92.66	57.84	36.52	26.57	74.9	6.07	26.14	72.76	35.47	35.59	17.72	129.3	6.13	44.71	49.78	13.7
71.52	45.11	132.86	10.24	29.92	63.07	33.95	62.47	57.42	96.67	4.05	37.57	91.92	59.4	41.83	37.17	56.93	3.8	29.19	88.86	65.29	38.46	12.7	101.32	8.38	54.27	33.02	12.54
95.34	83.07	163.26	12.34	21.37	87.13	50.88	114.41	107.47	173.29	8.89	14.28	93.94	62.02	34.13	17.11	84.77	13.3	62.95	50.13	20.18	38.97	20.31	118.95	7.18	38.27	52.13	17.08
106.1	82.2	182.98	17.18	11.54	77.48	44.92	106.05	97.17	161.82	8.59	28.2	91.62	60.04	94.93	31.96	181.69	15.04	21.12	33.67	17.59	73.77	47.62	155.25	9.54	32.33	64.56	30.68
109.01	97.22	206.31	20.4	20.27	89.18	47.12	75.11	71.94	140.35	9.01	18.36	95.78	51.26	84.46	66.32	163.13	12.81	36.45	78.53	40.66	27.9	17.02	70.67	4.56	17.29	61.02	24.09
99.01	66.26	211	12.85	23.12	66.93	31.4	104.58	95.36	184.8	10.03	28.56	91.19	51.6	50.23	41.88	95.85	6.08	21.76	83.39	43.7	20.13	10.57	60.06	4.65	55.66	52.49	17.59
68.9	46.3	157.52	11.94	30.6	67.2	29.39	140.17	124.99	256.74	13.01	29.24	89.17	48.68	33.38	14.8	77	15.57	98.8	44.32	19.22	35.42	19.05	128.39	6.62	44.88	53.77	14.84
100.11	89.56	166.49	9.94	21.76	89.46	53.79	45.64	39.3	80.64	5.99	24.48	86.11	48.73	141.79	129.81	253.74	12.94	27.14	91.55	51.16	31.53	18.18	95.39	7.23	36.45	57.67	19.06
45.76	14.84	111.52	6.64	41.96	32.43	13.31	148.92	145.41	215.7	9.11	32.64	97.64	67.41	124.05	112.97	194.79	10.36	26.05	91.07	57.99	37.28	19.44	140.57	7	51.58	52.15	13.83
87.82	70.59	189.92	10.91	25.49	80.38	37.17	133.96	120.6	307.76	18.54	18.57	90.03	39.19	105.98	82.1	208.15	10.67	31.64	77.46	39.44	15.98	10.55	36.96	3.68	27.14	66.03	28.55
72.22	68.5	125.86	10.85	22.44	94.86	54.43	90.35	84.88	128.32	8.04	23.12	93.95	66.15	77.95	63.17	144.82	8.08	25.16	81.05	43.62	36	17.41	123.85	7.18	50.32	48.36	14.06
103.98	85.78	192.32	15.83	14.96	82.49	44.6	90.83	55.32	167.71	10.84	44.35	60.91	32.99	60.42	31.76	125.19	7.97	44.88	52.56	25.37	65.3	41.54	146.47	11.91	20.4	63.61	28.36
126.63	47.99	263.19	15.04	24.07	37.89	18.23	53.82	25.37	117.29	12.04	41.3	47.15	21.63	154.18	128.49	302.99	16.4	24.07	83.34	42.41	74.3	43.22	125.09	8.31	26.75	58.17	34.55
151.18	133.83	248.66	11.85	37.68	88.52	53.82	110.7	74.54	230.59	12.84	36.04	67.34	32.33	98.72	56.5	194.05	16.83	38.08	57.23	29.11	174.01	171.24	200.75	10.57	12.24	98.41	85.3
91.67	82.22	158.5	10.62	31.68	89.69	51.87	75.84	58.16	125.57	7.84	21.57	76.68	46.31	58.27	50.35	95.78	6.24	24.07	86.41	52.57	59.45	4.61	133.97	6.7	45.48	7.76	3.44
14.9	10.34	32.18	3.66	36.72	69.4	32.14	143.52	122.33	235.4	11.96	34.19	85.24	51.97	104.31	61.45	237.36	11.05	38.99	58.91	25.89	66.88	42.93	173.6	10.2	36.04	64.19	24.73
50.14	34.81	113.14	8.53	48.83	69.41	30.76	91.42	81.24	182.05	10.64	25.49	88.86	44.62	74.73	70.08	113.73	6.65	23.12	93.78	61.62	31.5	18.83	94.39	5.14	55.02	59.78	19.95
105.61	90.46	200.11	12.2	21.37	85.66	45.21	97.99	86.27	174.25	11.15	23.8	88.04	49.51	89.03	56.22	188.41	12.35	27.88	63.15	29.84	56.87	33.06	148.39	10.54	46.08	58.14	22.28
140.28	132.32	205.91	11.07	30.26	94.32	64.26	118.69	94.88	236.56	12	31.64	79.94	40.11	60.94	43.73	142.1	12.95	27.2	71.76	30.77	105.01	98.61	177.52	10.33	16.32	93.91	55.55
73.51	55.53	139.31	10.27	17	75.54	39.86	115.29	86.89	239.14	20.65	30.6	75.36	36.33	40.59	21.07	87.76	4.58	39.44	51.91	24.01	41.83	14.51	148.15	10.4	43.84	34.7	9.8
100.1	94.91	184.66	14.87	16	94.82	51.4	133.42	124.78	207.67	10.9	14.14	93.53	60.09	78.45	70.23	134.8	9.44	24.48	89.51	52.1	48.2	27.32	90.22	5.99	36.88	56.7	30.29
35.82	22.86	137.45	8.2	48.33	63.81	16.63	94.36	88.95	149.35	9.29	23.8	94.27	59.56	41.91	21.55	119.21	8.69	31.96	51.42	18.08	53.34	48.88	104.32	6.25	19.26	91.64	46.86
81.76	63.6	187.71	12.17	21.76	77.79	33.88	142.54	81.95	266.85	16.99	35.33	57.49	30.71	93.29	87.25	164.66	9.36	23.07	93.52	52.99	13.33	7.45	41.95	2.29	38.52	55.86	17.75
80.97	68.9	146.17	12.25	28.53	85.09	47.13	91.98	84.63	138.14	6.66	25.84	92	61.26	54.93	46.67	91.43	5.15	27.83	84.97	51.05	56.08	33.18	163.26	9.58	39.66	59.17	20.32
90.92	47.62	160.54	8.37	35.36	52.38	29.66	131.68	99.71	193.51	8.94	32.01	75.72	51.53	27.58	17.58	88.4	7.32	56.4	63.76	19.89	24.52	13.39	92.84	5.96	51.58	54.6	14.42
114.2	88.17	208.14	15.84	24.07	77.21	42.36	71.76	36.84	183.77	10.14	34.79	51.34	20.05	89.65	78.17	136.42	7.24	20.18	87.2	57.3	28.43	12.78	144.2	9.35	57.8	44.94	8.86
18.89	12.99	37.85	4.15	32.01	68.75	34.32	140.34	104.52	277	17.24	25.16	74.47	37.73	99.87	85.7	149.91	7.71	34.39	85.81	57.17	133.4	131.12	154.44	10.75	6.8	98.3	84.9
148.64	133.57	237.33	17.49	29.92	89.86	56.28	106.07	98.87	142.51	9.04	24.76	93.21	69.38	94.89	91.66	134.21	4.99	32.95	96.6	68.29	17.33	14.41	52.92	3.33	41.27	83.15	27.23
91.07	86.32	145.31	10.25	16.32	94.79	59.4	93.31	72.88	183.33	12.47	21.32	78.1	39.75	55.51	37.13	105.25	5.72	34.69	66.89	35.28	24.78	14.39	95.57	7.27	61.9	58.06	15.06
108.2	105.89	173.57	9.38	23.12	97.86	61	105.93	33.7	205.5	13.61	19.72	31.81	16.4	25.18	15.91	71.16	5	42.16	63.16	22.35	59.68	30.13	184.13	9.24	61.95	50.49	16.36
107.54	96.21	163.47	8.42	23.66	89.46	58.85	32.45	16.93	68.92	5.27	39.44	52.16	24.56	102.1	71.02	223.48	12.81	27.99	69.56	31.78	37.09	16.49	95.82	7.9	50.9	44.46	17.21
73.04	60.04	145.06	9.97	20.18	82.21	41.39	111.2	100.65	220.4	15.99	27.88	90.51	45.67	142.99	118.13	228.72	9.94	35.9	82.61	51.65	29.12	24.6	85.52	5.52	18.09	84.48	28.76
98.14	88.46	172.5	14.18	16.58	90.14	51.28	133.74	127.5	205.74	9.26	22.7	95.34	61.97	51.07	24.85	92.45	8.4	38.52	48.65	26.88	73.52	46.74	167.66	8.98	28.56	63.58	27.88
131.2	107.15	265.03	13.68	25.84	81.67	40.43	53.38	26.18	148.67	12.53	34.39	49.05	17.61	52.23	38.12	97.08	5.53	39.89	72.99	39.27	85.55	58.27	169.82	11.74	31.64	68.11	34.31
115.21	107.17	260.95	19.37	14.78	93.03	41.07	134.02	114.21	219.16	12.67	23.8	85.22	52.11	81.23	49.04	185.86	10.92	36.88	60.37	26.39	141.07	118.48	248.05	13.5	40.8	83.99	47.76
101.45	86.36	204.86	16.15	24.48	85.13	42.16	122.88	91.23	218.21	10.39	37.87	74.24	41.81	64.96	54.96	107.07	8.69	15.64	84.61	51.33	66.31	33.6	200.31	12.58	44.53	50.68	16.77
72.46	30.1	166.1	10.39	25.65	41.54	18.12	55.29	19.61	132.11	7.47	45.56	35.47	14.84	51.87	45.09	83.95	3.84	35.36	86.93	53.71	43.74	27.45	115.08	8.19	31.31	62.76	23.85
94.18	81.2	198.79	9.72	35.77	86.23	40.85	94.61	66.85	227.65	14.07	23.94	70.66	29.37	27.62	24.26	38.87	2.43	19.47	87.82	62.4	30.03	16.21	93.01	5.54	47.6	53.99	17.43
127.9	107.56	236.44	12.12	30.28	84.09	45.49	88.5	81.07	121.44	8.02	24.48	91.61	66.76	95.06	90.14	145.05	10.15	26.44	94.82	62.14	60.78	25.57	162.13	11.28	41.48	42.06	15.77
141.69	126.15	218.33	19.99	22.67	89.03	57.78	81.52	72.61	168.52	9.56	29.25	89.06	43.08	82.41	74.99	132.08	8.42	23.12	90.99	56.78	39.74	21.83	134.71	7.47	52.36	54.94	16.21
174.83	154.57	266.9	10.17	29.58	88.41	57.91	73.24	31.95	156.68	9.16	42.84	43.63	20.39	71	47.02	167.78	12.28	31.31	66.23	28.03	103.83	92.81	179.56	11.2	27.83	89.39	51.69
100.61	87.63	198.99	10.62	23.6	87.09	44.03	58.55	38.93	111.63	14.03	36.67	66.49	34.87	68.73	36.91	125.5	9.62	18.52	53.7	29.41	26.43	15.34	96.42	4.91	44.53	58.05	15.91
170.44	153.06	232.27	14.47	15.17	89.8	65.9	26.36	13.27	86.09	7.57	42.64	50.35	15.41	101.83	93.59	146.8	7.46	25.84	91.91	63.75	33.57	25.99	82.02	4.04	36.33	77.41	31.69
88.04	64.56	172.72	10.24	30.6	73.33	37.38	100.66	78.88	187.88	15.47	27.88	78.36	41.98	85.67	58.49	162.42	9.29	44.02	68.27	36.01	50.74	21.89	162.07	8.66	44.71	43.13	13.5
63.75	44.82	199.6	10.54	31.68	70.3	22.45	101.06	95.42	162.52	18.82	17	94.42	58.71	138.22	94.68	228.23	10.8	36.07	68.5	41.48	47.49	18.05	132.01	8.77	50.9	38.02	13.68
98.96	31.26	211.66	16.09	27.2	31.59	14.77	128.5	117.76	218.85	16.16	23.41	91.64	53.81	33.68	22.26	71.55	5.58	36.04	66.1	31.12	150.19	126.12	234.14	11.41	40.69	83.97	53.87
107.31	47.09	174.26	9.18	17.1	43.88	27.02	103.23	89.24	167.62	9.2	28.86	86.44	53.24	31.79	19.57	80.33	6.05	38.08	61.56	24.36	14.46	12.18	34.55	3.47	25.46	84.24	35.25
80.58	72	149.69	8.7	17	89.35	48.1	100.08	91.32	163.44	11.48	23.8	91.25	55.88	26.64	22.42	40.26	1.91	34.61	84.17	55.7	59.93	35.15	162.01	10.09	40.36	58.66	21.7
71.08	60.98	136.64	9.92	22.44	85.79	44.63	83.28	48.48	191.81	11.64	31.68	58.22	25.28	140.05	128.83	204.22	7.59	35.08	91.99	63.09	40.91	15.19	144.87	11.76	48.01	37.13	10.49
89.85	75.74	178.81	10.5	26.05	84.3	42.36	93.2	82.64	120.01	7.68	16.43	88.67	68.87	89.98	83	97.22	5.2	19.72	92.25	85.37	87.98	68.04	177.04	8.8	43.52	77.33	38.43
114.7	103.38	182.67	10.71	23.07	90.12	56.59	98.8	80.08	156.04	9.51	22.44	81.05	51.32	64.82	26.6	171.38	10.69	46.08	41.04	15.52	110.38	96.28	184.18	10.83	36.18	87.22	52.27
115.61	111.91	178.76	10.34	23.8	96.8	62.6	43.37	37.2	91.1	9.61	16.19	85.76	40.83	54.98	51.5	67.22	4.06	17	93.67	76.61	38.5	21.88	120.63	10.75	36.61	56.83	18.14
102.66	95.2	165.26	10.61	20.4	92.73	57.61	145.94	127.02	256.47	14.28	29.33	87.04	49.53	35.77	25.89	73.67	4.75	33.09	72.38	35.14	47.27	16.56	132.18	7.59	46.77	35.02	12.53
42.96	16.1	99.21	7.78	25.16	37.48	16.23	111.87	94.74	195.32	10.27	34.19	84.69	48.51	40.8	22.95	98.74	6.81	43.65	56.25	23.25	38.98	16.39	150.87	11.91	59.16	42.05	10.86
90.59	67.12	185.04	10.58	25.32	74.1	36.27	63.84	36.28	138.38	9.48	35.49	56.84	26.22	127.01	104.16	228.11	17.26	43.26	82.01	45.66	88.36	45.43	207.82	12.1	65.54	51.41	21.86
86.52	74.4	168.45	7.86	37.76	85.99	44.17	124.38	106.01	227.72	15.74	19.72	85.23	46.55	89.14	74.63	142.31	8.69	21.76	83.72	52.44	34.51	15.85	103.71	5.05	54.27	45.93	15.28
88.89	72.03	175.99	10.18	31.28	81.04	40.93	127.49	106.76	222.1	10.52	32.7	83.75	48.07	91.29	61.56	175.22	11.51	20.4	67.43	35.13	30.68	28.19	45.26	3.89	29.58	91.87	62.28
102.44	90.32	208.83	12.26	19.04	88.17	43.25	56.92	37.25	147.25	7.7	48.15	65.45	25.3	47.85	28.58	104.62	11.51	32.7	59.72	27.32	45.06	22.93	128.26	10.52	29.24	50.88	17.87
56.9	44.47	135.81	7.95	36.61	78.16	32.74	103.55	89.48	145	10.33	14.96	86.41	61.71	119.91	100.11	183.02	8.56	28.2	83.49	54.7	31.33	22.84	87.02	7.97	48.83	72.92	26.25
96.65	91.38	134.46	10.77	8.84	94.55	67.96	104.62	81.72	183.62	8.66	41.96	78.11	44.5	91.87	71.4	178.99	10.37	34.68	77.72	39.89	91.03	79.98	142.96	9.38	25.16	87.86	55.94
68.81	50.25	141.01	10.26	38.52	73.02	35.63	97.52	79.05	172.22	12.39	20.87	81.06	45.9	48.88	21.81	115.75	8.42	41.96	44.62	18.84	51.69	37.47	101.29	5.51	29.24	72.48	36.99
98.16	89.48	189.45	11.22	23.8	91.16	47.23	117.34	93.94	209.07	10.87	33.4	80.06	44.93	90.73	80.6	138.95	7.05	32.01	88.84	58.01	59.97	35.49	163.31	12.27	43.33	59.18	21.73
110.2	73.2	235.54	17.93	22.01	66.43	31.08	48.68	18.82	105.64	7.4	57.12	38.67	17.82	143.6	104.04	280.89	14.79	36.45	72.45	37.04	106.17	80.01	206.75	9.09	45.92	75.35	38.7
75.87	59.98	150.35	8.14	32.33	79.06	39.89	69.53	13.06	153.74	14.43	17.68	18.78	8.49	58.35	29.37	161.57	10.79	23.12	50.33	18.18	68.91	62.39	74.41	4.31	31.28	90.54	83.85
94.63	75.92	180.64	10.56	29.24	80.23	42.03	98.92	79.96	159.18	9.5	26.52	80.84	50.23	108.19	96.19	167.44	8.77	25.84	88.91	57.45	36.16	13.84	118.34	9.44	76.22	38.27	11.69
60.39	13.52	104.5	5.39	25.05	22.39	12.94	119.71	94.04	206.6	11.74	31.54	78.56	45.52	138.02	105.37	210.19	10.88	35.77	76.34	50.13	27.97	12.88	94.88	7.25	56.36	46.05	13.57
106.73	98.91	184.3	10.01	25.74	92.67	53.67	149.51	113.93	254.66	12.4	40.58	76.2	44.74	80.32	35.87	137.65	8.65	37.14	44.66	26.06	64.79	38.17	155.12	9.96	37.31	58.92	24.61
106.06	90.69	202.49	12.13	19.48	85.5	44.78	160.54	124.84	289.78	15.57	21.76	77.76	43.08	82.83	62.12	154.24	11.12	29.92	75	40.28	42.65	22.13	141.42	9.48	59.84	51.88	15.65
76.53	62.2	152.09	9.87	28.56	81.28	40.9	94.77	83.52	147.47	8.09	33.01	88.13	56.64	147.47	121.72	275.14	20.03	25.16	82.54	44.24	90.72	79.95	158.88	10.62	26.82	88.13	50.32
71.58	60.73	119.19	9.11	26.82	84.85	50.96	29.79	9.56	58.16	5.55	51.58	32.09	16.44	51.08	33.73	108.71	10.91	16.48	66.05	31.03	42.97	25.15	129.57	8.64	55.08	58.52	19.41
91.81	81.09	188.69	10.58	42.44	88.33	42.98	163.91	137.13	269.58	11.33	37.83	83.67	50.87	87.34	79.07	138.01	7.91	24.48	90.53	57.29	121.31	110.82	169.26	6.2	34.68	91.35	65.47
80.28	73.2	154.58	8.96	25.16	91.18	47.35	48.26	22.18	102.9	11.1	29.92	45.96	21.55	33.1	13.8	98.68	8.6	43.33	41.69	13.98	114.35	91.17	163.83	13.23	35.26	79.73	55.65
82.93	77.54	183.85	14.58	15.56	93.5	42.18	126.18	116.56	145.53	14.78	13.75	92.38	80.09	34.06	21.21	55.92	3.3	23.8	62.26	37.93	75.5	63.78	142.43	13	22.08	84.48	44.78
101.31	96.37	199	13.19	25.16	95.12	48.42	104.52	84.18	213.57	12.65	20.4	80.54	39.42	158.14	140.65	230.4	7.99	40.8	88.94	61.05	26.15	20.3	41.01	2.43	33.24	77.63	49.5
97.07	76.15	210.64	13.5	25.84	78.45	36.15	88.94	83.29	146.16	8.8	19.41	93.65	56.99	37.62	14.45	57.48	3.45	29.24	38.41	25.14	107.63	91.54	211.5	11.11	39.3	85.05	43.28
100.62	94.16	175.71	11.79	23.12	93.59	53.59	97.32	84.3	163.48	10.97	20.4	86.62	51.56	58.18	43.13	95.25	6.05	23.12	74.13	45.28	114.19	93.97	195.78	6.93	44.67	82.29	48
102.87	85.19	157.43	7.13	33.09	82.82	54.12	136.79	126.38	213.39	12.18	34.09	92.39	59.22	51.86	19.72	119.26	15.11	53.19	38.02	16.53	69.75	45.87	94.3	6.44	29.55	65.76	48.64
106.95	63.69	184.94	13.55	21.76	59.55	34.44	188.65	170.48	351.69	20.61	17.1	90.37	48.47	36.56	17.12	130.41	7.4	46.92	46.83	13.13	53.63	20.56	168.02	14.13	28.56	38.34	12.24
71.17	57.61	146.37	6.58	36.72	80.94	39.36	212.43	197.97	314.29	13.72	22.44	93.2	62.99	41.19	18.2	112.78	7.47	48.28	44.18	16.14	39.48	13.93	116.18	8.8	38.93	35.29	11.99
94.5	83	191.15	14.64	21.76	87.83	43.42	29.83	1.65	81	16.29	77.52	5.53	2.04	76.21	58.23	168.28	9.35	32.38	76.42	34.61	119.4	89.28	260.23	13.97	41.34	74.77	34.31
111.81	100.56	195.07	11.69	23.12	89.94	51.55	94.07	91.05	148.99	9.17	15.81	96.79	61.11	28.91	15.8	96.67	5.91	60.53	54.65	16.35	31.96	15.19	107.1	5.73	61.95	47.53	14.18
59.54	28.97	136.12	8.71	19.04	48.66	21.28	112.4	91.94	224.7	14.82	26.68	81.79	40.92	71.65	36.23	178.18	13.06	25.16	50.56	20.33	123.9	119.76	135.22	6.06	16.43	96.66	88.57
71.26	56.26	140.59	7.91	24.93	78.94	40.01	93.04	71.27	184.28	22.39	25.05	76.6	38.67	46.69	19.94	108.44	4.67	43.52	42.71	18.39	61.67	24.81	119.65	9.62	22.96	40.22	20.73
98.31	92.13	163.56	7.89	24.35	93.71	56.33	119.98	86.07	226.58	17.85	37.28	71.74	37.99	82.93	73.61	113.36	6.85	21.76	88.76	64.94	74.84	46.09	165.46	17.62	15.49	61.58	27.85
118.92	109.11	215.56	15.28	25.05	91.76	50.62	112.86	93.6	213.21	9.51	34.68	82.94	43.9	54.63	38.96	104.73	6.69	26.13	71.32	37.21	60.55	50.84	102.75	7.4	29.92	83.96	49.48
62.07	56.43	106.07	9.83	14.96	90.91	53.2	134.32	75.07	294.23	18.76	28.03	55.89	25.51	63.67	38.26	100.77	6.5	25.84	60.09	37.96	78.88	45.18	244.22	12.48	34.79	57.27	18.5
74.83	58.89	160.65	11.11	16.32	78.7	36.66	69.16	60.1	118.12	7.38	13.93	86.9	50.88	81.64	45.17	150.12	7.33	41.27	55.32	30.09	111.46	99.44	164.09	17.23	6.65	89.22	60.6
59.19	43.57	130.55	9.86	17	73.61	33.38	132.49	110.43	274.22	17.67	22.7	83.35	40.27	26.32	9.5	64.82	5.26	41.27	36.1	14.66	46.7	31.33	105.41	8.39	28.56	67.1	29.73
104.33	45.19	212.52	20.22	12.92	43.32	21.27	60.97	56.2	122.83	7.76	35.08	92.18	45.76	18.9	9.57	48.56	3.38	42.44	50.62	19.7	37.48	19.72	117.13	10.04	44.88	52.61	16.84
77.14	36.3	153.31	13.23	24.64	47.06	23.68	121.35	89.74	206.84	20.97	31.96	73.95	43.39	151.72	127.48	263.25	17.47	17	84.02	48.43	43.9	32.82	122.87	9.33	33.7	74.76	26.71
60.07	19.54	120.78	12.2	13.7	32.53	16.18	70.59	63.13	131.21	11.5	22.27	89.43	48.11	29.88	17.38	95.87	6.91	36.45	58.16	18.13	38.47	21.31	154.24	9.93	76.16	55.4	13.82
90.42	67.18	179.9	11.22	20.9	74.3	37.34	145.99	70.27	318.89	17.57	40.12	48.14	22.04	80.88	34.95	211.73	12.67	37.14	43.21	16.51	45.65	30.3	102.47	17.26	43.52	66.38	29.57
98.31	92.89	182.22	12.65	22.27	94.49	50.98	142.81	126.61	228.14	13.31	19.72	88.66	55.5	127.65	91.77	243.14	16.66	29.19	71.89	37.74	36.07	13.48	97.53	7.26	25.84	37.37	13.82
62.99	56.99	119.94	11.2	14.28	90.48	47.52	97.78	68.97	204.42	13.53	21.08	70.54	33.74	115.62	93.85	182.98	10.93	33.32	81.18	51.29	35.85	15.5	96.99	6.28	43.33	43.23	15.98
109.43	93.32	192.78	10.05	22.44	85.28	48.41	143.77	120.73	248.3	10.03	41.27	83.98	48.62	63.05	52.9	104.78	7.65	23.12	83.91	50.49	40.49	22.63	107.32	6.45	59.16	55.9	21.09
115.18	100.91	189.43	12.21	22.53	87.61	53.27	77.79	73.78	172.55	9.02	23.12	94.84	42.76	99.71	94	177.8	11.03	26.52	94.27	52.87	80.79	57.69	140.78	8.27	31.31	71.4	40.98
159.39	149.95	259.71	13.35	30.6	94.08	57.73	170.77	122.25	346.66	18.39	26.18	71.59	35.27	29.05	12.81	82.72	8.41	49.64	44.11	15.49	111.65	101.97	229.37	14.49	19.72	91.33	44.46
48.84	28.93	103.93	9.02	35.65	59.25	27.84	87.77	71.11	128.17	8.38	21.08	81.01	55.48	57.11	7.54	175.2	12.29	49.4	13.2	4.3	19.66	13.07	66.01	4.07	46.77	66.5	19.81
96.92	78.53	155.99	10.39	20.4	81.02	50.34	47.67	34.84	69.14	4.54	24.76	73.09	50.39	84.68	74.2	132.74	8.52	24.76	87.63	55.9	113.72	96.55	281.51	15.72	17.88	84.9	34.3
93.21	83.46	197.13	11.26	23.12	89.54	42.33	114.04	78.62	262.76	16.16	37.83	68.94	29.92	93.96	80.67	159.54	9.92	30.26	85.85	50.56	51.19	22.78	163.54	9.84	49.52	44.51	13.93
78.87	62.34	169.04	18.97	15.2	79.04	36.88	100.47	88.46	150.11	9.4	33.7	88.04	58.93	55.83	53.87	65.26	2.12	31.96	96.49	82.54	55.99	29.46	103.69	8.43	25.54	52.62	28.42
130.58	122.66	214.41	11.63	15.81	93.93	57.2	150.35	129.26	293.37	22.16	26.44	85.98	44.06	32.12	15.62	84.21	5.95	39.44	48.62	18.55	130.63	122.22	192.16	11.1	26.05	93.56	63.6
100.05	84.41	202.25	13.5	26.29	84.37	41.73	106.58	84	195.98	8.25	33.32	78.82	42.86	130.95	118.7	202.23	9.78	33.4	90.64	58.7	28.7	13.71	105.17	7.01	66.03	47.78	13.04
54.27	50.41	71.19	5.94	30.26	92.89	70.81	88.03	81.38	134.75	6.62	34.49	92.44	60.39	87.41	81.72	93.11	4.29	16.78	93.49	87.77	66.61	45.24	149.72	7.53	47.46	67.93	30.22
98.16	55.08	180.23	22.11	22.96	56.11	30.56	185.17	160.03	350.98	17.98	23.8	86.42	45.59	59.9	28.34	145.34	8.99	57.12	47.32	19.5	103.68	92.48	192.02	9.68	38.96	89.19	48.16
61.96	46.94	127.24	10.1	21.76	75.76	36.89	151.08	131.33	240.97	9.91	36.72	86.93	54.5	175.99	145.01	249.14	7.96	42.84	82.4	58.2	93.59	46.55	193.72	13.87	41.96	49.74	24.03
97.58	78.13	214.15	12.53	21.76	80.07	36.49	100.66	71.05	217.8	14.68	19.04	70.58	32.62	81.96	72.68	139.42	6.21	31.12	88.68	52.13	69.4	52.29	155.43	11.6	31.86	75.35	33.64
52.86	35.93	130.05	11.37	31.28	67.97	27.62	36.44	14.42	125.76	8.63	48.83	39.56	11.46	95.22	79.25	156.42	11.7	23.8	83.23	50.66	100.5	64.03	248.17	10.84	37.97	63.71	25.8
153.93	118.75	339.94	28.4	21.57	77.15	34.93	26.44	18.21	53.06	4.1	31.28	68.89	34.33	100.96	84.82	151.46	8.95	22.27	84.02	56.01	81.58	63.06	171.7	13.76	38.41	77.3	36.73
106.68	104.03	142.13	8.92	23.8	97.51	73.19	125	93.51	266.94	13.23	29.24	74.81	35.03	116.81	103.46	212.47	9.83	37.57	88.57	48.7	29.34	12.49	95.37	7.09	92.85	42.56	13.09
66.96	44.26	124.16	15.51	42.84	66.11	35.65	53.51	22.59	125.35	10.49	42.03	42.21	18.02	40.7	22.74	124.22	23.75	43.52	55.88	18.31	62.34	39.33	191.18	10.87	45.39	63.09	20.57
101.28	85.85	233.97	12.88	27.1	84.76	36.69	91.89	56.82	225.56	17.85	16.51	61.84	25.19	115.46	109	173.67	9.06	28.56	94.4	62.76	42.54	26.37	145.56	11.21	41.75	61.99	18.12
67.03	54.04	111.39	7.74	14.28	80.63	48.52	113.06	90.09	213.74	10.3	17.2	79.68	42.15	19	9.69	62.26	4.96	27.51	51.01	15.57	87.34	40.87	234.46	14.52	54.4	46.8	17.43
72.73	1.9	170.54	25.71	96.66	2.61	1.11	127.96	112.12	206.02	9.73	39.89	87.63	54.42	19.36	13.72	56.17	4.06	38.01	70.89	24.43	68.49	17.18	154.56	29.36	37.31	25.09	11.12
77.58	68.88	177.46	13.79	15.64	88.78	38.81	92.3	64.63	195.89	11.84	38.72	70.02	32.99	126.93	105.18	245.42	12.92	45.28	82.87	42.86	28.3	16.08	90.6	5.53	46.24	56.81	17.74
84.57	70.56	159.11	10.66	21.08	83.43	44.35	16.51	9.53	37.72	2.64	35.46	57.72	25.27	78.44	69.81	124.54	8.11	20.67	89	56.05	46.75	29.05	148.71	9.73	50.79	62.15	19.54
57.35	47.9	113.56	9.07	17	83.53	42.18	83.06	69.78	149.41	7.92	30.95	84.01	46.7	47.14	34.59	173.2	10.63	30.28	73.38	19.97	33.12	17.4	111.21	6.24	40.8	52.52	15.64
96.76	92.64	185.58	15.25	23.12	95.74	49.92	128.67	114.63	226.77	17.52	23.39	89.09	50.55	112.88	27.16	212.96	11.68	37.76	24.06	12.75	105.13	50.34	252.5	14.82	32.01	47.89	19.94
88.5	78.44	158.89	12.41	23.22	88.64	49.37	84.79	52.59	186.88	15.67	28.56	62.03	28.14	71.13	61	137.95	10.82	23.8	85.76	44.22	38.81	15.36	144.02	9.72	51.68	39.58	10.67
53.67	7.41	102.39	12.86	26.52	13.8	7.23	99.49	88.53	162.97	7.04	38.52	88.99	54.32	32.76	15.35	118.59	9.55	41.96	46.87	12.95	36.41	1.75	92.78	13.52	39.89	4.81	1.89
70.04	62.25	129.98	12.08	22.44	88.88	47.89	163.17	128.95	300.49	14.54	30.26	79.03	42.91	37.64	21.41	110.36	8.76	30.26	56.88	19.4	51.32	21.69	133.62	11.11	41.37	42.26	16.23
133.21	121.5	204.4	11.13	26.75	91.21	59.44	175.68	156.04	311.4	23.99	29.24	88.82	50.11	77.11	42.15	196.2	12.6	47.31	54.67	21.48	162.64	161.87	182.8	7.51	18.79	99.53	88.55
89.26	74.63	206.34	14.28	16.51	83.62	36.17	128.81	88.26	224.02	13.69	37.83	68.51	39.4	62.36	51.59	121.64	10.2	27.2	82.73	42.41	97.77	68.44	212.58	13.53	46.3	70	32.19
91.52	80.85	173.77	10.39	24.48	88.34	46.53	149.26	123.11	279.14	17.82	24.31	82.48	44.1	73.66	52.77	148.39	11.89	29.24	71.63	35.56	140.13	103	225.31	7.84	48.71	73.5	45.72
102.14	93.42	162.25	9.97	30.61	91.47	57.58	44.35	12.99	89.41	11.89	54.78	29.29	14.53	43.8	17.31	101.96	10.91	45.39	39.51	16.97	126.53	82.56	285.77	12.94	38.08	65.25	28.89
87.01	73.94	175.3	12.99	21.76	84.98	42.18	91.51	70.23	186.25	19.47	40.8	76.75	37.71	83.67	71.8	151.3	12.21	19.72	85.81	47.45	70.16	55.28	137.7	7.47	41.24	78.79	40.14
63.69	44.8	171.52	9.56	32.7	70.34	26.12	69.05	60.35	172.68	17.19	16.19	87.4	34.95	38.27	14.63	52.32	2.91	24.76	38.25	27.97	18.66	8.34	54.83	4.24	38.93	44.7	15.21
76.67	64.37	183.12	12.19	25.79	83.96	35.15	81.19	69.58	144.42	9.14	30.26	85.7	48.18	42.35	19.19	88.99	4.44	40.58	45.3	21.56	106.5	30.81	225.88	11.6	49.52	28.93	13.64
52.7	33.52	161.45	11.41	46.08	63.61	20.76	160.55	111.17	297.08	14.19	38.52	69.24	37.42	53.69	12.5	105.95	8.48	28.56	23.29	11.8	33.36	2.16	81.94	6.49	39.44	6.47	2.63
60	24.82	84.58	5.77	22.53	41.36	29.34	110.11	102.55	211.7	14.36	16.9	93.13	48.44	30.24	18.66	83.12	7.9	47.31	61.68	22.44	64.18	44.16	205.89	11.01	42.44	68.81	21.45
111.79	73.41	216.8	13.6	41.96	65.67	33.86	109.99	65.3	182.7	13.83	23.39	59.37	35.74	86.3	79.17	113.89	6.88	21.57	91.74	69.52	29.77	16.05	92.88	5.71	70.84	53.9	17.28
77.93	23.66	131.28	11.55	27.2	30.36	18.02	86.67	78.18	163.46	11.52	23.39	90.21	47.83	109.38	99.52	146.3	8.67	17	90.98	68.03	66.28	22.97	189.45	15.4	25.84	34.66	12.12
74.35	47.17	158.97	15.26	13.46	63.45	29.67	126.02	115.38	236.48	11.62	27.88	91.56	48.79	78.01	47.58	180.63	11.27	25.84	60.99	26.34	104.31	76.65	237.3	15.67	25.84	73.49	32.3
140.81	110.21	238.75	12.4	31.83	78.26	46.16	81.09	64.36	154.9	13.56	23.12	79.37	41.55	49.51	27.77	126.04	8.33	28.89	56.08	22.03	102.09	87.25	175.04	12.21	27.88	85.46	49.84
52.13	34.31	115.58	9.37	21.08	65.81	29.68	124.63	68.17	273.32	18.2	31.28	54.7	24.94	100.2	71.97	235.73	14.43	29.15	71.82	30.53	60.57	39.42	139.77	7.47	40.58	65.09	28.2
50.22	39.52	107.11	9.63	22.7	78.69	36.9	147.61	128.13	234.75	13.98	22.08	86.8	54.58	66.07	38.74	147.51	10.85	48.44	58.63	26.26	85.68	62.53	195.82	14.73	14.44	72.99	31.93
67.73	50.42	172	9.59	26.82	74.45	29.32	144.07	74.09	288.81	23.07	23.12	51.42	25.65	91.07	80.09	141.02	7.5	33.75	87.95	56.79	38.47	17.77	143.53	9.25	61.23	46.18	12.38
64.9	56.6	143.18	9.5	22.44	87.21	39.53	90.58	75.23	170.27	12.39	25.79	83.05	44.18	21.95	16.5	70.4	4.13	46.24	75.17	23.44	33.86	20.37	107.18	8	35.77	60.16	19.01
83.57	75.59	152.32	8.23	20.4	90.45	49.62	108.84	102.04	197.42	15.81	15.82	93.76	51.69	26.12	18.49	94.85	12.38	43.45	70.81	19.5	43.24	32.37	128.38	6.95	43.83	74.86	25.22
83.15	73.26	138.31	8.98	24.48	88.11	52.97	123.48	110.29	234.32	16.78	24.48	89.32	47.07	63.97	44.07	128.27	9.95	37.14	68.9	34.36	48.45	27.32	111.1	7.92	35.77	56.39	24.59
114.84	107.47	225.85	14.34	15.13	93.59	47.59	128.41	111.6	225.89	11.34	40.12	86.91	49.4	66.9	48.55	134.68	7.07	31	72.57	36.05	32.43	15.25	97.58	6.36	43.33	47.04	15.63
84.54	43.06	150.68	10.42	26.27	50.93	28.58	123.2	110.8	219.29	9.72	38.97	89.94	50.53	58.85	50.26	90.76	5.99	25.05	85.41	55.38	32.68	20.76	122.1	5.3	44.02	63.55	17.01
84.71	70.25	164.95	9.86	24.76	82.93	42.59	87.04	65.57	165.3	13.54	24.76	75.33	39.66	141.93	78.81	223.29	7.91	36.04	55.52	35.29	69.11	65.89	79.08	4.62	32.01	95.33	83.31
63.46	48.55	112.08	11.3	16.38	76.51	43.32	36.13	12.33	94.48	10.12	35.08	34.13	13.05	154.83	130.8	232.4	8.45	41.05	84.48	56.28	37.55	20.76	161.43	10.66	55.71	55.3	12.86
105.94	17.21	244.34	17.13	52	16.24	7.04	125.63	111.28	204.45	11.18	25.05	88.57	54.43	115.2	105.8	169.71	8.71	26.14	91.84	62.34	39.25	24.43	123.25	8.89	39.44	62.25	19.82
48.76	37.37	103.79	11.87	23.66	76.66	36.01	113.77	103.09	184.49	11.48	17.88	90.61	55.88	37.26	30.58	70.96	6	27.88	82.06	43.09	60.99	43.19	92.59	6.21	36.18	70.83	46.65
63.56	38.73	132.61	10.68	37.4	60.93	29.2	11.61	8.48	27.44	2.09	34.56	72.98	30.89	85.7	65.98	171.53	12.13	15.64	76.99	38.47	68.62	37.66	165.98	11.91	26.05	54.88	22.69
30.13	8.38	68.75	9.54	56.19	27.82	12.19	97.75	85.2	161.88	11	23.12	87.16	52.63	63.25	1.94	159.89	10.56	54.19	3.07	1.21	140.56	108.9	256.03	11.16	38.52	77.48	42.53
66.29	44.26	140.53	9.17	23.07	66.77	31.5	56.65	20.54	128.46	9.04	25.16	36.25	15.99	141.09	114.99	210.15	8.38	41.96	81.5	54.72	41.78	15.4	107.36	7.46	47.73	36.87	14.35
80.38	66.78	172.06	11.21	22.67	83.07	38.81	180.4	162.88	268.29	10.22	38.52	90.29	60.71	48.56	23.3	136.07	11.31	40.58	47.97	17.12	35.08	21.12	137.68	11.66	51.68	60.22	15.34
58.28	28.76	102.37	5.75	38.27	49.35	28.09	78.32	3.16	161.27	9.44	50.32	4.03	1.96	80.33	52.82	165.69	11.73	28.56	65.76	31.88	28.05	13.33	98.39	4.83	48.71	47.53	13.55
61.25	48.36	164.72	13.65	24.48	78.96	29.36	137.98	124.74	218.83	11.41	25.34	90.4	57	70.15	6.8	109.49	7.32	34.68	9.69	6.21	9.68	7.79	26.32	1.84	28.89	80.42	29.58
119.14	96.32	213.31	12.64	23.8	80.85	45.16	91.21	83.36	128.95	7.06	25.05	91.4	64.65	70.16	62.84	127.25	14.61	23.77	89.56	49.38	20.83	15.52	70.77	3.53	49.03	74.48	21.93
65.62	46.52	148.8	12.82	27.88	70.89	31.26	71.45	42.75	125.28	11.25	29.92	59.83	34.12	43.12	17.82	85.08	6.93	29.24	41.32	20.95	23.53	12.49	88.54	5.53	51	53.06	14.1
65.54	55.71	124.23	7.52	27.88	85	44.84	116.22	108.31	198.4	10.54	21.08	93.19	54.59	45.07	19.85	106.09	10.59	48.57	44.05	18.71	14.07	10.95	46.3	2.84	25.01	77.84	23.66
50.77	29.1	83.69	7.1	25.34	57.33	34.78	71.38	66.25	134.1	9.22	27.88	92.81	49.4	71.91	24.03	127.59	10.73	24.35	33.41	18.83	33.72	27.92	60.28	3.71	29.24	82.81	46.32
82.36	73.29	195.72	11.92	21.76	88.98	37.44	88.08	69.28	220.01	21.39	22.54	78.65	31.49	56.54	41.97	128.98	10.45	15.82	74.24	32.54	26.48	17.66	88.14	4.17	38.76	66.69	20.04
91.68	43.9	208.97	12.18	39.89	47.89	21.01	122.02	102.44	216.78	12.93	23.12	83.95	47.25	40.83	14.59	107.63	11.49	38.08	35.74	13.56	17.4	10.7	47.47	3.45	25.86	61.52	22.55
94.84	41.69	182.31	14.84	25.65	43.96	22.87	95.11	17.41	163.32	11.34	48.15	18.31	10.66	72.71	64.71	115.28	6.78	35.77	88.99	56.13	29.29	21.8	84.22	6.19	23.12	74.42	25.89
102.19	96.99	172.14	10.23	30.62	94.91	56.34	166.84	110.63	302.9	13.27	26.06	66.31	36.53	99.22	95.77	156.18	12.51	16.97	96.52	61.32	24.9	18.84	106.7	5.66	35.77	75.66	17.66
106.56	97.35	186.86	9.84	25.65	91.35	52.1	53.69	22.82	134.2	13.03	26.52	42.5	17	98.32	82.32	146.45	9.36	16	83.72	56.21	34.83	32.09	79.69	4.32	25.84	92.13	40.27
86.18	75.65	157.56	15.24	17	87.78	48.01	92.02	80.04	151.88	8	34.68	86.98	52.7	111.8	78.3	227.51	13.38	29.56	70.04	34.42	14.51	9.25	65.97	2.85	59.15	63.72	14.02
91.67	81.15	155.7	9.62	22.01	88.52	52.12	81.65	79.2	138.79	7.35	21.76	97	57.06	64.18	58.79	112.68	10.26	12.92	91.6	52.17	34.7	7.25	146.23	7.54	61.93	20.89	4.96
92.92	71.45	155.75	10.27	23.12	76.89	45.88	107.92	96.39	213.01	20.89	21.12	89.31	45.25	92.74	85.84	123.39	5.12	28.86	92.55	69.57	56.03	47.15	84.91	5.15	34.68	84.17	55.53
72.18	50.95	160.91	10.46	28.53	70.59	31.66	30.56	13.59	52.15	6.54	44.2	44.48	26.07	169.04	143.34	229.69	8.9	34.61	84.79	62.4	42.09	10.24	179.54	8.08	58.46	24.33	5.7
102.23	91.26	173.79	10.4	22.01	89.27	52.51	86.1	72.15	146.74	10.2	18.36	83.8	49.17	103.79	85.69	187.64	8.68	43.65	82.57	45.67	17.81	4.55	51.42	8.93	53.72	25.53	8.84
61.25	17.29	132.24	7.57	47.6	28.23	13.07	128.89	109.25	226.46	12.82	22.29	84.76	48.25	161.54	138.92	294.06	19.39	19.04	86	47.24	20.49	11.05	81.36	5.84	63.58	53.94	13.59
88.24	83.13	107.4	7.4	14.96	94.21	77.4	105.29	96.13	172.65	10.1	35.2	91.3	55.68	142.65	121.64	205.19	7.23	36.72	85.27	59.28	42.25	9.28	112.71	9.19	25.34	21.96	8.23
87	77.12	157.99	9.08	34.39	88.64	48.81	63.6	50.04	138.26	8.03	29.92	78.67	36.19	89.21	83.9	127.28	9.16	16	94.05	65.91	18.52	7.77	70.47	3.84	59.15	41.95	11.02
68.17	45.77	144.77	7.34	38.08	67.14	31.62	72.86	43.64	166.76	12.24	25.84	59.89	26.17	127.32	111.49	190.79	7.8	41.27	87.57	58.44	27.44	19.9	105.45	5.29	34.49	72.53	18.87
87.8	75.63	159.89	9.73	28.53	86.13	47.3	80.34	40.62	194.93	13.46	40.12	50.55	20.84	57.85	35.07	112.53	11.5	14.96	60.61	31.16	45.76	12.6	129.23	10.73	25.34	27.53	9.75
168.49	147.39	271.44	15.54	22.01	87.48	54.3	134.92	115.91	210.23	10.76	30.75	85.91	55.14	126.57	104.01	211.36	8.46	35.08	82.18	49.21	20.49	2.67	81.56	10.84	83.77	13.04	3.27
75.5	13.73	129.75	11.01	31.64	18.18	10.58	95.28	87.36	172.02	9.4	19.33	91.68	50.78	28.69	22.53	55.7	2.9	31.31	78.51	40.44	157.61	6.09	200.18	8.93	43.84	3.86	3.04
95.3	82.87	177.42	10.48	31.96	86.95	46.71	141.87	90.91	272.17	17.01	27.28	64.08	33.4	80.28	76.57	139.95	9.61	26.52	95.38	54.72	28.43	21.45	95.16	4.74	39.2	75.45	22.54
87.36	76.07	191.42	12.93	18.65	87.08	39.74	62.99	37.21	158.57	10.86	39.2	59.08	23.47	105.75	89.52	187.37	13.99	25.84	84.65	47.78	18.34	16.44	43.31	1.97	44.02	89.65	37.97
80.33	72.8	160.81	15.85	20.4	90.63	45.27	111.72	96.61	180.94	10.81	23.94	86.48	53.39	23.52	12	94.93	8.15	45.85	51	12.64	26.3	12.26	95.76	5.79	54.4	46.63	12.8
102.79	75.81	231.42	17.43	27.14	73.75	32.76	111.45	63.77	214.76	10.98	28.56	57.21	29.69	147.35	120.47	212.64	12.06	13.63	81.76	56.65	20.38	6.23	85.46	4.59	66.88	30.57	7.29
88.77	41.41	173.28	14.45	26.52	46.64	23.9	100.19	85.59	202.45	11.07	40.12	85.43	42.28	116.32	101.91	202	11.16	34.97	87.61	50.45	23.2	16.89	83.49	4.43	59.84	72.77	20.23
89.27	79.88	173.94	12.87	25.84	89.48	45.92	149.82	116.28	241.89	10.67	35.77	77.61	48.07	27.47	13.67	84.73	4.96	49.98	49.75	16.13	20.55	11.26	73.74	4.25	35.77	54.81	15.27
90.7	88.39	132.43	8.11	25.84	97.45	66.74	166.54	128.92	253.52	8.39	46.08	77.41	50.85	104.48	95.08	147.88	10.24	20.4	91	64.29
73.38	58.15	161.96	10.45	38.08	79.24	35.9	70.35	13.91	137.35	13.18	23.8	19.78	10.13	47.72	35.37	106.27	9.89	31.96	74.11	33.28
41.23	17.84	85.05	6.92	37.57	43.28	20.98	91.14	77.56	166.16	10.41	24.48	85.1	46.68	163.52	129.22	287.5	13.38	27.83	79.02	44.94
65.89	22.93	134.34	10.69	38.27	34.8	17.07	110.05	69.5	288.23	18.33	26.52	63.15	24.11	37.85	15.63	110.06	6.85	41.08	41.29	14.2
90.11	74.38	202.36	13.35	25.84	82.55	36.76	160.54	120.54	299.82	16.64	23.12	75.08	40.2	146.65	127.7	232.93	7.78	48.96	87.08	54.82
93.95	80.15	171.67	9.32	20.4	85.32	46.69	90.8	81.12	160.62	10.64	23.22	89.34	50.5	68.1	39.62	177.05	11.3	36.45	58.18	22.38
79.36	75.06	143.02	9.95	24.35	94.57	52.48	89.99	83.67	137.21	6.75	32.33	92.97	60.98	158.43	143.42	199.4	7.95	27.88	90.53	71.92
60.93	11.22	91.83	9.68	27.78	18.42	12.22	57.55	16.77	118.95	8.7	23.8	29.13	14.1	42.97	21.72	111.74	7.75	63.24	50.53	19.43
87.39	12.38	163.24	10.85	37.14	14.17	7.58	91.88	76.52	141.48	8.81	31.64	83.27	54.08	75.11	67.52	109.8	6.17	27.2	89.9	61.5
100.59	89.48	174.73	12.23	22.44	88.95	51.21	149.15	140.66	253.53	11.44	29.92	94.31	55.48	89.52	81.53	136.79	8.09	23.66	91.07	59.6
55.32	12.12	132.38	21.94	35.9	21.91	9.16	27.73	18.59	60.42	4.55	37.57	67.02	30.76	135.86	111.82	224.77	13.34	26.52	82.31	49.75
82.14	75.28	157.36	9.86	22.7	91.65	47.84	103.56	93.08	182.83	9.45	24.35	89.88	50.91	58.01	33	150.65	7.57	47.31	56.88	21.9
104.41	98.92	190.54	10.88	29.92	94.74	51.92	56.59	32.52	207.75	12.25	50.9	57.47	15.65	104.92	87.8	133.01	8.43	16.9	83.69	66.01
115.35	108.49	174.05	11.36	19.95	94.05	62.33	65.75	29.78	140.24	10.29	36.45	45.3	21.24	112.13	101.16	174.92	7.64	35.9	90.21	57.83
28.18	17.95	69.51	8.1	10.77	63.7	25.82	55.52	37.02	95.99	6.37	41.05	66.69	38.57	25.88	19.28	44.99	3.3	33.7	74.52	42.86
119.36	80.24	210.87	15.17	25.45	67.22	38.05	114.27	53.14	235.23	13.86	33.09	46.5	22.59	91.96	69.08	181.98	8.69	38.76	75.12	37.96
86.08	69.76	176.33	12.81	15.34	81.04	39.56	71.16	40.25	175.06	12.15	29.92	56.57	22.99	53.46	28.18	118.27	8.47	48.28	52.7	23.82
88.18	7.81	136.56	11.05	35.36	8.85	5.72	123.04	80.88	215.23	14.52	38.47	65.73	37.58	25.94	11.97	96.51	7.39	61.21	46.17	12.41
115.34	103.76	197.91	11.41	22.53	89.96	52.43	52.43	24.1	102.99	7.46	42.64	45.97	23.4	57.99	49.52	91.8	6.72	23.39	85.4	53.94
97.36	70.77	191.97	22.62	25.74	72.69	36.87	60.78	52.32	100.51	6.98	30.95	86.07	52.05	35.92	11.43	82.91	5.12	38.76	31.83	13.79
92.14	85.48	138.32	8.53	21.76	92.77	61.8	86.28	47.03	190.06	12.08	43.14	54.51	24.75	130.32	125.33	148.46	8.69	15.67	96.17	84.42
105.58	89.3	189.13	8.67	27.2	84.58	47.22	115.06	103.18	206.59	12.83	25.39	89.67	49.94	113.16	84.88	215.42	10.09	35.77	75	39.4
107.31	91.64	203.21	14.2	13.54	85.4	45.1	108.82	72.74	193.19	10.39	34.68	66.84	37.65	47.42	22.21	130.79	8.93	44.88	46.83	16.98
84.51	62.77	153.85	15.84	15.64	74.27	40.8	95.89	77.01	162.87	12.86	21.08	80.31	47.29	20.71	12.62	72.04	4.34	42.24	60.92	17.51
55.08	49.43	65.85	4.45	19.72	89.74	75.06	136.1	123.4	178.74	10.04	20.42	90.67	69.04	64.76	27.77	151.29	9.69	39.21	42.87	18.35
106.1	95.07	177.97	10.23	21.76	89.61	53.42	96.9	76.25	180.26	8.2	42.24	78.7	42.3	59.9	54.17	103	7.09	23.8	90.44	52.59
45.42	41.61	104.69	6.08	21.12	91.6	39.75	83.3	68.78	165.77	10.67	22.44	82.57	41.49	121.95	110.58	193.61	9.71	25.84	90.68	57.12
97.39	88.52	179.7	11.12	13.6	90.89	49.26	176.91	148.18	319.82	14	27.2	83.77	46.33	108.63	74.68	210.76	10.94	37.57	68.75	35.43
135.06	129.86	224.51	12.57	23.12	96.15	57.84	106.81	83.67	249.33	21.8	29.92	78.34	33.56	72.48	60.64	142.17	10.31	35.9	83.66	42.65
106.58	92.84	233.76	18.74	15.13	87.11	39.72	126.31	107.26	198.59	11.45	38.96	84.92	54.01	120.95	111.67	176.29	12.53	17.68	92.32	63.34
65.52	43.07	118.79	9.03	22.44	65.74	36.25	102.36	71.86	188.7	11.27	30.6	70.2	38.08	26.98	10.16	79.15	6.88	40.12	37.66	12.84
91.95	74.65	171.74	9.99	17.68	81.18	43.46	50.59	41.53	92.19	7.96	24.93	82.09	45.05	117.32	111.86	153.79	9.26	11.4	95.35	72.74
88.58	82.75	122.63	5.47	29.58	93.41	67.48	137.46	125.54	220.85	12.48	28.62	91.33	56.84	28.73	17.81	98.33	6.84	51.59	61.97	18.11
42.95	35.53	99.06	5.98	34.72	82.73	35.86	111.04	89.93	215.3	12.17	27.99	80.99	41.77	27.27	14.13	93.04	5.8	43.84	51.81	15.19
101.65	91.94	144.32	12.85	14.96	90.44	63.7	60	39.27	134.42	6.72	37.83	65.45	29.21	27.82	13.78	113.46	11.47	52.96	49.51	12.14
116.53	105.63	185.22	10.97	26.42	90.65	57.03	99.59	88.09	167.56	10.5	21.76	88.45	52.57	40.75	25.72	125.3	7.73	46.92	63.11	20.52
104.39	84.07	219.74	15.45	25.16	80.54	38.26	62.91	23.24	116.91	9.7	25.84	36.94	19.88	23.55	12.71	78.66	4.28	57.05	53.98	16.16
81.12	78.93	137.17	8.8	16.32	97.29	57.54	69.74	62.61	80.87	3.71	25.84	89.77	77.41	142.08	127.19	257.05	11.37	33.7	89.52	49.48
28.91	17.39	113.81	5.5	48.83	60.17	15.28	111.44	88.49	202.17	14.02	19.23	79.41	43.77	38.02	15.09	83.88	10.48	22.7	39.7	17.99
89.75	85.55	132.58	7.39	22.35	95.32	64.53	44.13	30.85	91.24	5.52	37.14	69.91	33.81	98.83	92.82	136.05	11.3	16.32	93.92	68.23
82.11	56.57	179.57	20.36	28.2	68.89	31.5	46.95	28.57	142.27	13.7	33.7	60.86	20.08	92.68	71.05	174.95	9.3	32.33	76.67	40.61
79.13	69.73	130.41	8.86	24.07	88.12	53.47	115.18	97.73	219.16	12.89	32.01	84.85	44.59	27.5	22.92	63.02	5.02	32.33	83.36	36.37
87.63	78.23	171.05	12.13	23.79	89.27	45.74	87.51	63.45	156.02	10.57	26.14	72.5	40.67	45.83	8.13	118.29	9.44	34.19	17.75	6.88
79.39	73.56	145.41	10.29	23.12	92.65	50.59	122.54	114.03	221.84	6.98	42.6	93.05	51.4	72.73	48.38	184.14	10.39	41.75	66.52	26.28
173.63	172.85	185.6	4.21	23.07	99.55	93.13	137.84	115.49	248.54	11.24	36.18	83.79	46.47	104.12	97.99	165.03	11.22	24.48	94.11	59.38
71.06	59.65	171.16	9.36	37.14	83.95	34.85	66.17	59.11	127.92	19.3	32.54	89.32	46.2	107.96	65.63	268.67	15.09	31.96	60.79	24.43
84.87	74.02	148.45	8.99	30.26	87.21	49.86	32.33	16.76	51.08	2.8	36.3	51.83	32.8	122.83	91.99	237.87	14.72	22.7	74.89	38.67
89.11	16.52	143.76	10.59	28.56	18.54	11.49	159.23	123.16	295.8	21.61	27.2	77.35	41.64	125.15	24.16	210.71	9.66	40.14	19.3	11.46
114.41	97.34	197.58	11.02	27.78	85.09	49.27	41.75	38.66	75.76	5.45	25.16	92.58	51.03	32.15	17.39	89.61	9.15	44.71	54.11	19.41
105.18	101.17	178.96	14.84	16.32	96.19	56.53	153.3	132.13	232.58	9.07	39.63	86.19	56.81	58.38	15.42	170.39	14.53	40.58	26.41	9.05
74.41	41.86	158.01	11.62	25.95	56.26	26.49	79.85	67.83	144.03	11.32	24.35	84.95	47.09	89.21	16.06	157.47	14.5	49.15	18	10.2
118.41	109.04	191.51	12.87	16.32	92.09	56.94	76.76	40.07	171.4	13.07	16.32	52.2	23.38	53.34	48.02	61.36	2.45	20.23	90.02	78.26
122.39	2.15	184.95	11.38	43.83	1.75	1.16	121.96	79.58	295.74	16.99	33.4	65.26	26.91	55.52	37.91	107.22	6.21	35.08	68.29	35.36
94.15	91.66	125.3	8.56	18.13	97.36	73.15	96.81	65.29	167.47	12.68	39.2	67.44	38.99	87.06	65.74	165.44	9.16	29.24	75.5	39.73
99.32	92.93	204.82	15.83	15.13	93.57	45.37	171.41	142.04	267.64	14.19	39.89	82.87	53.07	58.38	53.62	69.77	3.8	24.64	91.86	76.86
109.6	50.09	189.45	12.58	21.12	45.7	26.44	75.42	6.29	234.98	13.31	34	8.35	2.68	85.86	8.41	108.47	7.28	7.48	9.79	7.75
61.18	23.02	135.03	8.86	35.62	37.63	17.05	27.88	18.37	69.43	9.73	27.2	65.88	26.45	135.85	116.91	211.66	9.94	37.83	86.06	55.24
83.71	71.14	168.58	9.52	37.76	84.98	42.2	101.59	65.57	198.56	12.21	29.24	64.54	33.02	93.23	83.74	135.7	7.93	22.27	89.81	61.71
81.06	71.25	151.41	7.49	25.41	87.91	47.06	83.59	78.77	116.75	5.32	37.57	94.24	67.47	57.21	35.46	119.82	7.8	41.96	61.98	29.59
147.78	143.69	184.8	11.7	16.32	97.24	77.76	59.74	19.76	129.79	9.19	52.36	33.08	15.23	65.73	34.79	146.48	9.24	42.16	52.92	23.75
62.63	20.36	118.08	13.76	23.57	32.5	17.24	135.08	117.34	237.82	11.5	37.83	86.87	49.34	97.2	87.23	138.38	7.57	23.12	89.75	63.04
79.72	68.43	146.53	7.71	32.33	85.84	46.7	76.21	69.56	127.48	9.49	23.66	91.28	54.57	196.31	180.04	319.6	13.73	26.99	91.71	56.33
104.67	100.34	182.94	9.52	26.05	95.86	54.85	105.67	84.53	174.09	10.59	19.47	80	48.56	141.28	129.23	151.96	5.27	18.41	91.47	85.04
100.75	95.33	161.39	11.57	21.76	94.61	59.07	81.69	74.01	125.63	6.82	29.92	90.6	58.91	166.04	111.23	259.11	9.64	45.06	66.99	42.93
78.16	63.5	161.15	11.95	13.76	81.24	39.4	112.82	102.72	174.14	6.68	26.71	91.05	58.98	24.35	14.05	92.4	6.47	55.76	57.69	15.2
69.79	65.76	121.64	17.29	25.16	94.22	54.06	38.02	25.91	83.07	8.38	21.76	68.17	31.2	68.29	60.29	117.77	11.93	20.42	88.29	51.2
67.67	30.59	112.62	10.17	30.61	45.2	27.16	153.56	128.11	258.41	9.49	40.8	83.43	49.58	106.17	91.29	194.23	8.14	33.32	85.99	47
56.7	36.36	160.68	10.07	41.05	64.13	22.63	94.06	82.4	155.44	10.35	30.3	87.6	53.01	69.39	25.97	152.8	11.32	33.01	37.43	17
44.96	41.63	79.65	9.24	16.75	92.6	52.27	80.36	59.6	126.19	7.57	20.71	74.17	47.23	104.34	94.66	183.76	10.18	25.05	90.72	51.51
96.94	89.84	141.83	8.44	21.76	92.68	63.34	92.84	68.6	192.7	13.04	30.95	73.89	35.6	77.15	69.94	129.36	10.73	24.07	90.65	54.07
75.67	67.88	134.89	7.28	29.92	89.7	50.32	89.17	62.09	210.62	11.14	26.7	69.64	29.48	100.71	89.25	177.07	11.66	22.44	88.62	50.41
85.16	73.43	180	14.01	21	86.22	40.79	81.57	61.84	162.23	10.62	36.18	75.81	38.12	36.74	18.36	99.18	6.5	51.49	49.98	18.51
100.89	86.73	222.5	15.39	19.48	85.97	38.98	90.59	81.17	180.1	20.36	19.04	89.61	45.07	97.3	66.01	191.6	16.11	27.2	67.84	34.45
71.09	67.71	167.9	10.48	26.52	95.25	40.33	31.81	24.18	71.45	7.5	29.92	76.02	33.84	102.5	60.91	186.66	9.73	50.79	59.43	32.63
68.46	59.39	156.67	9.26	42.16	86.75	37.91	76.81	62.13	132.15	8.75	21.32	80.89	47.02	20.18	16.98	41.59	2.61	37.4	84.15	40.83
76.91	29.47	151.79	14.04	26.52	38.32	19.42	99.48	86.84	188.52	10.35	23.12	87.29	46.06	80.8	44.27	196.86	14.55	32.7	54.79	22.49
66.77	56.84	127.54	13.26	16.19	85.13	44.57	97.42	86	150.45	5.85	26.52	88.28	57.16	86.26	73.52	147.48	10.54	23.39	85.22	49.85
72.09	66.67	174.93	13.78	16.51	92.48	38.11	144.91	132.02	208.72	15.22	21.76	91.1	63.25	48.54	20.93	132.52	16.8	45.39	43.11	15.79
89.28	75.15	161.94	8.6	22.44	84.18	46.41	119.77	106.65	215.46	13.69	21.82	89.05	49.5	36	18.24	105.68	8.73	25.45	50.68	17.26
101.93	89.43	171.35	10.63	21.08	87.74	52.19	81.37	72.91	137.71	12.25	23.12	89.6	52.94	35	18.55	79.7	6.11	32.84	53.01	23.28
71.14	22.82	104.52	11.72	35.77	32.08	21.84	91.05	79.6	134.87	8.7	20.68	87.42	59.02	100.57	71.85	176.04	14.48	26.52	71.44	40.81
99.08	90.88	150.94	9.49	23.8	91.73	60.21	114.35	86.6	218.28	12.37	27.88	75.73	39.67	75.37	60.53	135.97	10.24	26.82	80.31	44.51
87.53	78.52	178.94	11.37	19.04	89.7	43.88	74.23	48.25	149.43	11.41	34.09	65.01	32.29	34.84	13.89	98.51	7.54	39.2	39.86	14.1
109.64	96.08	202.38	14.14	20.91	87.63	47.47	66.31	14.31	133.74	16.39	14.96	21.59	10.7	47.24	40.38	80.86	12.03	26.75	85.48	49.93
72.24	53.36	151.24	7.87	37.14	73.86	35.28	96.41	80.68	185.35	8.89	30.6	83.68	43.53	113.1	101.98	169.39	12.09	23.31	90.17	60.21
151.67	138.02	233.77	13.21	35.36	91	59.04	99.57	83.31	196.61	9.31	28.05	83.66	42.37	166.3	126.17	308.75	23.87	14.65	75.87	40.86
72.79	62.91	119.6	7.64	30.95	86.43	52.6	49.25	13.68	77.74	7.16	38.72	27.78	17.6	107	89.81	195.35	11.44	21.57	83.93	45.97
194.12	80.94	393.03	20.11	31.81	41.7	20.59	47.13	11.68	150.02	26.24	11.71	24.78	7.79	59.94	39.22	149.34	10.08	45.4	65.43	26.26
79.92	65.4	176.03	10.37	26.7	81.83	37.15	59.2	40.64	98.07	7.38	19.48	68.64	41.44	15.73	9.96	54.47	3.2	46.77	63.33	18.29
80.73	76.02	163.17	14.15	16.51	94.17	46.59	100.39	85.45	193.1	12.11	29.25	85.12	44.25	82.77	44.58	146.87	8.53	33.7	53.86	30.35
53.88	6.21	113.73	7.48	25.45	11.53	5.46	70.06	52.3	158.73	9.54	28.2	74.65	32.95	85.27	72.67	137.29	9.18	28.16	85.23	52.93
80.82	77.73	97.63	5.49	14.78	96.18	79.62	108.41	100.5	191.1	9.66	26.75	92.7	52.59	113.07	97.21	184.11	8.44	29.22	85.97	52.8
107.37	36.57	214.84	25.99	28.77	34.06	17.02	113.19	95.89	225.7	14.44	21.76	84.71	42.48	135.83	97.27	245.08	16.36	16.32	71.61	39.69
93.71	84.78	197.67	12.2	21.5	90.46	42.89	128.41	117.23	184.25	9.16	31.75	91.29	63.62	81.04	70.1	153.26	9.95	25.74	86.51	45.74
89.78	75.77	172.17	12.66	21.07	84.39	44.01	21.42	12.29	66.38	4.2	49.64	57.38	18.51	154.76	104.26	272.25	20.47	28.16	67.37	38.3
53.13	42.3	142.57	7.85	42.16	79.6	29.67	139.72	123.31	264.62	13.41	27.88	88.26	46.6	56.84	29.61	130.3	13.36	32.64	52.09	22.73
116.21	99.58	227.59	18.91	23.31	85.69	43.75	81.6	41.81	169.31	9.37	31.96	51.24	24.7	36.17	17.5	102.81	8.46	54.27	48.37	17.02
91.29	54.56	185.13	14.51	25.34	59.76	29.47	155.56	138.31	260.2	11.51	37.4	88.91	53.15	21.02	14.06	68.28	6.55	40.8	66.88	20.58
72.82	31.88	165.01	12.53	43.14	43.77	19.32	101.64	92.74	172.01	10.88	25.16	91.25	53.92	84.85	79.75	125.48	6.75	25.84	93.98	63.55
111.57	50.39	218.02	20.94	23.8	45.17	23.11	63.99	44.85	160.41	11.65	29.24	70.09	27.96	93.77	84.8	152.45	8.51	32.01	90.43	55.62
59.53	15.78	91.24	6.44	32.85	26.51	17.3	112.56	106.77	167.21	11.99	25.05	94.86	63.86	98.68	69.5	181.02	9.14	35.36	70.43	38.39
119.77	93.85	260.72	15.8	23.14	78.36	36	112.04	100.8	192.34	12.51	16.38	89.97	52.41	95.36	86.63	151.49	11.11	22.44	90.84	57.19
43.87	18.72	67.05	3.3	46.77	42.67	27.92	114.53	105.72	213.82	13.05	21.08	92.31	49.44	70.43	65.43	76	3.02	24.35	92.9	86.09
112.47	101.64	171.59	8.82	29.06	90.37	59.23	165.93	154.6	270.03	15.94	24.48	93.17	57.25	85.87	79.53	149.33	12.55	25.84	92.61	53.26
185.07	156.86	279.85	11.04	27.87	84.76	56.05	159.87	145.17	262.59	12.28	33.4	90.8	55.28	84.46	49.49	175.78	10.82	46.93	58.6	28.15
45.98	29.19	85.32	14.22	41.27	63.49	34.21	142.94	82.09	283.37	18.03	34.68	57.43	28.97	58.19	30.08	130.76	8.27	37.4	51.69	23
95.79	78.22	189.42	11.18	22.96	81.66	41.29	79.76	68.83	140.06	8.6	23.39	86.31	49.15	83.75	49.26	190.52	10.54	33.79	58.82	25.86
165.89	152.46	283.8	13.79	25.16	91.91	53.72	20.92	16.54	44.34	3.25	34.39	79.05	37.3	140.3	34.67	287.61	17.36	29.92	24.71	12.05
100.63	92.31	151.78	8.55	21.76	91.74	60.82	92.15	84.97	148.56	12.21	16.32	92.21	57.2	33.22	16.99	93.09	6.31	42.84	51.14	18.25
77.34	75.63	119.02	7.63	26.52	97.8	63.54	66.12	7.34	107.49	7.46	41.5	11.09	6.82	39.57	20.92	126.02	9.07	29.24	52.87	16.6
91.45	82.96	180.34	9.44	25.16	90.72	46	78.04	39.22	122.97	11.55	25.16	50.25	31.89	95.1	65.41	184.38	8.06	51.29	68.79	35.48
121.83	78.32	265.13	16.77	25.84	64.29	29.54	111.08	97.52	166.73	7.1	27.88	87.79	58.49	62.43	48.32	95.3	12.37	25.65	77.39	50.7
78.1	20.43	139.18	9.12	23.07	26.16	14.68	187.67	162.52	353.54	22.27	25.16	86.6	45.97	69.49	53.25	115.89	6.78	37.14	76.63	45.95
122.79	120.34	139.44	9.31	16.32	98	86.3	81.94	51.38	185.65	13.08	37.14	62.7	27.67	61.74	36.92	115.62	8.31	37.83	59.8	31.94
87.58	74.45	164.2	8.88	30.26	85.01	45.34	42.42	12.82	94.09	9.78	21.12	30.21	13.62	58.52	35.8	139.27	10.21	22.53	61.17	25.7
58.33	50.42	103.24	7.97	24.48	86.45	48.84	73.86	43.59	141.08	10.33	29.92	59.01	30.9	165.4	163.74	195.65	9.07	15.86	98.99	83.69
84.53	76.72	134.34	6.84	30.6	90.76	57.11	146.5	125.1	306.81	22.95	15.13	85.39	40.78	70.51	26.18	93.81	4.58	23.94	37.13	27.91
75.02	62.82	168.42	12.75	23.8	83.74	37.3	122.95	52.7	282.39	18.11	29.24	42.86	18.66	38.16	29.02	114.28	7.68	31.96	76.05	25.39
92.56	83.57	137.68	6.85	26.87	90.29	60.7	77.79	65.51	177.19	19.38	37.14	84.22	36.97	33.01	20.13	103.53	6.38	62.56	60.97	19.44
86.45	72.95	162.73	8.18	26.02	84.38	44.83	80.51	39.59	203.45	11.85	27.51	49.18	19.46	32.57	11.24	69.56	5.7	22.44	34.52	16.16
118.37	113.91	196.22	11.61	24.76	96.23	58.05	75.67	68.1	111.65	8.63	13.76	89.99	60.99	37.07	17.04	85.17	5.28	40.8	45.97	20.01
110.13	93.8	213.35	11.07	26.71	85.17	43.96	116.28	72.16	229.44	17.15	29.22	62.06	31.45	108.7	76.49	210.73	11.69	36.18	70.37	36.3
78.54	63.83	151.71	10.95	23.12	81.27	42.07	106.16	85.66	196.68	9.95	28.89	80.69	43.56	129.62	105.38	229.29	9.16	42.16	81.3	45.96
109.7	95.63	182.51	11.33	20.4	87.17	52.39	151.79	137.31	266.07	14.81	25.16	90.46	51.61	84.99	44.51	201.33	13.43	32.7	52.37	22.11
75.39	16	128.48	8.85	28.16	21.23	12.46	43.15	31.12	78.29	6.95	22.27	72.12	39.74	103.23	89.67	163.33	10.99	30.26	86.87	54.9
74.57	53.03	152.59	8.37	23.12	71.12	34.75	109.53	94.93	189.38	8.85	31.31	86.67	50.13	132.11	87.46	242.82	13.79	38.02	66.2	36.02
89.58	81.43	165.44	7.91	37.14	90.9	49.22	34.55	22.02	81.05	4.54	50.79	63.72	27.16	48.58	32.95	123.58	9.7	41.27	67.83	26.66
69.22	47.51	121.36	6.65	22.7	68.63	39.14	108.23	74.36	207.57	11.45	22.44	68.71	35.83	140.04	105.89	258.58	10.65	37.4	75.61	40.95
106.79	94.64	181.5	14.46	24.76	88.62	52.14	162.19	119.57	282.95	14.36	22.7	73.72	42.26	80.68	68.93	150.89	8.79	30.6	85.44	45.68
69.75	27.68	141	8.15	43.59	39.69	19.63	103.07	97.65	206.17	14.07	24.72	94.74	47.37	119.83	112.01	188.98	12	25.16	93.48	59.27
96.03	80.35	159.31	7.02	32.38	83.67	50.44	108.37	61.99	211.24	13.15	32.06	57.2	29.34	107.28	82.21	166.29	11.46	48.71	76.62	49.43
61.84	53.81	154.17	13.41	22.44	87.02	34.9	81.14	49.54	187.68	13.78	26.52	61.05	26.39	99.13	61.76	190.78	10.48	44.02	62.3	32.37
93.33	90.63	111.19	7.5	19.95	97.11	81.51	85.61	59.06	173.8	10.3	19.71	68.98	33.98	60.01	19.51	119.18	9.04	30.63	32.52	16.37
116.27	106.33	223.94	16.76	25.84	91.45	47.48	95.11	73.46	178.34	11.62	24.48	77.24	41.19	155.94	106.94	290.35	14.3	38.08	68.58	36.83
71.73	17.68	142.8	13.08	17.68	24.65	12.38	50.03	22.68	98.78	9.95	28.2	45.33	22.96	27.84	14.76	85.67	7.49	39.44	53.01	17.23
128.89	117.72	211.05	11.9	27.14	91.34	55.78	56.8	20.58	119.99	9.21	36.61	36.23	17.15	26.31	13.81	88.01	5.01	40.58	52.48	15.69
116.43	65.74	209.74	17.25	26.36	56.46	31.34	75.48	59	138.07	9.41	21.89	78.16	42.73	89.92	83.27	116.26	9.73	16.32	92.61	71.62
28.01	17.54	74.55	6.13	48.3	62.6	23.53	20.41	12.22	81.74	4.32	58.48	59.89	14.96	62.87	36.14	165.09	8.86	52.36	57.48	21.89
93.02	80.24	178.27	13.16	19.04	86.26	45.01	125.26	122.03	181.79	9.91	22.7	97.42	67.13	89.71	71.01	149.24	13.67	27.2	79.15	47.58
51.87	23.1	135.97	12.33	18.97	44.54	16.99	117.75	94.99	209.16	14	35.49	80.67	45.41	86.82	75.07	145.34	8.26	31.96	86.47	51.65
118.88	101.95	225.51	12.45	19.72	85.75	45.21	96.61	78.9	207.78	15.31	22.01	81.68	37.98	77.68	57.99	157.13	9.36	32.44	74.66	36.91
88.08	78.37	146.83	10.41	22.44	88.97	53.37	132.74	121.43	221.87	12.07	22.44	91.48	54.73	44.15	18.68	131.73	10.04	51.49	42.3	14.18
92.69	63.72	203.43	12.45	24.48	68.74	31.32	127.9	115.42	214.27	9.6	26.82	90.25	53.87	168.78	144.35	252.64	12.67	47.31	85.53	57.14
109.63	83.92	207.63	13.49	28.49	76.55	40.42	153.86	128.09	233.63	9.73	36.88	83.25	54.83	89.12	77.48	179.01	14.08	13.38	86.94	43.28
81.3	71.61	161.31	13.22	12.38	88.08	44.4	62.3	53.84	114.07	6.43	30.48	86.43	47.2	118.31	101.5	194.47	13.2	26.52	85.79	52.19
53.89	30.73	88.78	6.4	30.26	57.03	34.62	176.05	161.82	251.66	16.02	14.44	91.92	64.3	92.89	85.31	150.28	8.49	27.07	91.84	56.76
35.72	27.09	61.24	5.79	13.07	75.82	44.23	86.8	73.42	174.02	11.77	22.44	84.58	42.19	30.5	23.88	53.87	3.13	34.09	78.29	44.32
83.8	72.66	173.08	9.26	24.48	86.7	41.98	126.13	117.35	185.22	7.93	36.04	93.03	63.35	113.59	75.24	228.49	15.94	30.38	66.24	32.93
102.47	86.12	212.66	16.31	25.05	84.05	40.5	100.15	18.27	169.37	5.52	42.84	18.24	10.79	157.21	141.59	314.58	15.26	42.94	90.06	45.01
80.56	47.3	170.96	10.27	38.52	58.72	27.67	146.53	121.64	260.07	14.36	28.53	83.02	46.77	34.51	16.92	118.8	6.46	50.32	49.02	14.24
112.16	83.3	216.56	19.56	25.45	74.27	38.47	114.73	108.07	183.53	7.08	41.96	94.19	58.88	45.62	35.78	92.64	7.29	23.12	78.43	38.63
91.53	74.34	204.63	13.49	21.82	81.22	36.33	77.55	65.6	140.23	11.62	23.07	84.59	46.78	137.82	128.57	217.66	8.93	38.76	93.29	59.07
84.4	78	148.9	9.95	17	92.42	52.38	160.31	148.98	245.97	13.09	27.46	92.93	60.57	93.66	59.48	223.15	10.62	42.74	63.51	26.66
107.59	94.16	215.75	11.21	23.94	87.52	43.64	81.67	4.81	120.98	9.71	46.08	5.89	3.97	92.82	85.98	169.87	10.51	24.35	92.63	50.61
12.7	7.71	26.23	8.25	89.41	60.66	29.38	60.48	36.01	121.57	4.93	39.89	59.55	29.62	43.18	27.49	116.12	8.06	41.27	63.66	23.67
26.65	13.87	69.77	4.72	34.19	52.06	19.89	64.86	25.32	163.76	13	15.64	39.04	15.46	57.35	26.67	125.93	8.04	39.44	46.51	21.18
128.61	108.32	211.9	10.27	34.5	84.22	51.12	136.5	106	282.18	15.35	29.57	77.66	37.56	121.83	99.93	216.35	11.84	39.89	82.03	46.19
65.93	24.19	129.75	12.84	43.14	36.7	18.65	18.52	8.27	36.35	3.18	39.2	44.66	22.75	25.47	18.87	83.1	6.14	44.71	74.1	22.71
74.49	24.98	169.8	12.91	21.76	33.53	14.71	76.03	45.32	219.06	17.13	60.67	59.61	20.69	27.44	9.12	109.85	6.82	63.28	33.23	8.3
71.24	53.57	173.55	10.64	30.27	75.19	30.87	46.42	35.97	97.49	6.69	29.92	77.49	36.9	77.79	65.83	156.42	11.2	24.7	84.62	42.08
22.67	2.77	36.12	2.89	53.04	12.21	7.66	86.04	39.41	203.5	14.13	37.64	45.8	19.37	107.41	91.78	183.62	11.81	22.96	85.45	49.98
69.43	64.45	107.18	6.98	20.4	92.82	60.13	125.57	75.41	244.98	18.1	27.2	60.05	30.78	28.18	13.3	85.33	6.39	49.52	47.19	15.59
55.27	39.21	122.97	11.32	16.88	70.94	31.89	88.76	78.29	185.84	23.24	24.41	88.21	42.13	70.99	39.91	169.71	10.82	50.21	56.22	23.52
132.61	111.03	242.25	12.66	23.39	83.72	45.83	64.46	34.41	155.47	8.64	30.88	53.38	22.13	143.33	142.23	152.69	5.03	21.76	99.23	93.15
90.42	71.28	175.2	18.21	22	78.83	40.68	79.74	30.27	136.52	10.65	51.58	37.96	22.17	33.67	15.63	83.02	6.43	44.71	46.41	18.82
116.34	97.9	216.23	11.11	30.26	84.15	45.28	84.71	78.96	142.13	11.84	16.05	93.21	55.55	148.06	115.76	269.52	14.1	35.49	78.18	42.95
72.09	28.35	126.58	6.3	27.02	39.32	22.4	74.84	40.73	193.02	11.49	38.96	54.42	21.1	115.12	84.56	211.6	8.74	44.02	73.46	39.96
102.41	85.32	189.39	12.32	26.49	83.32	45.05	85.37	76.14	148.55	12.85	19.72	89.18	51.26	122.3	118.34	200.98	9.78	35.15	96.76	58.88
101.84	90.46	205.47	12.65	25.74	88.82	44.02	122.71	117.77	209.38	13.03	23.8	95.98	56.25	161.46	144.51	309.37	20.55	28.2	89.5	46.71
19.33	12.45	73.69	4.73	38.47	64.39	16.89	99.26	56.4	195.63	11.31	40.36	56.81	28.83	137.84	106.65	228.91	9.78	39.66	77.37	46.59
71.99	61.55	146.78	9.37	24.51	85.49	41.93	76.06	68.83	131.15	9.95	14.28	90.49	52.48	87.77	74.96	120.33	8.58	21.69	85.4	62.29
51.71	26.23	100.97	11.11	36.88	50.73	25.98	104.35	79.02	239.48	22.14	26.52	75.72	33	99.92	65.71	244.35	15.52	19.26	65.76	26.89
108.86	85.34	197.08	18.07	16.78	78.39	43.3	24.87	15.78	62.13	4.38	55.76	63.46	25.4	52.35	22.43	144.37	19.24	32.56	42.84	15.54
28.88	18.02	58.68	3.32	35.9	62.4	30.72	136.13	126.7	200.23	11.12	24.07	93.07	63.28	111.05	78.44	214.08	16.66	29.22	70.63	36.64
80.18	65.15	210.37	14.38	29.92	81.25	30.97	111.5	85.21	219.01	14.03	25.16	76.42	38.91	102.08	79.48	198.58	12.04	28.89	77.86	40.02
67.92	54.8	151.26	10.67	21.76	80.68	36.23	99.24	76.09	173.03	11.23	25.78	76.68	43.98	61.23	35.99	135.45	11.73	16.32	58.77	26.57
103.56	75.85	257.36	19.9	20.42	73.25	29.47	27.42	25.46	41.9	4.28	25.84	92.87	60.77	43.57	1.46	102.21	8.04	40.12	3.36	1.43
83.72	72.72	165.59	14.22	13.6	86.86	43.92	115.06	101.15	193.25	10.9	20.42	87.92	52.34	39.23	12.49	120.26	13.52	70.16	31.84	10.38
51.03	37.14	95.7	6.91	33.01	72.79	38.81	68.65	50.86	138.83	7.06	26.36	74.08	36.63	120.43	83.62	166.7	9.07	29.92	69.43	50.16
90.88	85.74	141.96	8.21	22.44	94.35	60.4	54.18	1.77	132.93	16.89	45.48	3.27	1.33	60.2	45.19	123.79	6.93	38.76	75.07	36.51
103.31	95.82	160.14	9.26	23.39	92.75	59.84	106.27	92.68	192.58	15.29	17	87.21	48.13	190.41	169.21	280.81	9.71	29.92	88.87	60.26
100.29	94.54	162.65	10.42	23.39	94.26	58.12	81.87	69.81	135.34	10.06	19.72	85.27	51.58	44.54	9.67	135.16	10.64	51	21.71	7.16
121.94	106.09	212.34	13.81	36.72	87.01	49.96	59.6	53.14	125.71	12.75	28.56	89.17	42.27	83.54	65.05	155.34	8.41	30.26	77.88	41.88
31.73	20.17	87.56	6.96	29.92	63.56	23.03	23.93	16.35	62.78	6.09	47.46	68.31	26.04	53.47	42.01	97.52	6.31	22.96	78.56	43.08
94.1	75.46	165.05	8.19	28.16	80.18	45.72	28.94	20.03	79.72	5.09	43.83	69.22	25.13	65.71	42.5	96.18	15.28	35.77	64.68	44.19
90.18	59.43	193.08	12.86	30.26	65.9	30.78	77.81	42.74	182.08	14.25	37.57	54.93	23.47	84.39	61.22	214.79	12.46	48.71	72.55	28.5
106.22	96.18	252.54	13.29	27.54	90.55	38.09	93.71	86.01	157.97	9.69	23.8	91.78	54.44	82.73	66.7	158.51	9.45	35.49	80.63	42.08
105.65	88.14	227.28	15.44	23.12	83.42	38.78	49.48	11.06	130.99	14.05	28.2	22.35	8.44	106.34	83.57	196.21	9.3	34.79	78.59	42.59
96.98	73.34	219.27	14.67	16.83	75.62	33.45	88.97	78.2	162.12	10.24	25.16	87.9	48.24	87.88	75.47	151.03	7.13	29.92	85.88	49.97
118.87	103.99	205.18	16.53	14.96	87.48	50.68	30.8	16.09	96.95	7.51	55.76	52.23	16.6	120.12	69.08	241.63	11.91	45.39	57.51	28.59
69.57	57.8	161.5	12.97	16.66	83.09	35.79	99.41	61.88	204.93	15.3	14.96	62.25	30.2	79.82	51.34	171.97	10.85	50.1	64.32	29.86
89.97	70.27	163.26	11.34	16.68	78.11	43.04	91.54	72.94	170.23	9.5	32.64	79.69	42.85	85.73	62.11	190.54	9.8	57.09	72.44	32.59
87.97	76.35	161.42	8.62	28.89	86.79	47.3	101.82	82.35	200.63	10.96	30.61	80.88	41.04	141.4	104.41	286.43	19.64	30.6	73.84	36.45
116.81	101.33	196.37	9.45	29.58	86.75	51.6	105.66	94.16	194.84	13.15	23.8	89.11	48.32	28.09	14.61	79	4.12	41.27	52.01	18.49
85.41	67.67	182.51	11.18	23.66	79.23	37.08	36.14	15.33	98.09	7.17	35.33	42.43	15.63	28.01	18.03	89.64	6.9	51.49	64.36	20.11
82.79	72.05	174.5	9.38	30.65	87.02	41.29	63.85	38.32	119.97	10.81	26.36	60.02	31.95	27.39	14.57	89.21	6.66	41.48	53.18	16.33
76.71	51.31	165.09	8.92	35.08	66.89	31.08	159.77	140.18	253.38	9.54	38.08	87.74	55.32	20.06	12.41	65.33	5.6	44.88	61.86	18.99
106.44	74.86	156.55	8.94	20.4	70.32	47.81	81.03	59.24	195.7	10.81	40.12	73.11	30.27	122.59	87.28	256.3	13.25	42.64	71.2	34.05
107.29	88.01	217.13	11.74	30.61	82.03	40.53	117.99	111.48	228.35	11.15	26.82	94.48	48.82	32.89	10.22	118.01	8.46	44.02	31.09	8.66
48.86	24	77.21	5.44	25.16	49.13	31.09	97.11	46.57	203.95	15.11	29.22	47.96	22.84	122.27	106.35	225.51	11.27	36.04	86.98	47.16
96.83	85.05	179.61	11.23	21.76	87.83	47.35	34.59	9.33	97.77	6.11	44.28	26.99	9.55	63.75	41.36	134.14	6.9	31.34	64.88	30.83
102.06	93.5	188.6	10.49	27.2	91.62	49.58	90.1	40.61	200.74	12.04	28.46	45.07	20.23	69.04	31.29	109.11	6	35.08	45.32	28.67
102.28	93.57	197.18	9.8	24.48	91.48	47.45	79.82	46.26	158.78	9.91	30.26	57.95	29.13	70.96	66.26	129.41	5.86	43.52	93.37	51.2
73.4	70.59	162.71	10.59	25.16	96.17	43.38	80.57	68.74	153.22	8.66	34.79	85.31	44.86	71.31	39.92	179.4	13.99	28.56	55.98	22.25
135.41	111.38	239.12	9.09	38.76	82.25	46.58	143.96	127.41	251.28	14.23	27.51	88.51	50.71	28.74	15.62	90.31	4.92	46.92	54.34	17.29
89.47	48.84	198.61	15.94	36.61	54.59	24.59	95.19	83.03	180.3	10.41	21.08	87.23	46.05	43.74	14.92	113.24	11.67	47.31	34.12	13.18
142.42	139.73	189.6	17.44	16.75	98.11	73.7	126.75	102.85	226.63	20.44	15.64	81.15	45.39	23.56	9.11	83.77	10.29	54.97	38.68	10.88
111.13	99.02	204.09	13.39	16.32	89.1	48.52	77.07	66.56	142.43	14.15	14.44	86.37	46.73	29.16	20.98	60.34	3.19	31.28	71.95	34.77
87.32	79.92	157.79	9.55	23.12	91.53	50.65	96.1	77.19	242.01	11.29	41.48	80.33	31.9	43.86	38.05	102.85	10.1	28.62	86.74	36.99
84.94	68.99	118.76	7.2	21.08	81.22	58.09	110.76	93.25	201.7	12.07	19.04	84.2	46.23	36.3	14.3	76.5	8.04	16.32	39.38	18.69
69.27	59.07	119.63	5.74	32.33	85.28	49.38	145.19	107.82	242.46	11.29	29.33	74.26	44.47	28.01	11.19	85.33	8.92	46.24	39.93	13.11
63.46	23.94	123.22	13.05	47.6	37.73	19.43	135.3	54.3	301.28	14.12	31.68	40.13	18.02	82.74	9.76	141.7	7.54	33.32	11.79	6.89
144.59	134.24	267.93	14.49	23.12	92.84	50.1	31.25	21.41	53.2	2.98	22.44	68.5	40.24	118.52	105.22	201.62	9.99	39.89	88.78	52.19
73.6	53.13	164.25	12.2	34.39	72.19	32.35	89.43	76	166.82	12.69	23.66	84.99	45.56	55.43	35.53	131.02	6.29	36.61	64.09	27.11
64.11	11.65	126.45	14.09	14.96	18.18	9.22	34.9	31.23	50.36	4.06	22.44	89.49	62.02	88.86	51.66	188.16	11.88	47.6	58.14	27.46
80.66	66.38	182.58	13.29	31.96	82.3	36.36	55.67	47.71	80.91	7.51	24.07	85.72	58.97	51.23	29.22	122.57	10.58	47.46	57.03	23.84
98.05	61.05	218.39	17.46	29.92	62.26	27.95	59.47	55.31	118.49	8.31	20.4	93.01	46.68	50.67	14.7	158.5	8.84	35.49	29.01	9.27
110.34	35.66	231.45	19.29	21.57	32.32	15.41	43.89	41.91	55.01	2.94	27.2	95.49	76.18	55.2	25.17	124.32	7.31	42.24	45.6	20.25
74.78	68.87	119.51	8.78	19.27	92.09	57.63	17.02	12.32	61.39	3.02	34	72.43	20.08	56.51	33.75	131.34	8.76	33.32	59.72	25.7
108.97	95.2	246.66	15.35	25.16	87.37	38.6	55.91	43.06	139.42	6.44	48.96	77.03	30.89	137.65	106.64	303.95	13.23	40.37	77.47	35.09
91.52	82.76	194.31	11.52	27.88	90.43	42.59	64.96	40.98	141.2	5.41	54.21	63.09	29.02	84.61	68.1	137.84	8.02	29.92	80.49	49.41
108.85	88.97	201.53	14.35	20.18	81.74	44.15	23.3	16.6	41.05	2.34	30.28	71.24	40.43	52.23	44.21	108	13.15	22.44	84.65	40.94
86.54	79.26	139.71	8.87	25	91.6	56.74	29.57	15.09	73.18	3.59	39.44	51.02	20.61	28.47	12.32	91.49	5.47	46.03	43.28	13.47
58.17	36.82	137.22	11.63	19.72	63.31	26.83	34.59	11.4	90.35	4.73	38.76	32.94	12.61	88.52	60	220.11	14.43	30.58	67.78	27.26
98.79	77.91	172.06	7.99	34.39	78.87	45.28	43.26	30.78	96.97	5.01	44.2	71.15	31.75	54.66	37.88	146.86	12.37	29.58	69.29	25.79
37	16.56	78.37	7.59	41.48	44.75	21.13	27.74	16.8	47.89	4.4	26.52	60.56	35.07	36.59	19.02	118.82	9.36	52.96	52	16.01
45.72	34.18	78.41	4.7	38.76	74.78	43.6	44.93	30.72	108.58	7.59	56.44	68.38	28.29	126.99	112.37	214.35	11.95	35.36	88.49	52.42
108.79	65.29	259.83	16.05	20.98	60.02	25.13	24.82	18.32	44.14	4.54	30.95	73.81	41.51	116.27	105.01	190.61	8.84	30.26	90.32	55.09
79.28	63.98	147.05	11.11	23.08	80.7	43.51	34.47	30.4	77.48	3.81	64.6	88.21	39.24	121.27	66.09	191.76	5.86	45.4	54.5	34.47
93.58	83.36	159.9	13.5	22	89.08	52.13	23.72	18.72	56.66	5.19	30.27	78.92	33.03	70.28	44.69	128.47	15.08	32.41	63.59	34.79
106.83	62.43	231.2	19.18	15.64	58.43	27	66.04	5.78	218.34	6.12	54.4	8.75	2.65	89.33	64.42	179.42	12.39	46.54	72.11	35.9
137.83	108.37	260.36	16.52	33.44	78.63	41.63	49.82	25.88	79.16	4.56	28.89	51.95	32.69	72.03	57.59	123.07	7.17	32.64	79.95	46.79
97.31	85.65	224.27	25.87	25.64	88.01	38.19	46.78	26.38	116.46	9.17	54.4	56.38	22.65	121.67	89.96	196.92	9.41	35.36	73.94	45.68
100.07	90.11	185.44	10.45	22.54	90.05	48.59	42.59	34.91	81.55	7.9	14.28	81.96	42.8	60.98	16.91	148.48	8.4	32.01	27.73	11.39
105.08	94.97	186.49	11.33	15.13	90.38	50.93	31.6	8.77	130.48	6.67	48.83	27.75	6.72	90.54	23.69	174.14	10.32	48.3	26.16	13.6
57.2	48.36	71.98	3.4	23.12	84.55	67.19	46.26	26.26	124.09	7.11	55.71	56.76	21.16	34.62	9.95	122.64	8.77	38.97	28.74	8.11
87.66	74.73	176.1	14.03	22.7	85.25	42.44	152.75	132.22	162.35	4.08	35.77	86.56	81.44	72.59	25.28	170.76	12.43	24.58	34.82	14.8
56.01	21.28	86.32	4.31	34.39	37.99	24.65	33.52	17.57	98.56	7.33	57.8	52.4	17.82	55.52	19.96	157.08	14.86	50.21	35.94	12.7
22.71	14.78	71.43	12.21	22.44	65.08	20.7	29.62	11.75	73.82	6.08	33.09	39.66	15.91	28.94	15.95	97.53	10.31	57.12	55.1	16.35
79.54	52.83	203.01	12.96	25.16	66.42	26.02	56.27	55.37	72.78	5.04	11.56	98.39	76.08	50.98	26.18	151.4	8.33	39.66	51.36	17.29
78.23	55.47	161.46	9.9	22.44	70.91	34.36	30.45	26.8	45.72	3.18	29.92	88.02	58.62	30.4	16.06	109.06	6.9	43.52	52.83	14.72
88.32	76.82	187.79	12.03	27.2	86.98	40.91	36.1	22.88	64.32	4.03	30.26	63.38	35.58	161.05	122.37	294.28	13.09	37.31	75.98	41.58
41.83	31.81	91.24	5.9	40.8	76.04	34.86	35.07	17.16	130.11	6.05	59.16	48.93	13.19	109.94	80.61	189.46	14.86	28.84	73.32	42.55
23.85	10.44	47	2.38	37.4	43.79	22.22	29.66	17	95.5	5.32	55.66	57.3	17.8	107.74	100.3	162.19	11.84	28.56	93.09	61.84
20.36	13.9	56.18	4.15	42.84	68.28	24.74	26.82	14.99	51.41	3.56	39.44	55.89	29.16	149.13	132.4	249.77	13.22	31.68	88.78	53.01
81.04	70.31	191.61	12.11	24.48	86.76	36.7	39.13	23.68	89.76	13.15	45.42	60.52	26.38	28.01	14.89	76.09	4.77	36.61	53.17	19.57
100.51	89.21	183.11	8.41	36.57	88.76	48.72	39.99	21.6	124.96	7.57	58.48	54.02	17.29	45.07	20.73	108.3	7.75	43.14	46	19.15
71.37	15.78	121.25	9.81	27.2	22.11	13.02	29.8	13.57	64.02	4.29	35.08	45.53	21.19	22.06	13.04	94.17	6.27	68.68	59.11	13.85
74.84	25.89	117.77	6.71	35.36	34.59	21.98	21.1	13.25	57.69	3.51	34.39	62.79	22.96	53.08	28.1	154.43	7.86	72.22	52.95	18.2
52.67	25.09	103.34	7.64	34.49	47.64	24.28	26.37	16.63	45.19	2.39	38.52	63.07	36.8	46.7	22.02	114.01	7.01	42.03	47.16	19.32
57.94	24.2	126.54	11.86	27.88	41.77	19.13	57.12	41.11	154.69	18.75	50.79	71.97	26.58	98.01	70.21	264.94	11.98	39.2	71.63	26.5
131.65	110.13	264.08	13.19	29.24	83.65	41.7	45.71	30.69	120.3	10.14	55.08	67.15	25.51	47.3	25.13	123.42	7.06	64.01	53.13	20.36
39.66	21.8	99.25	9.62	26.67	54.96	21.96	40.55	19.62	116.2	7.34	47.02	48.37	16.88	51.05	8.65	127.66	9.16	27.46	16.94	6.78
100.77	77.56	184.09	11.13	39.66	76.97	42.13	23.79	10.24	56.36	4.21	35	43.04	18.17	53.84	39.6	108.33	9.1	14.28	73.55	36.56
84.34	68.44	199.53	12.72	33.7	81.14	34.3	44.2	8.86	76.3	4.09	32.7	20.04	11.61	83.14	50.91	199.54	8.86	51.72	61.24	25.52
113.69	108.45	214	12.69	24.48	95.39	50.68	37.16	35.26	51.02	2.74	21.32	94.89	69.11	34.38	18.02	74	5.26	36.45	52.4	24.35
69.84	63.04	133.45	14.15	23.66	90.26	47.24	27.33	18.21	106.39	14.69	47.17	66.65	17.12	50.93	21.81	130.2	7.66	53.72	42.83	16.75
70.42	59.52	149.75	12.5	22.27	84.51	39.74	32.67	14.57	71.14	7.24	26.52	44.6	20.48	103.94	61.31	198.17	14	37.31	58.98	30.94
71.89	65.87	200.6	15.81	21.76	91.63	32.84	11.99	7.65	32	2.3	45.12	63.77	23.9	66.12	32.75	125.71	6.3	49.28	49.53	26.05
89.92	76.29	174.15	8.86	38.96	84.84	43.81	57.27	30.53	143.19	9.69	63.28	53.31	21.32	116.3	83.35	249.03	16.85	17.68	71.67	33.47
95.1	76.99	208.36	15.45	31.28	80.96	36.95	28.51	26.29	45.91	4.01	28.42	92.19	57.26	79.85	66.47	154.19	15.36	16.62	83.24	43.11
74.19	64.79	166.23	12.61	23.94	87.33	38.98	109.23	75.83	189.24	6.63	46.92	69.42	40.07	29.11	13.12	80.95	6.39	48.57	45.08	16.21
83.8	74.05	140.7	16.22	25.16	88.37	52.63	30.57	16.56	126.18	8.8	56.44	54.15	13.12	71.58	44.88	215.37	10.43	41.27	62.69	20.84
56.2	23.49	105.12	8.12	21.76	41.79	22.35	36.31	6.34	101.7	6.05	42.16	17.45	6.23	65.3	48.82	130.57	10.07	20.4	74.77	37.39
79.43	73.44	192.48	10.75	22.44	92.46	38.15	41.91	11.74	78.87	5.25	27.83	28	14.88	63.7	48.58	102.57	7.91	25.16	76.26	47.36
101.35	91.65	210.23	13.75	22.44	90.42	43.59	67.45	40.13	123.59	5.4	44.88	59.49	32.47	81.19	71.75	140.02	9.53	23.12	88.36	51.24
98.18	86.3	174.83	9.74	20.87	87.9	49.36	34.06	29.02	56.33	4.74	33.01	85.2	51.51	71.76	52.81	193.14	12.77	31.28	73.59	27.34
26.46	19.67	46.49	5.65	29.24	74.35	42.31	52.03	43.39	71.87	6.43	23.64	83.39	60.37	27.07	16.56	79.94	5.11	49.52	61.2	20.72
83.09	68.12	168.45	9.95	19.48	81.98	40.44	69.42	42.98	151.77	7.44	48.15	61.92	28.32	105.15	77.05	210.41	8.97	41.05	73.28	36.62
70.72	43.51	146.54	12.56	15.64	61.53	29.69	38.45	27.61	132.51	8.12	43.33	71.8	20.84	18.4	12.26	60.76	4.84	46.92	66.65	20.19
56.94	29.01	125.84	11.29	26.05	50.94	23.05	34.21	13.38	103.83	6.06	57.12	39.12	12.89	41.88	20.72	154.58	9.77	55.02	49.47	13.4
83.49	11.46	153.94	12.69	24.38	13.72	7.44	47.03	24.7	174.65	6.12	50.21	52.51	14.14	88.46	29.12	204.78	19.02	34.49	32.92	14.22
74.47	60.53	193.55	12.6	29.58	81.28	31.27	87.81	74.53	176.69	13.66	21.08	84.88	42.18	28.47	13.18	96.43	6.5	82.96	46.28	13.66
52.13	11.14	81.59	7.66	47.31	21.37	13.66	52.2	31.2	128.99	6.85	50.79	59.78	24.19	79.06	24.43	261.37	12.62	70.24	30.89	9.35
93.54	85.55	145.89	7.15	27.83	91.46	58.64	13.9	10.85	37.77	3.18	37.14	78.03	28.72	30.69	16.89	77.88	3.38	44.88	55.02	21.68
105.61	88.38	210.61	11.64	33.4	83.69	41.96	35.71	10.59	106.95	5.82	50.32	29.66	9.9	93.63	73.98	187.85	10.3	34.09	79.02	39.38
132.73	112.49	234.8	12.25	43.33	84.75	47.91	14.8	13.53	25.07	1.43	32.33	91.38	53.96	70.37	15.15	198.48	12.22	42.16	21.53	7.63
39.38	21.71	115.26	5.93	37.83	55.13	18.84	65.9	48.24	132.86	9.35	51.29	73.2	36.31	82.93	67.06	147.22	10.61	26.52	80.86	45.55
93.91	81.47	196.94	12.06	21.76	86.75	41.37	45.49	24.26	174.22	7.87	50.32	53.33	13.93	30.03	14.32	100.37	7.66	36.37	47.7	14.27
94.37	88.77	157.59	9.54	39.66	94.06	56.33	40.99	23.7	102.07	9.97	48.44	57.84	23.22	37.01	26.07	100.64	9.79	38.52	70.45	25.91
86.35	74.71	155.27	12.53	20.4	86.53	48.12	41.87	29.14	101.12	5.18	57.09	69.59	28.82	40.8	21.9	108.01	5.75	46.24	53.67	20.27
60.81	52.46	150.06	12.37	23.12	86.27	34.96	51.99	39.61	112.62	8.95	38.76	76.18	35.17	62.38	42.25	133.16	8.61	41.96	67.72	31.73
84.92	75.21	249.85	18.82	21.76	88.56	30.1	18.33	16.28	42.84	4.62	26.44	88.81	38	67.58	62.69	90.61	6.82	23.12	92.77	69.19
80.01	57.43	150.28	12.59	19.72	71.78	38.21	138.54	122.15	183.65	6.71	37.14	88.17	66.51	14.28	10.46	24.26	1.58	46.77	73.23	43.1
102.28	57.58	199.02	15.78	36.45	56.3	28.93	77.32	9.65	186.28	6.42	50.1	12.48	5.18	40.48	21.08	104.1	13.57	31.28	52.07	20.25
66.83	18.15	113.93	10.04	19.01	27.17	15.94	46.1	27.45	108.73	5.38	49.52	59.53	25.24	117.5	50.22	323.16	19.62	24.48	42.74	15.54
53.8	37.01	124.67	7.92	21.76	68.79	29.69	23.16	11.68	41.17	1.96	36.04	50.42	28.37	79.1	41.8	154.86	14.87	31.34	52.85	26.99
85.51	69.63	168.63	8.37	29.58	81.43	41.29	8.49	5.69	19.56	0.91	104.72	67.03	29.1	82.63	46.61	236.58	16.95	20.87	56.41	19.7
77.03	50.37	192.48	24.03	26.82	65.39	26.17	65.29	30.19	158.03	15.31	59.84	46.24	19.1	18.99	12.81	75.58	5.25	66.8	67.47	16.95
68.89	43.51	134.7	10.29	19.04	63.15	32.3	83.64	68.43	135.4	6.62	40.8	81.82	50.54	50.89	31.63	121.02	8.5	33.79	62.17	26.14
49.75	16.6	138.69	12.78	22.44	33.38	11.97	134.17	122.25	165.85	6.41	23.12	91.12	73.71	37.66	24.46	107.44	9.48	27.78	64.95	22.77
54.12	16.59	103.59	4.76	39.44	30.65	16.01	64.57	12.17	182.97	10.73	58.48	18.86	6.65	50.02	24.94	120.37	10.67	38.76	49.86	20.72
31.89	14.94	69.09	5.24	40.36	46.86	21.63	21.87	10.33	47.84	3.37	29.24	47.24	21.6	92.57	73.59	167.13	12.37	27.46	79.5	44.03
97.69	84.01	174.8	9.65	29.24	86	48.06	124.17	118.01	186.89	8.1	42.64	95.04	63.14	90.12	47.6	209.05	14.95	58.48	52.82	22.77
23.03	18.99	40.14	4.11	24.76	82.46	47.31	57.42	52.74	70.41	4.57	17	91.84	74.9	34.37	11.33	105.43	9.16	50.79	32.95	10.74
67.99	53.88	142.07	12.33	15.64	79.25	37.93	78.55	56.2	113.47	6.39	37.4	71.55	49.53	56.04	6.02	92.41	6.05	42.35	10.74	6.51
83.95	76.07	146.75	10.12	16.32	90.61	51.83	24.97	19.51	59.08	4.74	26.99	78.12	33.02	42.71	17.1	112.94	10.86	52.17	40.04	15.14
68.85	59.23	158.58	12.83	29.24	86.03	37.35	173.65	162.31	224.88	9.23	42.16	93.47	72.17	77.45	70.32	144.05	8.78	24.84	90.8	48.82
59.85	14.16	132.5	9.42	35.31	23.65	10.68	83.19	54.79	131.13	7.37	30.95	65.86	41.78	33.15	12.38	84.45	7.75	48.71	37.34	14.66
61.44	37.43	136.74	12.44	28.77	60.93	27.38	114.48	14.08	202.07	11.69	43.3	12.3	6.97	62.11	36.3	175.9	12.21	41.75	58.44	20.63
25.03	21.18	36.85	2.36	37.79	84.6	57.47	52.65	5.77	153.32	5.21	50.21	10.97	3.77	82.45	31.31	204.36	14.19	50.79	37.98	15.32
49.38	27.75	81.31	7.65	31.73	56.2	34.14	14.59	11.27	26.71	1.79	31.28	77.25	42.21	58.95	31.11	125.09	8.17	55.71	52.78	24.87
65.06	19.42	102.91	10.81	33.01	29.85	18.87	42.91	23.19	82.28	5.33	37.83	54.05	28.18	139.89	103.67	267.84	13.82	33.32	74.11	38.71
86.1	75.87	197.99	13.19	27.88	88.12	38.32	71.73	48.03	108.89	5.17	35.36	66.96	44.11	61.45	49.43	122.95	10.8	27.83	80.44	40.21
128.96	64.68	288.02	17.52	28.89	50.16	22.46	22.65	13.71	53.34	4.03	31.08	60.54	25.7	134.91	99.19	246.11	11.63	34.03	73.52	40.3
102.69	90.24	168.83	8.81	27.51	87.87	53.45	54.37	42.98	136.98	6.6	48.28	79.04	31.38	68.47	35.68	193.12	12.67	39.89	52.11	18.48
95.5	84.34	188.18	11.53	18.81	88.31	44.82	84.41	3.2	151.34	5.55	40.8	3.79	2.11	100.97	78.77	167.61	16.26	30.95	78.01	46.99
139.55	124.78	245.02	12.11	26.44	89.41	50.92	94.2	69.16	129.9	12.3	39.66	73.42	53.24	62.78	47.36	146.3	11.33	15.82	75.43	32.37
63.96	35.81	132.79	8.13	32.7	55.98	26.97	15.65	6.92	46.53	4.71	47.58	44.21	14.88	54.93	3.06	110.83	5.25	27.2	5.58	2.76
115.06	92.88	212.31	15.13	26.44	80.72	43.75	66.43	12.31	172.66	6.72	58.46	18.53	7.13	61.54	46.16	125.37	9.67	31.31	75.01	36.82
99.65	90.47	188.9	13.1	20.66	90.78	47.89	54.47	31.93	110.98	9.41	41.48	58.61	28.77	101	61.45	217.24	14.02	35.2	60.84	28.29
74.49	68.77	162.81	13.31	16.32	92.32	42.24	46.38	33.57	81.28	4.27	52.27	72.37	41.3	140.98	96.38	295.88	13.4	41.05	68.37	32.58
58.25	43.99	158.12	8.94	30.62	75.51	27.82	41.25	31.18	81.72	5.91	33.7	75.58	38.15	79.86	46.69	129.52	11.32	20.87	58.47	36.05
144.45	113.95	249.14	12.14	32.33	78.88	45.74	152.34	128.47	190.27	6.65	37.4	84.33	67.52	132.9	108.79	231.06	10.23	29.24	81.86	47.08
75.82	70.81	164.03	11.97	15.64	93.39	43.17	42.7	27.52	113.76	5.23	44.88	64.45	24.19	110.89	75.66	200.53	14.71	37.14	68.23	37.73
69.65	52.28	156.64	11.32	32.33	75.07	33.38	47.04	18.7	74.79	3.92	28.2	39.75	25	52.69	30.1	94.08	7.73	24.48	57.13	31.99
79.38	71.98	165.64	10.83	17	90.68	43.46	18.98	10.84	31.45	1.53	37.14	57.11	34.46	96.71	75.4	207.52	14.56	37.14	77.97	36.34
91.42	79.22	175.58	10.98	17.68	86.65	45.12	49.61	6.91	136.51	5.06	39.44	13.93	5.06	76.44	48.03	142.83	10.36	23.14	62.83	33.63
109.16	36.22	195.03	15.1	26.82	33.18	18.57	49.77	35.23	81.34	5.71	35.08	70.79	43.31	70.59	54.93	136.53	24.64	25.16	77.81	40.23
58.9	36.71	152.78	11.37	47.46	62.32	24.03	58.16	5.23	143.89	6.41	44.02	8.99	3.63	117.07	101.2	206.52	14.58	26.52	86.45	49
97.11	84.1	218.38	14.34	22.44	86.61	38.51	50.92	11.09	176.61	8.48	75.66	21.78	6.28	61.45	49.12	105.32	6.83	24.07	79.93	46.63
96.7	84.45	195.57	11.17	21.08	87.33	43.18	47.07	25.05	165.98	14.14	61.88	53.22	15.09	23.05	12.67	54.34	2.99	39.44	54.94	23.31
100.68	69.63	151.43	11.32	30.6	69.16	45.98	40.9	9.92	140.91	8.8	35.36	24.26	7.04	35.17	19.14	74.62	5.78	25.16	54.41	25.64
96.05	84.86	197.87	8.52	36.45	88.35	42.89	23.01	20.17	38.63	1.82	38.08	87.66	52.21	39.23	18.3	111.27	9.1	46.92	46.66	16.45
63.09	38.4	148.84	12.37	29.56	60.86	25.8	62.33	42.83	162.16	14.77	54.34	68.72	26.41	94.16	59.67	237.08	11.87	49.52	63.38	25.17
107.44	91.3	176.04	10.96	23.23	84.98	51.86	125.77	113.61	154.65	8.18	38.52	90.33	73.46	73.19	12.13	114.63	9.25	24.48	16.58	10.58
167.58	160.73	279.82	12.97	27.88	95.92	57.44	90.65	77.75	146.81	5.5	45.28	85.77	52.96	85.63	61.79	192.03	12.17	32.64	72.16	32.18
103.8	90.52	181.43	9.39	27.07	87.21	49.89	63.98	1.11	155.19	4.52	52.96	1.73	0.71	80.71	65.97	143.23	10.71	19.95	81.74	46.06
41.08	22.48	87.15	6.83	36.88	54.72	25.79	26.03	15.42	86.29	4.06	48.96	59.24	17.87	86.72	73.96	189.68	8.96	36.45	85.29	38.99
105.59	90.58	204.62	12.03	24.48	85.79	44.27	80.44	38.8	183.64	13.84	17	48.24	21.13	84.36	55.36	185.33	11.34	54.27	65.62	29.87
78.2	67.64	183.61	9.63	27.75	86.49	36.84	79.34	14.05	150.94	5.59	47.46	17.7	9.31	75.19	47.04	171.67	14.2	40.36	62.56	27.4
98.08	85.86	150.49	8.24	24.48	87.54	57.06	44.09	29.81	105.28	13.55	66.8	67.61	28.32	43.12	13.4	125.62	11.47	43.33	31.07	10.67
29.98	25.5	60.4	5.4	37.14	85.07	42.22	18.34	15.38	44.74	3.64	42.84	83.87	34.38	62.17	43.52	127.42	7.58	48.96	70	34.15
33.25	19.75	58.14	4.27	24.07	59.4	33.97	59.64	42.83	88.74	6.2	23.8	71.82	48.26	94.29	67.96	175.91	8.22	41.96	72.08	38.63
81.22	60.72	131.26	9.33	32.77	74.76	46.26	41.53	36.8	59.83	5.73	28.89	88.62	61.51	69.19	23.52	102.84	7.32	21.32	34	22.87
99.79	95.09	147	8.09	22.72	95.29	64.69	24.71	12.19	52.6	3.72	34	49.33	23.17	121.55	79.47	262.22	14.42	48.76	65.38	30.31
19.51	6.53	57.24	4.27	63.36	33.47	11.41	75.63	74.36	120.14	6.55	18.36	98.33	61.9	117.33	89.01	209.4	16.48	37.31	75.86	42.51
122.22	114.62	219.58	13.89	27.07	93.78	52.2	48.69	5.2	140.48	15.23	41.75	10.68	3.7	56.4	31.5	147.37	7.95	52.18	55.85	21.37
100.42	89.8	183.87	11.93	21.08	89.43	48.84	61.92	46.34	116.43	7.3	34.39	74.83	39.8	159.46	149.37	316.09	17.74	19.72	93.67	47.26
97	74.42	196.51	12.91	30.26	76.72	37.87	89.29	85.42	102.09	5.2	18.57	95.67	83.67	101.73	87.66	176.91	10.49	23.8	86.17	49.55
136.3	112.88	251.22	10.67	39.89	82.82	44.93	31.16	13.23	53.63	5.86	24.51	42.48	24.68	26.91	12.8	75.92	6.69	59.15	47.57	16.86
73.4	37.92	176.55	10.12	42.94	51.66	21.48	60.77	7.04	136.96	5.89	46.08	11.59	5.14	92.12	65.98	180.99	11.26	29.92	71.63	36.46
101.32	87.55	190.26	12.12	22.44	86.41	46.02	105.9	93.19	178.86	10.04	45.06	88	52.1	125.15	106.71	269.12	25.21	23.62	85.27	39.65
71.1	65.33	156.72	10.99	26.52	91.88	41.68	94.7	88.87	108.13	8.08	20.81	93.85	82.19	121.71	81.76	237.94	13.03	38.52	67.18	34.36
23.53	10.73	60.12	4.89	36.61	45.6	17.85	33.72	15.95	107.3	6.94	39.44	47.31	14.87	25.8	14.57	91.74	8.49	51.68	56.47	15.88
99.05	92.92	147.78	16.86	21.76	93.81	62.88	60.41	8.41	209.42	6.47	53.04	13.92	4.02	61.39	33.95	161.56	10.75	52.96	55.3	21.01
68.53	61.42	115.52	7.66	28.34	89.62	53.17	11.16	5.33	25.52	1.12	25.74	47.71	20.87	146.27	106.03	264.06	13.09	33.4	72.49	40.15
76.16	57.29	210.5	19.97	15.64	75.22	27.21	132.69	119.84	173.59	5.15	38.76	90.31	69.03	43.77	22.53	125.43	7.22	71.53	51.48	17.96
44	14.77	95.51	5.5	43.52	33.58	15.47	124.6	93.58	175.41	5.54	44.53	75.11	53.35	82.62	70.35	160.57	12.43	21.76	85.16	43.81
99.52	92.77	168.27	11.57	20.4	93.21	55.13	60.35	51.44	174.73	21.35	53.7	85.23	29.44	21.24	4.3	82.36	5.12	41.49	20.24	5.22
81.76	16.13	121.16	9.89	27.88	19.73	13.31	56.74	25.57	184.49	16.95	79.79	45.07	13.86	28.8	17.19	111.19	5.83	34.98	59.69	15.46
167.69	150.96	322.76	20.09	14.96	90.02	46.77	57.04	21.55	159.62	10.71	47.54	37.78	13.5	28.99	17.78	79.39	4.67	38.52	61.32	22.4
87.03	77.96	153.82	10.24	16.58	89.58	50.69	71.53	18.43	175.7	4.61	54.4	25.77	10.49	29.09	17.36	91.98	6.97	21.76	59.67	18.87
111.16	101.26	208.97	17.99	22.01	91.09	48.46	54.86	35.09	135.56	8.74	53.72	63.96	25.88	26.76	18.99	97.17	4.81	39.89	70.96	19.54
82.69	73.9	179.53	11.97	19.72	89.37	41.16	17.15	15.02	29.8	1.41	41.05	87.6	50.41	21.18	18.63	39.46	3.86	26.52	87.97	47.22
81.57	61.81	151.63	10.04	20.63	75.77	40.76	56.03	1.58	144.32	5.89	49.64	2.81	1.09	29.19	17.43	108.37	7.29	57.09	59.73	16.09
44.12	29.94	84.31	13.01	46.77	67.88	35.52	27.64	19.89	79.79	5.38	41.48	71.96	24.92	31.51	27.03	51.01	8.21	20.42	85.8	52.99
26.06	15.35	87.86	4.56	51.68	58.91	17.47	33.13	20.89	83.36	7.66	43.52	63.04	25.05	25.05	10.21	62.09	4.33	44.02	40.77	16.45
103.18	83.45	201.09	9.9	33.09	80.87	41.5	38.21	0.96	97.79	15.42	142.8	2.51	0.98	32.42	21.2	73.95	3.64	41.96	65.39	28.67
114.47	17.72	178.4	10.68	43.14	15.48	9.93	71.81	7.63	148.26	5.69	47.46	10.62	5.15	18.33	12.21	67.06	3.26	46.92	66.64	18.21
147.46	123.72	325.87	19.32	14.42	83.9	37.97	100.98	94.23	159.45	10.08	21.08	93.31	59.1	26.15	10.62	110.4	5.29	70.27	40.63	9.62
76.03	66.93	150.97	8.91	18.36	88.03	44.34	51.51	47.94	111.7	9.08	28.89	93.07	42.92	17.95	10.77	62.76	3.06	41.75	59.98	17.16
51.11	39.05	94.44	5.92	28.56	76.41	41.35	45.98	38.55	76.81	4.44	21.89	83.85	50.19	43.52	30.52	128.78	9.88	22.7	70.14	23.7
135.92	104.89	232.12	12.77	27.88	77.17	45.19	44.98	31.15	109.98	5.59	50.32	69.25	28.32	22.35	12.32	62.14	3.13	45.23	55.14	19.83
151.8	140.86	174.42	11.42	15.13	92.79	80.76	22.23	14.33	53.79	6.7	27.51	64.46	26.64	27.13	14.28	65.5	3.61	48.28	52.63	21.8
20.97	12.13	62.79	7.51	64.71	57.84	19.32	135.7	19.3	211.72	5.9	76.16	14.22	9.12	31.29	13.31	144.6	6.14	76.16	42.54	9.21
70.02	55.75	131.24	12.02	23.8	79.62	42.48	41.06	13.36	113.76	6.28	40.58	32.55	11.75	17.7	14.1	64.92	4.03	28.2	79.69	21.72
108.21	85.73	183.91	16.15	36.61	79.22	46.61	45.88	16.75	115.99	6.21	41.75	36.5	14.44	23.43	5.62	91.43	4.73	44.02	23.98	6.14
56.31	41.72	92.41	11.06	488.81	74.09	45.15	18.43	16.97	34.4	2.96	30.27	92.07	49.32	49.06	34.15	113.49	7.16	24.76	69.62	30.09
75.32	47.4	177.38	13.42	41.75	62.93	26.72	19.51	14.73	42.33	2.6	36.45	75.48	34.8	24.13	9.05	65.06	4.87	38.08	37.49	13.9
83.45	73.27	141.31	8.36	22.44	87.8	51.85	58.13	18.85	95.01	5.4	29.92	32.42	19.84	44.4	12.54	74.13	3.45	34.68	28.23	16.91
176.76	167.66	274.55	11.77	21.76	94.85	61.07	88.98	70	131.08	6.13	35.36	78.67	53.41	31.6	14.7	125.55	9.82	57.09	46.52	11.71
90.69	72.61	168.84	11.57	15.64	80.07	43.01	93.38	19.22	203.84	6.77	47.46	20.58	9.43	27.69	9.24	101.52	6.78	26.52	33.38	9.1
52.36	13.84	126.97	12.49	21.12	26.44	10.9	112.53	89.94	215.59	9.96	37.83	79.92	41.72	89.59	75.9	173.04	16.38	14.08	84.72	43.86
70.28	29.32	122.91	10.75	42.16	41.72	23.86	33.94	23.49	70.5	4.99	36.72	69.22	33.32	33.33	17.47	124.37	6.98	50.32	52.41	14.04
29.44	19.36	130.17	6.8	46.46	65.77	14.87	93.84	80.88	123.89	4.85	39.44	86.19	65.29	32.46	28.66	46.67	2.55	25.95	88.29	61.42
96.2	82.47	168.88	10.66	26.75	85.73	48.83	56.14	46.55	129.74	6.88	48.96	82.93	35.88	30.63	14.21	127.75	6.71	48.96	46.38	11.12
54.28	26.12	90.24	10.29	39.89	48.13	28.95	125.03	102.97	170.73	8.8	26.44	82.35	60.31	33.49	17.56	139.84	8.4	76.35	52.45	12.56
106.24	93.04	189.83	10.88	25.32	87.58	49.02	25.57	12.68	42.73	3.06	35.08	49.58	29.67	22.73	16.63	75.56	3.82	39.66	73.18	22.01
71.68	65.02	127.02	8.45	21.76	90.72	51.19	85.15	55.79	164.28	8.72	37.57	65.53	33.96	36.14	13.46	189.56	10	39.66	37.24	7.1
69.62	30.67	140.16	6.83	48.02	44.05	21.88	65.85	24.5	142.5	4.83	46.77	37.21	17.2	46.81	9.8	138.45	12.34	17	20.93	7.08
130.41	125.04	190.07	10.3	26.82	95.88	65.79	34.2	22.28	85.08	5.58	23.8	65.17	26.19	21.69	10.08	139.43	5.62	69.47	46.48	7.23
76.84	28.29	140.88	12.91	21.76	36.82	20.08	50.34	24.08	75.78	19.01	134.64	47.83	31.78	19.87	10.9	70.5	2.95	51	54.87	15.46
100.79	72.98	187.64	14.07	16.7	72.41	38.89	82.58	65.87	153.23	9.42	39.89	79.76	42.98	25.13	14.74	94.47	7.71	47.6	58.64	15.6
62.6	59.3	129.13	11.74	26.75	94.74	45.92	126.96	93.49	185.56	6.08	45.43	73.63	50.38	25.24	20.62	47.25	2.53	34	81.69	43.63
88.3	77.02	149.26	7.18	26.14	87.23	51.6	85.78	72.06	141.86	8.42	40.12	84.01	50.8	40.34	8.88	162.35	9.04	74.97	22.02	5.47
84.2	82.37	154.98	8.67	19.48	97.83	53.15	26.91	22.81	54.14	4.71	29.92	84.75	42.13	26.87	17.93	142.13	6.16	51.49	66.72	12.61
98.13	90.46	167.81	24.09	16.32	92.18	53.91	74.88	54.91	111.98	4.26	32.54	73.33	49.04	22.56	13.16	94.13	4.22	57.75	58.32	13.98
79.39	67.14	151.89	10.26	27.2	84.56	44.2	47.24	17.52	135.81	5.23	51.59	37.08	12.9	22.96	14.49	67.18	4.33	33.7	63.09	21.57
117.98	107.83	209.79	10.48	37.31	91.4	51.4	104.36	94.17	167.49	5.53	44.2	90.24	56.23	20.17	9.77	87.24	5.17	50.79	48.43	11.2
92.59	72.41	188.47	10.51	28.56	78.21	38.42	60.36	35.07	145.68	12.51	48.29	58.11	24.08	33.08	28.55	135.95	6.44	41.05	86.29	21
87.57	81.54	192.65	15.2	17	93.11	42.32	23.12	8.85	61.06	7.03	37.4	38.28	14.5	31.5	19.54	113.7	6.47	53.43	62.02	17.18
95.87	90.83	192.87	11.85	24.48	94.74	47.09	63.05	10.58	179.63	5.7	51.59	16.78	5.89	27.75	18.62	124.91	6.79	43.14	67.11	14.91
120.71	94.86	226.45	14.18	37.14	78.59	41.89	117.68	99.82	201.67	6.77	42.64	84.82	49.49	45.88	17.3	181.23	10.95	53.72	37.71	9.55
29.83	26.77	45.11	3.2	32.64	89.74	59.35	129.43	123.13	169.11	5.88	39.13	95.13	72.81	25.95	17.26	102.95	4.89	64.6	66.5	16.76
130.59	126.09	184.62	9.85	22.96	96.55	68.3	17.41	13.38	55.48	3.12	40.65	76.84	24.12	24.91	12.75	119.02	7.23	50.79	51.2	10.72
119.45	97.71	237.12	13.31	19.04	81.8	41.21	46.37	10.35	145.91	6.5	46.08	22.33	7.1	15.92	10.27	55.28	4.43	33.32	64.54	18.58
83.44	72.94	164.7	13.4	27.88	87.42	44.29	26.19	10.86	38.7	2.66	36.45	41.48	28.07	37.23	23.68	159.91	8.63	44.02	63.61	14.81
54.27	27.04	151.96	13.06	28.86	49.82	17.79	70.99	49.4	173.77	7.02	47.46	69.6	28.43	38.75	18.43	78.77	8.08	27.2	47.56	23.4
46.13	27.38	91.19	9.81	48.96	59.35	30.02	127.64	115.2	187.39	7.36	45.92	90.26	61.48	31.9	13.74	153.54	6.23	63.97	43.06	8.95
80.71	14.68	122.45	7.06	27.51	18.18	11.99	145.27	142.02	199.71	15.8	11.56	97.76	71.11	26.42	14.58	97.63	5.4	53.43	55.17	14.93
40.29	31.28	91.62	5.21	35.49	77.63	34.14	41.68	39.01	59.59	3.8	21.58	93.61	65.47	22.08	14.99	80.66	3.68	43.88	67.91	18.59
84.14	78.46	146.38	10.89	23.12	93.24	53.6	34.29	19.59	83.13	7.47	14.96	57.13	23.56	22.66	14.2	117.35	6.71	52.18	62.67	12.1
76.82	65.68	175.34	11.31	26.18	85.5	37.46	123.87	110.35	164.58	6.27	47.87	89.09	67.05	29.8	11.56	129.44	6.73	55.66	38.8	8.93
77.41	61.97	144.44	10.32	28.56	80.05	42.9	71.8	47.92	164.25	7.15	45.76	66.75	29.18	13.76	10.08	55.17	3.87	50.1	73.27	18.28
70.9	69.68	99.57	6.54	21.08	98.29	69.99	38.81	36.04	51.31	3.95	22.34	92.86	70.24	26.38	12.71	109.92	5.95	47.6	48.18	11.56
100.45	95.13	176.14	15.32	23.57	94.7	54.01	119.97	101.09	182.91	8.23	40.58	84.26	55.27	37.86	31.06	127.01	5.24	50.9	82.04	24.46
97.56	21.62	199.39	10.95	56.28	22.16	10.84	83.29	62.06	143.52	12.44	15.64	74.51	43.24	21.87	15.46	106.64	4.63	56.28	70.73	14.5
82.73	36.32	152.29	12.45	16.78	43.91	23.85	27.71	9.41	44.61	2.69	22.44	33.95	21.09	57.42	56.58	66.3	3.42	14.96	98.55	85.35
151.76	142.55	215.72	9.56	33.7	93.93	66.08	98.08	69.25	144.05	5.49	44.88	70.61	48.07	76.62	70.99	116.75	9.05	13.6	92.66	60.81
86.68	6.4	149.29	8.68	39.89	7.39	4.29	81.61	14.27	177.36	9.01	51.68	17.49	8.05	20.52	13.13	94.25	4.09	67.49	64	13.93
80.38	61.93	151.79	8.26	33.01	77.04	40.8	173.16	144.43	232.13	9.83	36.18	83.41	62.22	89.87	14.06	127.07	13.19	27.88	15.65	11.07
48.33	21.7	102.8	7.05	34.49	44.9	21.11	49.84	32.09	96.16	7.56	35.77	64.37	33.37	77.84	64.43	119.67	12.03	17.4	82.76	53.84
32.3	10.79	73.21	4.31	30.6	33.42	14.74	47.35	28.71	117.03	7.08	44.2	60.64	24.54	23.72	18.39	73.5	3.51	43.33	77.53	25.02
50.1	29.99	101.58	8.72	44.88	59.87	29.53	85.57	68.25	154.03	5.77	41.27	79.76	44.31	26.31	11.55	157.28	5.72	60.52	43.91	7.34
83.63	40.69	214.71	9.79	29.92	48.65	18.95	62.87	19.99	176.56	12.58	38.72	31.8	11.32	23.21	13.19	78.42	22.95	33.01	56.83	16.82
91.19	88.66	159.73	8.73	21.76	97.22	55.5	159.22	142.45	207.19	11.45	38.56	89.47	68.75	27.81	19.77	142.97	8.3	60.52	71.1	13.83
75.14	32.51	137.09	10	22.74	43.26	23.71	60.92	43.23	156.22	7.7	52.2	70.97	27.67	46.48	18.14	153.88	10.64	58.38	39.04	11.79
[truncated: 706 more rows]

## Sheet: 60 min incubation
VAP-Ct	VSL-Ct	VCL-Ct	ALH-Ct	BCF-Ct	STR-Ct	LIN-Ct	VAP-NSC5	VSL-NSC5	VCL-NSC5	ALH-NSC5	BCF-NSC5	STR-NSC5	LIN-NSC5	VAP-NSC25	VSL-NSC25	VCL-NSC25	ALH-NSC25	BCF-NSC25	STR-NSC25	LIN-NSC25	VAP-NSC50	VSL-NSC50	VCL-NSC50	ALH-NSC50	BCF-NSC50	STR-NSC50	LIN-NSC50
141.03	134.7	193.51	5.71	48.15	95.51	69.61	125.39	119.98	183.71	9.64	30.26	95.68	65.31	88.24	65.91	152.14	14.03	10.2	74.7	43.32	42.35	30.8	149.86	7.57	44.2	72.73	20.55
95.01	81.55	131.42	6.66	23.94	85.84	62.05	68.81	63.39	106.71	7.52	19.01	92.13	59.41	51.05	33.39	106.25	5.17	31.64	65.4	31.42	45.09	28.52	142.48	7.34	39.44	63.26	20.02
55.37	44.02	98.6	11.44	24.76	79.51	44.65	33.88	27.14	72.87	4.73	21.82	80.11	37.25	46.92	40.11	116.51	7.35	22.53	85.47	34.42	59.11	25.39	110.89	5.28	34.19	42.95	22.89
64.59	62.03	109.03	6.23	20.4	96.04	56.9	34.26	28.76	63.53	4.31	31.31	83.94	45.27	105.63	21.1	163.42	5.21	46.24	19.97	12.91	41.04	32.13	79.34	6.89	28.16	78.29	40.5
109.64	5.33	171.76	8.75	87.04	4.86	3.1	89.83	71.83	163.01	10	23.64	79.96	44.06	122.4	115.92	165.63	10.37	16.97	94.7	69.99	41.41	21.19	142.42	9.98	25.84	51.18	14.88
111.96	83.12	195.06	13.92	22.44	74.24	42.61	130.66	107.98	200.13	6.31	44.88	82.64	53.96	54.86	52.9	108.34	5.47	23.51	96.42	48.83	27.41	21.84	121.5	7.24	30.62	79.7	17.98
109.89	102.26	222.43	11.45	25.45	93.06	45.97	35.29	21.23	85.18	6.3	29.24	60.17	24.93	141.77	131.13	175.66	5.37	33.13	92.49	74.65	60.36	42.04	163.61	12.78	23.8	69.64	25.7
97.51	86.61	206.45	9.64	27.14	88.82	41.95	38.07	19.56	89.28	6.19	31.96	51.38	21.91	60.63	26.79	150.06	5.2	51.59	44.19	17.85	30.49	24.85	132.26	6.78	48.28	81.53	18.79
76.52	65.81	248.84	20.21	14.28	85.99	26.44	74.05	66.44	139.96	10.39	19.01	89.72	47.47	72.01	28.86	131.85	5.38	41.75	40.08	21.89	74.39	7.13	159.73	7.72	42.16	9.59	4.46
54.65	34.02	106.81	8.69	22.96	62.24	31.85	123.11	113.18	178.42	12	16.32	91.93	63.43	47.22	43.11	120.27	7.17	14.96	91.31	35.85	28.76	10.49	135.06	6.56	45.97	36.49	7.77
92.75	81.2	176.73	19.85	14.96	87.55	45.95	122.89	99.33	180.76	6.73	33.7	80.83	54.95	44.51	19.66	117.37	9.29	27.2	44.18	16.75	29.27	20.94	77.01	4.93	32.64	71.55	27.19
142.17	137.97	199.84	8.81	39.2	97.04	69.04	132.67	124.17	225.39	15.37	18.09	93.59	55.09	32.61	31.73	66.15	4	11.69	97.29	47.97	62	40.62	167.59	8.31	42.84	65.51	24.24
61.02	16.69	109.53	9.1	23.12	27.35	15.24	116.89	99.53	202.76	10.95	38.99	85.15	49.09	45.51	38.3	154	8.65	32.33	84.15	24.87	30.15	18.05	88	7.79	50.9	59.88	20.51
64.85	28.16	113.09	6.78	31.64	43.43	24.9	30.64	24.33	55.57	3.28	35.62	79.38	43.77	21.01	12.15	55.26	3.13	30.98	57.85	21.99	65.77	36.82	170.83	12.66	35.36	55.98	21.55
85.36	27.26	154.7	10.01	22.96	31.93	17.62	113.32	87.1	184.97	13.51	17.6	76.86	47.09	94.01	85.84	189.58	12.8	11.08	91.31	45.28	38.16	25.12	108.22	7.35	30.61	65.83	23.21
62.73	32.47	129.17	12.86	24.07	51.76	25.14	72.68	19.06	278.68	13.02	45.56	26.22	6.84	75.79	1.66	99.28	3.95	37.83	2.19	1.67	64.46	51.96	158.24	6.9	36.45	80.62	32.84
98.87	85.32	194.27	17.58	16.38	86.29	43.92	128.24	121.73	152.29	8.05	15.13	94.92	79.94	16.6	11.52	35.87	2.72	35.77	69.37	32.12	29.52	18.39	108.72	5.62	30.61	62.31	16.92
101.53	92.11	204.43	14.56	13.6	90.73	45.06	98.75	84.32	183.51	12.46	21.76	85.39	45.95	65.61	13.28	158.03	7.03	69.36	20.25	8.41	22.89	20.81	71.9	4	46.62	90.94	28.95
120.32	114.01	209.41	10.64	26.14	94.75	54.44	31.95	19.61	62.97	4.45	17.39	61.4	31.15	128.62	116.84	186.6	9.77	19.95	90.84	62.61	48.43	40.31	140.15	7.54	28.2	83.24	28.76
24.49	15.86	43.25	3.88	21.57	64.76	36.67	175.52	163.36	236.64	7.1	45.69	93.07	69.03	43.08	39.24	75.88	6.77	11.26	91.09	51.72	36.02	23.69	117.9	6.21	33.09	65.75	20.09
48.3	42.79	96.47	7.29	23.12	88.59	44.36	176.15	170.99	212.11	10.17	25.16	97.07	80.61	89.33	70.42	142.13	6.61	36.45	78.83	49.54	18.79	13.68	69.48	3.71	48.71	72.82	19.69
50.04	34.47	89.59	6.92	20.18	68.88	38.48	101.46	60.64	175.52	16.08	14.96	59.77	34.55	125	86.37	160.35	4.43	46.77	69.1	53.87	50.75	33.83	122.53	7.43	37.14	66.64	27.61
73.22	63.42	120.97	9.54	14.96	86.61	52.42	104.45	84.8	185.41	12.34	19.3	81.19	45.74	40.94	16.73	84.23	5.06	41.27	40.86	19.86	81.86	62.77	153.02	8.45	30.61	76.68	41.02
51.56	3.32	73.82	3.63	48.83	6.45	4.5	121.67	100.64	217.64	11.87	39.44	82.71	46.24	84.84	19.28	187.66	5.34	64.65	22.73	10.27	31.51	20.2	110.72	6.2	35.49	64.08	18.24
76.86	60.49	163.24	11.6	16.98	78.7	37.06	125.93	102.35	208.51	10.77	34.19	81.27	49.08	99.89	76.93	140.23	7.56	40.69	77.02	54.86	38.8	25.31	115.1	6.49	41.05	65.24	21.99
141.55	132.4	199.29	10.78	28.53	93.53	66.43	64.11	25.94	122.73	8.4	31.34	40.47	21.14	39.62	36.6	72.67	3.75	33.7	92.38	50.36	59.54	38.81	180.11	11.83	41.05	65.19	21.55
41.6	28.52	85.13	10.05	14.04	68.56	33.5	85.54	81.87	127.69	9.46	24.48	95.71	64.12	31.71	12	69.25	3.18	41.75	37.85	17.33	20.56	15.95	67.21	2.96	46.62	77.57	23.73
107.17	102.99	154.81	8.32	28.89	96.11	66.53	104.75	88.33	168.53	10.85	17	84.32	52.41	37.03	22.42	137.42	9.17	39.89	60.53	16.31	41.87	25.13	118.18	8.42	35.36	60.03	21.27
86.07	77.47	170.49	14.24	16.9	90.01	45.44	148.81	146.07	184.8	8.99	13.76	98.16	79.04	63.22	59.3	91.8	6.09	22.44	93.79	64.6	35.97	14.22	154.44	6.48	73.59	39.54	9.21
99.3	88.69	198.43	10.3	25.54	89.31	44.69	114.38	89.03	212.67	8.7	34.39	77.84	41.86	47.96	28.23	111	9.31	42.84	58.86	25.43	19.82	13.5	81.81	4.21	52.27	68.12	16.51
99.85	97.11	172.48	9.25	22.13	97.26	56.3	91.42	82.64	172.81	9.82	29.58	90.39	47.82	80.77	49.74	163.47	5.62	46.03	61.58	30.43	24.38	17.58	65.95	3.96	33.32	72.1	26.65
73.37	55.3	184.05	11.7	18.62	75.37	30.05	142.01	128.29	229.34	14.31	21.08	90.34	55.94	23.89	15.28	79.8	3.88	50.32	63.97	19.15	38.65	25.43	111.57	7.91	48.83	65.79	22.79
59.2	42.22	113.43	10.03	14.71	71.32	37.22	16.84	11.23	40.36	4.89	47.12	66.71	27.83	80.8	3.3	165.92	4.83	51.59	4.09	1.99	38.51	31.16	83.74	3.12	45.83	80.93	37.21
102.41	89.36	204.31	11.37	23.12	87.26	43.74	29.29	22.29	61.55	4.32	16.32	76.12	36.22	26.3	13.79	83.27	4.09	41.96	52.43	16.56	97.48	65.68	195.74	13.24	33.7	67.38	33.55
132.87	115.53	242.71	10.14	27.83	86.95	47.6	133.18	126.55	207	14.92	12.67	95.02	61.14	145.16	127.09	291.42	11.9	29.38	87.55	43.61	47.19	23.15	126.96	9.96	37.4	49.06	18.24
63.1	57.96	105.99	7.48	25.16	91.86	54.69	161.7	158.52	223.82	9.03	24.35	98.03	70.82	40.76	18.05	82.11	5.92	48.96	44.28	21.98	37.01	15.2	113.75	7.3	41.09	41.07	13.36
112.46	108.84	159.91	11.15	14.21	96.78	68.06	115.72	108.35	170.64	7.34	35.6	93.63	63.5	37.23	31.25	87.54	6.59	20.47	83.93	35.7	14.77	11.79	37.97	3.49	34.79	79.84	31.06
139.85	130.4	218	9.54	29.22	93.24	59.82	71.52	64.58	129.04	8.42	16.32	90.29	50.04	41.13	31.91	110.25	7.14	22.27	77.58	28.94	54.6	52.84	92.18	3.67	36.88	96.77	57.32
100.61	88.66	186.19	11.01	17.68	88.13	47.62	102.56	82.82	176.99	9.03	26.82	80.75	46.79	148.73	134.71	184.92	6.09	39.41	90.57	72.85	45.14	37.17	84.44	3.94	36.18	82.34	44.01
134.81	133.38	147.04	8.33	11.69	98.94	90.71	117.58	105.22	186.41	12.71	20.87	89.49	56.45	90	9.83	164.39	6.35	77.52	10.93	5.98	22.03	15.47	87.72	5.96	53.58	70.21	17.63
80.53	27.66	161.44	16.39	17	34.35	17.13	102.58	98.97	151.72	9.33	21.76	96.48	65.23	32.82	18.7	99.69	4.91	44.02	56.96	18.75	21.47	16.37	74.07	3.21	43.52	76.24	22.1
62.39	7.39	110.86	10.45	27.2	11.85	6.67	175.22	161.01	203.65	9.82	27.88	91.89	79.06	40.23	23.38	74.89	4.22	30.27	58.12	31.22	19.6	17.08	57.8	3.18	36.88	87.18	29.56
31.28	21.51	62.03	4.3	20.87	68.76	34.67	42.77	26.61	98.48	10.17	25.05	62.21	27.02	103.88	87.29	168.78	11.27	29.24	84.03	51.72	37.53	21.59	97.08	10.32	35.08	57.53	22.24
69.28	7.61	105.45	10.33	42.64	10.98	7.21	93.02	87.54	160.49	12.26	17.1	94.11	54.55	69.77	61.21	128.08	6.16	39.66	87.74	47.79	36.96	30.67	110.92	6.75	50.21	82.96	27.65
89.45	69	198.95	12.25	28.56	77.14	34.68	45.63	27.81	99.89	10.15	14.28	60.96	27.84	95.86	87.54	162.35	9.01	33.7	91.32	53.92	27.11	13.87	126.06	6.94	77.23	51.16	11
112.19	106.28	177.07	7.11	27.83	94.74	60.02	65.06	9	230.02	11.96	72.22	13.84	3.91	111.06	94.39	198.33	10.48	23.94	84.99	47.59	49.97	41.67	138.26	11.17	25.74	83.38	30.14
84.75	58.79	156.37	9.33	19.04	69.37	37.6	70.84	67.12	138.48	8.48	13.76	94.75	48.47	33.93	21.3	98	7.9	25.86	62.77	21.73	41.07	38.17	56	2.97	28.56	92.93	68.16
38.04	11.75	79	7.15	46.08	30.88	14.87	84.72	14.69	245.75	11.86	61.9	17.33	5.98	79.11	11.2	206.27	13.21	29.22	14.16	5.43	43.19	36.82	101.29	8.3	36.72	85.24	36.35
117.86	102.38	214.02	13.38	19.04	86.87	47.84	130.17	105.33	193.34	8.59	35.08	80.92	54.48	89.11	83.44	150.48	14.13	19.66	93.64	55.45	56.19	42.18	104.2	4.89	42.24	75.07	40.48
121.09	114.49	215.25	10.19	25.84	94.55	53.19	43.14	39	62.88	4.49	21.76	90.41	62.03	89.77	84.58	139.98	9.79	13.6	94.23	60.42	77.15	57.56	165.19	7.46	25.45	74.61	34.84
35.24	28.16	86.51	7.63	16.51	79.9	32.55	156.13	144.18	220.24	7.17	36.08	92.35	65.46	126.91	97.73	215.11	7.18	44.3	77.01	45.43	37.16	30.98	128.63	5.69	52.36	83.39	24.09
97.05	81.43	171.05	12.06	19.72	83.91	47.61	197.26	139.7	242.46	5.32	44.17	70.82	57.62	81.44	52.06	164.21	9.76	41.27	63.92	31.7	21.99	18.51	60.05	4.7	44.71	84.15	30.82
147.11	126.26	233.51	13.2	32.64	85.83	54.07	160.44	148.83	190.39	4.75	45.08	92.76	78.17	97.52	54.64	187.81	10.32	30.26	56.03	29.09	38.61	34.77	96.3	6.05	47.31	90.04	36.1
127.03	118.74	208.77	13.36	23.94	93.48	56.88	68.24	48.06	114.76	7.42	31.28	70.43	41.88	17.58	11.08	66.13	5.3	13.6	63.06	16.76	29.95	12.84	124.53	5.85	77.03	42.87	10.31
68.33	47.17	146.67	12.24	20.66	69.03	32.16	87.76	83.14	138.34	8.75	17	94.74	60.1	132.89	115.81	191.14	8.24	31.68	87.15	60.59	56.45	37.98	143.87	7.3	38.52	67.28	26.4
139.74	125.49	207.89	7.14	37.83	89.8	60.36	187.15	172.95	246.99	9.27	44.53	92.41	70.02	39.83	37.53	59.33	6.26	22.44	94.24	63.26	24.51	16.68	47.47	2.84	34	68.05	35.14
131.64	119.04	253.84	14.36	16	90.43	46.9	50.52	38.93	102.47	7.68	38.52	77.05	37.99	31.15	17.8	95.58	6.73	59.84	57.14	18.62	39	31.1	70.96	4.8	33.7	79.74	43.82
39.55	5.11	92.28	6.87	45.59	12.92	5.54	178.47	168.71	215.4	6.92	39.66	94.53	78.33	35.88	20.54	126.78	6.52	31.96	57.23	16.2	32.83	19.82	134.51	4.5	58.46	60.38	14.74
131.89	116.78	206.81	9.87	23.8	88.54	56.47	75.12	52.79	151.99	13.53	11	70.28	34.73	119.82	17.84	164.05	4.15	48.96	14.89	10.87	62.07	56.09	110.45	4.36	37.57	90.37	50.78
109.7	102.32	178.28	14.52	14.59	93.28	57.4	41.98	24.86	82.4	6.31	25.84	59.21	30.17	73.58	70.08	102.26	5.39	15.82	95.24	68.53	54.95	47.51	101.12	6	43.33	86.46	46.99
85.32	45.59	227.96	17.45	16	53.44	20	151.51	141.77	196.09	7.62	40.61	93.58	72.3	29.74	15.64	103.36	5.97	34.19	52.57	15.13	50.52	29.9	147.77	9.17	37.57	59.18	20.23
107.17	102.44	205.64	14.1	16.7	95.58	49.81	54.58	47.77	91.46	6.24	20.18	87.52	52.22	54.95	48.03	72.71	3.85	37.14	87.4	66.05	75.82	65.63	107.49	4.5	33.12	86.57	61.06
137.38	75.91	232.26	9.2	32.7	55.26	32.69	94.41	81.51	136.38	6.7	21.32	86.33	59.77	35.53	33.44	70.6	4.62	25.16	94.12	47.36	39.52	14.56	143.06	6.6	41.75	36.84	10.18
41.53	20.08	86.29	11.68	52.36	48.34	23.27	71.65	67.01	81.43	3.62	32.38	93.53	82.29	45.78	33.24	122.35	7.79	33.7	72.61	27.17	32.91	25.48	75.82	4.13	41.96	77.42	33.61
89.19	49.94	216.27	16.54	14.08	56	23.09	84.96	13.95	129.5	4.07	45.4	16.42	10.78	47.61	34.2	96.22	6.09	31.55	71.83	35.54	79.37	73.48	109.14	8.09	16.32	92.58	67.33
105.88	99.46	193.78	11.33	21.76	93.93	51.32	102.15	84.64	239.28	12.93	23.66	82.86	35.37	52.21	14.11	113.15	6.8	44.88	27.02	12.47	36.32	20.89	115.02	8.54	44.2	57.5	18.16
109.97	102.22	212.22	10.17	30.75	92.96	48.17	58.21	47.19	100.8	5.86	32.46	81.06	46.81	76.35	73.34	97.89	5.39	21.08	96.06	74.92	38.51	25.22	118.98	5.88	39.89	65.48	21.19
81.99	76.6	174.56	9.16	27	93.42	43.88	83.25	59.87	188.64	9.1	35.65	71.91	31.74	57.95	54.57	111.34	7.27	15.49	94.16	49.01	63.78	48.06	166.29	7.81	41.96	75.35	28.9
40.04	33.56	96.41	8	14.78	83.82	34.81	38.6	30.15	68.91	4.08	26.14	78.1	43.75	37.29	11.27	141.02	6.64	28.89	30.21	7.99	45.01	26.34	95.57	5.26	38.96	58.53	27.56
89.66	64.39	164.51	26.46	61.21	71.82	39.14	85.78	5.09	189.53	9.65	44.2	5.93	2.69	91.09	77.45	162.93	13.91	25.05	85.03	47.54	52.75	45.5	139.26	6.28	40.58	86.26	32.67
39.99	27.18	105.16	5.85	36.18	67.96	25.85	55.4	28.29	98.61	8	20.18	51.08	28.69	30.99	21.75	100.71	7.51	29.57	70.17	21.6	51.99	34.76	147.91	7.69	27.14	66.86	23.5
157.52	132.16	194.86	7.91	35.05	83.9	67.82	145.32	101.47	238.86	11.7	30.62	69.83	42.48	94.69	85.86	213.23	14.17	12.38	90.68	40.27	41.42	34.65	90.25	4.04	43.83	83.64	38.39
121.22	112.37	230.86	11.55	27.07	92.7	48.67	39.43	28.19	94.26	8.14	25.16	71.51	29.91	31.86	13.03	73.47	7.68	41.05	40.9	17.74	58.34	41.77	133.86	6.87	46.92	71.6	31.2
124.19	112.21	235.88	9.86	36.36	90.35	47.57	49.86	39.11	92.34	7.93	34.19	78.45	42.35	26.47	23.79	45.57	3.29	25.84	89.86	52.2	32.67	23.75	78.41	5.83	33.01	72.7	30.29
117.11	84.75	225.42	15.19	27.46	72.37	37.6	171.29	153.36	273.03	13.46	47.58	89.53	56.17	28.39	16.42	105.6	4.67	64.65	57.82	15.55	49.89	37.98	117.04	5.06	68	76.13	32.45
86.72	76.92	178.37	16.43	17	88.7	43.12	127.77	113.04	238.75	15.27	21.08	88.47	47.35	51.39	37.56	73.73	3.79	39.54	73.09	50.94	23.85	12.81	88.62	4.71	38.52	53.73	14.46
116.01	106.23	189.1	11.05	21.32	91.57	56.17	134.46	43.23	181.07	6.93	46.92	32.15	23.87	58.24	55.62	79.22	3.09	32.81	95.5	70.21	41.59	34.71	72.15	5.18	23.12	83.47	48.12
125.45	111.37	196.45	15.98	22.31	88.77	56.69	61.72	54.64	114.02	7.9	20.45	88.54	47.92	149.17	129.1	180.79	5.24	44.02	86.55	71.41	40.95	19.28	69.25	4.34	37.4	47.08	27.84
106.59	101.46	179.78	8.84	24.48	95.19	56.44	87.76	81.33	117.99	7.93	15.67	92.67	68.93	123.55	116.86	158.54	6.22	40.8	94.59	73.71	84.87	69.34	171.94	8.16	41.96	81.7	40.33
111.53	99.88	186.03	9.92	30.95	89.56	53.69	145.82	18.21	186.37	4.7	57.09	12.49	9.77	59.14	57.05	114.14	6.5	20.4	96.47	49.98	87.36	80.39	131.7	8.26	29.55	92.01	61.04
133.14	120.84	216.25	8.48	33.96	90.76	55.88	81.91	38.2	217.06	13.26	40.28	46.64	17.6	15.76	12.16	49.98	3.38	47.31	77.18	24.34	48.14	28.73	163.61	8.99	81.8	59.68	17.56
141.11	134.24	214.5	12.66	23.33	95.13	62.59	174.05	159.95	219.32	8.29	38.52	91.9	72.93	87.3	34.27	189.9	10.7	39.66	39.25	18.05	71.02	55.48	150.4	7.14	49.99	78.12	36.89
110.35	101.4	201.54	9.55	28.53	91.89	50.31	63.1	58.18	107.81	6.18	40.8	92.21	53.97	45.33	25.51	111.04	6.12	40.3	56.27	22.97	48.26	36.69	112.68	6.63	46.62	76.02	32.56
110.19	92.14	206.22	14.86	21.68	83.62	44.68	105.02	87.59	176.54	8.12	34.79	83.4	49.62	23.21	21.62	33.93	2.08	28.2	93.13	63.72	25.62	13.88	100.31	6.55	26.14	54.16	13.83
153.21	139.46	228.46	9.37	32.01	91.03	61.04	150.7	136.15	180.49	11.64	14.08	90.34	75.43	108.36	80.66	220.49	10.13	32.45	74.43	36.58	56.57	4.29	131.41	4.2	50.21	7.59	3.27
74.48	16.47	143.88	12.81	21.97	22.12	11.45	163.84	154.46	208.88	7.24	35.77	94.27	73.95	56.8	47.28	195.31	10.67	26.75	83.24	24.21	79.32	59.83	164.47	8.25	38.08	75.43	36.38
24.25	15.75	45.21	3.11	24.19	64.94	34.84	93.08	80.44	154.64	8.62	34.09	86.42	52.02	38.89	19.72	77.22	4.22	30.92	50.7	25.53	19.73	16.33	75.83	2.97	57.7	82.75	21.53
109.97	97.78	183.05	14.14	21.17	88.92	53.42	105.99	96.25	144.28	6.79	41.27	90.81	66.71	115.07	93.35	140.41	4.98	39.17	81.12	66.48	44.89	30.23	115.86	7.9	45.81	67.34	26.09
63.82	52.16	153.6	13.12	24.48	81.72	33.96	157.67	135.43	281.11	15.63	28.38	85.9	48.18	106.24	66.93	197.88	9.14	34.68	63	33.82	43.33	31.92	95.9	7.12	26.7	73.67	33.29
166.9	154.73	210.14	8.45	37.83	92.71	73.63	64.46	56.79	117.2	6.89	14.42	88.09	48.45	92.93	73.99	180.92	10.42	17.68	79.62	40.9	47.26	36.67	114.88	6.41	42.16	77.6	31.92
19.36	13.1	45.49	3.63	25.12	67.66	28.79	33.44	32	50.86	3.73	26.52	95.7	62.93	97.2	53.27	159.66	6.83	46.54	54.8	33.36	45.65	37.33	81.53	3.61	41.96	81.78	45.79
118.03	112.2	199.98	8.58	23.73	95.06	56.1	157.9	149.81	210.51	6.56	48.15	94.88	71.17	126.13	102.97	218.83	9.84	31.64	81.63	47.05	49.9	43.53	111.9	6.82	36.88	87.23	38.9
59.59	54.41	117.33	10.26	12.24	91.3	46.38	52.52	40.18	113.95	8.42	23.79	76.5	35.26	97.04	14.5	163.52	4.98	48.96	14.94	8.87	65.42	61.84	70.76	3.79	22.44	94.54	87.4
128.73	126.03	170.64	7.06	29.92	97.91	73.86	33.76	10.83	84.18	4.24	82.69	32.07	12.86	62.32	53.6	111.94	9	23.12	86.02	47.89	32.94	16.14	150.13	7.99	59.15	48.99	10.75
126.98	121.28	206.06	9.95	27.78	95.51	58.86	34.98	24.82	72.46	6.91	19.72	70.96	34.25	39.85	28.06	98.97	5.81	29.24	70.42	28.35	68.24	13.6	233.04	9.74	35.77	19.93	5.84
108.87	106.02	179.15	9.03	21.76	97.38	59.18	111.56	101.37	188.84	7.17	40.13	90.86	53.68	82.96	79.19	110.29	4.65	27.2	95.45	71.8	66	49	149.18	7.91	48.28	74.23	32.84
41.13	25.67	74.66	5.15	21.82	62.41	34.38	127.42	126.43	149.66	6	19.95	99.22	84.48	85.42	11.31	155.52	6.71	41.96	13.24	7.27	25.73	17.97	93.11	4.56	70.04	69.84	19.3
56.75	28	116	7.24	25.64	49.34	24.14	49.85	43.94	86.96	6.01	33.33	88.15	50.53	48.09	4.55	66.92	2.58	36.72	9.46	6.8	46.88	34.44	104.48	13.07	35.77	73.47	32.96
82.99	80.68	112.96	5.95	16.32	97.22	71.42	135.52	102.25	215.77	9.05	24.48	75.45	47.39	29.35	14.77	87.23	9.94	18.74	50.3	16.93	26.35	15.15	84.85	4.67	37.83	57.51	17.86
126.09	119.46	202.93	9.37	22.96	94.75	58.87	180.9	171.98	209.56	6.86	41.75	95.07	82.07	37.6	31.48	56.83	2.87	25.84	83.73	55.4	51.48	44.47	81.79	4.16	32.33	86.38	54.37
53.71	49.82	92.64	8.01	19.38	92.76	53.78	132.29	121.63	163.67	9.91	25.84	91.94	74.31	24.7	15.16	58.66	3.95	48.16	61.36	25.84	40.34	20.78	101.74	4.72	49.52	51.52	20.43
76.23	48.06	184.16	11.63	27.2	63.04	26.1	58.47	38.39	118.17	10.15	18.3	65.66	32.49	63.34	15.23	127.72	4.37	42.64	24.04	11.92	63.12	16.89	152.08	15.11	40.83	26.75	11.1
33.04	26.45	66.12	4.41	20.4	80.05	40	50.59	28	149.38	8.05	50.75	55.35	18.75	66.49	61.33	134.52	6.72	17.88	92.24	45.6	64.42	54.03	152.35	6.83	47.31	83.88	35.47
119.02	106.21	197.34	10.36	21.57	89.24	53.82	180.62	170.86	213.88	6.55	39.18	94.6	79.89	39.63	22.94	83.33	8.13	16.32	57.89	27.53	31.24	24.05	73.67	4.5	39.66	76.97	32.64
99.46	97.33	159.14	8.24	25.28	97.86	61.16	24.71	11.37	76.22	3.24	42.44	45.99	14.91	113.86	85.88	220.16	10.04	42.64	75.42	39.01	38.86	24.56	118.34	8.3	89.08	63.19	20.75
129.99	127.14	167.85	7.51	26.52	97.8	75.74	122.4	118.66	153.33	6.54	30.95	96.94	77.39	131.95	118.82	187.92	8.79	32.57	90.05	63.23	75.79	68.25	122.55	5.27	42.84	90.05	55.69
134.7	124.57	203.59	11.55	32.7	92.48	61.19	137.14	129.41	182.52	7.65	27.51	94.36	70.9	94.19	68.84	169.92	5.21	50.32	73.08	40.51	36.12	7.74	138.48	5.15	48.71	21.44	5.59
82.77	29.06	144.74	12.26	19.04	35.1	20.07	103.52	91.93	124.81	6.28	33.32	88.8	73.66	75.84	6.11	183.1	5.47	49.52	8.06	3.34	43.74	32.73	119.24	5.99	53.72	74.82	27.45
136.32	116.73	205.99	9.03	39.89	85.63	56.67	60.67	47.22	132.84	10.52	39.66	77.83	35.54	99.02	76.28	171.02	15.91	50.69	77.04	44.6	66.11	54.58	110.49	5.16	38.76	82.55	49.4
41.57	25.92	84.11	5.97	26.52	62.36	30.82	107.45	101.09	136.56	4.91	36.04	94.08	74.02	78.46	7.93	154.04	5.01	44.88	10.11	5.15	66.65	16.95	150.05	4.89	53.72	25.44	11.3
141.25	128.54	211	8.36	40.8	91	60.92	131.77	110.45	177.41	7.06	34.98	83.82	62.26	29.71	26.56	46.45	2.58	25	89.37	57.17	62.14	13.96	156.05	5.77	61.88	22.47	8.95
105.58	99.62	184.41	9.75	23.12	94.36	54.02	85.93	74.57	207.47	8.64	40.12	86.78	35.94	55.56	52.69	78.56	3.8	22.44	94.82	67.06	32.09	19.94	75.38	4.61	37.14	62.15	26.45
112.04	101.96	185.73	9.21	30.61	91	54.9	141.64	127.5	183.44	6.66	34.98	90.01	69.5	112.78	96.46	189.82	13.23	26.88	85.53	50.81	73.73	68.17	121.6	5.72	37.14	92.46	56.06
82.12	66.96	157.47	9.69	17.39	81.53	42.52	142.13	127.91	184.31	5.2	38.08	90	69.4	61.44	19.9	123.36	16.29	56.51	32.39	16.13	42.17	31.29	124.76	6.7	49.4	74.19	25.08
44.38	7.3	88.26	8.37	29.24	16.44	8.27	175.88	167.43	241.23	7.63	44.71	95.2	69.41	85.28	80.28	189.73	11.52	21.08	94.13	42.31	29.49	24.08	97.59	4.11	55.71	81.63	24.67
30.18	13.83	66.07	5.19	31.77	45.83	20.93	50.35	40.43	104.01	5.55	17	80.31	38.87	92.01	36	203.58	12.32	32.64	39.13	17.69	35.05	16.13	122.36	6.75	37.83	46.03	13.18
86.61	79.46	156.02	7.23	34.91	91.75	50.93	60.68	51.8	98.73	5.07	31.68	85.36	52.46	31.63	15.99	95.1	4.83	35.36	50.53	16.81	49.44	42.19	130.2	5.76	57.09	85.34	32.41
97.73	85.39	155.5	9.01	25.84	87.37	54.91	53.5	41.78	100.43	8.89	15.64	78.08	41.59	118.01	69.1	200.34	6.84	46.24	58.55	34.49	51.65	27.17	171.08	9.32	52.96	52.6	15.88
73.56	0.45	101.52	5.62	38.52	0.61	0.44	116.05	113.6	166.91	10.05	28.89	97.9	68.06	53.27	48.27	111.11	6	14.96	90.63	43.45	22.65	19.49	74.57	3.54	47.46	86.07	26.14
174.8	168.93	228.88	11.49	35.36	96.64	73.81	134.43	14.46	200.45	5.64	56.44	10.76	7.22	30.41	16.96	64.45	4.66	45.23	55.75	26.31	54.18	41.18	122.16	12.9	27.78	76	33.71
84.11	76.65	159.33	11.9	13.6	91.13	48.11	52.22	29.15	104.94	11.63	26.52	55.82	27.78	40.78	38.8	61	3.3	34.39	95.14	63.6	72.68	7.65	204.93	6.64	45.39	10.53	3.73
89.86	85.06	170.44	12.68	20.4	94.66	49.91	101.17	83.14	157.84	7.45	36.45	82.18	52.67	44.6	20.13	65.16	5.65	24.51	45.14	30.9	27.22	15.22	56.56	4.22	37.04	55.91	26.9
79.36	72.01	117.11	6.04	20.4	90.74	61.49	97.07	70.66	140.08	5.61	44.02	72.8	50.44	70.73	14.9	144.97	4.85	53.72	21.06	10.28	52.38	19.37	138.32	5.38	45.23	36.98	14.01
164.49	159.7	216.78	8.96	39.2	97.09	73.67	135.61	132.75	166.12	6.31	34.68	97.89	79.91	73.83	67.64	119.03	8.07	14.65	91.62	56.82	86.37	82.24	113.62	6.02	39.08	95.22	72.38
46.57	27.64	99.92	8.65	22.96	59.36	27.66	94.81	57.62	171.72	9.16	27.88	60.77	33.55	30.19	25.35	84.93	6.19	19.23	83.98	29.86	67.49	47.03	132.91	6.83	39.2	69.68	35.38
113.73	104.65	223.14	14.75	25.16	92.02	46.9	167.81	162.94	211.16	6.39	52.66	97.09	77.16	54.33	23.92	133.19	12.99	51	44.03	17.96	50.54	48.24	104.67	5.72	17.55	95.45	46.09
96.54	88.72	183.85	12.43	15.49	91.9	48.26	146.64	137.12	197.65	7.95	25.16	93.5	69.37	151.72	143.08	268.83	15.37	29.24	94.31	53.22	57.51	24.22	127.89	3.84	50.21	42.11	18.94
103.21	87.84	208.66	11.01	33.4	85.11	42.1	126.04	117.96	209.35	10.36	27.88	93.59	56.34	36.16	15.58	81.91	5.89	28.53	43.09	19.02	74.49	60.9	180.73	9.22	42.64	81.76	33.7
148.06	141.54	219.72	9.92	32.01	95.6	64.42	154.35	51.82	194.1	4.28	52.96	33.57	26.69	26.23	20.79	56.57	3.98	23.66	79.24	36.74	71.37	56.98	157.38	9.39	44.2	79.84	36.21
73.02	46.77	113.07	9.76	28.95	64.06	41.37	56.65	41.75	102.4	7.96	34.39	73.7	40.77	108.01	84.52	147.7	7.49	28.56	78.25	57.22	60.33	5.3	152.38	5.74	44.88	8.78	3.47
68.17	8.9	153.57	14.82	17	13.05	5.79	90.63	89.83	115.73	7.14	19.04	99.12	77.62	27.57	15.14	55.9	3.67	20.63	54.9	27.08	34.68	27.47	66.93	5.22	44.88	79.19	41.04
109.73	105.21	183.25	10.15	25.16	95.89	57.42	99.02	86.37	175	15.28	24.48	87.23	49.35	72.3	66.65	115.78	7.05	14.96	92.19	57.57	39.88	27.68	86.88	3.85	43.33	69.41	31.86
144.83	139.81	200.78	7.89	28.53	96.53	69.63	108.06	57.63	251.01	8.85	48.15	53.34	22.96	47.16	31.27	108.31	5.12	41.89	66.3	28.87	32.16	13.46	92.93	3.92	46.08	41.86	14.48
111.11	107.9	172.03	9.57	24.48	97.11	62.72	60.42	54.27	87.18	4.49	42.64	89.82	62.25	37.08	20.47	60.91	2.85	40.8	55.2	33.61	48.04	38.68	121.67	7.51	51.68	80.5	31.79
13.33	8.54	41.5	3.65	22.01	64.03	20.57	52	3.85	175.92	9.29	48.96	7.4	2.19	82.63	77.42	140.3	8.32	19.95	93.69	55.18	41.12	29.87	87.89	8.39	30.75	72.64	33.98
66.01	57.67	113.7	7.12	20.42	87.37	50.72	106.56	91.54	165.5	7.27	33.48	85.9	55.31	126.43	96.15	195.37	8.76	35.77	76.05	49.21	48.16	32.51	125.99	5.58	62.56	67.52	25.81
119.68	110.12	247.48	19.08	25.76	92.02	44.5	107.83	101.42	168.42	7.11	32.64	94.05	60.22	129.72	113.73	203.52	7.67	41.48	87.67	55.88	25.37	18.84	114.83	5.42	51.68	74.24	16.4
93.42	19.17	152.53	13.35	29.21	20.52	12.57	138.83	122.54	201.67	11.27	21.32	88.27	60.76	98.39	14.75	214.7	9.52	37.83	14.99	6.87	23.05	15.83	46.52	2.85	42.64	68.68	34.03
50.56	44.97	86.55	6	16.58	88.95	51.96	58.26	23.22	170.22	9.5	41.67	39.86	13.64	53.7	47.51	81.02	5.1	32.79	88.47	58.64	67.49	59.76	115.6	6.6	36.18	88.54	51.69
44.18	31.43	96.18	11.49	16.08	71.15	32.68	104	84.92	165.93	13.57	16.32	81.65	51.18	59.16	56.84	78.4	3.78	28.89	96.08	72.49	25.44	10.55	42.95	4.68	22.44	41.48	24.56
61.11	60.09	81.14	3.55	21.43	98.33	74.06	81.31	42.06	197.48	15.21	29.92	51.73	21.3	36.76	22.24	74.71	8.7	39.44	60.51	29.77	28.59	24.76	66.16	2.92	42.16	86.61	37.43
44.08	30.64	96.24	12.56	7.57	69.51	31.84	155.2	80.16	205.39	6.25	42.64	51.65	39.03	73.89	56.97	164.3	8.84	37.4	77.1	34.67	83.5	69.44	171.63	13.26	38.52	83.17	40.46
34.1	14.24	77.63	5.53	22.44	41.78	18.35	121.87	119.98	203.55	7.39	43.04	98.46	58.95	98.43	91	114.46	4.31	23.12	92.45	79.5	74.48	50.87	120.27	4.36	35.08	68.31	42.3
44.64	16.61	106.08	8.32	16.32	37.21	15.66	97.55	87.65	146.38	6.63	36.15	89.85	59.88	30.84	30.28	47.21	5.57	31.64	98.16	64.13	33.31	17.43	131.98	7.17	56.36	52.33	13.21
75.01	65.83	167.17	15.17	30.27	87.77	39.38	165.13	156.05	219.43	12.52	38.08	94.5	71.12	32.98	30.45	75.02	5.5	27.88	92.31	40.58	68.84	5.02	154.44	5.6	47.6	7.29	3.25
47.17	27.73	76.05	5.44	24.48	58.78	36.46	70.3	62.39	124.87	12.59	37.57	88.75	49.96	29.32	17.77	75.46	9.53	35.36	60.6	23.54	25.68	16.08	107.88	3.21	61.9	62.61	14.91
31.21	19.87	93.68	8.9	23.8	63.67	21.22	143.77	138.51	201.32	10.74	45.4	96.34	68.8	84.22	16.18	225.85	10.25	35.08	19.21	7.16	53.46	48.13	107.78	6.31	24.48	90.03	44.65
139.57	126.9	227.53	10.76	31.28	90.92	55.77	129.9	112.14	221.08	12.2	40.58	86.33	50.73	72.22	5.34	158.07	7.12	24.48	7.39	3.38	30.6	14.43	115.39	6.53	66.17	47.15	12.5
105.02	100.06	178.21	12.36	17	95.28	56.15	213.78	204.92	333.49	14.41	19.72	95.85	61.45	100.68	90.75	182.6	13.61	13.6	90.13	49.7	53.9	43.5	126.23	6.04	48.15	80.72	34.46
93.38	66.33	181.99	13.6	22.08	71.02	36.44	116.82	65.39	223.5	13.77	21.89	55.98	29.26	152.23	146.13	271.53	14.34	19.04	95.99	53.82	49.26	43.38	118.14	5.51	39.2	88.07	36.72
165.67	160.36	217.84	8.88	35.6	96.79	73.62	107.72	76.96	205.06	15.09	21.32	71.44	37.53	29.42	21.19	69.36	7.66	26.36	72.03	30.55	139.04	111.14	269.59	12.56	27.2	79.93	41.22
25.05	13.42	47.78	3.45	46.2	53.6	28.1	156.99	60.02	231.4	11.35	48.15	38.23	25.94	61.38	58.24	88.2	5.03	23.12	94.89	66.04	48.31	42.89	102.69	4.75	42.93	88.78	41.77
115.98	102.12	188.77	12.74	37.83	88.05	54.1	70.56	55.83	156.33	12.15	24.48	79.12	35.71	29.82	25.57	69.43	4.06	25.05	85.74	36.82	35.11	19.56	125.92	5.67	49.52	55.72	15.53
36.77	24.65	88.84	6.74	32.7	67.03	27.74	173.96	159.13	254.95	7.84	41.89	91.48	62.42	15.03	10.49	30.29	1.89	30.26	69.85	34.65	52.13	0.39	168.87	5.99	47.46	0.74	0.23
135.26	118.79	240.04	8.14	42.07	87.83	49.49	75.13	61.99	152.13	9.37	21.76	82.52	40.75	85.43	15.92	138.43	5.29	47.31	18.63	11.5	65.8	54.17	131.69	10.65	45.56	82.31	41.13
127.34	110.49	193.87	10.79	28.56	86.77	56.99	216.39	211.91	282.63	13.06	16.51	97.93	74.98	91.49	6.61	191.61	5.89	49.4	7.22	3.45	35.75	28.63	77	3.63	55.71	80.08	37.18
97.26	83.77	153.55	12.02	16.94	86.13	54.55	129.96	123.67	191.76	8.22	25.45	95.16	64.49	113.51	84.29	170.91	8.24	36.04	74.26	49.32	45.96	34.91	167.21	8.31	46.24	75.95	20.88
56.79	10.15	118.35	9.65	17	17.86	8.57	78.37	70.02	116.41	5.83	33.01	89.35	60.15	147.28	130.8	197.35	10.47	29.92	88.81	66.28	55.58	37.16	113.85	6.11	43.14	66.86	32.64
29.54	19.25	54	4.98	25.45	65.16	35.65	42.86	11.84	71.13	4.25	26.52	27.61	16.64	37.32	28.74	72.38	5.94	34.39	77.03	39.71	25.89	12.68	109.24	6.75	52.96	48.99	11.61
141.96	133.19	213.51	12.08	22.96	93.82	62.38	100.89	79.19	161.51	11.64	32.77	78.49	49.03	53.17	17.13	136.29	6.45	51.58	32.21	12.57	39.73	8.35	119.44	3.59	53.72	21.02	6.99
56.6	47.39	90.5	6.94	22.44	83.73	52.37	104.2	86.39	178.52	11.22	33.32	82.9	48.39	85.09	34.42	175.46	7.66	44.71	40.46	19.62	27.62	21.2	138.6	5.46	50.9	76.77	15.3
77.58	72.12	122.13	6.82	13.38	92.96	59.05	110.8	94.19	200.89	8.18	37.14	85.01	46.88	103.59	88.36	143.78	5.25	40.58	85.3	61.46	82.87	4.76	158.99	9.35	30.6	5.74	2.99
66.49	29.64	125.77	12.21	14.78	44.57	23.56	172.76	157.64	229.96	6.53	46.08	91.25	68.55	87.4	67.33	126.15	6.52	38.08	77.04	53.37	23.76	15.65	135.3	5.78	63.24	65.84	11.56
116.09	115.06	121.94	3.2	32.85	99.12	94.36	77.86	33.61	156.45	6.63	41.27	43.16	21.48	37.63	2.6	89.92	4.25	33.7	6.9	2.89	30.73	15.12	103.17	5.8	43.14	49.19	14.65
85.63	67.14	201.19	11.73	18.34	78.4	33.37	107.82	33.53	195.26	7.16	48.83	31.09	17.17	39.68	23.18	74.35	4.18	35.08	58.42	31.18	86.3	72.89	198.58	8.74	45.23	84.46	36.71
32.7	13.24	78.76	6.48	44.71	40.49	16.81	37.67	26.09	94.65	6.81	25.74	69.26	27.56	27.71	19.85	72.24	6.43	22.27	71.64	27.48	59.88	45.38	127.86	7.01	45.56	75.78	35.49
48.71	31.95	90.41	6.43	21.76	65.59	35.34	119.56	113.89	157.23	6.41	38.76	95.26	72.44	38.95	31.59	68.23	7	25.16	81.1	46.3	29.97	27.32	77.76	4.04	32.64	91.14	35.13
122.51	116.31	185.95	7.66	37.93	94.94	62.55	32.7	27.81	97.31	8.2	39.42	85.05	28.58	128.64	115.22	171.35	12.73	27.88	89.57	67.24	45.79	36.07	98.31	5.02	42.64	78.76	36.69
93.18	82.14	195.62	9.75	20.18	88.15	41.99	35.12	17.08	85.49	5.62	31.91	48.65	19.98	57.72	35.53	136.97	8.03	23.23	61.56	25.94	52.84	43.51	154.24	7.1	57.08	82.34	28.21
52.05	32.7	97.28	10.29	22.8	62.82	33.61	146.22	133.72	204.3	6.81	45.56	91.45	65.45	32.21	20.46	92.57	6.29	24.35	63.52	22.1	28.31	18.31	98.56	4.95	48.83	64.67	18.57
142.14	139.48	201.48	6.61	40.8	98.13	69.23	57.67	37.89	89.64	8.81	16.32	65.7	42.27	93.36	33.83	179.79	4.93	53.04	36.24	18.82	59.57	51.26	124.24	8.67	42.64	86.05	41.26
101.94	98.19	172.25	12.59	26.52	96.32	57.01	164.17	148.5	239.09	9.33	48.28	90.46	62.11	139.4	124.96	184.65	12.07	26.05	89.64	67.67	45.81	38.32	67.4	3.21	36.18	83.65	56.85
129.07	109.11	228.59	11.46	23.8	84.53	47.73	116.85	103.3	183.31	9.01	34.68	88.41	56.35	23.98	22.79	36.72	2.09	32.64	95.06	62.08	63.65	55.55	92.15	6.19	25.54	87.28	60.28
134.97	114.24	240.89	12.85	32.01	84.64	47.42	62.46	36.36	139.38	5.36	37.14	58.22	26.09	32.74	23.25	87.37	7.27	42.84	71.03	26.61	32.88	12.72	112.4	6.22	48.71	38.7	11.32
97.85	84.85	141.67	13.56	16.21	86.71	59.89	92.03	82.69	156.09	7.41	28.53	89.85	52.98	93.3	13.55	222.13	7.52	48.62	14.52	6.1	32.96	20.8	81.92	8.23	38.08	63.1	25.39
138.52	131.34	211.33	12.4	31.28	94.82	62.15	72.72	67.75	102.52	4.98	29.92	93.16	66.08	82.81	67.69	136.56	9.29	37.83	81.74	49.57	28.69	15.75	163.4	5.94	63.96	54.88	9.64
107.67	99.46	188.04	10.22	22.76	92.38	52.89	161.68	154.21	196.26	8.84	27.88	95.38	78.58	23.67	16.74	72.84	5.06	25.84	70.73	22.99	34.54	25.61	89.79	4.53	48.71	74.14	28.52
31.32	14.3	61.65	3.21	44.71	45.68	23.2	147.43	142.42	175.51	6.75	37.83	96.6	81.15	144.17	124.43	185.48	8.11	37.4	86.31	67.09	36.85	22.35	104.34	16.06	40.8	60.65	21.42
159.41	155.93	233.82	12.74	18.54	97.82	66.69	134.88	132.56	203.73	11.22	35.49	98.28	65.06	77.88	48.02	124.31	4.33	42.64	61.65	38.63	23.46	14.98	35.83	2.71	38.76	63.87	41.82
113.71	110.68	180.91	10.82	19.04	97.33	61.18	108.91	95.29	192.7	7.61	38.01	87.49	49.45	128.66	121.97	151.24	5.32	27.2	94.8	80.65	48.2	37.48	117.09	6.27	41.96	77.75	32.01
195.49	190.53	282.92	13.32	32.33	97.46	67.34	48.03	24.18	116.81	6	40.18	50.34	20.7	50.86	29.05	93.71	5.42	36.72	57.13	31.01	22.27	17.13	124.07	6.1	55.76	76.93	13.81
164.75	160.45	247.33	11.6	32.33	97.39	64.87	105.33	49.54	176.02	4.77	51.29	47.03	28.14	75.02	17.46	209.19	5.72	54.27	23.27	8.35	81.08	76.74	120.25	4.96	40.36	94.64	63.81
115.51	98.83	196.58	12.25	22.53	85.56	50.27	146.18	137.69	193.56	8.06	41.05	94.19	71.14	135.07	123.28	324.58	18.12	14.28	91.27	37.98	40.98	28.94	110.36	6.71	39.89	70.62	26.22
50.2	42.57	96.19	11.6	32.7	84.81	44.26	51.1	35.82	108.08	7.09	27.83	70.1	33.14	54.16	2.91	126.04	6.71	46.77	5.38	2.31	67.26	62.56	122.09	5.16	33.32	93	51.24
127.11	110.58	216.53	11.74	27.75	86.99	51.07	80.23	72.63	131.33	7.01	28.56	90.53	55.3	138.75	129.09	178.14	4.47	49.52	93.04	72.46	67.05	16.65	185.22	7.72	42.24	24.83	8.99
100.26	92.45	198.44	14.76	15.64	92.21	46.59	64.26	57.04	71.71	2.18	33.7	88.77	79.54	94.07	80.63	137.51	7.76	39.89	85.71	58.63	29.12	18.77	124.4	4.96	63.52	64.45	15.09
144.51	126.27	231.75	12.11	32.01	87.38	54.49	128.65	110.04	171.3	4.56	48.15	85.53	64.24	82.64	72.91	139.47	10.23	32.64	88.23	52.28	64.26	45.15	148.23	9.77	39.66	70.26	30.46
154.99	139.3	262.11	10.21	29.92	89.87	53.14	79.79	20.39	182.92	8.28	32.64	25.56	11.15	105.78	96.08	135.78	4.85	32.33	90.82	70.76	72.14	67	113.6	6.57	34.98	92.88	58.98
105.27	97.67	174.53	8.23	29.22	92.79	55.96	131.56	123.77	169.61	5.38	46.24	94.07	72.97	97.86	93.14	140.37	6.22	44.35	95.18	66.35	66.31	5.44	172.73	5.36	49.64	8.2	3.15
151.39	149.23	207.83	8.42	23.94	98.57	71.8	82.38	7.05	127.8	4.32	47.6	8.56	5.52	153.52	126.5	195.87	9.28	40.58	82.4	64.58	28.48	20.15	54.93	17.67	111.42	70.73	36.67
155.73	146.84	211.22	8.31	26.75	94.29	69.52	115.8	102.79	169.42	7.82	38.08	88.76	60.67	107.46	5.33	200.64	5.22	53.72	4.96	2.66	69.52	11.06	191.05	6.35	57.77	15.9	5.79
14.4	8.87	27.85	2.24	37.14	61.6	31.85	150.47	138.8	198.57	21.31	37.14	92.24	69.9	95.32	90.62	135.92	4.79	44.71	95.08	66.67	18.27	11.31	67.07	3.72	39.44	61.9	16.87
113.25	108.55	177.93	10.15	22.44	95.85	61.01	106.84	13.26	201.5	5.76	53.65	12.41	6.58	191.55	162.55	246.48	12.98	14.28	84.86	65.95	74.18	68.67	102.35	5.36	34.39	92.56	67.09
116.42	110.02	172.12	8.22	23.39	94.5	63.92	137.32	124.97	156.89	5.49	33.01	91.01	79.65	30.02	19.5	65.83	5.02	23.38	64.95	29.62	26.14	22.75	54.41	4.56	34.97	87.02	41.81
146.9	137.32	214.76	10.75	30.95	93.48	63.94	144.64	141.57	178.86	5.74	37.79	97.88	79.15	116.08	89.25	171.86	8.27	44.88	76.89	51.93	54.32	34.61	158.98	8.58	37.3	63.7	21.77
61.83	15.3	158.25	13.37	15.15	24.74	9.67	66.45	35.21	84.14	7.83	28.2	53	41.85	37.74	15.59	88.72	7.6	38.52	41.3	17.57	40.1	27.28	120.07	6.67	42.64	68.02	22.72
129.51	124.88	184.45	9.23	34.39	96.42	67.7	122.37	114.22	167.81	7.11	41.96	93.34	68.06	110.6	72.66	195.93	7.63	52.36	65.69	37.08	92.33	78.21	172.68	6.39	41.22	84.71	45.29
133.04	130.09	200.96	11.51	25.65	97.78	64.74	157.43	153.58	212.21	8.77	22.88	97.56	72.37	36.67	31.08	118.87	5.28	46.7	84.75	26.14	43.98	33.87	118.44	6.04	31.68	77.02	28.6
118.58	113.07	197.16	10.88	25.02	95.36	57.35	139.97	130.62	193.28	7.22	42.64	93.32	67.58	176.94	170.13	207.47	11.52	16.24	96.15	82	31.48	24.15	69.09	3.92	43.14	76.7	34.95
69.24	62.69	111.09	9.29	23.8	90.55	56.43	146.42	132.11	225.01	8.55	39.89	90.23	58.71	174.62	155.91	217.72	9.86	38.68	89.29	71.61	42.37	36.01	79.18	4.37	33.7	84.99	45.48
113.62	107.17	203.63	13.09	19.72	94.32	52.63	109.14	27.05	220.42	10.55	46.46	24.78	12.27	116.35	112.52	144.1	6.71	29.92	96.7	78.08	26.55	19.87	110.32	11.54	42.84	74.82	18.01
137.45	114.13	241.92	11.75	32.03	83.03	47.17	84.69	24.91	150.77	6.55	47.46	29.41	16.52	36.89	22.75	88.38	14.94	31.64	61.66	25.74	68.13	52.08	151.89	8.25	37.14	76.44	34.29
59.06	53.88	87.86	7.2	29.58	91.23	61.33	121.2	19.16	221.69	8.37	44.88	15.81	8.64	96.53	11.67	207.19	6.07	48.96	12.09	5.63	55.5	32.7	162.15	4.58	53.04	58.92	20.17
85.7	79.55	125.3	8.75	15.96	92.82	63.49	68.84	50.97	98.11	5.76	33.24	74.03	51.95	21.49	16.29	36.38	2.15	29.58	75.79	44.77	26	20	84.05	5.37	42.84	76.95	23.8
108.35	97.17	200.4	10.49	21.32	89.68	48.49	134.02	80.88	188.62	7.93	39.2	60.35	42.88	103.3	28.67	169.38	5.71	49.64	27.75	16.93	21.97	16.17	69.96	4.53	41.48	73.59	23.11
122.11	87.76	214.6	12.38	22.01	71.87	40.9	52.87	22.19	103.53	4.76	39.44	41.97	21.43	38.75	30.65	51.89	2.85	28.62	79.09	59.07	21.79	14.8	82.22	3.84	47.87	67.93	18
67.54	36.54	144.05	11.2	15.64	54.1	25.37	76.08	26.75	138.76	6.31	40.8	35.16	19.28	153.96	143.19	204.07	11.58	33.32	93	70.17	69.41	62.53	121.5	5.01	41.05	90.1	51.47
148.85	139.78	182.1	9.34	27.07	93.9	76.76	146.21	17.4	201.22	5.71	48.01	11.9	8.65	20.25	15.3	48.22	4.28	35.08	75.57	31.73	63.68	56.34	116.21	5.77	30.26	88.47	48.48
132.29	121.95	202.84	12.24	31.96	92.19	60.12	154.85	145.75	205.97	8.34	44.17	94.13	70.76	24.38	14.7	89.7	6.37	73.54	60.3	16.39	35.26	25.7	77.91	16.14	33.35	72.9	32.99
149.63	146.84	212.83	9.48	28.49	98.13	68.99	84.08	18.89	169.6	7.62	43.52	22.47	11.14	65.99	58.11	96.64	4.68	28.89	88.06	60.13	60.48	54.09	114.68	7.15	32.33	89.44	47.16
94.61	87.55	157	10.24	20.4	92.54	55.76	163.33	153.02	191.76	6.32	38.01	93.69	79.8	42.93	28.15	111.39	6.48	38.52	65.56	25.27	57.39	37.81	102.02	6.8	45.23	65.88	37.06
104.27	77.65	203.14	12.9	20.4	74.47	38.22	25.04	13.22	73.04	4.96	34.39	52.8	18.11	20.74	16.03	40.72	4.25	24.48	77.28	39.36	49.97	36.35	109.37	9.92	41.09	72.76	33.24
202.65	164.51	287.63	29.49	41.27	81.18	57.2	94.16	84.45	145.67	7.45	36.45	89.7	57.98	95.55	89.97	137.28	4.86	42.44	94.16	65.53	120.18	103.58	203.54	8.14	32.64	86.18	50.89
127.87	118.23	200.8	8.51	31.64	92.46	58.88	174.83	164.05	209.76	9.95	37.4	93.84	78.21	194.24	179.76	228.94	7.67	30.6	92.54	78.52	54.9	47.84	101.51	6.29	29.92	87.13	47.12
107.72	100.81	188.83	12.39	21.76	93.58	53.39	129.93	115.19	178.98	4.68	44.71	88.65	64.36	80.42	74.98	117.47	5.1	33.01	93.24	63.83	21.32	15.59	77.68	4.15	41.96	73.12	20.07
147.45	128.87	246	11.31	37.83	87.4	52.39	53.57	1.54	85.63	4.53	39.2	2.87	1.8	108.8	13.81	191.1	6.16	54.34	12.69	7.22	32.48	19.42	88.92	11.58	46.92	59.8	21.84
129.38	122.95	199.32	7.07	34.39	95.03	61.69	91.76	14.3	178.35	6.83	42.64	15.59	8.02	79.32	70.6	152.33	8.31	41.96	89.01	46.35	59.53	34	117.8	5.6	46.08	57.11	28.86
48.04	44.94	90.62	5.49	29.92	93.55	49.59	114.24	4.53	233.32	11.16	43.52	3.97	1.94	79.37	9.5	178.76	6.27	42.64	11.97	5.32	22.86	18.21	60.22	3.36	36.49	79.67	30.24
158.52	156.96	200.95	7.85	45.69	99.01	78.11	127.94	119.39	175.41	7.95	40.12	93.32	68.06	159.58	149.68	186.28	8.08	30.6	93.8	80.35	19.54	15.8	61	3.76	31.28	80.85	25.9
68.08	56.82	108.43	9.92	15.64	83.46	52.41	140.1	54.53	200.57	5.86	52.27	38.92	27.19	119.41	100.67	213.96	15.02	14.96	84.31	47.05	92.35	83.59	150.24	7.17	36.51	90.52	55.64
158.69	157.28	190.61	4.55	47.87	99.11	82.51	89.88	7.96	223.12	10.58	41.96	8.86	3.57	72.87	69.44	104.91	5.47	38.08	95.3	66.19	77.4	57.08	138.76	5.88	42.64	73.74	41.13
160.2	142.87	261.16	9.39	41.63	89.19	54.71	152.44	140.17	224.35	6.92	38.76	91.95	62.48	115.7	108.24	160.18	5.14	41.96	93.56	67.58	40.37	28.75	100.03	9.46	47.02	71.22	28.75
152.3	147.02	225.69	8.18	36.45	96.53	65.14	128.31	119.64	188.18	7.69	40.58	93.24	63.58	129.66	119.73	174.82	14.16	27.88	92.34	68.48	24.85	14.45	127.07	8.18	35.08	58.15	11.37
132.2	124.77	212.16	11.1	32.01	94.38	58.81	134.12	118.98	202	7.11	44.71	88.71	58.9	41.03	32.01	85.89	6.25	26.52	78.03	37.27	27.32	15.42	109.83	5.75	48.15	56.44	14.04
64.08	58.83	108.83	7.16	16.19	91.81	54.06	176.35	168.72	226.66	7.36	34.68	95.67	74.44	117.13	102.56	171.83	13.43	43.52	87.56	59.69	74.59	69.57	121.89	5.29	28.56	93.27	57.07
58.17	22.8	84.91	4.94	36.05	39.19	26.85	158.8	153.77	213.87	6.67	41.96	96.83	71.9	96.52	17.3	158.84	5.57	43.52	17.92	10.89	66.22	50.34	185.06	8.85	38.96	76.03	27.2
25.09	13.98	44.46	4.06	43.33	55.73	31.44	111.71	80.51	221.57	9.9	28.56	72.07	36.34	62.71	2.14	141.24	6.42	44.88	3.41	1.51	21.58	15.56	76.54	5.55	22.53	72.11	20.33
113.8	109.13	168.53	8.31	24.48	95.9	64.75	116.84	94.16	206.88	14.42	39.44	80.59	45.51	84.67	13.05	174.43	6.27	47.46	15.41	7.48	35.21	24.87	87.92	6.87	55.71	70.64	28.29
164.99	153.38	257.87	11.26	42.84	92.97	59.48	99.9	8.04	264.11	11.79	35.36	8.04	3.04	90.09	16.32	155.49	5.59	46.92	18.12	10.5	72	58.08	158.59	8.96	42.16	80.67	36.62
73.91	67.34	130.7	8.57	21.08	91.12	51.53	131.77	2.68	214.73	7.02	47.6	2.03	1.25	59.88	12.74	115.61	4.93	38.96	21.27	11.02	29.89	20.1	107.64	5.18	55.91	67.25	18.67
67.49	42.44	155.58	12.85	32.77	62.87	27.28	159.2	150.83	208.67	5.11	45.39	94.74	72.28	99.08	11.11	163.99	6.54	48.71	11.22	6.78	55.58	35.66	144.06	11.34	42.84	64.17	24.76
61.26	50.31	120.81	11.54	17	82.13	41.65	150.36	136.79	216.58	8.11	45.39	90.97	63.16	50.08	29.41	168.85	9.44	42.84	58.73	17.42	42.22	36.83	54.26	2.55	26.93	87.23	67.88
128.56	126.49	167.2	6.85	29.92	98.39	75.65	89.83	30.58	158.02	6.61	39.89	34.04	19.35	97.41	65.67	163.97	8.39	48.71	67.42	40.05	33.27	29.85	71.05	4.11	36.45	89.73	42.01
132.2	127.92	192.57	9.41	35.77	96.76	66.43	81.58	13.96	201.91	8.95	39.89	17.11	6.91	26.63	21.79	45.24	3.92	28.56	81.81	48.16	31.85	13.55	53.85	4.31	34.68	42.55	25.17
63.38	59.99	124.78	7.45	26.82	94.66	48.08	163.13	156.19	199.7	8.25	39.2	95.75	78.21	137.57	111.09	188.86	7.4	41.48	80.75	58.82	41.99	19.04	143.6	10.55	38.76	45.34	13.26
78.09	73	151.94	11.4	21.37	93.48	48.04	145.39	134.15	180.79	5.81	37.31	92.27	74.2	60.36	56.02	116.1	5.03	38.39	92.81	48.25	40.2	29.8	111.82	6.49	42.16	74.13	26.65
98.16	92.24	190.93	12.94	24.48	93.96	48.31	163.4	158.59	225.72	7.7	39.54	97.06	70.26	96.26	89.13	154.42	8.82	36.18	92.59	57.72	30.66	23.54	131.93	7.46	37.64	76.78	17.84
155.95	140.73	245.12	10.16	41.75	90.24	57.41	103.42	80.86	155.95	6.31	40.58	78.19	51.85	95.92	75.34	180.78	12.18	29.24	78.55	41.68	39.44	17.06	122.41	4.37	43.52	43.24	13.93
103.95	97.48	161.61	10.16	21.98	93.77	60.32	104.66	88.62	163.04	6.27	40.12	84.67	54.35	37.65	30.42	72.77	3.59	44.71	80.8	41.81	32.35	25.9	85	5.39	38.96	80.07	30.47
126.89	117.85	187.8	8.1	31.72	92.88	62.75	138.68	128.06	176.62	4.54	41.48	92.35	72.51	108.03	59.69	153.95	5.2	48.15	55.25	38.77	45.75	28.61	119.64	6.65	52.09	62.55	23.92
159.78	148.43	244.51	7.81	40.36	92.89	60.7	189.51	181.33	259.22	12.44	29.38	95.69	69.96	20.8	18.74	38.44	2.46	38.54	90.1	48.75	57.34	39.82	155.13	6.7	47.46	69.44	25.67
121.64	116.5	182.09	9.92	23.12	95.78	63.98	183.53	174.43	226.3	7.64	39.89	95.04	77.08	102.36	95.48	148.51	6.16	44.05	93.28	64.29	41.48	31.51	102.08	6.34	38.76	75.97	30.87
120.32	118.21	187.63	10.2	26.52	98.25	63	121.77	107.75	175.28	6.36	40.58	88.49	61.48	72.57	69.29	113.71	4.94	44.17	95.49	60.93	41.46	33.07	80.69	3.02	31.22	79.76	40.98
61.59	46.4	84.12	6.32	18.36	75.35	55.16	27.02	15.35	102.95	7.46	26.67	56.82	14.91	108.67	97.04	168.42	5.29	46.08	89.3	57.62	52.55	41.76	135.55	5.26	46.08	79.47	30.81
104.87	101.02	189.42	11.12	19.72	96.33	53.33	179.4	168.5	224.81	12.83	24.22	93.92	74.95	112.53	52.44	209.8	12.49	47.46	46.6	25	37.57	20.47	119.37	8.78	63.92	54.49	17.15
146.76	137.63	203.81	8.24	42.64	93.78	67.53	60.7	15.77	158.69	11.28	48.96	25.98	9.94	42.21	27.77	76.95	8.01	24.22	65.79	36.09	64.31	47.42	176.07	9.36	44.88	73.74	26.93
98.55	84.1	185.2	8.96	35.36	85.34	45.41	139.03	128.44	184.3	4.96	40.2	92.38	69.69	137.92	122.58	191.24	5.21	43.33	88.88	64.1	31.57	21.5	104.28	6.01	33.01	68.11	20.62
146.05	144.23	175.47	5.25	41.27	98.75	82.2	136.93	118.56	199.04	5.93	41.66	86.59	59.56	66.31	43.3	216.31	12.09	43.33	65.29	20.02	48.09	35.68	156.71	7.67	43.33	74.2	22.77
50.54	43.88	100.68	7.37	15.13	86.82	43.58	63.2	20.71	125.77	5.88	42.16	32.77	16.47	91.32	68.87	166.57	4.95	46.77	75.41	41.34	87.53	76.64	129.05	3.83	44.02	87.56	59.39
84.78	78.58	166.62	10.27	22.08	92.69	47.16	115.89	34.48	198.25	5.42	51.58	29.75	17.39	90.24	84.94	150.22	7.35	45.55	94.13	56.54	48.86	29.75	122.79	5.32	52.36	60.89	24.23
125.54	122.16	193.71	9.79	32.7	97.3	63.06	93.9	88.97	121.16	13.37	31.68	94.75	73.43	55.72	3.98	130.9	6.27	39.44	7.14	3.04	54.71	11.44	131.45	5.85	43.33	20.92	8.71
128.9	123.28	173.21	8.2	21.08	95.64	71.17	154.25	141.66	218.52	8.84	37.14	91.84	64.83	35.01	23.52	94.6	6.11	46.14	67.17	24.86	42.72	30.73	119.29	13.45	70.72	71.95	25.76
142.06	131.16	177.7	6.66	36.7	92.33	73.81	140.48	132.53	187.45	5.99	39.89	94.34	70.7	74.19	67.89	127.95	5.62	40.36	91.51	53.06	40.97	33.84	139.45	10.51	44.26	82.61	24.27
122.21	116.03	203.11	8.78	31.28	94.94	57.12	159.24	148.11	220.4	9.6	34.79	93.01	67.2	77.2	57.96	189.32	13.45	26.52	75.08	30.62	38.61	13.09	127.41	5.98	45.56	33.91	10.27
125.54	108.82	209.73	10.61	31.96	86.69	51.89	120.75	99.94	191.77	8.37	38.52	82.77	52.12	100.71	97.44	157.43	10.03	25.84	96.75	61.9	33.69	20.09	94.08	11.46	45.4	59.64	21.35
105.63	96.26	184.43	12.9	20.4	91.13	52.19	62.46	54.96	111.98	6.81	34.09	88	49.08	155.62	134.45	215.42	6.67	37.83	86.4	62.41	21.68	14.12	84.59	4.43	49.64	65.12	16.69
97.62	91.89	189.67	11.53	24.48	94.14	48.45	29.99	9.08	70.4	5.79	55.76	30.28	12.9	28.71	15.15	97.25	5.76	47.46	52.77	15.58	31.87	18.97	108.27	7.03	45.05	59.51	17.52
91.14	79.77	201.43	11	23.1	87.53	39.6	137.43	128.75	210.52	9.08	42.16	93.68	61.16	39.36	17.56	70.02	3.75	40.8	44.61	25.08	20.36	15.59	70.03	3.56	42.32	76.59	22.26
53.12	43.5	103.99	9	25.84	81.9	41.83	153.7	142.33	203.7	5.63	44.02	92.6	69.87	39.76	20.36	97.28	11.15	43.33	51.2	20.92	30.12	12.5	68.56	5.57	51.81	41.51	18.24
45.91	19.72	109.46	7.9	36.45	42.97	18.02	114.29	103.51	170.14	7.15	31.28	90.57	60.84	83.97	78.98	123.15	5.84	40.58	94.06	64.13	34.42	26	106.49	7.69	39.42	75.52	24.41
75.24	9.59	133.4	6.98	28.56	12.75	7.19	111.97	93.59	205.17	10.64	42.42	83.58	45.61	132.76	120.77	171.61	5.14	39.2	90.97	70.38	53.14	25.11	124.32	7.19	44.71	47.26	20.2
101.74	96.86	189.09	14.31	15.82	95.2	51.22	113.78	101.58	190.74	9.52	33.32	89.28	53.26	68.36	42.21	169.87	12.57	13.7	61.74	24.85	11.95	10.41	24.12	1.25	34	87.08	43.15
47.57	24.77	93.12	8.66	16.19	52.07	26.6	47.12	30.97	131.26	8.59	52.96	65.72	23.59	23.95	11.87	64.62	4.48	23.45	49.55	18.37	24.94	16.81	83.64	4.39	56.36	67.41	20.1
127.75	120.93	215.11	9.85	35.08	94.66	56.22	71.38	66.79	97.12	6.24	20.91	93.57	68.78	50.11	28.7	114.46	9.48	45.56	57.27	25.07	23.3	11.44	103.3	5.07	54.4	49.09	11.07
120.61	102.57	223.83	9.94	33.01	85.04	45.83	146.19	129.56	211.7	7.77	44.02	88.63	61.2	61.14	41.87	146.56	11.09	28.2	68.49	28.57	23.48	14.51	74.15	6.45	45.48	61.81	19.57
104.22	83.43	180.92	10.8	20.85	80.05	46.11	97.15	75.99	163.36	14.23	28.89	78.22	46.52	36.21	11.65	93.1	5.44	33.09	32.16	12.51	40.03	29.12	88.91	3.34	52.96	72.74	32.75
122.2	111.8	211	10.6	27.88	91.49	52.99	90.67	84.64	132.55	5.37	35.77	93.35	63.86	18.11	10.26	37.74	2.31	35.77	56.69	27.2	23.29	15.68	70.66	4.14	37.57	67.35	22.2
105.93	101.16	171.2	12.45	16.9	95.5	59.09	177.83	161.72	256.79	18.8	38.89	90.94	62.98	78.04	72.52	125.39	6.93	25.01	92.92	57.83	45.18	28.84	149.82	6.78	57.12	63.84	19.25
121.4	119.64	127.68	2.86	36.04	98.55	93.71	155.8	138.24	234.82	7.43	41.22	88.73	58.87	99.92	90.24	143.87	6.21	27.69	90.31	62.73	57.11	45.44	141.91	7.56	47.31	79.55	32.02
42	38.55	56.85	2.65	30.6	91.79	67.81	107.83	101.7	153.28	6.89	35.9	94.31	66.35	39.35	23.16	105.64	7.74	43.33	58.86	21.93	46.7	40.34	89.68	5.65	42.64	86.38	44.99
128.44	120.39	187.56	9.47	32.57	93.73	64.19	125.33	118.44	141.07	5.86	27.53	94.5	83.96	115.09	89.79	221.62	10.11	44.88	78.02	40.52	33.52	19.14	65.58	5.76	42.16	57.11	29.19
48.4	44.75	91.09	6.35	23.51	92.47	49.13	134.32	127.64	193.29	9.02	34.49	95.03	66.03	28.78	25.65	48.24	2.81	40.2	89.14	53.17	28.56	21.99	89.55	4.93	39.44	76.99	24.56
23	14.11	52.54	3.64	41.32	61.32	26.85	86.39	68.36	138.97	7.64	31.31	79.13	49.19	103.53	82.77	208.47	6.31	45.56	79.94	39.7	85.66	77.53	131.66	6.61	34.39	90.51	58.89
129.89	120.47	238.12	11.63	36.45	92.75	50.59	101.99	92.15	166.42	7.81	32.33	90.35	55.37	35.83	30.49	80.59	8.85	29.24	85.11	37.83	37.84	16.41	121.74	6.44	45.39	43.38	13.48
65.01	58.91	134.34	12.91	12.38	90.62	43.85	95.36	20.31	239.54	7.46	48.71	21.3	8.48	107.92	59.81	193.58	5.58	55.02	55.42	30.9	59.48	46.73	142.16	6.41	45.39	78.55	32.87
87.01	83.3	138.21	6.5	33.4	95.74	60.27	102.77	91.16	157.07	10.2	26.14	88.7	58.04	86.72	81.93	167.74	10.73	44.02	94.47	48.84	34.21	16.84	76.1	4.61	40.58	49.22	22.13
30.89	21.67	44.7	5.13	37.14	70.14	48.48	89.48	84.79	160.13	9.01	26.59	94.76	52.95	92.28	88.56	133.9	5.16	41.48	95.97	66.14	37.22	20.1	94.46	6.36	59.84	54	21.28
107.27	102.97	179.02	11.59	15.64	95.99	57.52	174.26	169.87	289.15	15.63	16.03	97.48	58.75	56.25	48.75	94.19	5.07	39.2	86.66	51.75	34.07	20.39	116.13	6.61	57.75	59.84	17.56
133.9	129.29	196.5	8.85	38.68	96.56	65.8	21.93	12.86	76.19	6.18	45.23	58.62	16.87	41.48	34.48	76.39	4.96	25.16	83.12	45.13	32.06	18.97	88.96	5.35	51	59.17	21.33
162.63	142.21	220.07	11.11	35.46	87.44	64.62	55.66	26.42	107.6	6.03	40.58	47.46	24.55	33.45	22.33	62.96	5.13	24.48	66.77	35.47	41.28	34	125.27	7.37	48.96	82.36	27.14
135.28	122.2	217.38	11.96	32.99	90.33	56.21	141.49	126.26	205.65	8.78	35.77	89.23	61.39	62.18	57.14	83.64	4.3	35.9	91.89	68.32	36.61	18.4	104.18	7.92	43.33	50.26	17.66
147.37	133.64	273.55	12.08	38.47	90.68	48.85	17.37	10.03	53.64	4.28	40.36	57.77	18.71	54.2	50.93	88.3	4.66	42.64	93.97	57.68	29.28	22.45	109.48	5.01	55.76	76.68	20.51
87.79	77.67	191.4	12.9	22.7	88.48	40.58	32.4	16.1	78.48	5.63	50.1	49.7	20.52	47.93	36.42	112.8	7.33	33.32	75.98	32.28	37.13	28.09	96.57	5.37	35.9	75.66	29.09
171.34	170.41	214.11	12.61	28.56	99.46	79.59	160.65	153.41	193.51	11.66	16.7	95.49	79.28	132.5	88.02	200.76	4.76	52.96	66.43	43.84	57.15	37.69	125.52	6.68	50.21	65.95	30.03
125.88	121.25	178.1	8.96	28.89	96.32	68.08	100.65	45.74	196.97	6.16	55.02	45.45	23.22	78.67	70.72	124.91	4.48	47.6	89.9	56.62	85.4	71.24	154.08	7.16	41.27	83.41	46.23
62.32	46.16	129.23	10.79	19.95	74.07	35.72	107.25	83.47	170.97	9.31	21.76	77.83	48.82	32.48	27.71	56.56	4.39	35.36	85.31	48.98	60.33	48.18	130.04	9.49	43.83	79.85	37.05
77.98	67.73	147.22	8.14	35.08	86.85	46.01	76.87	58.3	141.38	5.41	39.2	75.85	41.24	21.2	11.05	81.91	6.23	36.61	52.12	13.49	63.95	53.41	133.8	6.38	45.39	83.51	39.91
149.48	137.95	233.7	8.42	42.64	92.28	59.03	80.37	25.46	167.16	5.47	48.96	31.67	15.23	34.72	13.54	128.39	8.4	51.58	39	10.55	39.37	32.79	97.83	4.84	45.55	83.29	33.52
93.44	67.9	151.38	9.53	23.8	72.67	44.86	150.42	123.13	220.96	6.81	50.32	81.86	55.73	42.69	3.77	123.4	8.06	32.33	8.83	3.05	44.73	32.32	135.94	5.14	52.24	72.25	23.77
36.46	33.47	68.58	2.97	35.77	91.78	48.8	29.66	19.55	60.18	3.25	31.72	65.92	32.49	69.73	51.11	168.07	12.33	40.72	73.3	30.41	57.25	38.8	138.57	7.87	40.8	67.78	28
60.06	31.3	127.35	8.8	37.14	52.11	24.58	158.06	149.21	183.03	7.91	38.76	94.4	81.52	69.23	58.45	139.8	5.66	44.36	84.43	41.81	34.24	13.37	80.59	4.03	51.19	39.03	16.59
139.55	137.48	185.72	6.71	38.76	98.52	74.03	109.07	99.92	178.34	7.1	37.14	91.6	56.03	31.45	12.88	58.83	3.79	45.56	40.97	21.9	34.65	28.48	92.02	4.48	37.14	82.2	30.95
119.15	116.25	183.52	12.76	15.7	97.57	63.34	92.76	82.1	197.04	7.25	38.96	88.5	41.66	119.56	110.67	172.43	6.22	47.46	92.56	64.18	68.1	57.37	140.14	7.01	52.36	84.25	40.94
135.62	132.37	168.11	10.14	20.18	97.6	78.74	89.86	82.42	134.81	6.38	29.57	91.72	61.14	102.81	98.68	142.24	5.72	35.77	95.99	69.38	88.03	83.29	125.93	5.69	38.21	94.61	66.14
43.2	9.82	79.1	5.78	40.12	22.72	12.41	138.27	130.18	190.72	6.32	40.12	94.15	68.26	31.16	22.35	81.26	4.89	54.14	71.73	27.51	42.55	31.8	111.61	5.32	52.96	74.74	28.49
103.72	97.43	195.56	12.06	21.76	93.94	49.82	149.01	142.93	207.13	6.74	39.35	95.92	69	116.81	112.01	158.6	6.8	37.4	95.89	70.63	82.54	75.64	109.43	5.05	37.31	91.64	69.12
27.55	17.43	59.07	4.77	38.47	63.28	29.51	109.48	97.12	175.1	7.8	34.38	88.71	55.47	116.74	102.28	192.69	9.23	36.72	87.61	53.08	41.74	22.95	134.69	12.35	63.24	54.97	17.04
50.46	29.25	93.11	8.47	34.39	57.96	31.41	19.11	10.58	61.86	3.84	36.72	55.37	17.1	99.11	91.6	154.63	6.69	32.33	92.42	59.24	67.19	54.56	150.23	7.07	45.05	81.2	36.32
137.47	127.88	208.34	11.42	30.26	93.03	61.38	118.71	106.17	197.03	8.85	29.24	89.43	53.88	40.16	30.07	86.39	6.81	44.88	74.88	34.81	52.77	40.73	134.58	6.86	48.33	77.19	30.27
131.97	119.95	255.79	13.21	23.47	90.89	46.89	92.27	79.16	157.25	11.27	12.52	85.79	50.34	28.9	14.04	64.08	8.81	23.8	48.58	21.91	58.97	46.41	130.9	6.72	45.48	78.71	35.46
106.31	99.78	171.14	10.84	22.7	93.85	58.3	123.79	17.15	212.73	6.35	48.96	13.85	8.06	29.83	23.8	91.76	3.36	39.42	79.77	25.93	28.28	19	102.76	7.51	50.9	67.18	18.49
167.14	157.39	188.84	7.42	26.14	94.17	83.35	109.25	84.2	194.26	10.36	33.01	77.07	43.34	132.14	124.5	179.9	7.88	36.72	94.22	69.2	18.31	11.97	97.67	4.2	79.79	65.37	12.26
159.46	151.88	184.88	5.6	40.8	95.25	82.15	147.2	135.63	190.27	5.78	37.4	92.14	71.28	131.96	111.6	195.85	5.48	38.65	84.58	56.98	25.82	16.82	116.89	6.92	45.4	65.12	14.39
114.6	108.02	206.82	8.55	29.92	94.27	52.23	102.26	82.81	215.27	7.38	45.39	80.97	38.47	26.7	13.57	93.48	5.51	90.45	50.82	14.52	85.25	66.34	182.57	10.24	50.1	77.82	36.34
91.65	87.88	162.35	8.73	21.26	95.89	54.13	117.44	113.66	167.15	7.92	38.76	96.78	68	53.86	43.42	81.79	3.18	37.04	80.62	53.09	30.73	20.98	78.5	5.61	44.88	68.25	26.72
128.29	124.1	195.06	7.65	33.7	96.73	63.62	112.07	103.45	162.98	6.55	33.09	92.3	63.47	32.72	26.69	66.37	3.94	38.27	81.56	40.21	44.36	34.35	136.59	6.32	53.04	77.44	25.15
116.57	110.13	183.73	8.48	29.92	94.47	59.94	132.85	125.57	215.82	8.33	33.24	94.52	58.18	118.37	95.87	156.06	4.87	38.84	80.99	61.43	17.46	13.6	54.94	3.73	44.88	77.85	24.75
91.26	88.83	161.92	7.06	41.96	97.33	54.86	89.46	47.53	195.12	7.44	42.39	53.13	24.36	27.58	20.69	51.68	2.76	32.64	75.01	40.03	32.98	20.26	95.97	5.46	52.96	61.44	21.11
180.69	168.28	255.01	9.17	39.2	93.13	65.99	43.88	38.98	117.37	5.84	42.84	88.82	33.21	63.35	26.72	115.35	7.98	18.74	42.18	23.16	34.73	31.68	75.31	3.83	39.49	91.24	42.07
148.8	139.45	197.87	6.35	41.05	93.72	70.48	106.15	92.42	208.76	9.26	39.44	87.07	44.27	52.31	21.14	100.13	4.98	45.14	40.41	21.11	37.33	32.48	83.57	5.36	38.08	87	38.86
44.28	28.31	90.9	8.26	13.76	63.94	31.15	164.24	153.14	202.97	9.31	28.56	93.24	75.45	19.33	17.36	35.53	2.45	25.43	89.83	48.87	79.77	7.16	162.59	4.82	49.52	8.97	4.4
46.55	18.86	81.21	5.04	28.16	40.5	23.22	43.42	34.47	90.1	3.6	39.18	79.38	38.26	93.84	78.02	156.36	9.45	24.17	83.14	49.9	55.66	36.36	128.38	4.12	48.73	65.33	28.32
166.45	144.38	280.21	17.36	35.36	86.74	51.53	33.01	26.43	62.01	4.38	35.9	80.07	42.62	119.82	114.22	177.53	5.58	44.02	95.33	64.34	56.75	47.02	94.37	4.95	46.38	82.86	49.82
68.67	64.24	125.4	9.07	16.51	93.54	51.23	127.56	116.73	181.63	6.74	43.52	91.51	64.27	39.15	14.56	98.56	4.64	40.12	37.2	14.78	40.85	29.11	100.11	4.98	46.08	71.27	29.08
124.94	122.69	164.37	5.71	35.9	98.21	74.65	136.52	129.77	192.7	7.64	46.08	95.05	67.34	95.6	87.67	133.49	7.32	39.44	91.7	65.68	51.48	40.55	103.85	14.67	31.68	78.76	39.04
95.14	89.7	167.74	8.86	30.95	94.28	53.48	88.17	75.26	177.83	12.83	43.33	85.36	42.32	67.71	64.98	100.56	5.99	25.34	95.97	64.62	55.5	41.47	151.76	8.7	42.84	74.73	27.33
128.89	125.34	178.65	9.47	37.57	97.24	70.16	57.23	46.97	115.55	6.07	25.16	82.07	40.65	154.28	138.96	189.34	6.54	35.36	90.07	73.39	50.8	31.91	132.5	6.91	48.71	62.82	24.08
137.34	134.36	181.26	6.67	40.8	97.83	74.12	130.12	113.09	199.89	7.65	36.72	86.92	56.58	100.18	95.4	147.87	7.2	42.64	95.23	64.52	36.48	25.18	86.67	5.67	49.52	69.02	29.05
86.86	83.51	103.12	5.44	24.35	96.14	80.98	161.9	151.52	220.57	7.18	42.39	93.59	68.7	87.8	15.89	168.48	5.62	48.44	18.1	9.43	32.71	27.5	61.41	4.98	29.92	84.06	44.78
113.57	109.88	179.46	9.9	19.72	96.75	61.23	140.99	128.9	199.99	7.51	34.68	91.43	64.46	70.88	17.17	178.67	7.45	49.64	24.22	9.61	27.11	24.03	69.41	3.96	48.28	88.65	34.62
76.87	31.29	155.09	15.26	15.64	40.71	20.18	143.81	122.82	255.4	18.25	22.85	85.4	48.09	72.45	30.82	129.94	5.15	39.44	42.54	23.72	27.01	17.39	69.89	4.48	41.96	64.38	24.88
149.5	148.07	165.09	5.57	32.33	99.05	89.69	153.96	133.27	223.61	7.11	46.92	86.56	59.6	80.84	70.48	148.41	6.86	47.31	87.18	47.49	46.11	34.44	131.67	7.12	42.42	74.68	26.16
78.04	73.44	164.15	13.86	17	94.1	44.74	132.72	126.62	178.77	7.45	39.89	95.41	70.83	41.14	10.25	126.47	5.53	50.58	24.92	8.11	43.18	31.25	111.17	6.32	42.44	72.36	28.11
120.53	117.62	159.34	9.29	23.8	97.58	73.81	129.81	34.95	219.94	5.37	51.58	26.92	15.89	110.91	81.9	147.9	8.37	34.79	73.85	55.38	170.11	23.55	434.16	24.87	101.79	13.84	5.42
195.87	191.83	270.93	11.68	39.2	97.94	70.8	121.46	111.32	179.35	7.46	37.14	91.65	62.07	16.12	14.84	22.92	1	27.51	92.03	64.75	211.51	72.77	470.35	27.18	44.61	34.41	15.47
82.15	69.54	157.98	10.32	33.7	84.64	44.02	91.15	82.85	173.61	10.21	23.41	90.9	47.73	34.29	22.31	97.54	5.51	62.73	65.07	22.87	144.71	18.64	433.99	29.83	138.93	12.88	4.29
101.5	96.63	157.44	9.36	20.4	95.2	61.38	50.31	9.06	248.22	12.86	134.12	18.01	3.65	46.63	27.03	94.27	6.82	44.88	57.96	28.67	49.51	38.84	130.2	5.81	48.83	78.45	29.83
155.17	150.82	221.52	7.25	45.39	97.19	68.08	121.36	101.96	276.5	15.85	41.27	84.01	36.88	35.36	24.96	110.93	6.26	35.49	70.58	22.5	50.11	0.69	110.96	5.3	37.14	1.38	0.62
158.68	152.77	226.22	9.75	27.43	96.27	67.53	57.94	23.01	168	8.47	31.86	39.72	13.7	111.41	4.29	172.91	5.6	44.88	3.85	2.48	44.08	27.54	160.05	9.51	48.28	62.48	17.21
107.83	100.24	202.94	13.48	26.52	92.96	49.4	86.9	81.65	137.07	8.42	28.3	93.96	59.56	64.4	1.28	168.73	6.24	46.62	1.99	0.76	51.45	36.09	122.59	4.5	49.4	70.14	29.44
153.24	144.3	231.73	11.28	25.84	94.17	62.27	211.12	203.04	254.92	9.07	21.08	96.17	79.65	58.55	14.3	148.58	6.36	48.96	24.43	9.63	78.69	74.05	116.35	5.7	42.44	94.11	63.65
143.36	134.61	209.05	8.51	37.3	93.9	64.39	121.69	109.82	179.02	8.03	35.62	90.25	61.35	36.08	15.55	124.82	4.68	51.68	43.08	12.45	37.78	28.72	113.06	6.11	47.71	76.02	25.4
101.87	94.31	177.11	8.38	27.14	92.58	53.25	165.04	144.53	234.07	9.27	39.89	87.57	61.74	24.82	18.78	43.75	4.96	30.95	75.68	42.93	103.86	98.14	146.84	5.3	48.71	94.5	66.84
64.09	56.14	144.08	9.15	15.82	87.59	38.97	193.43	180.84	235.85	7.32	40.57	93.49	76.67	130.76	118.3	183.39	6.21	46.24	90.47	64.51	91.74	86.31	133.37	4.34	44.02	94.08	64.71
154.55	149.81	209.31	10.39	35.49	96.93	71.57	107.05	89.36	193.29	11.56	27.2	83.48	46.23	88.76	21.39	148.97	5.21	49.64	24.1	14.36	60.37	52.6	98.69	4.83	40.12	87.14	53.3
117.15	109.25	214.25	12.48	27.54	93.26	50.99	105.85	94.58	171.52	11.08	45.92	89.34	55.14	55.26	38.76	131.97	7.09	45.23	70.14	29.37	52.18	45.38	152.28	6.99	48.96	86.96	29.8
103.19	87.48	197.41	15.81	14.28	84.77	44.31	33.56	27.64	68.42	7.99	27.98	82.37	40.4	64.15	3.86	240.4	12.54	55.71	6.02	1.61	18.13	16.69	34.1	2.09	34.49	92.08	48.95
79.17	65.07	185.35	13.27	28.2	82.19	35.11	61.48	45.48	110.12	7.05	24.64	73.98	41.3	121.82	98.79	276.26	15.07	21.58	81.09	35.76	56.98	3	151.89	4.23	53.04	5.27	1.98
85.27	77.8	170.98	14.14	14.96	91.24	45.5	119.77	110.51	210.18	10.61	30.95	92.27	52.58	53.29	24.03	94.28	6.47	42.44	45.1	25.49	57.48	41.41	152.25	7.2	35.08	72.04	27.2
164.73	141.99	261.95	10.55	36.18	86.2	54.21	76.15	60.29	153.25	8.85	45.39	79.16	39.34	108.34	99.57	157.34	7.06	47.6	91.9	63.29	67.86	51.54	155.26	6.72	56.4	75.95	33.2
111.33	94.18	202.83	11.35	29.57	84.59	46.43	159.98	134.29	232.22	10.86	40.72	83.94	57.83	105.59	100.53	154.92	5.96	35.53	95.21	64.89	45.43	34.66	133.77	8.15	42.24	76.3	25.91
111.01	104.18	174.34	8.82	31.28	93.85	59.76	86.37	66.71	216.95	16.65	14.28	77.23	30.75	90.9	80.59	145.68	6.3	46.62	88.66	55.32	48.83	41.93	91.65	4.16	36.05	85.87	45.75
140.94	129.37	224.44	9.92	37.4	91.79	57.64	149.61	128.98	210.52	8.19	46.96	86.21	61.27	30.68	20.36	62.69	4.37	74.28	66.36	32.48	46.27	31.91	107.62	5.68	39.2	68.98	29.65
143.52	132.36	222.53	9	40.36	92.22	59.48	135.83	127.66	171.73	5.76	41.3	93.99	74.34	52.65	3.69	143.69	5.34	47.6	7.01	2.57	57.03	36.39	141.62	9.35	51	63.81	25.7
152.44	145.56	232.64	12.98	23.8	95.49	62.57	32.18	7.37	86.48	4.19	38.93	22.91	8.53	65.02	34.15	136.74	9.81	47.12	52.52	24.98	35.46	22.83	95.19	7.56	42.44	64.37	23.98
197.15	193.05	238.16	8.61	20.22	97.92	81.06	133.62	108	194.87	7.71	45.56	80.83	55.42	76.83	3.41	179.58	5.86	47.46	4.44	1.9	37.09	22.1	118.48	7.55	50.79	59.59	18.66
108.53	101.58	174.76	7.65	35.36	93.59	58.13	122.98	111.28	158.46	7.97	36.04	90.48	70.22	30.49	17.57	68.76	5.55	53.72	57.61	25.55	61.23	46.2	175.52	10.87	55.66	75.45	26.32
126.12	120.46	208.49	9.65	24.1	95.51	57.78	22.34	19.35	38.63	2.57	24.76	86.61	50.09	120.39	105.16	164.19	8.25	38.08	87.35	64.04	33.57	15.75	94.67	6.63	67.32	46.92	16.64
154.48	138.01	231.13	11.1	38.27	89.34	59.71	183.13	167.66	265	8.13	44.2	91.55	63.27	89.68	14.35	152.46	6.83	39.44	16	9.41	38.52	27.51	126.77	9.6	15.82	71.4	21.7
87.85	77.99	155.75	9.94	25.84	88.78	50.08	76.05	66.03	130.54	6.62	36.74	86.83	50.59	58.14	43.61	118.64	5.19	37.59	75.02	36.76	28.46	17.6	100.72	5.85	55.76	61.86	17.48
144.66	130.51	236.96	10.97	41.96	90.22	55.08	57.34	32.11	122.55	14.19	47.46	56	26.2	38.23	12.58	96.62	4.51	38.01	32.9	13.02	36.62	24.91	96.15	5.51	42.94	68.02	25.91
133.37	124.38	200.26	9.15	37.14	93.26	62.11	188.2	179.72	217.66	6.52	33.32	95.49	82.57	70.97	32.37	166.53	4.47	57.12	45.61	19.44	35.22	22.15	104.56	7.07	72.08	62.88	21.18
48.49	35.66	92.22	7.42	21.76	73.54	38.67	223.1	220.09	272.19	12.05	14.96	98.65	80.86	65.14	8.94	138.77	6.85	40.58	13.73	6.44	35.1	20.54	116.26	9.8	48.44	58.53	17.67
123.16	115.1	163.49	7.74	24.51	93.46	70.41	85.19	65.84	122.78	12.91	152.69	77.29	53.62	33.91	29.6	65.72	4.45	27.88	87.28	45.04	38.45	22.25	131.32	15.54	54.4	57.86	16.94
141.8	136.79	203.93	9.48	27.2	96.47	67.08	138.57	133.17	189.92	6.55	42.64	96.11	70.12	54.67	26.73	99.74	7.53	27.88	48.88	26.8	49.93	34.33	116.88	14.01	36.72	68.76	29.37
154.76	141.66	209.99	7.75	39.2	91.53	67.46	115.8	89.35	160.81	5.72	37.75	77.16	55.56	116.15	67.65	190.87	7.44	45.23	58.25	35.45	37.22	21.64	119.42	8.87	57.78	58.13	18.12
115.53	106.8	168.55	10.09	19.95	92.44	63.37	76.16	15.95	158.2	6.69	39.66	20.95	10.08	71.32	47.09	132.44	7.12	36.72	66.03	35.56	21.12	17.89	80.7	5.07	46.24	84.69	22.17
176.74	171.28	218.26	6.88	48.83	96.91	78.47	65.76	13.2	159.66	7.39	40.36	20.07	8.27	30.19	11.41	48.86	2.83	37.4	37.79	23.35	40.29	32.92	91.83	5.28	39.44	81.7	35.85
85.04	77.8	148.58	7.7	15.51	91.49	52.36	109.69	76.74	270.59	16.47	30.61	69.96	28.36	51.68	3.73	140.9	15.34	42.44	7.22	2.65	63.51	46.93	162.33	7.35	48.96	73.9	28.91
144.7	137.96	210.34	7.88	29.22	95.34	65.59	77.12	62.84	127.31	7.78	17.82	81.48	49.36	24.02	14.3	42.22	2.85	39.89	59.53	33.86	78.77	3.17	157.22	4.3	57.09	4.02	2.01
86.59	82.71	150.16	6.93	26.52	95.53	55.08	34.29	18.23	71.17	4.77	43.83	53.16	25.62	89.63	73.93	141.29	7.95	24.48	82.48	52.33	34.16	22.53	95.49	4.97	48.96	65.95	23.59
113.44	107.72	180.24	10.71	24.48	94.96	59.77	53.99	45.56	97.06	9.1	29.24	84.38	46.94	76.48	12.51	183.37	7.15	49.52	16.36	6.82	43.01	34.74	95.2	5.03	42.24	80.77	36.49
109.5	105.07	165.88	7.44	29.58	95.96	63.34	72.7	68.83	119.94	12.63	10.88	94.67	57.38	74.99	42.55	163.94	14.84	46.46	56.74	25.96	67.12	7.57	179.14	8.32	37.14	11.28	4.23
148.76	143.3	229.29	14.08	36.72	96.33	62.5	140.29	125.84	195.5	8.01	46.08	89.7	64.37	37.37	17.85	123.38	8.98	45.92	47.77	14.47	35.44	24.17	91.22	5.96	52.96	68.21	26.5
86.36	70.65	154.67	14.29	32.64	81.81	45.68	137.61	132.49	193.38	5.05	51.11	96.28	68.51	22.24	16.15	55.23	4.02	38.76	72.61	29.24	41.67	6.23	126.2	5.24	45.06	14.95	4.94
141.99	131.02	223.7	10.5	39.66	92.27	58.57	123.46	96.95	244.3	14.38	15.64	78.53	39.69	123.69	96.13	181.3	7.2	47.6	77.72	53.03	43.55	39.15	73.2	4.08	27.2	89.89	53.48
115.94	112.08	229.45	13.07	20.63	96.67	48.85	145.27	135.96	215.22	8.2	44.88	93.59	63.17	159.15	144.4	192.39	4.91	39.2	90.73	75.06	65.16	57.95	129.76	16.64	37.83	88.94	44.66
75.76	63.35	166.98	11.78	19.04	83.61	37.94	157.52	143.82	184.28	4.81	38.02	91.3	78.04	33.54	15.49	71.97	3.65	33.01	46.17	21.52	38.59	21.09	120.66	5.96	62.2	54.66	17.48
96.33	89.05	152.1	6.84	29.21	92.45	58.55	27.8	15.24	65	3.94	38.08	54.83	23.45	97.12	92.1	146.28	6.11	30.95	94.83	62.96	62.11	45.78	128.81	7.43	37.57	73.71	35.54
155.7	130.28	238.78	8.99	39.08	83.67	54.56	140.68	128.45	206.93	8.17	40.58	91.31	62.07	46.81	35.56	115.19	12.44	40.58	75.97	30.87	42.65	31.15	91.61	4.34	48.01	73.03	34
113.36	111.48	150.93	6.93	26.14	98.34	73.86	132.2	125.13	184.35	6.59	34.39	94.65	67.87	40.06	10.3	180.7	7.55	52.36	25.72	5.7	49.06	26.46	123.55	5.99	44.88	53.94	21.42
119.74	107.27	185.63	9.35	32.64	89.58	57.79	116.48	101.63	192.19	7.59	43.33	87.25	52.88	108.16	67.1	174.49	5	48.83	62.04	38.46	73.46	61.2	169.37	8.78	29.58	83.31	36.14
66.41	63.81	119.42	7.45	16.51	96.08	53.43	117.1	30.22	193.72	6.73	50.21	25.81	15.6	100.17	94.81	131.8	6.72	31.28	94.65	71.93	46.1	25.41	148.32	7.35	35.08	55.12	17.13
90.34	84.34	147.85	5.42	30.98	93.36	57.05	149.22	141.3	235.32	9.03	37.83	94.69	60.04	72.65	5.14	152.2	4.98	44.02	7.07	3.37	63.3	51.46	116.16	7.22	28.23	81.29	44.3
140.19	124.5	228.52	9.12	38.52	88.81	54.48	188.49	174.86	250.87	10.32	44.2	92.77	69.7	60.53	3.32	155.25	6.29	46.08	5.49	2.14	57.52	46.06	119.24	7.86	22.2	80.07	38.63
101.55	95.89	157.61	6.82	32.33	94.42	60.84	33.54	15.13	80.76	3.63	48.01	45.11	18.74	107.4	28.9	166.52	5.27	45.56	26.91	17.36	70.5	51.86	138.29	7.07	46.77	73.56	37.5
130.39	125.69	187.01	7.36	27.51	96.39	67.21	176.21	165.48	218.48	5.87	45.4	93.91	75.74	63.94	25.27	143.96	4.69	44.13	39.51	17.55	46.69	36.14	102.05	5.4	44.2	77.4	35.41
110.88	103.04	198.45	8.24	33.4	92.93	51.92	111.2	101.83	197.49	5.68	49.52	91.58	51.56	37.4	22.88	117.54	6.38	48.96	61.17	19.46	26.45	17.95	102.81	6	32.06	67.86	17.46
80.14	73.69	145.04	8.55	21.76	91.95	50.81	186.1	139.02	221.88	7.39	39.2	74.7	62.66	52.87	23.65	82.3	5.4	40.9	44.74	28.74	33.56	23.79	135.9	11.32	36.45	70.9	17.51
77.33	70.61	159.42	10.03	15.67	91.31	44.29	144.88	138.81	162.38	4.69	32.33	95.81	85.48	81.92	80.78	85.74	2.18	24.28	98.61	94.22	20.53	14.02	77.43	4.68	41.96	68.28	18.1
103.6	98.38	159.55	8.6	21.37	94.97	61.66	26.1	24.04	49.57	3.66	34	92.13	48.5	131.41	107.26	172.81	7.03	33.4	81.62	62.07	34.29	27.25	117.41	7.41	49.64	79.46	23.21
126.72	116.69	195.62	8.64	29.92	92.09	59.65	94.37	25.47	170.91	5.39	52.96	26.99	14.91	105.15	80.25	162.85	6.56	37.4	76.32	49.28	45.73	33.69	123.03	5.42	46.77	73.68	27.39
150.11	143.44	221.83	9.09	39.44	95.56	64.66	147.43	140.25	180.91	6.51	35.2	95.13	77.52	62.57	8.8	161.67	7.46	47.31	14.06	5.44	36.77	17.76	129.23	7.81	61.2	48.31	13.75
120.65	115.01	203.69	9.15	30.95	95.33	56.47	134.3	74.77	233.6	8.4	47.6	55.67	32.01	77.61	4.93	160.22	6.94	46.62	6.36	3.08	47.63	28.81	107.47	5.06	39.2	60.5	26.81
134.5	118.56	233.34	13.63	31.96	88.15	50.81	141.66	128.26	198.28	5.98	48.01	90.54	64.69	69.47	38.19	162.96	11.86	57.77	54.98	23.44	44.87	30.86	109.93	7.37	39.89	68.79	28.07
98.25	83.31	157.66	9.37	19.04	84.79	52.84	161.29	154.61	188.54	5.53	35.08	95.86	82.01	76.39	63.11	142.42	7.13	43.52	82.62	44.32	60.92	40.69	162.15	9.92	37.14	66.8	25.1
47.61	34.92	123.08	18.61	15.49	73.35	28.37	128.75	120.02	183.68	6.57	44.2	93.22	65.34	137.72	126.63	196.67	5.65	48.01	91.95	64.39	19.2	10.21	67.27	3.9	29.58	53.2	15.18
146.78	31.03	247.91	19.16	38.08	21.14	12.52	111.42	99.41	173.24	7.38	36.18	89.22	57.38	40.75	24.75	175.26	6.9	36.62	60.75	14.12	34.65	26.33	118.27	5.73	39.2	75.98	22.26
103.69	98.21	189.63	17.74	22.31	94.72	51.79	143.32	132.43	194.77	6.11	44.88	92.41	67.99	63.82	21.79	187.26	7.69	46.77	34.14	11.63	33.47	18.5	131.51	7.32	29.92	55.28	14.07
126.35	122.44	206.36	15	21.31	96.91	59.33	90.62	84.44	153.58	8.47	25.36	93.18	54.98	46.29	12.7	70.16	3.36	37.04	27.44	18.11	36.38	27.6	135.4	5.28	44.88	75.85	20.38
113.86	110.86	155.04	7.39	22.7	97.36	71.5	50.1	42.74	94.25	6.65	31.64	85.3	45.35	117.05	101.46	150.05	7.49	45.39	86.68	67.62	54.85	52.06	88.95	5.02	18.57	94.93	58.53
12.78	11.3	27.93	1.68	32.01	88.45	40.46	138.87	134.07	192.1	7.3	42.3	96.54	69.79	150.34	123.76	205.96	9.75	38.08	82.32	60.09	7.96	0.4	36.33	23.28	215.78	5.06	1.11
60.54	47.45	159.52	11.39	26.29	78.37	29.74	98.77	79.21	187.54	6.28	47.46	80.19	42.23	121.05	101.09	204.65	9.54	44.02	83.51	49.4	24.64	14.78	98.91	5.91	38.93	59.97	14.94
114.76	109.24	190.94	7.86	25.86	95.19	57.21	146.31	138.67	174.36	5.33	43.33	94.78	79.53	70.03	23.9	173.85	6.29	44.7	34.13	13.75	36.61	21.52	104.86	7.36	52.03	58.79	20.52
118.86	108.69	180.97	7.7	25.45	91.44	60.06	112.82	100.58	166.66	6.92	43.14	89.15	60.35	48.66	38.01	108.45	8.93	40.36	78.12	35.05	60.08	49.04	117.91	4.81	41.27	81.62	41.59
158.47	154.73	210.34	6.96	31.28	97.64	73.56	131.54	119.77	205.06	8.89	39.2	91.05	58.41	70.95	46.59	130.07	18.09	46.92	65.67	35.82	46.56	27.63	147.4	9.43	32.33	59.35	18.75
101.69	97.45	161.58	9.46	18.36	95.83	60.31	78.76	65.5	108.66	7.08	30.6	83.17	60.28	140.53	130.86	176.18	6.37	46.29	93.12	74.28	96.61	71.99	129.43	6.54	39.2	74.52	55.62
149.54	147.36	177.7	8.44	29.24	98.55	82.93	142.44	132.08	210.08	6.35	48.49	92.73	62.87	97.18	87	169.68	7.26	42.64	89.52	51.27	59.95	3.42	152.92	6.04	52.36	5.7	2.23
63.35	48.15	126.28	10.96	14.25	76	38.13	91.97	77.75	122.98	7.22	36.88	84.54	63.22	105.87	98.65	156.23	6.19	37.4	93.18	63.14	33.63	24.21	105.31	6.58	50.9	71.98	22.99
82.25	69.86	168.58	12.72	21.82	84.94	41.44	134.49	126.95	186.04	10.06	45.23	94.39	68.24	111.02	104.84	151.76	6.65	45.23	94.43	69.08	68.34	52.39	157.51	8.83	32.7	76.66	33.26
57.52	42.78	117.27	11.23	17	74.37	36.48	104.72	97.34	162.72	8	26.06	92.95	59.82	67.08	55.04	163.15	8.09	50.9	82.05	33.73	41.55	30.5	137.16	4.66	52.36	73.4	22.24
173.53	169.16	206.45	6.58	41.75	97.48	81.94	135.63	131.73	190.33	7.96	39.2	97.12	69.21	103.35	98.4	163.39	7.21	40.36	95.21	60.23	61.06	4.06	120.05	4.23	50.9	6.66	3.39
44.42	43.46	66.1	5.28	34.38	97.83	65.75	26.54	24.69	37.27	1.78	35.77	93.04	66.26	29.47	19.83	64.13	4.19	40.12	67.29	30.93	44.23	7.73	105.93	4.17	48.28	17.47	7.29
15.54	10.02	33.88	7.21	32.06	64.45	29.56	127.07	118.62	186.43	5.94	41.96	93.35	63.63	88.01	77.72	181.64	17.09	38.65	88.3	42.79	16.2	11.61	44.19	2.96	57.12	71.67	26.27
146.76	141.3	224.76	13.84	32.44	96.28	62.87	67.27	9.35	143.94	5.3	48.28	13.9	6.5	47.51	36.38	114.72	6.59	44.71	76.57	31.71	62.47	52.55	139.69	5.9	46.77	84.12	37.62
95.34	91.81	154.9	9.32	27.2	96.3	59.27	39.38	21.96	93.13	5.26	39.89	55.76	23.58	86.24	83.21	122.84	4.91	41.48	96.48	67.74	74.41	35.28	136.05	7.44	44.88	47.41	25.93
69.1	67.13	80.34	4.55	10.2	97.16	83.56	93.95	87.25	156.59	6.16	46.03	92.87	55.72	117.02	112.57	178.51	6.95	43.83	96.19	63.06	38.13	24.26	108.57	5.01	52.36	63.64	22.35
84.45	74.7	150.86	10.49	22.53	88.46	49.52	73.38	65.52	100.56	5	39.66	89.29	65.16	99.54	95.13	138.69	13.74	45.26	95.57	68.59	41.1	26.59	108.71	6.36	35.9	64.69	24.46
61.87	47.5	124.73	11.57	14.44	76.78	38.08	109.45	27.68	209.36	6.29	53.04	25.29	13.22	35.47	30.37	83.53	5.91	38.76	85.63	36.36	52.23	7.94	122.69	4.13	56.44	15.2	6.47
112.44	107.02	178.04	10.29	22.53	95.17	60.11	169.04	155.28	199.47	5.58	42.84	91.86	77.85	40.51	7.57	113.01	5.92	42.64	18.7	6.7	22.91	21.49	41.42	2.72	27.88	93.82	51.88
77.6	9.46	160.76	10.79	30.6	12.19	5.88	42.59	21.13	112.89	9.41	37.83	49.6	18.71	36.42	14.1	135.13	8.95	50.1	38.72	10.43	41.36	24.25	107.82	8.87	47.31	58.63	22.49
127.61	120.15	201.9	8.98	24.48	94.16	59.51	146.45	135.78	187.43	6.11	46.24	92.71	72.44	71.7	44.91	134.5	4.01	47.09	62.63	33.39	133.05	115.8	258.91	15.22	16.32	87.03	44.73
114.34	110.31	197.95	11.55	25.16	96.47	55.73	162.02	138.32	193.3	4.79	44.88	85.37	71.56	25.65	13.32	81.63	5.05	33.79	51.94	16.32	55.04	35.92	158.67	6.88	31.28	65.27	22.64
34.01	25.03	86.28	7.94	29.24	73.59	29.01	109.4	92.92	164.62	6.64	41.48	84.93	56.44	73.12	56.43	109.96	6.74	34	77.18	51.32	42.4	25.59	127.63	6.5	56.32	60.36	20.05
105.55	98.54	153.41	4.98	39.89	93.35	64.23	133.28	42.91	207.68	8.35	47.6	32.19	20.66	46.87	37.68	80.72	4.53	35.77	80.39	46.68	19.73	14.39	117.16	3.74	50.32	72.94	12.28
19.11	10.15	51.08	16.33	62.65	53.1	19.87	123.06	115.06	187.28	9.3	27.46	93.51	61.44	69.45	36.27	137.97	5.7	44.88	52.22	26.29	81.87	76.37	129.11	5.55	39.89	93.28	59.15
22.99	9.77	78.82	14.22	14.14	42.49	12.39	123.11	64.06	235.22	9.24	39.89	52.04	27.24	88.03	33.35	158.18	6.45	50.32	37.88	21.08	45.47	33.21	97.62	5	56.44	73.03	34.02
109.72	93.19	237.4	10.09	36.65	84.93	39.25	38.07	30.37	86.09	6.37	25.84	79.76	35.27	108.29	71.76	167.87	6.18	48.15	66.27	42.75	27.65	18.44	87.3	6.86	41.27	66.71	21.13
148.01	124.01	257.64	10.81	27.14	83.78	48.13	167.77	157.83	197.31	7.16	38.76	94.07	79.99	127.39	122	162.52	5.08	42.54	95.76	75.07	56.75	39.43	136.61	8.46	47.49	69.48	28.86
139.38	133.23	244.1	13.47	32.01	95.59	54.58	142.16	129.41	220.91	8.83	39.2	91.03	58.58	29.66	12.78	58.44	4.64	34.68	43.09	21.87	51.93	40	88.63	8.48	33.01	77.03	45.14
36.88	15.53	107.03	19.22	206.11	42.1	14.51	85.18	76.84	138.93	4.26	47.31	90.21	55.31	98.47	93.43	144.52	5.17	41.67	94.88	64.65	48.5	42.58	81.95	4.99	32.33	87.78	51.95
127.09	122.38	209.07	9.87	29.01	96.29	58.54	127.27	122.33	214.3	11.93	27.88	96.12	57.08	127.42	122.27	172.97	5.76	49.74	95.96	70.69	56.62	41.8	193.27	10.8	36.45	73.83	21.63
127.07	114.51	204.91	11.49	21.08	90.12	55.88	142.66	135.67	201.08	9.38	41.05	95.1	67.47	58.53	42.31	116.24	6.32	39.2	72.3	36.4	40.71	25.89	107.07	5.65	57.78	63.6	24.18
36.53	31.14	96.28	7.32	13.22	85.25	32.34	30.75	24.14	84.96	5.6	29.57	78.48	28.41	38.56	32.87	88.03	6.67	43.33	85.25	37.34	25.36	11.43	126.49	7.61	60.52	45.08	9.04
121.7	104.45	221.02	12.38	17.45	85.83	47.26	65.99	54.38	101.16	6.12	29.24	82.4	53.75	87.43	3.95	169.68	9.82	49.4	4.52	2.33	23.72	16.27	57.23	3.5	34	68.6	28.43
126.35	120.93	206.21	9.45	24.76	95.71	58.64	104.71	89	159.42	14.33	36.61	84.99	55.83	23.23	15.58	48.03	4.76	35.36	67.1	32.45	17.21	11.42	41.94	2.89	28.2	66.36	27.24
95	88.97	150.1	6.17	40.58	93.65	59.27	131.14	122.87	206.03	11.16	38.53	93.69	59.64	71.29	6.79	92.53	4.2	23.8	9.53	7.34	31.36	12.31	137.06	12.32	43.52	39.26	8.98
161.07	156.03	217.11	7.83	36.72	96.87	71.87	124.72	121.39	251.84	15.89	26.52	97.33	48.2	87.49	82.62	113.77	4.87	35.08	94.44	72.62	34.53	28.69	114.21	6.47	49.64	83.07	25.12
173.58	168.48	253.7	10.19	36.04	97.06	66.41	113.45	97.24	156.49	9.07	19.23	85.71	62.14	48.31	36.42	77.92	4.46	42.44	75.4	46.74	81.24	74.15	139.38	5.44	41.96	91.27	53.2
89.96	82.26	171.45	10.53	22.44	91.45	47.98	185.92	174.69	230.5	6.67	44.35	93.96	75.79	98.36	92.5	138.22	4.84	41.27	94.04	66.92	55.41	41.23	123.5	5.95	46.46	74.4	33.38
83.91	68.42	102.94	7.11	16.32	81.54	66.46	130.1	123.11	187.17	6.58	42.94	94.62	65.77	26.62	15.23	47.16	2.36	31.08	57.19	32.28	28.92	14.75	107.16	5.34	46.77	51	13.76
140.4	122.96	244.3	9.51	37.83	87.58	50.33	103.24	34.86	183.82	10.47	37.08	33.77	18.97	27.32	15.92	108.07	4.46	64.6	58.25	14.73	24.25	13.97	86.96	4.02	44.35	57.62	16.06
112.38	105.81	177.67	8.54	28.72	94.16	59.56	104.57	102.29	133.88	5.23	33.66	97.82	76.41	103.15	98.75	128.66	4.78	38.08	95.74	76.76	43.38	33.89	116.62	8.15	49.15	78.12	29.06
75.23	69.32	128.27	8.79	16.32	92.14	54.04	117.66	101.22	187.56	5.87	42.84	86.03	53.97	68.52	33.24	150.99	20.78	32.85	48.52	22.02	40.01	23.28	115.32	7.13	42.74	58.18	20.18
116.72	107.9	223.04	14.49	16.32	92.44	48.38	132.06	127.91	146.92	4.02	34.39	96.85	87.06	67.44	52.35	115.06	7.15	36.27	77.62	45.5	21.63	13.61	105.29	5.47	57.8	62.94	12.93
64.14	43.94	141.66	9.2	17	68.5	31.02	146.23	81.29	227.87	6.98	47.46	55.59	35.67	104.16	98.56	151.19	6.45	39.3	94.62	65.19	65.98	47.9	148.06	6.96	41.48	72.6	32.35
141.2	135.33	209.06	8.21	31.63	95.84	64.73	130.32	122.62	183.98	8.72	41.48	94.09	66.65	75.98	48.45	124.5	5.59	46.16	63.76	38.91	36.26	26.8	116.84	6.26	48.96	73.89	22.93
59.01	41.6	159.51	8.59	33.09	70.5	26.08	55.91	51.75	79.74	7.26	24.35	92.56	64.9	81.33	60.23	152.7	9.92	40.12	74.06	39.44	47.54	38.33	121.82	5.39	57.12	80.61	31.46
159.88	121.6	248.62	10.44	42.24	76.06	48.91	29.86	14.09	85.31	4.95	50.21	47.19	16.52	34.53	24.49	87.33	6.59	47.87	70.91	28.04	42.4	31.2	128.81	8.08	48.71	73.59	24.22
45.97	37.2	91.15	9.49	16.88	80.92	40.81	163.92	153.4	197.18	5.95	38.76	93.58	77.8	128.7	120.85	200.59	7.74	44.02	93.9	60.25	40.48	26.86	108.59	5.89	57.09	66.35	24.74
137.65	121.22	212.07	8.92	28.81	88.06	57.16	105.43	95.9	148.73	9.91	22.96	90.96	64.48	53.01	31.72	113.53	11.45	46.3	59.85	27.94	33.1	16.78	117.4	7.16	59.84	50.69	14.29
130.03	122.51	162.1	6.42	34.06	94.22	75.58	127.95	121.48	193.59	8.99	34	94.94	62.75	145.25	131.66	180.7	5.57	41.96	90.64	72.86	21.05	12.02	73.19	4.24	37.14	57.12	16.43
148.35	133.43	212.36	6.98	42.16	89.94	62.83	155.93	136.82	227.65	7.81	42.64	87.74	60.1	134.29	113.55	163.95	4.72	42.24	84.55	69.26	31.61	27.91	99.55	3.57	47.65	88.3	28.04
27.2	24.52	55.76	3.08	32.7	90.15	43.98	122.39	110.77	224.55	8.91	36.99	90.5	49.33	84.18	57.1	137.37	9.1	16.32	67.84	41.57	35.71	15.55	106.71	4.62	61.88	43.54	14.57
111.11	104.41	204.98	8.96	25.05	93.97	50.94	128.2	118.72	188.88	10.43	25.34	92.61	62.86	95.37	91.47	144.58	5.19	34.39	95.9	63.27	34.67	26.31	121.65	6.77	51.17	75.87	21.62
143.54	127.14	237.34	10.65	34	88.57	53.57	81.67	69.51	191.54	10.3	45.76	85.11	36.29	126.38	74.66	183.91	5.91	47.46	59.07	40.59	28.18	16.31	87	5.59	46.08	57.88	18.75
129.59	126.54	202.51	12.64	23.8	97.65	62.48	69.33	63.34	143.16	11.01	11.68	91.36	44.24	49.31	5.25	123.5	5.63	47.17	10.64	4.25	36.57	31.23	117.3	7.07	47.6	85.4	26.63
162.44	140.39	271.29	10.41	37.04	86.42	51.75	99.28	85.51	154.65	7.08	34.09	86.13	55.29	24.47	18.51	64.41	4.52	27.78	75.65	28.74	29.58	26.84	91	4.53	41.27	90.73	29.49
117.92	113.86	207.83	10.94	23.12	96.56	54.78	107.86	101.7	170.57	7.22	42.16	94.29	59.62	44.7	28.12	103.09	10.59	45.92	62.92	27.28	26.12	21.5	96.46	4.4	51.59	82.29	22.29
116.41	109.87	182.06	10.4	22.35	94.38	60.35	120.02	86.79	208.87	6.86	45.39	72.31	41.55	37.59	17.63	106.73	16.1	25.84	46.91	16.52	48.57	33.71	108.8	7.01	41.27	69.42	30.99
152.87	150.2	207.81	10.82	35.77	98.26	72.28	40.23	35.87	58.19	3.31	22.44	89.17	61.65	72.21	62.77	106.51	4.22	44.53	86.93	58.93	29.14	21.04	68.97	9.5	42.16	72.18	30.5
107.22	91.5	248.56	9.57	31.03	85.33	36.81	131.28	121.31	183.77	8.18	31.28	92.4	66.01	96.84	11.05	214.44	7.46	48.96	11.41	5.15	45.82	27.45	129.24	6.81	41.48	59.91	21.24
156.64	136.9	251.1	10.84	34.79	87.4	54.52	176.43	165.03	229.87	6.83	39.89	93.54	71.79	37.59	27.99	91.23	6.23	44.2	74.46	30.68	39.5	33.02	108.48	5.43	40.8	83.59	30.44
123.31	108.44	236.23	16.91	16.32	87.94	45.9	110.88	106.1	155.11	7.47	37.14	95.69	68.41	86.68	77.44	142.55	7.14	35.49	89.34	54.32	30.48	26.03	83.62	4.43	43.33	85.38	31.13
124.24	98.48	253.22	14.71	24.76	79.27	38.89	68.82	64.09	106.47	6.21	23.66	93.13	60.2	94.48	89.82	135.86	7.6	37.57	95.07	66.12	67.73	45.53	205	13.74	64.77	67.22	22.21
125.18	106.25	246.81	15.78	20.4	84.87	43.05	102.33	51.11	166.25	4.47	51.58	49.94	30.74	77.82	74.35	121.65	3.44	42.55	95.55	61.12	60.84	34.21	175.09	11.65	44.35	56.23	19.54
64.74	22.71	128.6	10.31	37.14	35.07	17.66	135.36	125.26	203.09	9.27	43.33	92.54	61.68	172.01	2.51	214.57	7.39	43.65	1.46	1.17	73.94	43.7	172.51	10.94	36.61	59.11	25.33
99.13	87.76	154.83	8.92	25.16	88.54	56.68	66.8	62.69	103.36	5.05	31.77	93.85	60.65	51.97	42.35	128.94	6.78	48.15	81.5	32.85	67.76	52.63	152.95	8.62	15.49	77.66	34.41
149.73	141.46	228.22	9.76	26.82	94.47	61.98	44.91	40.15	101.84	4.67	42.18	89.4	39.43	106.21	100.14	151.07	7.72	33.01	94.29	66.29	60.69	8.59	92.85	5.7	52.18	14.16	9.25
116.98	103.65	230.39	11.98	22.85	88.61	44.99	171.47	162.75	239.62	7.31	42.84	94.91	67.92	68.62	29.18	156.63	8.18	42.74	42.52	18.63	93.21	67.98	227.96	17.47	13.55	72.93	29.82
17.25	9.61	69.99	6.26	48.28	55.74	13.74	103.25	101.51	149.46	7.16	31.31	98.32	67.92	75.28	56.39	164.59	6.74	49.64	74.91	34.26	58.28	48.06	124.41	9.03	16.38	82.46	38.63
[truncated: 1,717 more rows]
