# Supplementary material for: RAC1 controls progressive movement and competitiveness of mammalian spermatozoa
Source: PLoS Genet. 2021 Feb 4;17(2):e1009308. doi: 10.1371/journal.pgen.1009308 (PMC7861394; doi:10.1371/journal.pgen.1009308)
Supplement: S2 Dataset — (XLSX) [file pgen.1009308.s022.xlsx]

## Sheet: Mice genotypes
% Motile sperm
Wild-type (+/+) mice	Heterozygous (t/+) mice	Homozygous (t/t) mice
43	53	26
45	40	24
43	64	19
51	66	27
43	49	14
52	48	34
48	54	30
57	65	21
58	63	19
63	40	40
56	47	13
50	46	34
49	51	30
43	51	36
60	44	47

## Sheet: NSC
% Motile sperm
Wild-type (+/+) mice
T1 (30 min incubation)				T2 (60 min incubation)
Ct	NSC5	NSC25	NSC50	Ct	NSC5	NSC25	NSC50			Homozygous (t/t) mice
47	46	45	44	48	47	48	46			T1 (30 min incubation)				T2 (60 min incubation)
43	44	46	50	42	42	49	46			Ct	NSC5	NSC25	NSC50	Ct	NSC5	NSC25	NSC50
51	42	37	39	50	39	43	53			21	27	31	31	31	33	32	33
57	45	45	57	50	38	48	40			13	23	25	23	15	22	26	23
66	59	56	51	46	56	50	51			34	33	42	50	34	38	40	51
54	46	50	48	45	44	44	44			30	30	41	41	35	42	38	49
54	54	54	54	50	51	58	60			36	40	51	46	ND	ND	ND	ND
34	33	35	36	32	28	34	27			47	44	54	50	46	53	44	42
49	53	46	46	47	50	44	52
45	42	39	42	43	40	39	32
60	53	63	58	52	57	53	54
Heterozygous (t/+) mice										Bulls
T1 (30 min incubation)				T2 (60 min incubation)						T1 (30 min incubation)				T2 (60 min incubation)
Ct	NSC5	NSC25	NSC50	Ct	NSC5	NSC25	NSC50			Ct	NSC5	NSC25	NSC50	Ct	NSC5	NSC25	NSC50
45	39	43	41	44	37	36	34			45	44	44	45	40	39	37	40
58	55	47	48	45	43	49	44			36	33	35	35	40	34	35	40
57	53	46	47	44	40	39	38			37	38	42	38	36	35	36	35
55	65	61	43	45	45	46	33			27	25	27	27	22	22	23	28
39	44	40	35	32	27	29	28			31	30	40	40	35	35	42	40
51	57	55	51	53	52	53	52			22	22	25	25	23	25	26	27
54	51	50	47	51	46	46	37			17	16	16	17	15	17	18	14

## Sheet: EHop
% Motile sperm
Wild-type (+/+) mice										Bulls
T1 (30 min incubation)				T2 (60 min incubation)						T1 (30 min incubation)				T2 (60 min incubation)
Ct	EHop1	EHop2.5	EHop5	Ct	EHop1	EHop2.5	EHop5			Ct	EHop1	EHop2.5	EHop5	Ct	EHop1	EHop2.5	EHop5
48	53	53	47	47	52	47	51			21	19	20.5	20	17.5	16.5	15.5	15
43	38	45	40	40	42	39	40			48.5	47	46.5	46	48.5	45.5	45	44
42	42	51	51	42	47	50	47			38	41	40	45	37.5	40	39	42
63	61	58	56	57	61	54	50			25	26.5	26.5	28	21.5	22	25.5	24
Heterozygous (t/+) mice
T1 (30 min incubation)				T2 (60 min incubation)
Ct	EHop1	EHop2.5	EHop5	Ct	EHop1	EHop2.5	EHop5
56	60	60	55	59	63	61	59
47	51	54	47	49	49	47	53
60	59	58	55	56	56	54	51
50	47	47	50	50	47	48	50
