# Supplementary material for: RAC1 controls progressive movement and competitiveness of mammalian spermatozoa
Source: PLoS Genet. 2021 Feb 4;17(2):e1009308. doi: 10.1371/journal.pgen.1009308 (PMC7861394; doi:10.1371/journal.pgen.1009308)
Supplement: S3 Dataset — (XLSX) [file pgen.1009308.s023.xlsx]

## Sheet: 30 min incubation
VAP-Ct	VSL-Ct	VCL-Ct	ALH-Ct	BCF-Ct	STR-Ct	LIN-Ct	VAP-EH1	VSL-EH1	VCL-EH1	ALH-EH1	BCF-EH1	STR-EH1	LIN-EH1	VAP-EH2.5	VSL-EH2.5	VCL-EH2.5	ALH-EH2.5	BCF-EH2.5	STR-EH2.5	LIN-EH2.5	VAP-EH5	VSL-EH5	VCL-EH5	ALH-EH5	BCF-EH5	STR-EH5	LIN-EH5
47.59	17.81	101.76	7.44	24.48	37.42	17.5	95.31	89.71	202.08	14.39	11.71	94.12	44.4	47.05	18.28	110.71	9.15	21.08	38.85	16.51	55.93	28.52	144.15	9.83	19.48	50.99	19.79
91.86	72.55	180.02	8.8	35.08	78.98	40.3	78.32	26.31	149.84	11.97	27.2	33.59	17.56	119.53	103.85	258.15	18.39	27.88	86.88	40.23	35.71	10.16	67.38	8.62	39.2	28.45	15.08
93.46	79.15	208.48	10.95	33.01	84.68	37.96	66.77	26.12	120.61	7.35	23.8	39.11	21.65	45.24	29.07	115.25	13.52	27.86	64.27	25.23	78.43	19.9	135	9.11	28.2	25.37	14.74
121.23	76.92	240.02	17.06	21.76	63.44	32.05	76.22	17.67	172.8	8.35	31.49	23.19	10.23	84.91	80.4	222.54	12.06	19.72	94.68	36.13	88.87	64.46	154.39	11.22	20.4	72.54	41.75
101.39	86.43	222.43	13.75	21.32	85.25	38.86	58.15	55.52	120.13	9.23	14.28	95.48	46.22	84.62	78.55	171.68	12.94	16.32	92.83	45.75	60.84	36.29	159.45	18.87	32.87	59.65	22.76
117.05	110.14	218.92	12.76	25.16	94.1	50.31	87.38	49.08	217.43	13.42	38.96	56.17	22.57	53.59	23.2	136.95	11.53	22.7	43.3	16.94	121.01	59.88	275.54	17.02	18.76	49.48	21.73
103.01	96.57	153	8.35	22.44	93.75	63.11	91.02	44.58	172.03	12.59	38.52	48.98	25.91	71.91	34.5	143.08	10.54	41.27	47.97	24.11	12.7	3.72	28.24	2.31	86.66	29.27	13.16
83.85	69.55	145.92	10.91	27.83	82.95	47.66	92.04	58.32	206.44	19.22	26.75	63.37	28.25	158.87	87.2	299.93	17.3	31.85	54.89	29.07	53.65	22.67	101.33	6.19	17.68	42.27	22.38
32.85	10.5	64.42	4.83	49.02	31.97	16.3	132.87	105.43	236.37	13.4	29.22	79.34	44.6	102.4	24.12	175.34	8.15	39.44	23.55	13.75	98.19	66.79	212.92	13.35	28.16	68.02	31.37
86.76	75.97	179.65	13.62	17.88	87.57	42.29	58.86	44.54	99.52	6.85	23.66	75.67	44.75	31.66	5.44	62.46	7.02	68.88	17.18	8.71	104.94	90.65	221.49	18.18	12.92	86.39	40.93
96.08	84.36	183.7	11.39	24.41	87.81	45.93	84.78	55	152.38	10.96	20.63	64.87	36.09	57.08	23.9	100.71	10.29	16.51	41.88	23.73	65.47	63.54	147.57	12.16	23.66	97.05	43.06
30.51	21.43	52.82	2.41	33.32	70.23	40.56	80.92	65.48	155.6	14.54	32.06	80.92	42.08	143.79	97.16	296.1	17.39	36.45	67.57	32.81	35.17	21.94	73.13	9.46	26.52	62.38	30
112.17	81.68	210.13	15.05	28.89	72.82	38.87	21.15	12.33	38.09	2.81	27.62	58.27	32.37	73.9	39.46	161.88	8.74	38.76	53.4	24.38	37.84	4.48	74.11	9.75	39.2	11.84	6.05
101.66	76.33	196.45	10.04	31.42	75.08	38.85	84.74	65.25	181.33	12.18	25.16	77.01	35.99	52.32	33.56	115.07	7.02	37.14	64.14	29.17	39.84	25.42	87.23	8.58	17.1	63.79	29.14
116.79	98.29	248.78	14.65	20.34	84.16	39.51	67.89	63.49	142.22	14.01	12.82	93.51	44.64	154.97	104.17	320.72	21.77	26.82	67.22	32.48	59.91	28.87	137.93	12.9	26.52	48.18	20.93
101.19	81.08	217.61	15.18	23.12	80.13	37.26	39.9	13.77	89.06	8.69	34.68	34.5	15.46	101.34	92.51	171.26	10.2	18.85	91.29	54.02	38.38	19.67	96.77	5.9	63.96	51.26	20.33
102.93	87.63	204.85	11.31	22.44	85.13	42.78	135.64	81.56	281.64	19.13	25.13	60.13	28.96	61.96	20.34	112.58	8.17	26.33	32.82	18.06	88.16	75.89	175.56	12.53	15.82	86.08	43.23
60.12	43.04	182.13	10.45	39.89	71.58	23.63	70.01	64.59	150.04	11.28	15.64	92.26	43.05	56.91	29.29	151.45	8.7	38.52	51.46	19.34	106.39	40.72	191.06	16.73	27.2	38.28	21.31
97.98	49.29	179.7	14.08	28.53	50.31	27.43	67.61	52.28	147.1	11.11	27.78	77.34	35.54	52.63	24.89	108.82	6.88	24.38	47.28	22.87	82.56	51.53	175.63	15.13	29.21	62.41	29.34
93.52	20.61	200.75	20.46	32.64	22.03	10.26	76.59	64.59	181.41	12.13	25.84	84.34	35.61	56.22	24.67	108.8	7.77	36.72	43.89	22.68	71.31	12.35	162.08	12.31	27.7	17.31	7.62
80.63	58.92	172.19	13.88	32.64	73.08	34.22	59.5	45.64	109.8	6.22	35.77	76.72	41.57	90.47	6.03	157.77	8.4	35.2	6.66	3.82	89.68	79.35	155.86	11.97	19.23	88.48	50.91
143.48	59.91	271.72	16.32	44.71	41.75	22.05	66.18	58.07	130.86	11.6	21.32	87.76	44.38	57.58	17.15	104.41	13.7	16.7	29.79	16.43	45.89	30.95	113.04	8.64	21.89	67.43	27.38
76.74	66.9	159.21	10.44	29.92	87.18	42.02	82.32	28.31	139.58	8.5	32.64	34.39	20.28	114.15	106.53	203.9	10.46	23.12	93.33	52.25	121.51	103.83	197.01	15.18	14.96	85.45	52.7
84.17	69.07	205.22	12.09	27.88	82.06	33.66	55.77	32.53	129.71	8.43	27.2	58.32	25.08	52.84	17.33	94.14	16.08	43.52	32.8	18.41	74.37	31.52	155.02	12.89	30.65	42.38	20.33
93.39	55.15	217.3	10.6	33.15	59.05	25.38	46.62	13.05	107.35	11.72	26.75	27.99	12.16	76.17	23.56	133.94	7.94	42.64	30.94	17.59	68.96	21.78	119.74	7.4	33.32	31.58	18.19
64.22	28	147.98	9.37	42.14	43.61	18.92	122.46	80.46	238.75	17.22	21.58	65.7	33.7	47.65	34.5	126.05	11.13	24.48	72.4	27.37	111.96	66.13	213.34	20.57	13.22	59.07	31
85.12	73.59	158.57	10.34	25.74	86.45	46.41	60.72	49.6	112.41	9.55	22.01	81.69	44.12	46.16	26.62	127.53	7.54	45.24	57.67	20.87	80.97	22.59	169.32	21.33	26.05	27.9	13.34
17.94	15.51	27.08	15.83	282.09	86.43	57.25	104.73	85.05	187.36	14.86	30.26	81.21	45.39	37.6	12.73	85.29	5.73	37.14	33.85	14.92	95.51	55.27	175.78	12.89	19.72	57.87	31.44
105	93.81	251.73	14.83	25.16	89.34	37.26	93.71	88.14	112.87	7.68	23.07	94.06	78.09	64.12	19.79	130.36	8.07	48.28	30.86	15.18	81.81	24.79	182.23	12.53	36.18	30.3	13.6
26.8	14.58	64.31	4.88	21.89	54.42	22.68	76.73	70.21	143.91	10.44	17.66	91.5	48.79	162.55	45.22	356.06	28.52	28.56	27.82	12.7	83.45	26.8	145.6	11.56	27.81	32.12	18.41
97.37	77.1	237.25	18.61	20.87	79.19	32.5	70.66	60.31	145.87	13.06	25.5	85.35	41.35	51.95	48.82	104.39	8.04	22.44	93.98	46.76	60.54	12.79	133.84	23.43	22.53	21.13	9.56
43.73	19.45	121.28	9.65	29.57	44.47	16.03	60.27	36.1	138.11	8.56	34	59.9	26.14	98.45	23.77	241.09	20.65	26.27	24.15	9.86	154.35	129.93	257.65	10.71	27.92	84.18	50.43
77.28	45.53	162.52	11.58	22.13	58.92	28.02	97.31	76.36	207.68	13.38	25.16	78.47	36.77	91.11	37.81	159.27	14.88	34	41.5	23.74	30.28	22.72	56.27	3.45	18.18	75.03	40.38
105.34	42.32	237.79	17.39	40.13	40.17	17.8	52.07	13.21	135.97	12.87	43.26	25.38	9.72	68.49	42.74	137.26	7.5	39.44	62.41	31.14	73.6	27.69	171.1	12.55	28.29	37.63	16.19
106.91	89.52	218.13	14.59	25.84	83.73	41.04	71.4	60.44	107.5	7.05	21.32	84.66	56.23	75.97	30.72	140.56	9.74	35.77	40.44	21.86	65.47	40.92	186.86	29.29	22.7	62.51	21.9
69.49	54.99	165.95	10.62	32.64	79.13	33.14	63.8	55.46	120.18	8.69	27.2	86.94	46.15	22.53	13.64	63.8	7.33	27.88	60.55	21.38	60.1	7.93	147.49	12.58	27.88	13.19	5.38
100.19	91.58	227.55	14.53	23.8	91.41	40.25	62.08	48.58	115.18	8.5	23.66	78.26	42.18	81.99	51.09	155.83	11.12	15.64	62.32	32.79	57.01	3.98	102.78	6	39.89	6.98	3.87
73.13	45.65	166.44	11.91	29.24	62.43	27.43	57.34	24.78	171.12	12.79	20.63	43.22	14.48	28.81	9.72	59.08	5.24	31.64	33.72	16.45	68.64	19.16	141.32	9.93	46.24	27.91	13.55
144.53	119.08	242.85	11.05	44.02	82.39	49.04	97.62	83.33	174.91	13.7	15.67	85.37	47.64	100.97	37.58	227.72	12.34	47.6	37.22	16.5	59.03	53.12	134.25	11.39	25.16	89.99	39.57
12.92	7.02	32.61	2.52	63.24	54.36	21.54	79.23	66.07	167.76	12	28.53	83.39	39.39	59.04	40.21	113.24	8.04	19.72	68.1	35.5	90.7	85.45	114.91	10.02	24.13	94.21	74.37
137.43	126.4	267.28	21.46	21.67	91.97	47.29	99.49	71.82	189.75	11.34	32.33	72.19	37.85	70.25	23.14	147.7	7.52	42.14	32.94	15.67	79.77	67.85	146.31	9.37	24.48	85.06	46.37
89.97	82.98	156.49	12.73	13.6	92.23	53.02	110.14	65.81	234.58	16.21	37.57	59.74	28.05	78.94	30.69	170.92	12.92	48.83	38.88	17.96	82.58	17.68	127.21	10.74	36.72	21.42	13.9
64.06	9.93	191.37	12.06	57.12	15.51	5.19	84.8	22.64	233.72	23.6	47.31	26.7	9.69	57.24	31.26	129.08	9.24	35.9	54.62	24.22	125.74	123.91	178.1	9.96	28.2	98.54	69.57
104.63	94.6	181.49	9.71	31.64	90.41	52.12	72.21	66.08	154.56	17.69	21.08	91.5	42.75	98.09	75.97	206.26	13.11	23.94	77.45	36.83	49.43	18.37	95.14	6.41	44.88	37.16	19.31
57.54	45.05	149.73	10.28	39.64	78.29	30.08	118.78	106.94	199.67	12.83	22.27	90.03	53.56	66.98	38.59	180.9	13.27	37.14	57.62	21.33	87.71	70.84	167.65	14.12	23.12	80.77	42.25
56.48	23.17	152.1	8.87	36.04	41.03	15.23	77.89	30.98	154.57	15.92	16.32	39.77	20.04	74.26	62.29	171.94	15.99	11.17	83.88	36.23	100.1	48.23	208.91	10.72	28.89	48.19	23.09
58.84	54.82	152.94	8.43	16.51	93.18	35.85	57.98	51.43	135.79	10.11	21.12	88.7	37.87	150.02	109.02	287.88	18.46	27.11	72.67	37.87	142.51	98.51	354.21	17.35	27.88	69.13	27.81
118.21	100.93	213.41	11.5	28.56	85.38	47.29	78.48	32.24	189.09	11.17	40.58	41.07	17.05	87.67	41.31	175.35	18.5	25.16	47.12	23.56	82.77	81.95	103.73	7.13	28.56	99.01	79
85.2	74.55	201.3	13.08	26.14	87.51	37.04	61.97	46.1	123.3	7.35	26.05	74.39	37.39	80.9	35.29	154.68	14.38	39.02	43.62	22.82	46.23	42.9	76.34	5.66	37.87	92.78	56.19
86.54	82.76	205.22	13.43	28.53	95.63	40.33	81.31	65.08	208.11	13.4	26.14	80.04	31.27	27.91	20.92	60.88	6.46	13.76	74.98	34.36	74.61	38.66	133.24	7.14	32.33	51.82	29.02
107.76	77.77	201.22	14.31	22.27	72.17	38.65	92.42	68.15	201.85	13.75	25.34	73.74	33.76	33.56	21.74	78.67	4.65	37.57	64.78	27.64	139.25	79.94	261.6	13.73	27.88	57.41	30.56
107.28	102.32	198.29	9.27	34	95.37	51.6	73.59	66.25	157.09	10.43	22.44	90.03	42.17	94.46	53.21	168.28	13.79	43.33	56.34	31.62	79.06	76.45	112.31	7.26	24.07	96.71	68.07
103.94	88.04	219.51	12.96	28.86	84.7	40.11	102.38	75.8	228.02	13.55	27.07	74.04	33.24	171.07	133.23	291.37	13.77	40.8	77.88	45.73	115.53	99.63	259.36	17.76	14.28	86.24	38.42
107.09	86.69	221.53	11.99	39.44	80.95	39.13	54.06	37.55	127.38	9.35	27.07	69.46	29.48	42.77	3.97	84.75	6.2	44.71	9.28	4.68	49.72	36.1	100.25	9.49	19.69	72.6	36.01
85.09	52.94	165.8	14.24	22.44	62.22	31.93	77.09	53.27	189.35	11.28	30.98	69.1	28.14	136.73	132.79	167.5	9.44	16.32	97.12	79.28	52.14	50.02	66.82	4	24.48	95.93	74.86
118.89	73.51	273.4	18.54	18.64	61.83	26.89	60.13	58.11	100.34	9.44	25.16	96.64	57.92	59	13.49	125.17	9.7	24.48	22.87	10.78	76.64	19.77	132.22	11.42	36.82	25.8	14.95
83.41	70.94	144.06	6.34	40.16	85.05	49.24	51.45	18.13	101.29	7.07	39.44	35.24	17.9	145.82	102	287.43	20.17	31.96	69.95	35.49	120.17	99.24	210.83	10.82	28.65	82.59	47.07
79.09	62.16	160.34	9.91	35.9	78.6	38.77	159.33	132.59	313.06	21.76	28.89	83.22	42.35	83.99	33.53	181.84	10.46	47.87	39.93	18.44	65.98	53.06	110.75	5.48	29.57	80.42	47.91
80.29	46.02	173.71	16.27	17	57.32	26.5	54.32	40.93	142.5	10.5	39.02	75.35	28.72	93.55	33.46	182.58	10.52	40.8	35.77	18.33	54.55	25.98	161.15	14.81	15.51	47.62	16.12
79.92	24.72	122.85	8.65	38.08	30.93	20.12	105.63	91.92	224.59	17.68	21.76	87.01	40.93	71.21	54.08	160.84	15.06	23.8	75.94	33.62	105.45	102.12	206.92	13.65	15.64	96.84	49.35
113.38	107.05	151.67	8.53	33.01	94.42	70.58	54.49	44.22	154.83	11.76	30.29	81.15	28.56	113.21	51.06	285.47	17.65	35.08	45.1	17.88	40.68	24.15	97.68	8.13	37.57	59.37	24.72
14.13	8.29	31.88	2.39	38.08	58.68	26.01	90.92	77.24	181.31	10.29	21.12	84.95	42.6	123.73	88.86	236.22	14.46	21.08	71.81	37.62	23.83	15.54	45.89	3.14	28.16	65.2	33.86
99.53	89.51	209.4	12.05	25.05	89.93	42.75	76.93	68.12	203.43	12.11	43.33	88.55	33.49	49.53	31.18	106	7.96	24.48	62.96	29.42	48.3	27.33	91.76	7.75	30.61	56.6	29.79
104.84	68.88	243.49	15.76	34	65.7	28.29	89.09	81.82	177.41	11.35	15.82	91.85	46.12	25.53	9.24	55.73	5.69	43.52	36.18	16.57	163.44	129.04	304.28	18.89	22.16	78.95	42.41
32.67	11.65	54.8	6.01	24.48	35.67	21.26	78.54	57.3	172.99	11.67	27.51	72.96	33.12	86.07	69.01	184.02	13.33	33.7	80.17	37.5	53.77	18.31	126.71	9.94	45.39	34.06	14.45
105.78	98.58	159.54	7.71	17.68	93.2	61.79	157.13	123.03	323.94	19.38	24.64	78.3	37.98	81.12	19.24	165.68	13.97	49.64	23.72	11.61	79.29	55.19	196.86	17.98	26.37	69.6	28.03
69.14	16.86	167.91	13.67	14.96	24.39	10.04	82.7	55.82	151.81	14.19	23.12	67.5	36.77	58.21	30.43	98.07	6.94	25.34	52.28	31.03	40.81	22.85	90.08	8.97	41.48	56	25.37
45.24	18.97	105.15	11.02	19.95	41.94	18.04	136.03	119.05	185.28	12.45	24.38	87.52	64.26	152.46	119.48	270.67	14.55	30.26	78.37	44.14	79.15	33.14	273.66	13.99	36.72	41.87	12.11
105.08	93.93	198.85	17.13	21.08	89.39	47.24	73.97	64.05	150.32	16.57	13.53	86.59	42.61	28.25	15.67	64.14	4.85	49.64	55.47	24.43	90.56	16.35	348.58	15.83	81.16	18.05	4.69
133.37	119	252.99	18.06	19.04	89.22	47.04	61.82	24.78	130.07	10.3	41.05	40.09	19.05	74.85	38.57	195.24	12.34	34.68	51.54	19.76	54.65	45.84	156.97	12.74	30.63	83.87	29.2
53.25	15.52	129.9	6.74	42.64	29.15	11.95	65.31	42.94	167.04	10.21	33.51	65.75	25.71	78.5	33.29	155.71	8.29	44.88	42.41	21.38	52.9	6.68	101.71	8.93	15.13	12.62	6.57
58.44	25.9	97.21	5.34	25.34	44.32	26.64	78.08	67.36	172.99	11.55	20.4	86.27	38.94	125.55	22.45	227.02	17.57	59.84	17.88	9.89	119.7	96.38	229.98	14.84	24.35	80.52	41.91
71.05	63.29	150.2	11.71	25.84	89.08	42.14	97.87	95.66	118.4	7.17	27.88	97.74	80.79	70.41	65.29	155.07	9.56	21.08	92.73	42.11	42.91	28.07	86.39	7.94	28.46	65.42	32.49
93.75	49.48	182.44	8.88	35.26	52.78	27.12	162.48	159.16	181.76	8.69	15.64	97.96	87.57	76.72	13.53	164.4	18.5	26.52	17.63	8.23	66.5	60.33	127.01	10.59	25.64	90.72	47.5
65.44	59.04	143.26	8.56	32.38	90.23	41.22	37.17	2.03	66.03	7.96	39.21	5.47	3.08	64.43	6.77	132.98	8.43	44.02	10.51	5.09	85.82	20.46	149.97	11.96	35.49	23.84	13.64
124.81	29.62	225.88	14	28.89	23.73	13.11	37.58	30.94	64.43	5.57	28.89	82.34	48.02	79.12	26.24	161.02	12.58	38.52	33.17	16.3	110.39	58.93	259.7	22.85	16.32	53.38	22.69
75.12	42.35	179.74	11.45	36.49	56.38	23.56	74.12	57.11	119.02	13.07	21.76	77.05	47.98	137.24	91.46	256.33	26.92	23.12	66.65	35.68	71.13	38.81	118.14	12.54	22.44	54.56	32.85
76.07	40.08	235.12	11.92	40.12	52.69	17.05	56.59	26.75	147.3	11.18	40.13	47.27	18.16	64.64	16.74	124.34	8.93	43.81	25.9	13.46	91.9	66.65	212.51	14.26	21.76	72.52	31.36
65.85	32.26	120.49	13.12	9.63	48.98	26.77	85.43	62.24	143.14	11.36	36.45	72.85	43.48	49.69	16.4	112.44	9.77	20.4	33	14.58	44.76	8.6	102.64	7.14	96.72	19.21	8.38
101.88	82.91	218.7	14.2	19.72	81.38	37.91	45.6	29.97	97.48	13.26	26.52	65.72	30.74	64.94	56.27	149.38	10.3	21.76	86.65	37.67	120.01	16.77	294.39	19.36	60.53	13.97	5.7
27.69	13.85	68.02	5.08	84.6	50.02	20.36	41.6	27.17	138.02	9.77	41.96	65.31	19.69	59.04	34.25	122.05	10.83	25.74	58.01	28.06	40.15	9.14	113.26	7.56	74.8	22.76	8.07
81.67	38.2	206.6	16.77	27.88	46.77	18.49	38.7	22.06	94.77	6.58	48.83	57	23.28	78.11	19.91	159.57	11.42	35.2	25.5	12.48	110.49	71.7	234.23	19.83	20.91	64.89	30.61
87.44	80.62	142.81	8.5	17	92.21	56.46	68.14	57.84	124.22	7.82	20.4	84.87	46.56	94.43	35.79	184.65	11.43	45.42	37.9	19.38	113.58	67.95	321.65	28.79	11.56	59.83	21.13
99.93	88.12	199.74	12.62	36.45	88.18	44.12	60.46	50.25	153.96	9.33	38.27	83.12	32.64	143.95	130.72	269.05	26.86	34.84	90.81	48.58	85.32	77.31	168.61	10	20.63	90.61	45.85
98.18	89.23	163.56	14.63	16.32	90.89	54.55	83.94	74.24	169.69	11.73	20.19	88.44	43.75	74.13	64.18	98.43	5.46	23.71	86.57	65.2	54.73	20.43	159.06	12.05	24.31	37.34	12.85
84.7	34.18	171.63	13.24	26.7	40.36	19.92	25.83	14.51	65.45	5.75	34.5	56.19	22.17	108.25	56.75	205.96	18.02	23.39	52.43	27.56	72.58	57.16	175.87	10.48	22.27	78.77	32.5
94.82	81.3	209.45	12.93	24.48	85.75	38.82	85.26	7.64	136.11	9.95	49.64	8.96	5.61	69.61	54.55	137.08	8.19	34.68	78.36	39.79	84.88	37.96	237.7	19.87	27.4	44.72	15.97
81.1	71.9	191.56	11.04	32.64	88.66	37.54	60.08	52.32	103.5	7.3	21.76	87.09	50.55	72.56	21.83	133.76	9.4	31.64	30.09	16.32	52.81	46.77	93.32	9.66	27.51	88.57	50.12
68.75	19.26	131.85	15.83	10.2	28.02	14.61	77.79	66.92	181.67	15.68	43.52	86.03	36.84	73.79	23.65	169.71	10.19	64.06	32.05	13.94	123.43	77.18	197.81	12.4	22.54	62.53	39.02
75.73	69.18	114.52	8.25	26.44	91.35	60.4	100.04	45.45	161.48	10.43	37.83	45.43	28.14	135.32	94.92	257.68	19.15	22.27	70.14	36.84	81.15	71.53	191.28	13.32	22.44	88.15	37.4
79.56	52.95	143.89	12.98	37.76	66.56	36.8	86.47	61.39	193.45	16.33	37.14	70.99	31.73	98.3	58.95	201.9	13.14	44.88	59.97	29.2	75.9	30.76	155.16	10.12	44.53	40.53	19.82
70.42	56.64	154.84	10.84	19.95	80.42	36.58	81.54	44.31	165.39	12.53	29.92	54.34	26.79	115.92	50.84	268.72	14.7	40.6	43.86	18.92	62.15	16.59	120.79	8.54	46.92	26.69	13.73
94.08	81.24	209.54	14.36	19.56	86.35	38.77	70.11	41.97	128.94	9.61	25.16	59.86	32.55	126.43	118.37	212.56	12.38	22.01	93.63	55.69	66.91	15.16	112.91	7.29	48.15	22.67	13.43
78.19	56.35	194.8	11.39	34.09	72.07	28.92	142.14	123.26	280.05	25.59	22.44	86.71	44.01	125.55	82.56	193.62	11.55	15.28	65.76	42.64	112.94	84.1	243.69	16.9	16	74.47	34.51
115.07	53.43	223.56	21.88	38.08	46.43	23.9	86.95	66.7	160.22	14.49	14.44	76.71	41.63	126.5	90.3	288.54	18.31	19.04	71.38	31.3	118.72	111.33	245.96	14.27	18.03	93.78	45.26
95	30.75	147.13	9.35	33.48	32.37	20.9	100.06	76.41	224.02	18.74	24.48	76.37	34.11	104.74	28.7	176.66	14.73	23.8	27.4	16.25	92.23	72.61	180.01	11.8	18.57	78.72	40.34
87.99	70.09	177.94	13.71	28.2	79.65	39.39	84.56	72.36	196.39	13.04	25.65	85.58	36.85	87.81	25.98	147.05	7.7	34.07	29.59	17.67	68.27	29.33	145.1	10.48	50.21	42.96	20.21
66.03	32.35	140.6	8.79	52.27	49	23.01	62.88	17.02	136.03	9.82	37.4	27.06	12.51	55.76	41.45	134.42	11.47	29.21	74.34	30.84	44.98	26.48	101.5	7.29	23.66	58.88	26.09
91.88	50.63	200.39	17.63	24.48	55.11	25.27	64.48	51.28	105.13	8.55	16.57	79.53	48.78	77.19	55.99	137.4	11.25	15.64	72.53	40.75	151.53	124.72	284	19.02	23.66	82.31	43.92
87.42	70.07	178.04	11.63	19.04	80.16	39.36	76.85	27.52	128.19	10.38	39.89	35.8	21.47	122.82	22.99	269.95	16.78	27.14	18.72	8.52	67.01	30.71	165.93	15.84	41.27	45.83	18.51
76.09	65.69	144.44	8.02	35.9	86.33	45.48	75.66	43.39	169.06	13.77	22.64	57.35	25.67	82.42	38.04	192.69	18.1	22.23	46.15	19.74	90.57	53.71	148.36	12.5	23.39	59.31	36.2
109.29	9.7	173.11	9.57	27.99	8.87	5.6	90.03	42.82	203.49	14.45	24.48	47.57	21.05	105.22	71.49	212.65	13.19	21.08	67.95	33.62	76.73	6.08	153.16	7.36	52.03	7.92	3.97
95.87	13.82	178.99	9.96	40.36	14.42	7.72	46.6	14.34	78.42	6.36	43.78	30.77	18.28	153.83	112.3	288.87	16.24	27.2	73	38.87	54.87	31.48	144.64	11.43	26.74	57.37	21.76
99.44	89.5	169.01	11.82	21.08	90.01	52.96	80.11	65.76	166.14	13.78	17	82.09	39.58	127.24	116.46	229.37	14.53	25.84	91.53	50.77	80.38	40.74	179.9	17.88	16.32	50.69	22.65
42.59	14.46	71.7	3.93	34	33.96	20.17	88.37	77.06	151.9	15.25	24.48	87.2	50.73	37.24	17.27	88.66	8.54	69.69	46.38	19.48	51.71	28.46	126.71	7.62	44.71	55.04	22.46
54.61	44.94	102.37	5.9	30.95	82.29	43.91	150.5	124.34	270.72	17.8	28.56	82.62	45.93	70.04	56.24	141.03	9.78	26.59	80.29	39.88	133.76	76.93	332.94	21.99	39.02	57.51	23.11
52.53	46.17	105.14	7.54	23.12	87.88	43.91	155.56	36.9	233.06	18.47	26.79	23.72	15.83	152.72	130.02	222.89	10.99	40.58	85.14	58.33	25.3	9.57	65.95	4.6	47.46	37.84	14.52
109.44	33.46	159.24	14.44	23.8	30.57	21.01	59.16	35.78	115.25	10.46	17	60.49	31.05	40.8	30.62	104.72	12.29	16.32	75.05	29.24	63.24	15.58	166.04	16.04	30.26	24.64	9.38
69.61	55.51	119.05	11.34	20.4	79.75	46.63	64.33	23.37	104.05	16.04	26.44	36.33	22.46	74.69	47.65	163.36	12.86	19.04	63.79	29.17	125.35	93.06	271.27	22.11	21.57	74.24	34.31
95.64	70.08	186.81	15.72	34.68	73.27	37.51	64.69	53.97	145.62	8.35	32.64	83.43	37.06	28.87	13.77	80.16	11.34	49.28	47.69	17.18	17.69	8.77	44.58	2.98	43.33	49.61	19.68
109.96	100.95	182.82	12.51	21.08	91.81	55.22	117.41	100.43	180.85	10.47	35.36	85.54	55.53	89.76	72.81	147.56	8.56	22.7	81.12	49.34	54.02	44.87	102.4	10.5	13.38	83.05	43.81
69.04	64.32	88.76	4.45	31.96	93.17	72.46	96.17	77.55	196.37	20.06	24.48	80.64	39.49	80.73	22.5	174.51	8.35	59.84	27.87	12.89	68.09	56.72	108.75	9.78	23.8	83.3	52.16
91.31	73.48	189.51	10.84	23.39	80.48	38.78	61.02	33.88	136.9	12.47	27.2	55.53	24.75	76.74	32.96	154.76	11.69	30.98	42.96	21.3	67.89	20.68	156.92	9.71	37.04	30.46	13.18
88.32	77.17	181.75	11.97	19.04	87.37	42.46	129.35	112.77	229.67	17.21	28.89	87.18	49.1	52.2	17.54	91.48	8.92	25.23	33.61	19.18	153.33	25.73	209.65	12.87	27.83	16.78	12.27
52.5	41.84	117.27	18.05	31.06	79.7	35.67	115.24	99.05	226.32	14.55	22.53	85.95	43.77	71.13	27.84	134.98	9.23	30.6	39.14	20.62	65.25	12.89	104.81	8.52	32.33	19.75	12.29
85.92	70.95	159.64	9.21	23.12	82.58	44.44	124.69	31.18	246.25	16.38	30.61	25	12.66	82.48	21.9	147.37	13.35	27.88	26.55	14.86	122.59	52.7	250.78	15.64	19.26	42.99	21.01
90.3	84.95	163.86	12.38	15.31	94.08	51.84	67.77	52.9	112.52	7.72	20.4	78.05	47.01	57.6	13.49	120.64	7.36	53.5	23.43	11.19	89.44	63.25	133.51	7.83	25.02	70.72	47.38
20.44	11.7	45.72	3.1	35.62	57.25	25.6	72.92	65.99	112.28	10.62	14.02	90.49	58.77	78.41	68.19	169.92	17.28	22.44	86.97	40.13	60.57	45.85	144.38	10.65	23.12	75.7	31.76
85.69	75.26	188.37	11.74	31.28	87.83	39.95	89.89	24.04	178.13	14.3	28.89	26.74	13.5	94.45	35.79	205.42	16.38	23.39	37.89	17.42	63.44	10.92	94.69	5.21	32.64	17.22	11.53
95.12	70.86	207.35	18.7	13.76	74.5	34.18	85.62	35.83	184.14	14.32	48.96	41.85	19.46	86.19	51.47	187.84	16.77	18.74	59.73	27.4	60.97	35.69	157.25	14.28	18.54	58.54	22.7
91.41	78.67	198.87	13.71	22.7	86.06	39.56	61.9	14.07	135.32	12.03	51.39	22.74	10.4	97.13	70.91	225.07	21.07	23.12	73	31.51	115.6	109.31	148.93	28.63	14.96	94.56	73.4
92.46	86.95	146.22	8.53	21.76	94.04	59.46	80	62.41	182.53	15.31	38.08	78.01	34.19	72.62	14.26	132.81	10.61	28.56	19.64	10.74	74.4	45.21	169.41	13.77	29.24	60.77	26.69
101.42	24.37	202.96	20.03	28.56	24.03	12.01	70.9	34.07	162.93	15.42	27.88	48.06	20.91	99.25	90.9	176.24	9.71	21.76	91.58	51.58	48.01	15.66	138.73	7.56	40.36	32.61	11.29
83.26	41.55	193.27	11.8	44.02	49.9	21.5	108.7	67.03	237.47	24.5	38.76	61.66	28.23	75.98	36.26	182.63	13.27	34.19	47.73	19.86	36.73	27.31	73.17	5.17	23.12	74.34	37.32
32.9	16.59	94.7	7.36	41.27	50.43	17.52	79.7	72.49	126.83	10.17	15.64	90.95	57.16	34.92	31.54	59.42	5.36	31.28	90.34	53.08	86.41	25.8	223.13	19.14	28.56	29.85	11.56
117.39	75.9	234.39	16.58	35.08	64.66	32.38	63.86	35.31	117.79	12.48	40.6	55.28	29.97	59.59	57.71	76.85	4.29	23.71	96.85	75.1	154.67	54.25	296.53	25.29	23.94	35.07	18.29
58.94	37.82	141.18	10.83	43.65	64.17	26.79	92.88	60.93	190.54	9.89	40.63	65.6	31.98	104.07	68.51	200.81	12.96	33.32	65.83	34.12	45.91	22.24	85.47	14.45	23.8	48.44	26.02
106.88	97.27	179.94	10.34	29.92	91	54.06	100.08	83.05	202.03	27.52	20.21	82.98	41.1	62.63	28.67	135.35	11.38	28.89	45.77	21.18	49.86	23.54	122.13	7.56	39.37	47.21	19.27
93	84	156.88	8.12	29.92	90.32	53.54	77.03	50.88	168.24	20.15	16.19	66.05	30.24	26.09	13.82	103.81	5.43	38.08	52.95	13.31	82.74	54.37	182.22	11.47	31.75	65.71	29.84
94.66	53.37	211.33	18.23	25.84	56.38	25.25	56.63	16.9	136.91	11.74	37.14	29.85	12.35	126.78	80.71	265.68	20.76	21.08	63.66	30.38	110.45	94.18	325.23	22.29	11.83	85.27	28.96
104.21	89.64	219.78	17.48	26.52	86.02	40.79	61.1	56.97	118.29	8.93	21.08	93.25	48.16	110.13	81.96	155.84	13.45	17.1	74.42	52.59	139.02	119.53	205.23	10.67	31.28	85.98	58.24
104.92	57.22	209.15	19.32	31.31	54.54	27.36	58.25	54.39	86.82	7.66	14.28	93.37	62.65	150.89	103.46	273.68	15.74	33.09	68.57	37.81	106.34	16.69	161.85	12.81	20.37	15.69	10.31
73.84	60.78	152.81	9.54	31.64	82.32	39.78	92.1	78.21	214.01	12.86	22.44	84.92	36.54	37.99	25.77	72.37	7.26	42.16	67.83	35.61	98.99	90.24	191.44	12.25	14.08	91.17	47.14
60.69	56.01	114.39	9.32	20.42	92.28	48.97	15.8	14.47	27.28	1.53	36.72	91.59	53.05	91.02	78.32	176.76	13.62	16.32	86.05	44.31	36.65	33.58	69.73	3.8	40.36	91.61	48.15
74.16	69.92	130.73	10.04	24.35	94.29	53.49	105.85	100.4	148.66	8.95	14.96	94.84	67.53	60.08	48.89	119.17	11.05	24.76	81.38	41.02	110.97	43.66	204.45	26.56	14.14	39.35	21.36
61.27	58.07	129.54	11.91	16.32	94.77	44.83	116.39	96.4	204.24	11.94	23.94	82.83	47.2	69.04	34.33	168.21	11.07	24.48	49.72	20.41	95.66	60.85	176.81	13.8	25.74	63.6	34.41
95.56	79.92	151.23	12.97	20.49	83.63	52.85	58.25	7.18	96.29	5.4	34.39	12.33	7.46	58.25	35.95	122.81	13.58	16.32	61.72	29.28	78.46	61.98	181.79	13.27	21.12	79	34.1
68.68	47.98	154.85	8.51	33.7	69.86	30.98	94.16	90.26	183.28	15.92	14.44	95.86	49.25	80.94	59.36	143.92	11.89	23.12	73.34	41.25	74.32	28.15	135.16	10.74	36.18	37.88	20.83
147.54	55.86	225.24	11.78	33.88	37.86	24.8	53.02	26.11	108.18	9.91	30.26	49.24	24.13	188.76	155.19	303.28	16.77	24.48	82.21	51.17	69.86	8.99	131.45	8.51	47.6	12.87	6.84
129.27	123.49	238.23	13.95	22.44	95.53	51.84	48.88	12.86	138.92	9.24	209.43	26.3	9.25	111.63	67.66	210.32	18.68	23.39	60.61	32.17	58.4	38.4	128.27	9.34	22.05	65.75	29.93
138.66	36.9	232.51	13.7	32.38	26.61	15.87	97.29	75.58	230.15	18.56	21.76	77.69	32.84	147.16	145.69	181.74	10.18	26.75	99	80.17	104.52	54.92	219.07	12.88	38.27	52.55	25.07
117.88	74.69	232.36	12.52	33.7	63.36	32.14	138.65	118.53	240.68	13.63	25.84	85.48	49.25	54.09	24.1	84.57	6.86	33.7	44.56	28.5	86.99	81.11	177.36	15.1	16.25	93.24	45.73
90.84	74.99	205.93	13.95	22.62	82.55	36.42	73.91	69.53	132.23	7.95	23.12	94.08	52.58	75.97	57.43	163.13	10.29	38.52	75.59	35.2	73.49	62.46	152.51	13.14	17	84.99	40.95
72.51	57.27	161.91	13.41	28.16	78.98	35.37	45.33	32.6	93.74	9.24	25.88	71.91	34.78	79.52	52.03	158.01	13.76	31.28	65.42	32.93	23.51	13.4	52.05	6.45	29.28	57	25.74
76.15	63.57	156.35	8.65	37.04	83.49	40.66	125.7	93.42	224.93	11.8	29.92	74.32	41.53	46.67	32.05	118.99	7.37	23.12	68.68	26.94	81.04	27.42	142.54	19.35	14.17	33.83	19.23
72.88	36.81	156.01	13.14	30.28	50.51	23.6	74.97	58.46	178.36	11.33	32.77	77.98	32.78	49.84	5.41	97.82	8.64	56.99	10.85	5.53	43.15	27.72	107.95	8.81	26.14	64.23	25.68
86.16	76.48	133.12	6.57	26.52	88.77	57.46	33.96	23.32	71.19	5.43	33.01	68.67	32.75	158.08	142.79	276.55	13.28	29.58	90.33	51.63	68.74	37.38	162.99	13.05	33.32	54.39	22.94
49.91	29.45	129.92	10.73	16.7	59	22.67	78.55	72.64	132.75	9.41	19.23	92.48	54.72	71.09	40.34	181.03	14.73	30.95	56.74	22.28	52.25	32	126.37	10.31	16.53	61.25	25.32
94.16	83.39	188.78	14	19.04	88.57	44.17	60.28	14.87	134.47	15.52	46.92	24.67	11.06	69.23	67.25	83.75	5.8	25.27	97.15	80.3	116.37	94.02	219.23	13.51	18.79	80.79	42.89
111.41	87.11	199.63	10.81	29.58	78.19	43.63	34.25	12.7	64.48	11.5	53.72	37.08	19.7	86.94	44.52	202.94	15.12	28.56	51.21	21.94	166.8	139.62	331.66	16.07	24.35	83.71	42.1
86.95	76.35	155.23	10.27	19.23	87.81	49.19	82.16	70.44	186.13	10.53	22.44	85.74	37.84	66.03	38.24	160.29	14.89	25.74	57.91	23.85	39.7	4.18	76.7	5.39	51.68	10.52	5.44
78.72	69.54	166.08	8.59	34	88.33	41.87	99.45	69.92	194.7	19.78	25.16	70.31	35.91	123.42	105.9	216.23	14.68	19.01	85.81	48.98	49.17	41.28	102.4	5.81	37.83	83.96	40.31
90.47	82.83	165.86	10.2	24.7	91.55	49.94	89.02	83.22	193.5	10.86	21.32	93.49	43.01	66.04	31.52	152.88	11.86	38.27	47.72	20.62	91.67	87.03	181.49	11.82	21.76	94.94	47.95
89.04	58.52	160.32	9.94	41.54	65.73	36.5	81.93	33.1	159.91	16.09	21.97	40.4	20.7	96.82	69.87	191.9	17.34	26.52	72.17	36.41	55.45	18.94	131.51	10.76	37.83	34.15	14.4
106.85	47.52	194.35	13.28	34.68	44.47	24.45	145.05	133.28	340.46	21.96	17	91.89	39.15	38.84	29.96	95.45	6.46	30.26	77.15	31.39	73.34	45.03	132.52	10.23	17	61.4	33.98
40.89	22.29	101.59	8.93	41.05	54.53	21.95	79.63	49.69	149.1	16.55	23.8	62.41	33.33	84.78	23	146.48	9.1	23.8	27.13	15.7	107.37	71.51	178.65	14.07	21.76	66.61	40.03
34.79	13.64	68.46	5.05	33.7	39.22	19.93	63.69	44.74	165.82	9.99	35.77	70.25	26.98	76.95	65.53	186.67	14.58	31.96	85.17	35.11	126.42	100.98	229.46	11.13	24.76	79.88	44.01
58.46	31.11	115.99	9.65	32.22	53.21	26.82	81.95	42.49	146.21	12.67	24.07	51.85	29.06	47.33	17.94	116.58	9.74	45.56	37.91	15.39	125.04	77.02	279.4	19.34	25.05	61.59	27.57
130.59	54.86	275.47	16.59	45.39	42	19.91	100.8	81.5	204.42	14.46	23.8	80.86	39.87	72.07	52.11	122.05	8.51	27.88	72.3	42.69	125.54	73.27	235.13	14.31	37.4	58.36	31.16
77.71	41.25	173.97	9.58	34.39	53.08	23.71	147.84	107.67	279.35	15.84	26.36	72.83	38.54	43.47	11.94	96.38	8.62	35.08	27.48	12.39	41.25	8.28	97.58	8.83	19.95	20.07	8.48
89.91	81.96	156.47	8.61	19.04	91.16	52.38	108.06	75.2	248.31	16.9	25.05	69.59	30.28	139.97	106.14	257.96	19.27	25.16	75.84	41.15	74.61	50.99	140.09	8.56	27.46	68.35	36.4
31.73	14.74	63.86	3.5	46.14	46.44	23.08	119.57	86.38	210.86	11.76	32.33	72.24	40.96	166.85	161.89	202.9	9.32	35.36	97.03	79.79	68.8	24.07	130.08	11.97	37.14	34.98	18.5
112.3	69.5	227.33	15.16	40.58	61.89	30.57	32.07	17.32	68.26	5.41	28.56	53.99	25.37	67.06	46.72	146.91	19.4	15.64	69.67	31.8	67.17	52.91	136.23	22.73	10.88	78.77	38.84
70.21	33.94	170.5	12.55	22.8	48.34	19.91	90.31	76.78	196.48	9.16	39.2	85.02	39.08	106.02	46.01	207.51	12.82	43.45	43.4	22.17	61.54	21.74	118.15	7.32	30.6	35.32	18.4
120.11	110.95	220.62	13.81	15.64	92.38	50.29	83.87	79.82	132.5	8.79	23.12	95.17	60.24	39.11	20.33	76.15	6.03	31.31	52	26.7	100.44	53.59	181.06	16.14	18.11	53.36	29.6
117.95	77.12	239.96	19.7	23.47	65.38	32.14	63.09	59.52	93.25	6.89	16.51	94.34	63.83	112.78	84.58	205.33	10.98	30.26	75	41.19	78.5	47.91	138.67	11.65	21.57	61.04	34.55
87.93	79.4	139.35	8.52	18.36	90.3	56.98	52.97	23.27	92.2	6.44	20.42	43.93	25.24	68.14	57.22	140.59	11.33	24.22	83.97	40.7	109.92	92.95	266.42	16.91	13.76	84.56	34.89
86.85	79.64	168.27	10.02	26.06	91.7	47.33	69.04	58.82	118.46	11.99	16.9	85.2	49.65	48.47	12.28	102.88	6.16	38.76	25.34	11.94	67.65	62.07	175.56	12.03	31.49	91.76	35.36
68.93	63.54	172.45	11.68	25.34	92.19	36.85	45.13	16.7	87.97	5.25	23.8	37.01	18.99	51.47	33.53	88.46	8.78	22.44	65.15	37.91	118.79	77.71	234.68	16.88	18.36	65.42	33.11
88.38	81.69	154.74	12.13	22.96	92.43	52.79	91.38	37.96	186.73	16.09	31.64	41.54	20.33	146.46	143.64	212.64	9.49	27.51	98.07	67.55	74.28	5.48	116.44	5.98	31.96	7.38	4.71
112.74	93.4	197.99	13.81	19.72	82.84	47.18	74.87	3.55	110	7.34	22.44	4.74	3.23	57.43	41.99	104.54	6.19	21.76	73.11	40.16	79.54	43.57	142.27	15.89	21.63	54.77	30.62
89.8	70.49	180.21	10.35	29.58	78.49	39.12	84.18	69.52	187.95	10.46	32.01	82.59	36.99	47.1	10.47	90.06	5.12	40.8	22.23	11.63	74.84	64	151.65	10.67	22.01	85.53	42.2
98.47	65.49	205.93	13.03	30.27	66.51	31.8	81.64	64.54	164.93	10.76	23.66	79.06	39.13	48.55	20.7	92.93	8.22	27.2	42.64	22.28	147.61	121.31	258.68	15.84	23.8	82.19	46.9
127.71	89.81	256.03	13.96	27.2	70.33	35.08	79.91	46.94	164.18	10.95	27.14	58.74	28.59	41.46	21.56	87.31	5.93	27.2	52.01	24.7	114.81	70.97	225.83	13.71	27.51	61.81	31.43
56.31	50.68	104.51	9.22	21.08	90	48.49	56.6	19.95	152.4	17.29	28.86	35.25	13.09	47.56	19.05	156.28	20.8	21.37	40.05	12.19	81.86	50.71	153.23	8.9	23.71	61.95	33.1
87.09	82.33	195.66	11.83	23.07	94.53	42.08	40.69	17.51	92.77	9	21.76	43.03	18.87	140.68	107.78	271.56	16.14	28.89	76.61	39.69	51.38	44.56	100.33	9.4	20.47	86.73	44.41
106.29	51.05	235.08	11.44	34.79	48.02	21.71	75.79	34.02	144.89	10.74	15.82	44.89	23.48	52.42	9.14	105.02	8.03	35.36	17.44	8.71	83.9	62.06	144.13	10.9	15.81	73.97	43.06
89.11	15.23	171.29	13.89	19.63	17.09	8.89	65.68	58.95	138.4	8.4	24.93	89.74	42.59	100.68	17.6	221.57	16.78	58.43	17.48	7.94	96.4	82.4	180.22	11.69	19.95	85.47	45.72
81.48	45.52	179.78	14.36	27.2	55.87	25.32	62.58	45.02	123.14	10.85	29.92	71.94	36.56	102.41	95.16	207.75	17.12	22.44	92.92	45.8	44.41	18.16	84.35	4.83	33.48	40.88	21.53
96.56	87.24	222.77	19.48	17	90.35	39.16	104.84	87.12	202.24	12.13	18.79	83.09	43.07	18.21	14.17	51.99	3.09	47.17	77.81	27.25	86.24	12.41	144.96	9.93	42.16	14.39	8.56
59.83	33.81	146.85	14.79	32.64	56.51	23.02	53.34	46.5	117.98	11.79	23.12	87.18	39.41	179.12	132.99	321.69	15.79	31.31	74.24	41.34	98.29	40.33	211.73	14.34	28.12	41.03	19.05
111.81	98.14	197.36	11.85	21.76	87.78	49.73	54.85	19.4	118.97	14.7	15.49	35.37	16.31	50.56	33.26	139.23	13.44	42.16	65.79	23.89	94.18	37.42	165.92	11.45	42.44	39.73	22.55
77.7	43.04	180.83	14.5	33.79	55.39	23.8	75.53	23.31	162.96	10.03	39.42	30.87	14.31	67.33	55.11	144.42	11.25	22.44	81.85	38.16	89.64	58.94	203.89	16.04	19.95	65.75	28.91
87.8	71.04	198.53	13.81	22.35	80.92	35.79	114.05	82.98	184.83	7.84	23.94	72.75	44.89	40.21	16.98	92.36	11.92	53.04	42.22	18.38	143.81	112.25	316.62	17.7	23.12	78.05	35.45
46.18	43.95	62.93	5.39	25.64	95.17	69.84	82.14	73.92	155.86	11.15	17	89.99	47.43	76.73	58.91	174.54	13.95	15.64	76.78	33.75	51.31	34.24	121.68	9.55	27.2	66.72	28.13
78.21	59.64	131.54	13.38	23.37	76.25	45.34	72.04	29.38	144.4	10.59	23.8	40.78	20.35	126.35	95.46	234.56	12.73	24.64	75.55	40.7	104.23	53.91	226.66	13.82	23.12	51.72	23.78
124.56	92.13	236.95	13.48	26.59	73.97	38.88	120.84	104.97	208.7	13	15.32	86.86	50.3	16.36	13.38	39.31	2.33	24.93	81.79	34.03	100.16	66.78	203.72	15.99	24.48	66.67	32.78
79.42	39.28	187.47	10.03	30.6	49.46	20.95	69.76	47.27	154.22	11.12	20.66	67.76	30.65	61.17	48.57	121.64	8.27	48.3	79.4	39.93	58.83	29.5	103.21	10.75	18.36	50.14	28.58
76.96	56.57	161.95	14.49	21.08	73.5	34.93	57.62	46.8	130.24	8.96	22.27	81.22	35.93	101.94	96.22	191.65	12.37	14.96	94.39	50.21	169.68	128.81	287.58	12.08	27.14	75.92	44.79
87.4	75.62	167.44	10.33	19.48	86.53	45.17	24.14	16.07	54.73	4.91	25.84	66.57	29.37	63.71	46.56	126.36	7.74	27.55	73.08	36.85	28.13	15.88	49.35	3.74	23.94	56.46	32.17
106.63	87.01	195.98	10.1	34	81.6	44.4	101.69	85.11	170.84	10.67	29.92	83.69	49.82	99.63	90.25	160.63	10.3	19.04	90.59	56.18	61.96	20.05	163.37	7.31	78.05	32.36	12.27
94.02	84.03	192.44	13.69	21.76	89.37	43.66	72.29	53.03	167.62	11.17	19.95	73.36	31.64	84.28	17.57	142.85	10.16	73.6	20.85	12.3	72.93	22.26	152.04	9.96	51.08	30.52	14.64
83.8	73.68	192.06	17.63	23.8	87.92	38.36	85.73	67.98	159.34	10.61	35.36	79.29	42.66	71.27	49.28	147.04	13.04	16.32	69.14	33.51	92.21	87.36	227.23	19.91	18.3	94.74	38.45
77.24	41.84	168.06	17.14	24.07	54.16	24.89	76.35	58.27	164.7	8.7	34.79	76.33	35.38	80.5	53.02	187.97	15.2	18.21	65.86	28.2	40.72	24.75	84.62	8.93	33.32	60.79	29.25
119.63	54.5	225.53	17.99	22.53	45.56	24.17	55.74	4.39	105.98	14.05	37.49	7.88	4.14	102.19	55.86	174.96	12.66	19.95	54.66	31.93	150.71	65.52	225.22	11.76	32.64	43.48	29.09
89.81	84.09	158.42	11.47	22.44	93.62	53.08	70.85	39.67	141.17	7.17	29.24	55.99	28.1	116.26	17.69	178.82	11.07	33.32	15.22	9.89	54.9	34.9	142.29	9.15	25.74	63.57	24.53
73.54	44.37	140.61	7.89	43.83	60.34	31.56	77.4	62.09	150.31	12.53	26.79	80.22	41.31	92.93	55.94	207.59	13.52	50.73	60.2	26.95	60.27	51.4	123.68	9.26	27.88	85.28	41.56
131.39	100.71	210.77	11.22	25.84	76.65	47.78	69.18	50.84	127.06	11.9	15.14	73.5	40.01	41.03	13.71	101.43	6.26	47.46	33.42	13.52	64.11	59.47	116.93	10.64	17.1	92.77	50.86
92.07	66.63	159.11	18.23	22.53	72.37	41.88	24.95	21.96	44.09	2	31.96	88	49.8	86.89	49.94	172.72	12.17	31.22	57.48	28.92	119.5	46.64	260.81	13.34	43.29	39.02	17.88
62.65	56.23	167.53	10.89	28.56	89.76	33.57	56.56	30.61	120.47	12.13	13.46	54.12	25.41	45.73	21.29	118.41	10.38	26.52	46.56	17.98	83.8	61.02	157.68	12.12	19.04	72.82	38.7
103.58	90.9	184.43	11.64	24.48	87.76	49.29	8.92	3.13	26.04	3.34	66.66	35.09	12.02	99.61	46.72	181.95	10.11	35.12	46.91	25.68	76.79	17.99	154.46	12.36	31.96	23.43	11.65
83.25	73.21	176.29	10.56	18.7	87.93	41.53	68.57	43.54	144.49	12.1	24.48	63.49	30.13	98.66	67.01	172.73	10.9	32.01	67.92	38.79	112	58.1	197.91	14.05	23.39	51.88	29.36
76.03	66.91	145.38	9.3	27.92	88.01	46.03	45.1	13.42	109.2	6.64	66.72	29.76	12.29	56.05	22.35	129.68	9.24	39.42	39.87	17.24	65.8	25.37	123.63	7.15	42.24	38.55	20.52
69.56	63.1	144.65	9.19	26.52	90.72	43.62	100.12	88.38	176.38	10.49	28.49	88.27	50.1	98.37	49.69	175.81	19.03	15.64	50.51	28.26	50.89	26.52	130.42	11.16	19.04	52.11	20.33
88.96	82.14	171.16	12.73	21.76	92.33	47.99	49.73	17.4	112.08	11.49	20.63	35	15.53	42.79	3	79.72	6.5	78.2	7.02	3.77	97.99	83.73	178.02	12.2	20.91	85.45	47.03
128.76	120.12	222.66	9.43	33.01	93.29	53.95	78.19	70.89	178.61	11.93	25.05	90.67	39.69	59.87	52.13	121.59	7.38	19.48	87.07	42.88	62.02	20.07	147.16	11.1	52.19	32.35	13.64
78.16	67.94	118.16	7.01	33.7	86.92	57.5	92.73	73.4	193.34	11.13	25.84	79.15	37.96	37.85	23.15	96.54	5.69	43.52	61.16	23.98	107.36	83.62	198.01	13.19	19.01	77.88	42.23
103.25	83.41	192.57	12.88	15.96	80.79	43.32	101.31	23.91	197.15	11.4	35.9	23.61	12.13	56.1	45.68	117.53	6.9	33.01	81.43	38.87	122.1	117.71	147.64	6.77	28.56	96.41	79.73
91.98	80.61	162.5	11.05	22.16	87.64	49.61	50.68	5.35	104.87	7.79	23.94	10.55	5.1	71.27	47.89	151.7	9.74	19.95	67.2	31.57	92.02	28.5	158.29	12.15	25.84	30.98	18.01
92.94	79.66	163.61	9	29.58	85.71	48.69	94.85	89.27	192.79	12.97	24.35	94.12	46.3	120.09	95.54	203.42	18.01	29.24	79.55	46.96	80.49	20.61	151.68	15.37	25.16	25.61	13.59
71.68	65.98	148.32	8.04	36.45	92.04	44.48	59.45	53.83	105.72	11.46	26.52	90.56	50.92	67.42	62.19	94.03	5.7	25.05	92.24	66.14	81.75	47.45	130.84	8.42	32.01	58.05	36.27
71.22	62.57	149.01	7.8	27.2	87.85	41.99	43.78	29.81	78.69	7.21	27.51	68.1	37.89	57.35	22.69	123.65	11.4	54.34	39.56	18.35	32.89	13.15	72.9	7.41	36.72	39.99	18.04
74.32	64.8	176.55	11.78	16.32	87.18	36.7	82.39	67.85	145.51	11.15	16.7	82.35	46.63	67.22	36.24	148.66	11.26	28.53	53.91	24.38	51.9	23.1	94.18	7.21	23.12	44.52	24.53
105.84	96.52	177.96	9.46	18.52	91.19	54.24	54.8	48.29	108.87	9.88	15.82	88.12	44.36	103.04	55.75	195.4	17.11	19.47	54.1	28.53	74.19	29.47	126.9	10.28	41.05	39.73	23.23
98.87	54.12	178.81	16.62	20.4	54.74	30.27	72.8	65.72	119.46	7.96	20.87	90.27	55.01	107.03	80.48	214.55	13.66	26.52	75.2	37.51	62.82	38.16	131.65	13.09	16.32	60.75	28.99
105.48	99.41	192.56	11.68	24.48	94.25	51.62	114.08	108.87	136.63	4.57	34.39	95.43	79.68	92.17	78.09	165.14	12.03	24.51	84.72	47.28	27.19	23.59	51.16	3.21	32.64	86.77	46.12
44.37	18.91	90.42	7.11	24.22	42.62	20.91	91.3	22.3	159.69	12.1	38.47	24.43	13.97	62.77	41.24	171.47	12.94	15.7	65.71	24.05	69.36	42.61	154.66	14.66	25.16	61.43	27.55
73.95	68.89	126.05	9.97	25.16	93.16	54.65	79.94	61.77	144.45	10.3	19.72	77.28	42.77	90.85	25.78	155.84	13.69	23.12	28.37	16.54	149.22	134.52	258.77	15.35	24.48	90.15	51.98
102.2	86.18	201.78	15.68	22.09	84.32	42.71	73.18	67.49	157.04	11.43	22.53	92.23	42.98	71.48	36.56	142.68	11.62	27.4	51.16	25.63	74.82	14.89	129.81	10.34	34.68	19.9	11.47
64.6	53.02	108.52	7.7	36.72	82.08	48.86	85.51	72.26	158.01	12.99	23.12	84.5	45.73	72.19	32.29	184.89	11.66	41.48	44.73	17.47	123.43	91.29	209.61	16.92	34.79	73.96	43.55
49.58	37.9	117.92	9.07	20.63	76.44	32.14	70.3	8.13	102.49	4.86	44.71	11.56	7.93	71.45	49.82	171.86	16.45	19.95	69.74	28.99	76.62	19.37	186.4	18.17	26.52	25.28	10.39
86.63	79.11	146.99	10.01	21.76	91.32	53.82	62.01	18.34	127.78	20.16	26.52	29.57	14.35	145.75	126.57	263.45	15.95	16.32	86.84	48.04	42.16	22.61	79.79	7.13	28.56	53.64	28.34
68.42	58.19	149.22	11.53	23.39	85.05	39	43.9	12.64	72.07	4.19	35.49	28.8	17.54	69.01	30.04	128.62	10.03	29.92	43.53	23.35	80.98	17.29	183.45	17.52	46.24	21.35	9.43
97.42	88.18	148.71	10.48	19.01	90.51	59.29	51.82	20.48	121.21	11.91	24.22	39.53	16.9	46.52	16.36	108.84	10.05	36.18	35.18	15.03	112.96	58.51	243.96	19.01	17	51.8	23.98
104.07	71.19	192.07	9.46	30.48	68.41	37.06	91.16	33.86	195.33	15.38	39.2	37.15	17.34	121.22	41.79	284.09	15.45	34.39	34.48	14.71	87.48	21.25	160.88	12.57	24.48	24.29	13.21
89.48	70.29	180.75	10.82	27.51	78.56	38.89	61.75	47.8	114.89	7.64	24.76	77.41	41.6	86.06	27.33	161.34	13.12	35.77	31.76	16.94	99.65	69.65	218.88	26.11	11.54	69.89	31.82
88.95	79.39	178.05	10.26	28.56	89.25	44.59	92.25	30.58	197.97	12.11	24.48	33.15	15.45	53.63	11.7	129.68	11.42	30.6	21.81	9.02	59.56	27.41	137.29	12.27	24.07	46.03	19.97
83.82	77.78	138.62	10.31	15.64	92.8	56.11	110.87	12.48	226.29	17.84	89.76	11.26	5.51	62.22	28.27	143.53	10.76	28.53	45.43	19.7	130.9	52.19	225.1	16.53	24.48	39.87	23.18
90.29	80.16	169.7	9.3	23.39	88.78	47.23	69.66	26.52	151.1	17.96	32.64	38.07	17.55	71.03	36.96	146.73	9.88	29.92	52.03	25.19	72.54	34.64	109.23	7.01	38.08	47.75	31.71
89.68	51.37	177.38	10.46	30.98	57.28	28.96	61.21	55.62	127.2	9.58	16.32	90.87	43.73	55.02	22.64	115.95	6.69	33.09	41.15	19.53	94.51	27.11	194.92	15.49	19.72	28.69	13.91
105.5	90.3	171.51	11.01	19.47	85.59	52.65	114.69	95.3	226.15	11.32	27.43	83.1	42.14	97.44	24.34	185.49	13.07	33.09	24.98	13.12	103.29	60.6	218.48	14.63	23.12	58.67	27.74
86.62	74.91	168.28	8.62	25.84	86.49	44.52	96.8	79.99	212.4	15.95	23.8	82.64	37.66	156.19	126.44	301.66	19.26	26.59	80.95	41.91	85.03	74.68	180.68	13.58	24.07	87.84	41.34
93.36	23.82	154.83	11.63	32.64	25.51	15.38	83.23	30.97	173.46	11.89	35.08	37.21	17.85	74.14	64.03	151.87	14.46	22.13	86.37	42.16	81.26	30.4	158.91	19.97	27.2	37.41	19.13
60.93	42.12	165.79	10.73	26.36	69.13	25.41	76.12	72.86	152.32	9.52	24.48	95.72	47.84	66.71	43.53	134.83	7.33	32.5	65.25	32.28	117.99	94.87	194.29	12.35	24.07	80.4	48.83
41.65	16.37	89.65	4.78	43.45	39.31	18.26	94.73	25.16	278.49	15.99	41.96	26.56	9.03	31.16	14.76	73.42	11.93	14.44	47.38	20.11	118.15	99.55	221.91	10.38	26.14	84.26	44.86
17.37	11.89	44.78	2.72	42.84	68.43	26.55	193.32	176.28	303.28	14.3	24.79	91.19	58.13	54.82	49.56	128.55	13.09	17.2	90.41	38.56	33.78	10.12	84.72	5.92	65.34	29.96	11.94
57.84	22.62	138.37	10.14	34.91	39.12	16.35	130.15	112	241.23	17.17	21.76	86.06	46.43	66.99	53.83	144.14	8.58	33.09	80.35	37.35	53.25	21.09	107.3	5.84	25.05	39.6	19.65
98.37	85.7	142.13	8.71	20.63	87.12	60.3	53.06	39.32	98.39	11.09	19.72	74.1	39.96	57.78	53.11	77.8	3.7	41.05	91.91	68.26	74.39	26.77	161.16	17.9	17	35.98	16.61
89.3	84.02	155.14	9.74	24.48	94.09	54.16	107.43	63.78	179.85	14.47	21.08	59.37	35.46	127.01	95.04	240.46	14.11	33.32	74.83	39.52	36.39	16.55	87.75	6.39	39.66	45.49	18.87
93.41	71.25	190.77	11.63	28.89	76.27	37.35	79.62	57.09	191.65	10.46	47.6	71.7	29.79	117.95	33.13	252.67	15.81	23.23	28.09	13.11	87.5	2.9	132.76	7.28	39.2	3.31	2.18
118.31	103.64	220.4	13.25	26.44	87.6	47.02	108.98	96.38	200.02	12.57	22.44	88.43	48.19	69.35	62.13	162.73	11.81	23.12	89.58	38.18	125.41	76.3	276.18	22.02	21.08	60.84	27.63
74.19	70.35	144.32	8.38	23.27	94.83	48.75	61.09	57.68	114.05	9.91	16.7	94.42	50.58	58.2	52.33	77.95	4.51	31.68	89.91	67.14	87.85	42.79	154.28	16.88	27.88	48.71	27.74
105.21	90.59	174.28	12.05	22.08	86.11	51.98	71.01	40.12	155.89	14.69	27.2	56.5	25.74	77.58	54.66	156.73	12.98	33.32	70.45	34.87	84.22	13.97	160.15	9.05	41.48	16.59	8.72
87.96	79.27	157.97	10.71	16.32	90.13	50.18	67.8	15.18	149.84	10.22	32.01	22.39	10.13	63.11	49.21	113.46	8.84	17	77.98	43.37	75.56	10.55	121.23	5.85	35.41	13.97	8.71
96.97	30.54	168.28	11.08	37.83	31.49	18.15	116.98	108.98	225.59	12.24	18.36	93.16	48.31	74.8	11.88	190.7	15.91	24.07	15.88	6.23	38.64	19.86	139.04	9.12	41.05	51.4	14.29
64.88	41.32	165.72	7.29	27.83	63.69	24.94	90.74	68.25	185.06	17.1	22.27	75.21	36.88	86.72	37.66	193.3	13.57	45.06	43.42	19.48	92.54	13.63	210.86	15.61	34.39	14.72	6.46
97.72	69.12	181.3	8.77	31.28	70.73	38.12	100.65	91.4	187.37	12.62	17.88	90.81	48.78	69.91	64.3	113	8.24	24.81	91.98	56.9	80.04	51.51	193.9	11.95	26.82	64.36	26.56
68.42	51.52	178.18	11.84	38.08	75.3	28.92	71.42	54.29	147.61	9.57	25.45	76.02	36.78	84.74	68.09	169.11	13.94	10.88	80.35	40.27	84.21	56.34	156.91	15.25	38.36	66.91	35.91
92.4	63.56	156.29	12.15	23.12	68.79	40.67	124.15	104.31	204.07	12.96	24.48	84.02	51.11	145.34	118.43	236.91	10.44	33.7	81.48	49.99	90.63	67.38	225.01	19.79	24.52	74.35	29.95
71.24	59.45	156.99	7.79	40.36	83.46	37.87	75.23	65.37	132.55	8.01	23.12	86.9	49.32	46.9	25.9	110.13	13.41	23.66	55.22	23.52	97.15	26.24	177.11	9.65	67.32	27.01	14.82
42.93	40.26	70.03	4.45	17	93.77	57.48	69.9	40.84	160.09	10.78	23.8	58.43	25.51	127.83	98.67	264.14	18.06	25.16	77.19	37.36	29.15	13.38	53.86	4.26	23.8	45.92	24.85
100.49	78.74	203.52	16.54	16.51	78.36	38.69	67.86	59.62	128.22	10.01	22.27	87.86	46.5	50.49	35.88	111.22	6.6	25.05	71.07	32.26	73.39	56.4	148.47	11.72	20.4	76.85	37.99
80.07	69.29	152.27	10.08	33.01	86.53	45.5	27.17	9.14	49.82	3.37	55.08	33.65	18.35	62.7	48.42	138.38	10.04	31.96	77.23	34.99	125.51	37.08	281.85	15.88	33.09	29.54	13.15
97.04	64.18	199.43	18	32.01	66.14	32.18	60.32	18.86	129.2	10.84	50.32	31.27	14.6	51.45	17.6	95.31	6	35.08	34.22	18.47	63.46	53.07	144.65	10.4	18.36	83.64	36.69
97.64	47.3	220.51	15.03	25.84	48.44	21.45	85.78	73.5	155.23	14.17	17.64	85.69	47.35	102.36	78.62	220.61	16.54	20.43	76.81	35.64	65.37	33.91	117.52	9.89	25.05	51.87	28.85
102.44	77.68	171.45	7.86	28.2	75.83	45.31	65.69	59.13	140.19	11.09	26.08	90.01	42.18	76.2	40.46	122.01	6.21	38.47	53.1	33.16	38.82	22.37	101.77	5.73	38.08	57.63	21.98
88.8	50.65	208.79	13.2	19.01	57.04	24.26	80.35	65.49	175.6	17.85	29.58	81.51	37.3	70.96	51.96	135.96	11.51	21.08	73.23	38.22	68.46	20.47	126.1	7.61	43.52	29.9	16.23
33.59	5.98	63.98	7.65	74.8	17.8	9.35	71.05	62.41	114.45	8.77	15.54	87.84	54.53	115.19	89.9	235.33	18.99	16.51	78.04	38.2	136.55	116.66	260.76	15.42	27.88	85.43	44.74
89.33	77.48	175	13.55	18.57	86.73	44.28	100.22	85.14	175.94	11.73	25.49	84.95	48.39	58.54	47.83	172.97	12.13	21.89	81.71	27.65	80.73	24.92	137.27	10.91	19.7	30.87	18.16
101.04	26.18	231.05	10.64	32.64	25.91	11.33	90.91	75.45	190.43	11.31	25.16	82.99	39.62	25.73	19.08	74.86	5.18	31.75	74.17	25.49	104.98	71.36	199.7	14.04	17.68	67.97	35.73
108.16	95.04	189.25	12.76	22.27	87.87	50.22	115.18	91.78	218.58	10.83	25.27	79.68	41.99	85.94	63.31	154.02	14.64	24.81	73.66	41.1	60.06	43.32	115.09	7.86	27.33	72.13	37.64
100.39	64.97	175.7	12.03	25.16	64.72	36.98	81.18	30.72	144.61	13.62	52.72	37.84	21.24	136.47	0.2	189.75	11.25	27.83	0.15	0.11	66.88	57.91	122.63	16.56	15.86	86.59	47.22
106.62	89.49	189.87	11.55	25.16	83.93	47.13	73.81	17.44	160.89	13.51	42.64	23.62	10.84	83.39	72.96	161.61	11.6	16.51	87.49	45.14	45.57	19.74	124.06	8.02	37.31	43.32	15.91
94.52	87.38	184.07	8.68	22.27	92.44	47.47	34.8	16.37	72.73	19.3	353.53	47.03	22.5	117.27	111.97	240.05	16.25	15.82	95.48	46.64	113.15	104.29	229.53	17.03	25.12	92.17	45.44
62.81	46.19	121.25	10.81	22.44	73.54	38.1	97.1	30.73	188.27	16.35	15.89	31.65	16.32	40.45	15.26	95.95	9.65	41.75	37.72	15.9	61.27	32.24	152.84	12.34	28.53	52.62	21.09
81.89	38.41	176.92	9.99	31	46.91	21.71	100.3	70.39	168.04	12.89	22.27	70.18	41.89	65.68	48.34	122.13	9.89	22.27	73.61	39.58	43.63	34.17	97.3	8.07	23.8	78.31	35.11
72.44	56.62	133.29	5.74	33.24	78.17	42.48	80.38	65.91	154.38	10.42	22.44	82	42.69	61.26	39.36	116.15	13.57	13.76	64.24	33.88	57.62	16.9	99.88	8.51	36.88	29.33	16.92
82.79	70.7	182.62	11.58	19.7	85.4	38.71	86.1	20.07	192.24	13.28	21.12	23.31	10.44	58.13	51.08	102.57	5.71	40.58	87.88	49.81	70.81	57.24	153.7	10.62	23.39	80.84	37.24
103.87	89.38	215.39	15.93	21.16	86.05	41.5	51.36	45.02	75	3.67	26.52	87.65	60.02	80.28	44.5	157.64	11.38	24.35	55.43	28.23	78.19	17.43	138.92	12.53	18.36	22.29	12.54
104.86	93.34	182.13	11.5	23.8	89.01	51.25	29.25	9.66	58.51	6.26	33.01	33.04	16.51	145	140.54	167.59	8.11	27	96.93	83.86	87.4	46.62	150.51	16.16	24.93	53.34	30.97
91.35	69.92	198.87	13.06	29.57	76.54	35.16	67.01	59.16	143.8	10.83	23.39	88.29	41.14	92.77	86.65	182.71	12.45	24.64	93.4	47.42	66.93	42.1	138.32	11.68	27.88	62.91	30.44
68	34.98	117.05	6.9	29.41	51.45	29.89	67.88	39.51	131.22	11.05	18.36	58.21	30.11	59.27	19.06	123.67	10.24	20.4	32.16	15.41	47.27	19.89	96.67	8.32	25.16	42.07	20.57
85.75	74.13	195.38	15.12	21.08	86.45	37.94	149.97	140.78	230.1	13.52	35.36	93.87	61.18	72.72	40.43	162.56	15.34	22.08	55.6	24.87	100.39	65.56	224.64	20.13	16.51	65.3	29.18
75.64	17.87	135.76	32.15	23.12	23.62	13.16	42.64	17.11	109.31	6.81	40.36	40.11	15.65	73.46	64.66	111.74	5.96	30.26	88.02	57.86	78.01	71.22	150.68	9.17	24.35	91.3	47.27
71.61	63.15	151.15	9.12	25.45	88.18	41.78	45.11	22.36	104.9	8.22	47.46	49.56	21.31	91.19	49.31	165.66	13.24	15.67	54.07	29.76	119.38	107.7	220.01	17.66	24.35	90.21	48.95
83.14	74.13	164.34	11.09	19.63	89.17	45.11	23.52	18.4	49.62	3.04	40.36	78.23	37.07	130.89	99.34	263.69	12.58	28.46	75.89	37.67	66.22	18.78	111.36	5.47	33.7	28.37	16.87
83.02	76.4	155.8	10.83	25.16	92.03	49.04	88.45	38.37	155.78	9.98	35.77	43.37	24.63	90.07	48.6	188.45	14.48	38.08	53.96	25.79	157.03	136.02	320.53	18.75	23.39	86.62	42.44
82.39	74.59	157.15	9.8	21.76	90.53	47.46	195.3	173.37	331.82	21.63	16.32	88.77	52.25	72.41	33.05	154.32	8.59	32.82	45.64	21.42	103.29	97.98	195.57	14.78	21.08	94.85	50.1
16.11	10.23	36.78	10.49	169.32	63.47	27.8	50	32.2	108.39	8.72	16.32	64.4	29.7	43.56	21.01	88.13	5.57	25.16	48.23	23.84	53.99	47.73	107.14	8.09	27.14	88.4	44.55
85.56	74.27	143.07	8.34	27.07	86.8	51.91	96.78	17.63	159.59	11.62	19.04	18.22	11.05	110.12	69.92	243.79	13.49	29.51	63.5	28.68	114.94	86.31	227.26	15.9	18.85	75.09	37.98
87.2	71.03	114.47	4.91	33.66	81.46	62.05	77.83	11.63	136.27	10.35	44.2	14.94	8.53	92.41	77.45	160	7.89	22.44	83.81	48.4	32.09	19.8	73.97	9.46	41.48	61.71	26.77
91.34	77.96	156.5	12.96	19.68	85.35	49.81	45.59	40.2	69.14	3.83	30.26	88.18	58.14	53.25	39.74	117.4	7.04	32.33	74.62	33.85	149.27	138.35	317.32	16.95	21.08	92.68	43.6
64.68	32.52	117	9.63	23.8	50.27	27.79	119.01	60.35	245.88	16.62	37.4	50.71	24.55	34.56	27.36	68.98	3.93	22.27	79.19	39.67	33.49	23.28	91.24	6.53	40.36	69.53	25.52
59.4	50.71	128.96	17.08	13.6	85.36	39.32	112.87	100.74	190.73	13.42	22.7	89.25	52.82	51.65	10.99	102.81	10.22	38.68	21.27	10.69	150.36	138.37	236.73	19.37	37.83	92.03	58.45
86.18	61.79	174.91	14.92	24.48	71.7	35.33	67.27	54.53	127.49	8.82	21.12	81.06	42.77	160.42	156.92	184.03	6.09	28.86	97.82	85.27	140.47	128.39	302.93	12.53	25.46	91.4	42.38
120.6	94.44	205.9	13.68	20.18	78.31	45.86	60.74	54.69	97.32	6.84	19.48	90.05	56.2	129.39	118.9	257.08	12.47	25.16	91.89	46.25	84.15	36.45	139.23	10.29	33.32	43.31	26.18
67.62	47.39	145.99	13.06	19.95	70.08	32.46	72.74	23.48	142.26	8.79	32.64	32.28	16.5	97.54	39.73	163.17	9.6	36.72	40.73	24.35	66.91	54.36	176.14	13.41	25.74	81.24	30.86
92.19	85.05	181.03	12.99	23.47	92.25	46.98	140.69	137.16	206.7	12.1	22.53	97.49	66.36	122.54	93.68	245.42	14.97	29.24	76.45	38.17	147.24	25.86	204.26	19.89	42.64	17.57	12.66
91.86	39.19	219.09	20.96	32.46	42.66	17.89	126.16	104.08	263.2	19.17	20.74	82.5	39.54	57.66	22.67	112.08	8.44	36.33	39.32	20.23	52.88	31.03	130.56	7.64	38.27	58.68	23.77
121.63	89.97	265.78	16.23	29.28	73.97	33.85	60.14	44.54	121.22	9.71	36.04	74.06	36.74	106.78	81.13	182.12	11.76	25.75	75.98	44.55	48.24	30.65	147.61	9.83	24.73	63.53	20.76
97.89	87.71	170.99	9.4	29.92	89.61	51.3	111.62	38.87	246.66	14.22	46.77	34.82	15.76	172.13	170.42	181.5	4.33	28.2	99.01	93.9	127.39	95.44	206.92	21.2	23.69	74.92	46.12
100.25	69.19	233.85	16.36	26.18	69.02	29.59	46.91	31.71	86.84	10.72	19.48	67.59	36.51	100.7	83.79	187.78	13.29	20.4	83.21	44.62	81.78	75.07	205.27	12.41	19.7	91.8	36.57
75.06	30.74	180.93	10.1	33.82	40.96	16.99	66.28	8.68	132.56	8.73	37.83	13.1	6.55	66.32	59.19	127.09	8.55	23.8	89.24	46.57	99.12	76.44	218.65	22.77	27.2	77.12	34.96
102.72	86.89	242.44	12.87	23.8	84.59	35.84	18.82	17.26	49.75	4.1	16.51	91.71	34.7	137.64	108.34	272.18	20.83	23.12	78.71	39.8	101.61	86.27	228.15	17.92	27.88	84.9	37.81
97.88	83.09	214.06	11.09	31.38	84.89	38.82	120.07	76.52	238.35	12.89	29.49	63.73	32.11	60.11	4.54	131.72	13.08	27.78	7.56	3.45	84.33	55.57	224.7	16.54	39.39	65.89	24.73
112.12	52.15	217.18	15.65	28.56	46.51	24.01	44.84	13.08	75.89	5.76	70.04	29.18	17.24	30.68	19.98	85.71	8.11	28.56	65.13	23.32	107.45	77.15	232.06	16.78	23.8	71.8	33.25
80.86	71	175.91	9.88	17.68	87.8	40.36	29.95	21.24	54.8	4.91	33.4	70.91	38.75	66.46	24.72	135.04	11.66	19.72	37.2	18.31	155.66	139.26	288.21	14.65	32.33	89.47	48.32
72.1	64.4	169.67	10.84	23.39	89.32	37.96	85.63	56.98	173.75	16.42	23.8	66.53	32.79	56.16	44.18	109.74	10.08	23.12	78.66	40.26	113.49	102.53	251.28	21.59	20.87	90.35	40.8
83.71	64	151.98	10.84	25.16	76.46	42.11	74.97	64.26	140.76	9.81	16.32	85.72	45.66	68.71	6.37	149.53	7.8	58.48	9.28	4.26	69.76	49.88	154.7	10.51	33.79	71.5	32.24
115.42	107.23	201.72	11.57	22.44	92.91	53.16	88.58	68.26	203.48	14.48	23.12	77.06	33.55	69.52	60.7	146.42	10.72	24.76	87.32	41.46	39.16	22.42	130.55	9.5	44.02	57.26	17.18
81.52	70.05	188.23	13.83	27.2	85.93	37.21	105.46	81.6	229.34	11.97	32.31	77.37	35.58	68.21	52.92	143.71	10.69	26.29	77.58	36.82	20.56	9.5	57.5	3.76	45.92	46.2	16.52
64.91	46.55	160.39	14.2	24.93	71.71	29.02	61.12	18.81	130.27	8.68	38.99	30.78	14.44	78.75	64.75	146.2	10.96	20.4	82.22	44.29	60.62	23.13	104.42	9.88	19.95	38.15	22.15
60.66	48.78	155.09	8.97	37.31	80.41	31.45	112.42	91.67	212.53	14.92	25.34	81.55	43.13	51.86	23.14	109.83	9.15	26.44	44.61	21.06	122.65	102.39	258.18	14.85	19.95	83.48	39.66
94.11	84.22	203.49	13.51	16.32	89.49	41.39	93.63	65.78	200.44	14.99	24.48	70.26	32.82	119.14	18.17	290.56	16.67	55.71	15.26	6.26	67.29	59.27	125.45	9.77	16.51	88.09	47.25
99.37	87.14	177.53	11.82	25.23	87.69	49.08	171.8	134.55	284.07	12.35	41.48	78.32	47.37	117.64	101.31	223.64	22.48	24.48	86.11	45.3	104.5	89.9	220.89	15.5	22.35	86.02	40.7
121.92	115.53	209.06	18.46	20.91	94.76	55.26	70.86	38.86	175.83	11.81	45.56	54.83	22.1	97.61	83.85	197.97	11.71	21.12	85.9	42.35	125.13	112.61	274.82	17.03	18.36	90	40.98
97.95	91.49	138.23	7.92	28.72	93.41	66.19	49.95	34.36	101.84	10.19	28.49	68.8	33.74	63.23	40.84	139.95	10.72	30.6	64.58	29.18	97.73	71.03	148	8.2	26.23	72.68	47.99
88.23	49.3	194.94	14	31.17	55.88	25.29	59.38	34.1	155.03	10.53	38.72	57.42	21.99	61.9	22.88	121.37	7.74	50.79	36.96	18.85	145.94	116.66	285.16	15.09	27.2	79.93	40.91
62.71	56.19	110.77	9.43	24.22	89.6	50.72	85.88	48.22	212.44	18.02	49.75	56.15	22.7	41.13	33.27	94.31	9.31	22.7	80.9	35.28	53.93	27.32	138.38	11.67	49.52	50.67	19.75
89.69	80.8	171.12	9.26	21.08	90.08	47.22	82.32	79.23	96.81	3.99	21.37	96.25	81.84	24.48	16.29	70.76	4.37	56.4	66.54	23.02	153.9	144.15	256.6	10.18	36.45	93.66	56.18
87.54	48.61	166.24	13.36	41.48	55.54	29.24	72.48	35.35	164.07	9.1	35.08	48.76	21.54	77.71	35.3	171.42	11.71	43.88	45.43	20.59	109.67	95.77	260.82	14.66	20.4	87.33	36.72
86.18	77.13	172.54	11.69	21.76	89.5	44.7	67.97	52.51	156.17	15.95	24.48	77.26	33.63	66.74	40.42	138.37	9.24	30.83	60.57	29.21	99.87	92.89	213.61	14.71	16.19	93.01	43.49
87.7	60.44	190.08	11.96	25.84	68.92	31.8	59.46	17.13	142.55	9.08	52.1	28.82	12.02	50.54	29.47	113.17	8.4	33.48	58.3	26.04	160.4	142.75	253.67	11.84	30.63	89	56.27
85.18	19.47	175.84	11.61	23.66	22.86	11.07	72.31	56.8	137.47	9.72	24.93	78.55	41.32	69.17	45.93	163.59	10.66	40.8	66.39	28.07	27.35	9.81	53.92	4.05	65.28	35.88	18.2
68.57	55.38	153.36	10.29	21.57	80.77	36.11	70.31	15.25	138.02	11.34	24.48	21.69	11.05	63.97	55.42	127.9	8.48	20.4	86.63	43.33	66.61	25.78	221.24	15.2	37.83	38.7	11.65
66.68	54.68	144.19	9.46	31.96	82	37.92	67.24	57	120.26	7.37	22.29	84.78	47.4	72.33	23.03	140.87	8.53	39.65	31.84	16.35	117.99	108.24	275.43	20.7	28.2	91.74	39.3
106.06	62.55	288.01	25.9	17.1	58.98	21.72	141.63	111.44	279.47	15.38	23.39	78.68	39.88	49.35	42.18	114.04	9.95	24.22	85.48	36.99	31.64	16.26	81.27	8.13	53.72	51.39	20.01
65.06	59.72	117.67	6.61	25.16	91.79	50.76	64.11	40.5	133.8	9.03	32.11	63.18	30.27	32.38	29.59	46.85	3.41	23.66	91.4	63.16	37.53	30.34	69.53	5.43	25.16	80.86	43.64
78.96	74.32	120.15	8.12	22.44	94.13	61.86	65.14	11.16	135.59	13.29	15.13	17.13	8.23	55.47	39.23	135.19	11.1	22.44	70.73	29.02	52.75	24.33	131.4	19.51	29.92	46.13	18.52
81.64	67.65	163.62	10.84	33.09	82.87	41.35	85.99	62.38	162.45	12.71	24.76	72.54	38.4	126.17	76.06	217.47	16.68	19.04	60.29	34.98	61.79	23.5	138.41	20.1	22.7	38.03	16.98
71.51	32.4	171.1	11.75	46.24	45.31	18.94	48.13	21.3	109.87	7.4	25.95	44.26	19.39	53.52	11.16	159.98	8.82	43.83	20.86	6.98	143.88	97.13	332.4	16.47	30.61	67.5	29.22
81.39	63.28	182.42	16.2	25.01	77.75	34.69	102.04	90.56	215.54	16.42	21.94	88.75	42.02	56.26	48.05	91.25	6.09	21.76	85.41	52.66	86.08	66.29	184.07	11.45	34.19	77.02	36.02
125.54	14.15	203.86	9.47	42.24	11.27	6.94	66.45	19.59	160.6	10.34	59.84	29.49	12.2	57.82	16.36	118.09	9.81	31.64	28.3	13.86	30.49	29.08	45.95	3.3	19.95	95.37	63.29
107.92	64.5	181.82	11.17	35.36	59.77	35.48	54.12	39.78	127.62	11.19	20.4	73.49	31.17	85.97	43.93	197	15.75	25.05	51.1	22.3	180.85	162.11	367.51	20.04	24.07	89.64	44.11
120.14	107.66	211.68	12.02	22.96	89.61	50.86	147.21	72.78	294.07	21.52	27.83	49.44	24.75	66.83	12.45	170.77	17.56	34.83	18.63	7.29	152.07	139.41	310.42	20.12	15.82	91.67	44.91
79.52	71.49	182.17	9.72	20.32	89.91	39.24	68.31	32.7	142.19	11.9	42.16	47.88	23	45.79	11.86	90.26	7.86	42.84	25.9	13.14	33.74	11.43	61.63	3.06	36.45	33.87	18.54
77.37	14.92	129.46	12.14	38.52	19.28	11.52	108.86	89.36	222.83	10.46	34.39	82.09	40.1	96.24	56.36	195.61	11.45	34.19	58.56	28.81	90.36	64.84	220.58	13.49	29.92	71.76	29.4
52.48	27.56	95.31	7.87	28.53	52.51	28.92	105.29	36.18	229.81	14.58	48.01	34.36	15.74	106.7	63.11	230.15	17.69	23.12	59.15	27.42	51.67	11.39	97.61	6.84	69.69	22.04	11.67
92.12	80.17	164.93	9.87	25.36	87.04	48.61	54.44	18.45	104.53	10.95	26.14	33.89	17.65	102.05	53.54	219.66	12.55	29.24	52.46	24.37	112.42	91.54	230.3	15.42	26.44	81.43	39.75
86.26	42.08	176.67	9.8	37.83	48.79	23.82	62.55	7.88	126.21	8.52	37.83	12.59	6.24	99.48	91.74	196.76	15.55	23.27	92.23	46.63	23.16	13.17	86.05	6.22	52.84	56.88	15.31
105.42	91.07	190.21	10.64	27.2	86.39	47.88	84.57	78.62	165.21	13.36	27.51	92.96	47.59	103.36	90.01	200.92	15.26	16.32	87.09	44.8	86.85	62.92	123.82	5.43	29.92	72.45	50.81
88.78	81.58	188.36	13.63	23.8	91.89	43.31	124.1	22.8	210.97	11.36	42.16	18.37	10.81	119.21	64.02	236.45	17.8	18.57	53.71	27.08	135.41	113.92	279.99	14.72	29.58	84.13	40.69
103.7	98.55	171.22	14.43	14.96	95.03	57.56	78.08	68.26	132.26	11.54	24.76	87.43	51.61	46.05	20.11	95.32	8.65	31.28	43.67	21.1	79.33	59.71	183.34	17.19	25.34	75.26	32.57
96.42	58.26	192.98	12.61	22.16	60.42	30.19	90.07	42.19	197.52	12.26	43.83	46.84	21.36	75.45	39.4	135	11.64	38.52	52.22	29.19	147.06	139.02	254.78	15.94	26.59	94.53	54.56
111.48	92.29	219.71	12.65	22.01	82.78	42	68.65	32.72	126.03	8.86	28.2	47.66	25.96	138.2	117.58	259.02	14.22	23.8	85.08	45.39	68.58	30.44	202.22	20.1	33.86	44.38	15.05
52.78	14.7	92.04	4.93	41.53	27.86	15.97	65.31	53.99	126.99	9.86	22.01	82.66	42.51	68.07	51.61	132.29	8.1	20.21	75.81	39.01	43.51	25.69	105.41	10.47	103.17	59.05	24.37
72.13	64.05	130.93	11.74	14.96	88.79	48.92	152.81	126.22	299.28	20.38	28.89	82.6	42.18	72.21	59.33	149.52	9.81	23.8	82.16	39.68	77.49	61.81	198.62	17.16	33.32	79.76	31.12
91.28	75.95	182.08	19.9	20.43	83.21	41.71	53.96	6.16	87	6.86	24.48	11.41	7.08	113.04	65.19	240.18	18.48	29.92	57.67	27.14	51.93	17.65	87.03	5.58	37.83	33.98	20.28
53.54	15	215.12	11.78	85	28.03	6.97	69.72	48.44	165.59	13.46	37.14	69.48	29.25	87.22	26.86	190.16	16.01	25.16	30.79	14.12	103.91	95.57	228.44	15	15.64	91.98	41.84
89.49	83.97	150.63	12.87	25.39	93.83	55.75	53.97	46.84	134.92	8.64	16.32	86.79	34.72	89.06	45.87	152.41	16.44	26.52	51.5	30.09	129.58	108.42	186.92	12.41	13.65	83.67	58
88.42	74.95	179.46	8.69	32.64	84.77	41.77	86.26	48.01	179.78	10.47	40.58	55.65	26.7	175.42	167.45	187	6.25	19.95	95.46	89.54	138.75	112.6	293.71	18.15	19.04	81.15	38.34
91.74	85.13	176.5	13.92	16.51	92.8	48.24	51.3	21.71	108.87	11.35	25.74	42.32	19.94	69.43	49.37	174.88	10.49	18.48	71.11	28.23	156.14	118.42	284.12	18.09	26.99	75.84	41.68
102.24	33.4	209.2	20.8	27.51	32.67	15.97	67.92	39.23	155.81	9.49	42.84	57.75	25.18	59.12	38.1	136.61	9.23	20.4	64.44	27.89	83.78	70.98	204.3	10.54	28.2	84.72	34.74
22.22	11.86	53.41	7.13	23.8	53.37	22.2	79.66	36.1	152.92	11.11	33.4	45.32	23.61	77.69	60.77	167	14.52	23.07	78.22	36.39	70.46	44.34	151.1	8.8	33.01	62.93	29.34
106.3	95.64	182.21	9.27	23.8	89.97	52.49	74.06	42.24	172.34	15.06	31.28	57.03	24.51	70.5	36.83	137.8	9.75	50.32	52.25	26.73	55.88	32.74	109.36	9.79	23.8	58.59	29.94
91.41	84.19	218.97	16.26	14.08	92.1	38.45	73.07	59.55	148.17	13.91	16.32	81.49	40.19	67.35	13.81	149	8.36	33.09	20.5	9.27	147.17	79.1	344	16.67	30.95	53.74	22.99
85.09	77.06	157.82	7.2	32.33	90.57	48.83	109.22	101.51	207.26	10.81	34.39	92.94	48.98	92.85	76.39	188.21	14.71	23.8	82.27	40.59	122.57	110.15	278.24	16.38	21.12	89.86	39.59
57.82	7.07	105.21	7.23	31.96	12.23	6.72	59.99	48.39	126.58	10.04	28.56	80.67	38.23	166.19	127.33	308.28	15.04	35.36	76.62	41.3	111.94	45.64	140.44	13.45	19.95	40.77	32.5
44.71	19.17	129.16	13.13	57.68	42.89	14.85	90.53	76.78	185.62	12.03	20.4	84.8	41.36	64.12	55.37	121.82	7.98	21.23	86.35	45.45	45.89	24.3	72.74	6.15	21.57	52.95	33.4
78.08	66.09	206.33	13.32	23.12	84.65	32.03	71.65	60.44	166.54	13.13	17	84.35	36.29	111.04	62.16	203.46	10.81	33.48	55.98	30.55	179.4	91.21	335.52	16.5	31.22	50.84	27.19
109.62	84.01	259.14	24.77	14.96	76.64	32.42	130.15	122.71	215.62	11.17	30.95	94.28	56.91	68.72	50	146.32	14	29.92	72.76	34.17	165.63	154.9	296.45	15.59	38.01	93.52	52.25
80.5	39.47	160.23	18.22	25.84	49.04	24.64	65.16	41.08	167.5	9.51	46.08	63.03	24.52	120.46	35.32	224.18	14.93	30.26	29.32	15.75	102.67	95.39	218.09	16.89	21.76	92.91	43.74
109.77	90.88	223.77	13.97	35.49	82.79	40.61	82.81	66.63	204.05	12.85	30.26	80.46	32.66	107.79	47.77	223.65	19.08	31.31	44.32	21.36	57.03	19.64	89.17	8.67	45.39	34.44	22.02
92.84	37.83	182.5	13.02	25.19	40.75	20.73	73.59	56.26	185.6	14.19	44.17	76.44	30.31	60.69	39.13	150.83	11.37	32.48	64.48	25.94	114.93	91.07	262.65	16.34	22.7	79.24	34.67
87.78	41.99	183.77	16.17	25.84	47.83	22.85	9.35	7.8	18.16	1.07	29.92	83.47	42.94	160.23	136.21	313.54	21.43	29.92	85.01	43.44	128.04	44.5	309.12	19.75	19.72	34.75	14.39
59.82	34.72	133.21	8.36	37.4	58.03	26.06	60.6	28.52	128.18	7.63	26.82	47.06	22.25	97.52	13.4	241.72	14.22	29.58	13.74	5.54	51.86	30.99	95.92	11.08	23.07	59.76	32.31
92.13	78.56	206.07	12.17	23.8	85.27	38.12	124.38	43.96	312.52	19.3	48.09	35.35	14.07	118.44	63.66	280.44	18.87	17.64	53.74	22.7	41.42	24.21	91.5	8.13	32.33	58.44	26.46
63.71	53.59	120.68	7.55	30.61	84.11	44.4	93.21	65.62	196.72	15.7	25.84	70.41	33.36	62.61	47.76	107.82	9.95	26.82	76.28	44.3	115.23	100.72	247.27	15.33	19.95	87.41	40.73
100.65	97.15	131.1	7.92	14.78	96.52	74.11	66.03	37.11	149.92	9.38	36.05	56.21	24.75	55.33	23.2	155.83	11.33	36.88	41.93	14.89	23.16	17.55	66.81	3.67	35.2	75.78	26.26
100.96	64.02	233.9	15.66	21.57	63.41	27.37	91.63	16.37	160.16	10.84	36.04	17.86	10.22	124.49	102.87	238.64	14.67	19.48	82.64	43.11	32.44	24.47	92.74	8.74	35.36	75.43	26.39
105.5	38.35	194.62	11.27	34.09	36.35	19.7	71.66	44.67	151.1	16.88	21.37	62.34	29.57	89.9	77.86	162.95	26.49	17	86.61	47.78	94.01	82.02	195.03	13.15	17.88	87.24	42.05
86.2	77.91	156.08	9.28	24.64	90.38	49.92	72.98	67.37	110.11	8.55	15.15	92.31	61.18	95.94	32.34	181.26	13.94	24.93	33.71	17.84	47.19	22.11	86.79	8.85	20.63	46.85	25.47
73.67	43.47	165.87	15.91	26.44	59.01	26.21	97.65	38.53	200.62	12.22	38.52	39.46	19.21	38.47	31.09	90.91	6.44	39.18	80.81	34.2	101.57	77.36	210.33	14.23	23.54	76.17	36.78
79	68.07	130	6.36	26.52	86.16	52.36	52.87	33.48	122.3	6.95	37.4	63.32	27.38	98.23	40.13	199.09	15.56	40.83	40.86	20.16	130.89	117.65	259.36	12.9	25.84	89.88	45.36
92.42	86.52	200.72	14.4	14.96	93.61	43.1	75.95	57.65	123.71	8.2	26.14	75.9	46.6	68.41	40.34	125.28	6.46	32.64	58.96	32.2	119.29	50.59	229.19	15.13	32.85	42.41	22.07
116.38	104.13	231.77	14.5	21.76	89.47	44.93	130.95	98.55	222.51	11.8	23.51	75.26	44.29	117.72	113.76	195.69	12.56	20.18	96.63	58.13	28.91	7.41	77.84	8.37	37.57	25.62	9.52
78.28	15.91	138.24	8.97	58.48	20.33	11.51	70.87	32.03	141.7	14.24	24.68	45.2	22.6	15.01	11.52	24.98	1.09	34.98	76.74	46.1	94.85	91.61	183.69	8.86	21.08	96.58	49.87
97.85	92.49	180.05	12.39	13.6	94.53	51.37	89.91	64.36	157.69	12.48	23.02	71.59	40.82	54.25	17.58	116.25	8.38	57.02	32.41	15.12	115.17	99.56	243.38	13.09	27.46	86.44	40.91
105.32	96.03	158.16	13.1	21.76	91.18	60.72	64.11	53.95	138.44	8.11	25.84	84.16	38.97	59.27	38.03	145.41	13.56	27.14	64.16	26.16	95.81	86.9	174.67	8.82	25.93	90.7	49.75
99.43	37.86	200.93	13.1	35.9	38.07	18.84	102.64	93.89	184.04	11.33	17.6	91.48	51.02	62.5	60.66	73.64	3.22	18.79	97.06	82.38	57.22	19.95	115.96	15.42	35.76	34.87	17.21
94.59	83.69	170.93	11.35	18.36	88.48	48.96	76.34	26.26	141.88	8.26	43.84	34.4	18.51	48.23	22.33	109.42	8.35	49.4	46.31	20.41	97.61	89.4	162.16	12.57	14.28	91.59	55.13
100.97	81.19	207.81	10.37	32.01	80.41	39.07	72.5	21.96	155.68	11.22	39.21	30.3	14.11	71.66	54.86	141.94	10.65	27.38	76.55	38.65	71.15	62.98	143.88	7.54	35.36	88.52	43.78
54.34	23.33	156.94	11.86	61.28	42.94	14.87	160.1	156.48	197.49	7.96	31.96	97.74	79.24	84.69	26.33	137.1	19.07	36.04	31.09	19.2	143.56	122.35	277.13	12.43	25.84	85.22	44.15
90.88	81.9	174.55	14.68	21.37	90.12	46.92	64.44	29.26	115.33	8.49	41.54	45.4	25.37	112.31	32.43	182.23	13.38	35.9	28.88	17.8	151.55	142.57	253.55	13.33	34.79	94.07	56.23
102.32	83.55	224.61	17.43	22.8	81.65	37.2	130.23	29.44	247.73	12.99	45.9	22.61	11.88	109.87	17.69	229.36	15.97	43.33	16.1	7.71	107.56	94.7	217.59	13.23	23.51	88.04	43.52
79.39	67.31	178.97	15.49	17	84.79	37.61	70.47	54.06	168.64	16.35	43.08	76.72	32.06	48.96	43.97	109.99	8.82	16.51	89.8	39.97	77.57	65.76	178.8	13.6	24.76	84.78	36.78
56.36	48.02	100.13	6.68	23.94	85.21	47.96	91.7	63.69	182.16	12.88	20.76	69.46	34.96	55.43	42.39	146.66	10.95	28.42	76.47	28.9	78.43	24.99	143.33	14.19	18.6	31.87	17.44
113.59	82.89	155.59	25.03	18.36	72.97	53.28	91.68	89.98	129.77	6.47	29.41	98.15	69.33	72.72	59.49	209.82	14.87	23.71	81.81	28.35	45.27	15.99	92.25	10.66	23.66	35.31	17.33
86.71	79.13	149.76	8.93	36.88	91.25	52.84	54.87	41.68	119.14	7.41	36.68	75.96	34.98	62.74	5.75	118.85	10.64	45.39	9.16	4.84	134.29	128.55	278.86	15.41	28.16	95.72	46.1
90.46	69.13	194.44	11.68	31.96	76.42	35.55	61.28	53.85	126.97	8.7	27.2	87.88	42.42	96.06	46.52	182.73	12.31	25.84	48.44	25.46	123.31	96.73	232.74	12.27	31.96	78.45	41.56
85.2	78.34	136.42	9.91	21.82	91.95	57.43	64.88	56.18	156.99	11.06	25.34	86.6	35.78	57.9	25.91	106.63	11.87	20.4	44.76	24.3	120.08	113.65	305.24	23.85	29.57	94.65	37.23
79.83	67.92	158.87	14.14	21.76	85.08	42.75	53.9	41.74	106.67	8.26	24.87	77.43	39.13	151.66	123.42	280.63	15.24	37.4	81.38	43.98	71.49	59.42	147.56	12.61	21.76	83.11	40.27
89.56	31.37	147.85	10.21	29.22	35.03	21.22	98.72	84.04	203.27	18.53	21.76	85.14	41.35	148.95	58.33	316.73	18.99	38.72	39.16	18.42	121.34	111.19	238.46	12.67	26.51	91.64	46.63
169.99	166.06	194.33	7.95	16.38	97.69	85.46	86.95	79.48	174.42	8.72	37.14	91.41	45.57	125.59	66.35	265.33	23.16	25.74	52.83	25.01	88.48	72.77	200.18	13.59	26.44	82.25	36.35
93.75	89.93	180.44	11.04	26.52	95.93	49.84	27.46	5.92	56.3	3.73	35.36	21.58	10.52	97.51	6.53	160.67	9.19	47.6	6.69	4.06	72.99	57.54	161.25	9.79	18.74	78.83	35.68
33.55	18.94	75.6	8.46	26.82	56.44	25.05	36.85	10	99.02	7.55	58.43	27.13	10.1	65.43	13.47	134.66	10.33	43.33	20.59	10	68.42	4.8	112	12.67	23.12	7.01	4.28
87.06	74.02	175.01	13.95	23.39	85.03	42.3	85.09	49.4	180.94	12.4	31.28	58.06	27.3	38.02	35.4	59.19	3.17	34.09	93.12	59.81	144.37	123.28	239.61	12.62	38.27	85.4	51.45
113.96	99.04	221.47	12.84	26.52	86.9	44.72	59.8	11.4	105.48	5.63	40.12	19.07	10.81	74.99	36.14	158.72	11.3	15.25	48.19	22.77	106.99	91.89	244.05	22.27	27.2	85.89	37.65
43.45	34.3	92.01	13.52	33.4	78.94	37.28	44.2	35.89	102.66	13.75	14.61	81.2	34.96	49.49	29.51	139.35	11.13	14.31	59.63	21.18	30.45	10.28	81.26	5.33	43.83	33.75	12.65
93.19	83.61	163.94	10.1	21.82	89.72	51	96.96	33.12	210.99	12.84	38.72	34.16	15.7	67.05	38.1	184.51	11.1	35.36	56.81	20.65	140.14	123.94	274	16.88	28.56	88.44	45.23
35.6	25.87	79.43	7.88	28.53	72.65	32.57	50.44	28.98	134.04	8.75	26.52	57.45	21.62	58.16	9.23	148.81	10.72	63.24	15.87	6.2	42.46	32.46	109.9	10.43	17	76.45	29.54
93.88	82.57	176.25	9.07	30.95	87.95	46.85	95.49	88.45	157.99	10.21	14.96	92.63	55.98	51.78	19.89	117.88	9.32	31.28	38.41	16.87	121.67	87.75	224.99	15	24.81	72.12	39
104.62	98.83	176.11	8.85	26.13	94.46	56.12	52.49	15.38	106.95	10.29	40.13	29.3	14.38	75.44	41.3	185.79	11.37	20.4	54.74	22.23	154.85	129.92	261.26	11.92	27.92	83.9	49.73
58.99	48.69	117.9	9.12	21.76	82.54	41.3	74.77	49.26	171.55	24.37	26.44	65.89	28.72	188.68	144.76	375.4	15.82	36.72	76.72	38.56	61.4	46.11	116.64	12.21	11.27	75.09	39.53
94.13	84.1	181.08	11.86	15.82	89.35	46.44	61.63	37.63	169.14	13.9	25.16	61.05	22.25	65.38	26.31	132.38	13.6	26.52	40.24	19.87	98.32	85.07	179.95	10.11	19.72	86.53	47.28
98.52	38.46	263.3	18.62	23.8	39.04	14.61	64.15	46.25	133	8.94	32.33	72.1	34.77	84.12	58.02	202.61	13.96	26.75	68.97	28.64	37.83	20.05	115.68	9.05	50.79	53.01	17.33
152.46	138.82	265.64	11.92	38.27	91.05	52.26	46.74	33.38	88.07	9.02	26.44	71.42	37.9	72.37	49.59	137.49	10.11	24.22	68.52	36.07	58.85	50.35	133.24	11.45	23.8	85.56	37.79
62.72	17.22	110.14	10.05	21.08	27.45	15.63	127.74	78.63	286.86	19.35	22.44	61.56	27.41	91.24	53.69	220.41	20.33	28.56	58.84	24.36	133.95	121.86	266.57	15.41	22.27	90.98	45.72
114.41	103.64	225.64	16.25	23.94	90.58	45.93	52.51	34.51	120.33	9.25	30.28	65.72	28.68	80.19	63	165.32	18.17	22.7	78.57	38.11	68.4	60.89	182.03	13.89	17	89.02	33.45
83.47	61.08	177.23	16.28	17	73.17	34.46	138.31	119.98	228.62	14.57	24.48	86.75	52.48	54.07	28.11	125.36	9.67	23.8	51.99	22.43	60.58	55.26	98.51	5.29	17.68	91.21	56.09
103.98	85.98	237.55	15.19	21.76	82.69	36.2	76.71	28.15	194.68	17.47	20.66	36.69	14.46	104.09	78.09	190.37	12.02	25.84	75.02	41.02	155.33	124.09	373.12	15.63	19.95	79.89	33.26
122.02	110.83	219.69	12.46	21.08	90.83	50.45	88.41	54.36	178.19	23.2	35.31	61.48	30.5	63.69	28.1	99.97	7.71	32.64	44.13	28.11	48.25	16.1	77.81	7.49	21.08	33.37	20.69
42.24	26.93	102.84	8.18	23.12	63.74	26.18	44.52	2.4	83.42	17.15	23.66	5.39	2.87	74.52	38.75	124.78	8.56	40.58	52	31.05	119.71	99.12	293.62	17.59	23.01	82.8	33.76
97.24	44.53	183.71	13.09	22.54	45.8	24.24	83.32	78.47	149.58	9.23	20.94	94.17	52.46	70.59	22.66	173.34	10.72	48.76	32.1	13.07	101.08	72.14	213.41	15.28	25.16	71.37	33.8
35.56	15.96	97.3	4.93	40.58	44.88	16.4	58.72	41.76	140.44	7.85	42.16	71.12	29.74	68.58	33.9	156.84	15.73	37.4	49.43	21.61	154.69	134.52	285.38	13.58	26.44	86.96	47.14
148.06	129.32	274.4	15.92	23.23	87.34	47.13	69.65	59.12	126.47	11.22	16.32	84.87	46.74	70.76	54.36	139.83	12.89	28.16	76.82	38.88	113.24	106.11	167.02	9.16	36.13	93.7	63.53
71.69	55.94	158.36	7.9	36.18	78.03	35.33	86.6	73.18	186.28	11.52	34.39	84.5	39.28	143.19	123.55	272.27	11.76	26.33	86.28	45.38	56.75	49.23	117.05	10.38	22.85	86.75	42.06
128.38	115.32	234.87	13.42	35.36	89.82	49.1	77.02	64.52	143.64	12.96	21.63	83.77	44.92	105.83	69	270.99	24.09	16	65.2	25.46	82.27	75.69	207.95	11.84	29.92	92	36.4
98.39	34.74	182.18	10.36	30.95	35.31	19.07	96.59	51.19	162.97	11.94	37.57	53	31.41	34.57	22.27	71.47	10.75	14.44	64.42	31.16	109.83	100.81	200.62	8.87	38.41	91.78	50.25
112.93	96.63	182.54	11.03	21.08	85.57	52.94	57.62	10.92	94.16	6.95	46.77	18.94	11.59	44.91	33.84	122.22	11.01	34.09	75.36	27.69	113.02	27.11	231.03	21.11	26.44	23.98	11.73
171.74	168.73	194.46	10.46	13.6	98.25	86.77	55.01	32.28	109.16	6.59	35.49	58.67	29.57	77.42	56.78	155.13	11.37	16.75	73.34	36.6	72.62	30.78	162.35	11.62	32.33	42.38	18.96
89.33	66.53	153.57	13.84	25.78	74.48	43.33	81.34	18.89	152.09	9.9	24.48	23.22	12.42	53.27	43.11	136.78	11.56	26.44	80.93	31.52	105.83	90.39	243.85	16.32	20.4	85.41	37.07
113.36	92.18	235.13	15.05	32.33	81.31	39.2	82.56	58.85	158.02	11.01	25.16	71.29	37.25	63.45	24.63	134.51	17.91	15.67	38.83	18.31	18.74	10.04	42.69	2.9	41.96	53.57	23.52
98.46	84.75	187.89	9.5	27.2	86.08	45.11	47.98	19.04	97.43	6.11	46.86	39.69	19.54	61.82	31.46	149.13	10.55	33.66	50.89	21.09	15.81	8.53	51.34	3.08	44.88	53.94	16.62
86.32	77.21	184.93	10.85	24.64	89.45	41.75	127.74	85.68	267.9	15.21	29.22	67.07	31.98	72.83	35.47	160.42	9.31	40.8	48.7	22.11	89.83	63.81	226.56	11.23	31.64	71.04	28.17
74.39	58.87	139.67	9.76	18.47	79.14	42.15	64.74	57.63	129.11	9.17	24.48	89.01	44.63	70.88	50.69	160.04	10.59	23.66	71.51	31.68	132.93	113.5	228.9	13.69	33.01	85.39	49.58
22.13	15.34	47.59	13.83	45.63	69.32	32.23	39.46	14.04	102.78	7.06	44.88	35.57	13.66	58.89	39.04	151.13	12.15	25.74	66.28	25.83	59.84	53.94	135.71	9.05	23.12	90.15	39.75
97.24	57.4	194.07	26.47	25.05	59.02	29.58	141.54	124.68	243.84	12.24	27.88	88.09	51.13	103.82	97.29	155.54	11.23	11.26	93.71	62.55	21.09	9.03	51.97	3.29	40.69	42.83	17.38
103.53	98.6	178.89	10.25	23.8	95.24	55.12	47.39	29.26	123.15	7.88	21.32	61.73	23.76	91.03	28.84	178.57	16.51	35.49	31.68	16.15	139.79	118.31	291.64	15.56	22.44	84.63	40.57
133.37	105.72	261.77	16.65	19.01	79.27	40.38	42.92	27.93	68.98	4.52	36.04	65.06	40.48	68.95	21.75	130.2	9.73	46.08	31.54	16.7	63.83	40.67	139.57	9.31	32.01	63.72	29.14
66.68	56.85	140.41	11.63	29.92	85.27	40.49	85.1	75.34	146.26	10.75	22.35	88.53	51.51	68.12	54.71	164.43	9.16	21.12	80.31	33.27	128.26	83.62	255.09	17.14	19.71	65.2	32.78
94.84	75.93	153.11	13.96	15.96	80.06	49.59	65.59	25.88	106.41	5.97	39.21	39.46	24.32	69.77	22.46	144.49	14.13	20.87	32.19	15.55	185.63	175.27	319.2	14.78	25.16	94.42	54.91
107.06	88	207.38	14.91	31.38	82.2	42.44	69.1	60.63	110.31	12.29	21.08	87.73	54.96	100.83	80.62	207.16	10.97	30.61	79.96	38.92	84.88	73.29	179.08	10.81	32.99	86.35	40.93
103.23	89.37	181.36	11.18	23.12	86.58	49.28	168.28	164.1	190.81	15.95	16.51	97.52	86	59.92	33	118.14	12.03	14.44	55.08	27.93	41.44	26.67	109.04	17.91	21.76	64.36	24.46
92.98	14.96	145.57	12.38	19.04	16.09	10.28	54.6	23.97	121.4	7.22	32.64	43.9	19.74	59.53	29.48	142.09	11.86	24.76	49.51	20.75	146.09	136.11	264.89	13.6	20.81	93.17	51.38
75.14	66.85	132.11	7	42.24	88.97	50.6	71.2	61.4	163.69	12.67	27.07	86.24	37.51	107.22	77.58	236.86	13.91	33.01	72.36	32.75	80.4	74.39	150.64	12.43	16.32	92.52	49.38
84.61	57.62	156.56	12.05	15.13	68.1	36.81	55.31	31.38	120.64	7.7	37.4	56.74	26.01	71.62	22.61	118.36	7.41	21.08	31.56	19.1	124.24	113.27	261.87	14.2	23.01	91.17	43.25
97.17	80.35	193.5	11.12	28.89	82.69	41.53	95.08	76.71	216.49	12.41	26.44	80.68	35.43	51.46	16.5	100.88	7.99	48.71	32.06	16.35	100.86	81.19	179.24	16.71	26.11	80.5	45.3
38.47	34.65	64.69	4.2	30.95	90.07	53.56	103.68	91.81	181.53	9.83	31.34	88.55	50.57	87.2	70.41	204.04	12.97	22.27	80.74	34.51	97.38	34.2	211.72	16.02	39.2	35.12	16.15
26.63	13.71	72.61	4.79	42.03	51.49	18.88	63.42	43.79	184.17	11.77	31.28	69.05	23.78	156.4	138.1	288.63	14.8	34.68	88.3	47.85	26.97	16.86	68.47	4.4	37.4	62.49	24.62
103.65	96.08	217.09	12.1	23.23	92.69	44.26	75.57	21.11	140.57	12.63	21.76	27.94	15.02	97.4	88.01	217.72	14.72	16.32	90.36	40.42	69.53	63.6	160.23	10.13	26.52	91.47	39.69
74.61	69	118.52	11.25	27.2	92.48	58.22	85.03	74.33	133.12	6.69	29.24	87.41	55.84	144.71	114.11	305.84	13.55	32.11	78.86	37.31	112.62	91.37	206.55	13.02	16	81.13	44.24
99.16	93.72	160.41	8.9	15.64	94.51	58.42	73.2	18.83	114.87	12.35	48.96	25.73	16.4	65.15	50.07	161.23	12.94	24.07	76.85	31.05	113.59	100.54	172.21	9.8	21.28	88.52	58.38
89.48	80.68	149.23	7.2	23.2	90.17	54.07	35.13	17.5	80.34	5.58	38.52	49.8	21.78	79.34	63.32	162.04	11.06	27.33	79.81	39.08	148.96	115.94	299.48	17.11	24.48	77.83	38.71
108.3	103.24	132.01	7.6	22.05	95.33	78.21	127.76	119.22	195.88	8.88	25.05	93.31	60.87	77.52	59.19	201.47	15	22.44	76.36	29.38	15.74	11.28	55.28	2.84	37.14	71.66	20.41
30.7	11.61	64.03	4.31	45.56	37.82	18.13	62.97	39.09	117	7.55	51.59	62.08	33.41	61.36	40.89	121.66	7.59	24.07	66.63	33.61	62.89	12.92	122.7	10.1	25.05	20.55	10.53
84.66	10.84	139.88	9.73	26.29	12.81	7.75	41.3	32.88	73.88	4.37	35.08	79.62	44.51	86.32	78.39	174.12	13.83	21.08	90.82	45.02	67.39	52.59	109.12	7.31	20.63	78.04	48.2
64.81	25.44	142.05	8.96	37.4	39.24	17.91	110.77	100.68	186.32	12.08	21.76	90.89	54.03	80.37	61.65	128	10.54	18.36	76.7	48.16	50.98	15.19	99.69	6.83	27.75	29.8	15.24
109.9	83.62	215.54	12.23	30.38	76.09	38.8	37.31	9.59	67.59	4.9	28.56	25.71	14.19	129.7	120.53	225.96	11.51	36.45	92.93	53.34	161.92	140.6	302.99	14.37	30.63	86.83	46.4
91.29	76.25	176.75	12.24	24.64	83.53	43.14	40.1	29.29	121.76	7.44	25.16	73.05	24.06	44.34	38.23	78.23	4.73	26.52	86.22	48.87	105.34	57.9	231.02	34.65	29.92	54.97	25.06
106.31	85.33	175.66	13.57	19.72	80.27	48.58	113.83	31.47	279.68	19.02	20.4	27.65	11.25	86.69	75.81	180.07	10.36	22.27	87.45	42.1	114.88	91.34	235.81	17.23	24.48	79.51	38.74
109	99.06	186.59	8.57	35.36	90.88	53.09	83.83	75.63	142.43	8.38	22.08	90.22	53.1	72.07	61.36	154.72	8.62	24.48	85.13	39.66	86.97	55.52	278.79	23.67	28.23	63.84	19.91
96.2	84.19	198.5	12.18	26.05	87.51	42.41	66.67	30.12	143.03	15.83	24.48	45.17	21.06	85.54	57.4	169.2	11.14	26.36	67.1	33.92	17.07	11.68	49.97	3.4	38.52	68.46	23.38
126.68	69.9	331.02	25.16	17	55.18	21.12	93.92	77.32	170.67	10.02	29.58	82.33	45.31	147.4	117.93	278.94	12.85	27.46	80	42.28	96.54	90.06	141.75	5.68	29.92	93.29	63.54
45.09	34.55	122.51	14.38	19.72	76.64	28.21	50.01	20.81	127.5	13.62	11.97	41.62	16.32	72.37	50.9	180.71	14.11	21.76	70.34	28.17	121.47	104.38	219.97	14.66	25.74	85.94	47.45
94.21	89.2	166.42	10.37	25.84	94.68	53.6	88.94	74.73	188.24	13.7	19.04	84.03	39.7	69.55	33.6	123.96	9.28	22.44	48.31	27.11	77.18	69.93	173.8	12.32	21.16	90.61	40.24
110.35	65.24	223.75	15.13	32.33	59.12	29.16	83.89	65.05	179.8	8.84	35.49	77.54	36.18	109.35	100.02	210.46	13.09	23.01	91.47	47.52	178.46	168.13	323.97	21.69	27.83	94.21	51.9
89.45	60.55	194.55	13.32	22.44	67.69	31.12	54.87	44.44	111.25	9.46	13.6	80.98	39.94	80.91	65.75	113.88	6.54	27.2	81.26	57.74	103.99	58.94	221.12	13.25	25.74	56.68	26.65
78.56	62.58	159.04	9.88	21.76	79.66	39.35	119.72	108.12	195.93	9.47	30.65	90.31	55.18	107.75	98.95	216.15	14.05	19.72	91.83	45.78	91.05	87.6	158.81	9.88	32.7	96.21	55.16
105.11	73.49	224.61	14.85	20.42	69.92	32.72	68.7	63.24	138.47	10.05	16.99	92.06	45.67	105.18	96.33	194.64	10.95	31.96	91.59	49.49	71.46	62.14	162.66	11.88	30.6	86.96	38.21
99.66	90.24	173.26	8.63	29.58	90.55	52.08	58.44	47.89	113.85	6.86	35.76	81.94	42.06	29.74	21.85	66.51	11.48	29.11	73.45	32.85	90.17	82.68	148.45	7.81	27	91.7	55.69
108.07	89.71	189.84	8.37	29.92	83.01	47.25	38.28	11.78	87.31	4.66	37.49	30.77	13.49	106.71	98.18	192.64	13.7	21.82	92.01	50.96	92.79	20.31	172.17	12.94	45.56	21.88	11.79
84.88	77.68	173.71	11.43	24.48	91.52	44.72	99.2	58.16	210.16	15.94	23.66	58.63	27.68	104	96.66	167.52	14.61	15.82	92.94	57.7	64.89	59.78	161.21	9.74	14.78	92.13	37.08
124.54	118.58	216.44	11.04	21.76	95.21	54.78	138.88	127.4	229.66	10.07	34	91.73	55.47	38.83	28.51	74.61	5.57	35.08	73.43	38.22	147.93	129.48	337.77	17.52	25.74	87.53	38.33
54.73	46.95	80	4.1	19.23	85.79	58.69	63.61	53.73	108.76	8.55	22.8	84.47	49.4	53.64	32.41	103.08	8.33	23.94	60.41	31.44	35.91	14.78	53.71	2.61	33.87	41.16	27.51
128.05	112.76	245.22	16.58	25.16	88.06	45.98	100.99	61.77	172.21	12.61	21.76	61.17	35.87	92.81	75.1	210.09	16.01	23.12	80.92	35.75	132.12	119.97	248.14	10.67	34.43	90.8	48.35
95.6	84.92	189.49	10.2	20.28	88.83	44.81	42.84	31.96	78.97	5.82	24.24	74.6	40.47	35.48	9.36	67.63	5.93	48.96	26.39	13.84	75.09	41.52	178.1	15.52	27.88	55.3	23.31
77.72	54.81	173.28	8.59	33.01	70.52	31.63	99.18	80.61	196.94	18.08	23.6	81.28	40.93	80.09	62.86	189.81	13.27	26.27	78.48	33.12	16.06	11.86	48.05	3.04	49.87	73.86	24.68
40.82	21.31	104.61	7.93	34.68	52.21	20.37	88.19	78.69	167.16	11.76	22.44	89.22	47.07	116.56	113.3	143.95	9.38	23.8	97.21	78.71	138.15	122.57	231.05	15.79	26.44	88.73	53.05
95.26	80.15	203.35	16.29	20.4	84.14	39.41	105.56	91.21	207.73	13.34	23.12	86.41	43.91	87.17	78.94	183.48	12.43	25.84	90.56	43.03	135.21	130.52	204.43	10.99	34.39	96.54	63.85
98.83	89.31	212.66	15.72	19.04	90.36	41.99	77.59	61.48	145.15	10.46	26.05	79.24	42.36	64.28	57.33	121.2	8.69	17	89.2	47.3	96.45	78.77	182.61	8.97	25.16	81.66	43.14
103.01	49.82	185.44	13.45	17.6	48.37	26.87	101.88	93.28	197.99	10.68	22.44	91.56	47.11	84.18	34.69	128.77	6.4	38.58	41.2	26.94	20.45	11.46	50.98	4.31	39.66	56.07	22.49
93.96	80.58	212.36	12.17	19.04	85.76	37.94	85.34	70.56	178.91	9.35	30.6	82.68	39.44	40.48	8.82	81.02	6.3	61.71	21.79	10.89	145.61	133.55	237.13	11.8	32.33	91.72	56.32
75.11	67.28	170.12	9.47	27.73	89.58	39.55	39.5	20.97	91.05	9.74	17	53.08	23.03	101.39	29.24	155.27	13.02	25.16	28.84	18.83	32.26	23.88	64.31	15.16	38.72	74.04	37.14
90.72	85.01	193.73	8.83	34	93.71	43.88	38.6	16.64	90.69	10.34	32.33	43.1	18.35	161.17	143.83	315.55	15.11	28.34	89.24	45.58	47.41	26.93	104.68	6.82	35.9	56.81	25.73
107.61	93.04	179.28	9.46	22.44	86.45	51.89	93.97	82.7	170.81	11.49	19.01	88.01	48.42	95	78.6	219.91	14.81	17.81	82.74	35.74	34.06	10.63	58.86	5.17	45.92	31.22	18.07
71.08	29.6	148.78	9.47	44.88	41.65	19.9	71.35	49.34	134.58	13.45	24.07	69.14	36.66	109.01	99.73	186.98	12.59	17	91.49	53.33	29.7	9.15	101.3	7.43	37.4	30.81	9.03
85.44	76.47	186.31	11.13	34	89.49	41.04	92.06	82.18	171.64	9.77	35.36	89.26	47.88	23.3	9.15	59.85	4.34	60.53	39.26	15.28	119.14	108.8	245.18	13.57	27.14	91.33	44.38
77.19	71.57	136.04	10.79	16.51	92.71	52.61	49.61	20.39	119.85	10.14	19.72	41.1	17.01	72.93	55.4	126.08	7.08	27.2	75.97	43.94	141.42	122.89	245.38	12.82	34.98	86.9	50.08
114.89	93.3	220.97	12.71	18.36	81.21	42.22	103.16	96.82	168.99	10.35	22.7	93.86	57.29	113.63	108.03	201.54	15.1	20.87	95.07	53.6	128.15	116.06	263.7	23.78	25.16	90.57	44.01
94.14	81.74	169.81	8.07	37.17	86.83	48.14	94.98	70.07	194.45	20.2	23.8	73.78	36.04	137.01	124.4	236.04	10.08	41.75	90.8	52.7	43.92	19.37	80.89	4.58	32.64	44.11	23.95
116.44	102.67	175.5	9.92	29.24	88.18	58.51	97.74	63.14	199.32	12.44	28.56	64.6	31.68	23.65	10.64	64.51	8.54	42.64	44.98	16.49	94.24	76.59	201.03	12.76	21.57	81.28	38.1
84.94	78.23	185.6	12.13	27.88	92.1	42.15	65.32	62.91	81.82	4.25	33.32	96.31	76.89	69.88	51.3	130.55	9.71	29.22	73.41	39.29	138.8	121.86	239.38	9.79	31.17	87.79	50.91
98.65	87.89	163.49	11.1	22.44	89.09	53.76	91.52	80.41	197.93	15.78	23.8	87.87	40.63	169.33	151.34	296.5	11.75	36.88	89.37	51.04	128.71	103.17	371.98	20.58	17.81	80.16	27.74
113.5	100.86	177.64	12.85	20.4	88.86	56.78	122.77	115.53	196.13	12.39	28.86	94.1	58.9	92.18	80.98	196.02	15.21	15.31	87.85	41.31	27.62	12.51	62.8	4.71	37.83	45.28	19.91
47.81	23.93	83.32	7.11	31.28	50.05	28.72	99.8	23.71	197.24	19.83	23.8	23.76	12.02	65.95	39.35	151.4	10.28	31.68	59.66	25.99	140.53	119.53	267.5	14.23	27.51	85.05	44.68
123.72	103.1	214.69	10.09	34.64	83.33	48.02	110.49	100.41	226.37	13.17	23.12	90.88	44.36	103.66	90.16	244.79	12.87	22.08	86.98	36.83	44.41	38.38	71.97	5.15	25.16	86.43	53.33
41.34	12.94	109.3	7.5	43.98	31.31	11.84	114.97	53.16	234.7	20.73	28.56	46.24	22.65	144.37	136.43	220.51	10.71	28.78	94.5	61.87	32.56	23.25	74.46	5.3	33.47	71.43	31.23
113.14	100.15	193.53	9.72	31.64	88.52	51.75	81.93	71.32	155.57	11.85	17	87.05	45.84	67.95	61.7	99.05	5.78	26.51	90.81	62.3	72.65	55.02	166.97	10.33	34.09	75.73	32.95
83.24	76.62	188.46	11.98	26.77	92.06	40.66	35.18	8.61	69.82	4.98	41.14	24.48	12.34	82.43	29.4	132.97	11.65	25.05	35.67	22.11	120.67	110.32	232.86	16.4	25.45	91.42	47.37
145.93	99.94	263.9	12.3	35.46	68.48	37.87	106.16	94.3	167.72	10.29	20.87	88.83	56.22	78.35	67.62	157.22	11.24	46.64	86.31	43.01	63.13	30.41	146.17	17.43	33.88	48.17	20.8
117.61	100.87	231.66	14.35	25.16	85.77	43.54	70.95	56.67	151.15	13.77	13.6	79.87	37.49	42.39	15.16	83.45	10.31	45.59	35.76	18.17	111.82	97.59	210.03	15.79	14.39	87.28	46.47
90.37	80.38	169.45	10.81	27.4	88.94	47.43	84.04	74.45	159.79	10.27	29.92	88.59	46.59	128.22	101.67	250.52	17.99	29.24	79.3	40.58	74.49	39.55	242.67	14.93	21.08	53.1	16.3
93.05	85.89	166.88	8.85	28.56	92.3	51.47	120.34	114.46	197.97	11.28	22.44	95.11	57.82	90.5	86.15	142.84	10.07	19.72	95.2	60.31	80.59	69.77	164.21	8.77	27.2	86.58	42.49
44.67	19.15	67.18	3.82	31.73	42.87	28.51	31.34	22	66.26	4.75	31.28	70.19	33.2	124.65	115.65	225.48	14.73	25.23	92.78	51.29	86.79	57.16	214.07	19.8	15.64	65.86	26.7
81.67	74.81	124.82	7.39	33.04	91.59	59.93	167.14	164.64	202.76	20.67	23.23	98.51	81.2	27.25	18.48	67.04	4.5	45.39	67.82	27.57	61.72	43.93	155.61	11.72	16.19	71.18	28.23
43.62	20.37	93.11	7.76	24.35	46.69	21.88	45.42	22.67	102.21	7.48	36.04	49.91	22.18	68.25	26.85	176.59	12.76	65.34	39.35	15.21	83.17	22.88	174.87	11.92	23.66	27.51	13.08
105.17	99.89	231.36	12.48	25.74	94.98	43.18	129.47	111.89	211.9	10.61	29.58	86.42	52.8	66.86	46.11	167.77	20.09	35.2	68.96	27.48	99.78	80.2	161.3	8.38	34.39	80.38	49.72
86.59	71.22	169.74	8.76	30.98	82.25	41.96	123.75	105.75	226.21	11.82	29.92	85.46	46.75	109	97.39	205.74	11.75	20.87	89.35	47.34	108.16	99.87	236.83	14.19	22.13	92.34	42.17
39.3	37.18	55.23	3.5	20.78	94.6	67.32	192.86	178.19	336.34	16.21	23.12	92.4	52.98	49.49	36.52	106.82	10.22	23.12	73.79	34.19	140.63	111	239.81	15.52	29.24	78.93	46.28
84.34	70.08	177.53	10.24	26.52	83.1	39.48	110.81	104.29	196.79	10.59	23.45	94.11	52.99	137.06	128.1	229.04	19.98	16.48	93.46	55.93	100.03	41.58	257.54	18.99	16.21	41.57	16.14
82.63	70.47	147.35	8.81	19.26	85.28	47.83	59.88	40.13	134.17	11.27	29.58	67.02	29.91	105.38	98.31	145.73	7.05	16.97	93.3	67.46	70.17	65.99	195.21	11.78	21.76	94.03	33.8
70.65	62.09	140.64	9.72	23.12	87.88	44.15	82.71	75.77	150.55	8.51	23.8	91.61	50.33	60.1	35.21	155.88	10.26	43.73	58.58	22.59	128.08	78.19	267.23	15.84	29.58	61.05	29.26
91.51	74.75	190.45	11.97	23.94	81.68	39.25	37.08	22.48	128.37	13.52	47.46	60.64	17.51	51.2	17.79	89.31	7.38	24.48	34.75	19.93	138.4	106.31	276.16	13.93	26.23	76.81	38.5
130.63	123.22	184.59	11.25	14.39	94.33	66.75	92.72	83.09	178.66	11.2	24.35	89.61	46.51	60.44	46.48	161.31	8.82	42.16	76.91	28.82	82.73	70.13	166.11	9.85	21.76	84.77	42.22
110.45	92.14	197.43	10.52	31.28	83.42	46.67	71.44	61.54	156.06	7.92	32.34	86.15	39.44	24.63	21.83	49.41	4.62	21.76	88.66	44.19	43.62	26.92	87.14	6.42	36.04	61.71	30.89
27.93	9.92	85.1	9.99	27.2	35.52	11.66	94.29	87.61	169.39	10.65	16.03	92.91	51.72	96.12	84.58	191.94	11.44	25.16	87.99	44.07	90.11	83.67	175.97	13.18	15.64	92.85	47.55
55.34	10.24	79.52	4.3	24.48	18.5	12.88	10.51	6.83	23.55	1.15	34.68	64.95	28.99	118.82	95.5	239.23	11.82	37.57	80.38	39.92	90.6	74.54	201.66	12.89	25.84	82.28	36.97
63.27	55.54	107.97	7.33	31.91	87.78	51.44	104.45	59.99	175.68	14.5	21.76	57.43	34.14	76.21	21.61	142.21	11.72	38.27	28.36	15.2	72.85	8.71	126.37	7.87	37.31	11.96	6.89
79.22	72.07	172.05	10.64	26.52	90.98	41.89	81.24	75.22	163.75	12.07	24.48	92.59	45.94	79.91	44.45	153.38	10.7	28.53	55.62	28.98	55.81	11.98	115.34	8.61	46.24	21.47	10.39
57.52	19.23	153.74	9.48	44.88	33.43	12.51	118.92	103.33	218.77	12.66	19.72	86.9	47.23	73.82	48.12	164.02	9.62	33.79	65.19	29.34	147.46	123.73	273.3	14.91	27.51	83.91	45.27
36.14	16.14	73.02	8.43	15.82	44.65	22.1	50.22	25.27	125.99	7.96	42.32	50.32	20.06	65.7	24.48	117.1	8.96	23.23	37.27	20.91	99.87	91.34	215.75	15.61	25.05	91.45	42.33
97.68	80.68	203.66	12.14	20.4	82.59	39.61	46.21	32.14	89.56	6.42	24.58	69.56	35.89	109.44	73.05	268.05	14.02	29.57	66.75	27.25	44.81	20.05	119.72	8.6	40.83	44.75	16.75
116.82	106.97	216.01	12.71	14.63	91.57	49.52	113.52	109.76	201.06	11.02	25.84	96.69	54.59	142.32	40.83	302.24	14.29	34.79	28.69	13.51	36.53	27.76	61.21	4.28	23.8	76	45.35
108.78	101.87	213.27	12.52	22.76	93.65	47.77	66.73	14.09	159.04	10.75	23.51	21.11	8.86	142.35	123.05	261.42	15.56	27.83	86.44	47.07	153.63	129.73	290.6	14.88	36.11	84.44	44.64
66.12	62.62	129.58	10.7	26.02	94.7	48.32	79.23	70.54	155.68	9.59	30.6	89.04	45.31	67.32	53.1	122.28	8.47	15.49	78.88	43.43	27.59	11.97	84.37	6.77	35.08	43.37	14.18
88.76	76.78	165.81	11.6	31.28	86.49	46.3	158.21	136.05	263.41	10.38	46.14	85.99	51.65	98.3	85.81	206.01	14.39	14.36	87.29	41.65	34.55	1.79	73.07	18.17	159.12	5.19	2.45
107.6	93.42	199.41	11.5	32.38	86.82	46.85	119.28	107.82	224.96	9.72	24.76	90.39	47.93	64.63	49.49	97.74	9	15.49	76.57	50.63	49.11	18.37	98.23	6.86	30.95	37.41	18.7
111.88	7.38	212.7	13.77	30.63	6.59	3.47	94.81	85.32	172.93	12.65	28.54	89.99	49.34	135.78	119.32	240.41	14.47	24.76	87.88	49.63	150.7	133.17	311.38	16.5	26.87	88.36	42.77
91.62	88.65	189.14	11.89	21.57	96.76	46.87	115.58	107.88	143.08	11.55	10.44	93.34	75.4	91.35	47.28	172.97	10.67	19.7	51.76	27.33	94.17	51.91	199.34	16.17	25.16	55.12	26.04
97.84	89.33	183.52	13.09	16.51	91.31	48.68	49.53	7.78	111.44	12.53	25.95	15.71	6.98	78.04	7.14	180.29	8.47	50.21	9.15	3.96	126.42	94.93	309.42	18.25	18.36	75.09	30.68
90.45	88.86	123.54	6.44	14.96	98.24	71.93	66.57	42.04	105.13	8.65	34	63.15	39.99	105.07	99.32	204.58	13.27	20.4	94.53	48.55	103.73	80.78	202.81	11.91	26.36	77.88	39.83
115.27	112.36	248.62	15.92	16.32	97.48	45.19	74.46	63.87	118.1	10.43	24.76	85.77	54.08	48.7	38.84	91.59	12.21	22.74	79.76	42.41	70.29	24.15	153.23	16.15	21.31	34.36	15.76
98.46	92.66	197.65	12.04	24.52	94.11	46.88	87.39	81.2	165.51	9.58	34.64	92.92	49.06	127.09	119.01	257.32	19.48	25.16	93.65	46.25	54.86	37.05	113.25	6.84	21.28	67.52	32.71
88.72	83.62	201.36	13.87	17	94.25	41.53	73.86	59.39	138.54	8.16	35.77	80.4	42.87	99.88	68.03	239.3	15.77	43.14	68.11	28.43	117.38	110.66	237.64	15.95	21.32	94.27	46.57
100.21	94.37	137.95	7.5	24.48	94.17	68.41	78.56	73.31	118.27	7.58	27.88	93.32	61.99	111.76	100.32	276.61	16.05	22.44	89.76	36.27	24.25	12.77	76.93	5.08	46.14	52.65	16.6
107.58	91.37	187.68	15.27	28.56	84.94	48.69	156.82	140.33	296.58	12.67	29.21	89.49	47.32	47.96	15.85	119.76	19.58	43.33	33.05	13.24	60.94	26.05	107.27	9.96	53.43	42.74	24.28
90.37	79.59	170.11	10.42	20.4	88.07	46.79	38.85	25.54	66.46	7.08	29.24	65.73	38.42	119.56	106.34	214.07	13.43	19.04	88.94	49.67	74.12	63.91	152.23	7.55	39.2	86.22	41.99
63.97	44.67	170.04	17.17	27.83	69.84	26.27	97.51	95.27	131.73	9.25	11.56	97.7	72.33	124.95	120.59	213.27	14.25	24.35	96.52	56.54	69.02	17.48	163.23	17.61	70.44	25.33	10.71
178.78	143.55	314.7	11.83	41.59	80.29	45.61	84	61.02	177.49	12.84	21.02	72.64	34.38	150.13	129.12	265.35	19.43	27.83	86.01	48.66	102.36	84.29	197.11	15.22	19.23	82.35	42.76
39.81	7.26	70.24	5.72	33.09	18.23	10.33	87.75	59.74	173.88	25.14	24.51	68.09	34.36	27.78	23.35	65.28	4.67	34	84.07	35.77	42.72	13.99	121.8	12.71	61.2	32.74	11.48
84.25	58.84	138.42	19.51	19.48	69.84	42.51	98.78	88.11	168.98	9.59	26.59	89.2	52.14	128.84	88.62	314.45	14.54	28.2	68.79	28.18	87.96	78.23	182.17	12.22	25.45	88.94	42.95
98.66	29.76	168.68	11.71	29.54	30.16	17.64	156.74	156.35	188.32	7.99	34.39	99.76	83.03	163.62	145.98	283.03	12.53	33.7	89.22	51.58	88.24	76.25	172.15	12.99	19.21	86.42	44.3
76.38	63.68	167.28	9.72	38.08	83.37	38.07	74.63	63.57	157.63	8.52	24.35	85.18	40.33	52.97	28.55	113.93	11.82	31.64	53.89	25.06	89.37	61.55	197.11	13.77	31.31	68.87	31.23
69.42	55.97	137.38	10.2	38.72	80.62	40.74	52.36	39.15	128.3	9.7	20.4	74.78	30.52	145.78	122.45	266.04	15.48	27.1	84	46.03	91.06	83.68	195.28	10.9	22.29	91.89	42.85
80.46	63.53	185.02	9.48	39.89	78.96	34.33	119.59	90.43	252.58	13.73	29.92	75.62	35.8	87.36	78.21	138.54	9.56	16.94	89.52	56.45	34.79	12.08	72.78	6.54	45.56	34.71	16.59
105.98	27.63	205.66	13.68	25.74	26.07	13.44	97.98	88.25	136.25	7.83	21.76	90.08	64.77	116.87	98.66	223.21	14.38	23.8	84.42	44.2	114.54	70.84	236.08	11.5	23.12	61.85	30.01
115.53	107.2	183.25	14.62	24.35	92.79	58.5	34.07	10.87	94.35	6.43	34.09	31.91	11.52	43.79	33.14	101.74	9.91	15.81	75.69	32.58	65.89	50.64	178.92	13.53	25.05	76.86	28.31
123.31	101.41	236.37	18.71	17.1	82.24	42.9	97.32	84.37	167.51	11.24	17	86.69	50.37	27.78	12.44	60.86	4.09	32.64	44.79	20.44	104.66	91.48	255.38	12.17	20.4	87.4	35.82
46.29	16.74	76.12	6.51	20.4	36.16	21.99	80.66	59.86	130.68	10.56	31.31	74.22	45.81	75.27	53.34	158.26	20.73	26.52	70.87	33.7	105.11	77.68	219.27	16.62	22.27	73.91	35.43
103.64	94.68	194.63	12.51	23.12	91.36	48.65	65.86	59.01	160.96	11.69	15.51	89.6	36.66	112.93	90.79	206.62	10.82	29.92	80.4	43.94	90.12	21.95	175.94	22.55	73.22	24.36	12.48
90.94	10.35	168.14	11.76	37.4	11.38	6.16	56.36	23.31	138.36	13.41	25.74	41.36	16.85	86.01	74.21	155.68	10.86	16.32	86.28	47.67	55.66	29.42	82.33	5.98	32.64	52.86	35.74
97.13	89.95	214.44	14.23	22.44	92.61	41.94	121.43	112.91	187.45	8.98	34.09	92.98	60.24	72.09	19.91	164.13	11.53	30.63	27.62	12.13	98.3	91.02	215.51	14	19.72	92.6	42.24
91.72	81.52	165.17	9.76	28.4	88.88	49.36	81.3	40.94	184.34	14.26	28.16	50.35	22.21	82.26	74.45	199.5	11.44	16.32	90.5	37.32	79.45	69.92	122.46	8	18.03	88	57.09
32.93	20.86	56.02	2.77	31.28	63.34	37.24	74.15	57.27	111.12	6.87	31.31	77.24	51.54	42.27	21.83	71.63	4.99	39.89	51.65	30.48	76.55	67.13	215.75	11.98	15.82	87.69	31.11
35.15	11.03	77.07	13.12	24.48	31.37	14.31	111.65	107.2	213.2	12.32	19.48	96.02	50.28	45.61	30.65	97.98	7.84	34.39	67.2	31.28	60.87	13.62	138.11	16.01	38.27	22.37	9.86
78.8	10.12	150.84	12.46	43.52	12.84	6.71	130.56	111.13	196.3	11.03	26.14	85.12	56.61	96.68	58.53	214.54	13.67	33.47	60.54	27.28	55.73	23.74	178.04	12.67	40.83	42.59	13.33
103.66	88.74	240.27	25.1	16.32	85.61	36.93	102.49	95.81	168.83	11.11	24.48	93.48	56.75	73.51	10.45	141.04	10.71	36.07	14.21	7.41	105.62	99.59	217.68	17.9	14.08	94.29	45.75
62.97	31.46	158.44	24.53	50.47	49.96	19.85	47.71	29.6	84	6.13	16.32	62.04	35.24	126.6	97.25	242.35	14.86	38.41	76.82	40.13	99.4	89.28	176.41	14.89	16.32	89.82	50.61
142.25	131.83	188.26	10.39	24.48	92.68	70.02	65.19	46.05	124.26	12.61	25.75	70.64	37.06	173.46	167.61	287.4	11.34	24.86	96.63	58.32	40.05	23.3	67.88	4.68	21.08	58.16	34.32
18.46	10.72	57.22	2.97	62.59	58.03	18.73	103.73	70.13	195.46	14.9	28.53	67.61	35.88	118.92	103.36	215.05	11.88	24.86	86.92	48.06	56.94	28.09	141.32	10.79	33.79	49.32	19.87
103.06	90.87	214.97	16.36	25.84	88.17	42.27	150.3	137.77	216.82	8.86	37.83	91.67	63.54	131.82	118.3	240.23	12.66	21.43	89.75	49.25	87.63	76.44	198.46	11.45	23.8	87.23	38.52
103.11	88.56	184.43	10.33	34.68	85.89	48.02	92.19	83.4	195.11	11.29	22.53	90.47	42.75	86.75	76.52	170.98	9.57	24.86	88.21	44.76	83.65	32.66	164.03	25.29	18.09	39.04	19.91
81.68	67.82	207.86	10.56	29.58	83.03	32.63	86.45	74.88	157.56	8.99	23.08	86.62	47.53	22.46	10.35	49.01	7.35	43.33	46.1	21.13	35.33	13.23	77.39	6.63	50.79	37.44	17.09
112.44	107.37	184.56	11.4	21.76	95.49	58.18	112.94	103.88	206.4	15.27	19.23	91.98	50.33	85.85	60.2	210.96	20.18	24.38	70.12	28.54	106.76	92.05	234.12	12.13	32.79	86.22	39.32
101.86	88.38	190.05	12.01	28.89	86.77	46.51	103.73	95.26	173.6	10.53	22.01	91.83	54.87	54.69	53	66.59	3.69	29.58	96.91	79.59	41.16	32.98	82.18	5.07	35.36	80.11	40.12
107.89	86.36	194.05	9.46	28.2	80.05	44.5	34.02	27.93	52.24	3.2	37.14	82.11	53.47	42.04	11.8	115.76	9.65	66.72	28.06	10.19	95.77	90.63	194.85	13.12	25.45	94.64	46.52
93.61	86.02	231.12	12.9	35.77	91.89	37.22	80.74	64.17	169.88	10.12	27.88	79.48	37.77	116.51	106.88	248.99	21.53	25.45	91.74	42.93	109.12	100.1	201.22	10.81	26.59	91.74	49.75
25.62	11.02	47.24	3.03	35.36	43.01	23.33	65.76	29.29	169.65	12.77	25.74	44.55	17.27	55.99	26.16	134.25	12.1	20.66	46.72	19.49	84.12	30.71	158.57	15.67	23.39	36.51	19.37
98.84	88.69	215.46	14.66	32.33	89.73	41.16	53.08	26.61	120.53	9.49	46.77	50.12	22.08	123.59	110.28	186.87	9.88	21.76	89.23	59.01	57.97	17.24	155.83	11.96	42.11	29.74	11.06
17.88	9.85	49.75	3.56	110.16	55.09	19.8	84.92	74.85	160.59	11.48	20.68	88.14	46.61	75.37	58.24	199.21	9.01	36.18	77.27	29.24	101.9	61.84	215.12	20.69	18.36	60.69	28.74
124.96	102.55	242.71	14.3	24.42	82.07	42.25	71.47	61.57	142.01	10.4	16.7	86.15	43.36	124.88	89.79	266.25	14.25	26.82	71.9	33.72	41.81	24.32	101.75	9.08	34.49	58.18	23.9
75.1	59.62	200.7	10.61	36.04	79.39	29.71	76.24	63.07	126.81	8.51	34.09	82.72	49.74	142.66	135.34	228.53	12.67	31.49	94.87	59.22	159.9	123.94	355.71	20.91	21.37	77.51	34.84
42.58	8.37	69.93	5.3	34	19.66	11.97	198.74	195.86	264.56	12.3	17	98.55	74.04	90.9	77.81	194.53	14.02	17.79	85.6	40	122.97	106.15	249.05	13.45	24.64	86.32	42.62
102.6	85.65	228.95	20.87	20.43	83.49	37.41	97.12	83.66	195.59	13.38	17.81	86.14	42.77	114.98	47.98	203.96	16.28	31.28	41.73	23.52	77.6	62.31	154.32	13.76	15.64	80.3	40.38
96.01	87.7	176.4	11.2	31.68	91.35	49.72	63.76	49.08	141.29	10.12	19.04	76.97	34.73	30.41	22.83	57.7	15.49	119.68	75.08	39.57	147.5	132.46	259.95	14.23	27.88	89.8	50.96
45.17	16.62	90.94	9.39	23.51	36.8	18.28	86.14	82.15	206.71	10.83	24.64	95.36	39.74	104.83	96.48	181.05	12.74	20.32	92.04	53.29	131.89	121.6	269.05	14.59	19.26	92.2	45.2
51.02	22.69	104.62	5.82	40.58	44.48	21.69	127.56	119.96	209.91	11.53	15.82	94.04	57.15	159.71	143.2	288.04	16.96	25.84	89.66	49.71	104.61	97.89	223.53	10.08	26.82	93.58	43.79
41.84	27.85	107.4	10.5	16.7	66.56	25.93	95.27	84.43	167.06	14.55	17.82	88.63	50.54	58.22	46.9	122.99	8.89	16.32	80.55	38.13	101.06	90.67	240.63	12.58	18.09	89.72	37.68
83.19	75.1	179.55	8.51	31.64	90.28	41.83	74.53	10.73	155.63	13.99	34.79	14.4	6.9	148.89	130.11	272.83	16.49	33.57	87.38	47.69	109.64	90.34	213.48	11.67	21.17	82.4	42.32
119.15	103.97	200.63	18.44	29.21	87.26	51.82	134.7	129.73	249.34	16.75	20.66	96.31	52.03	146.25	119.08	281.65	15.84	32.33	81.42	42.28	132.18	110.13	311.44	20.49	24.93	83.32	35.36
97.42	90.75	174.8	10.08	22.7	93.16	51.92	69.7	35.02	122.72	13.95	16.32	50.25	28.54	60.71	42.74	105.2	7.72	19.72	70.39	40.63	100.06	13.15	161.69	13.03	46.16	13.15	8.13
79.55	71.5	176.94	10.91	20.87	89.88	40.41	94.7	82.77	161.51	10.42	30.69	87.41	51.25	40.24	18.9	81.72	13.92	27.2	46.97	23.13	49.4	10.41	78.83	4.96	43.33	21.07	13.2
72.74	67.71	123.4	8.72	21.08	93.07	54.87	91.1	84.43	145.72	9.69	20.94	92.68	57.94	65.25	54.87	115.17	7.84	23.12	84.09	47.64	14.14	7.54	46.53	6	66.57	53.29	16.2
48.35	20.62	108.9	7.86	24.64	42.66	18.94	110.33	92.32	202.07	10.33	38.76	83.68	45.69	67.34	57.67	161.08	13.43	27.88	85.64	35.8	166.29	139.55	265.42	12.46	38.08	83.92	52.58
76.98	47.57	155.98	13.76	28.34	61.8	30.5	81.31	43.76	141.27	8.29	49.98	53.82	30.98	126.22	106.35	195.15	8.86	29.24	84.26	54.5	136.01	130.96	197.82	12.69	15.64	96.29	66.2
82.83	60.91	191.93	12.71	36.18	73.53	31.74	77.02	57.94	139.51	9.67	19.95	75.23	41.53	67.91	58.64	131.67	9.44	16.7	86.36	44.54	153.53	120.21	263.72	13.21	33.7	78.3	45.58
54.41	33.74	100.03	8.85	39.2	62.01	33.72	115.71	107.85	239.58	17.34	15.82	93.21	45.02	95.28	43.1	188.43	14.64	21.08	45.23	22.87	80.26	67.73	233.95	14.03	23.12	84.39	28.95
58.58	34.51	119.89	8.63	33.7	58.92	28.79	70.65	57.35	145.22	9.83	29.24	81.17	39.49	95.94	8.05	152.8	11.86	33.14	8.39	5.27	130.92	110.44	218.89	9.38	23.54	84.35	50.45
94.73	78.8	177.81	11.81	22.7	83.18	44.31	88.77	83.55	168.61	12.51	25.16	94.12	49.55	130.65	126.55	199.69	9.52	31.28	96.86	63.37	107.36	88.32	224.34	12.75	44.02	82.26	39.37
89.03	72.72	190.05	11.55	34.68	81.67	38.26	158.96	140.22	262.84	14.26	42.64	88.21	53.35	53.03	13.1	91.87	8.32	27.51	24.71	14.26	41.37	18.3	109.54	7.77	42.64	44.23	16.71
139.1	129.88	247.59	11.38	28.38	93.37	52.46	91.91	84.94	163.7	11.26	19.72	92.42	51.89	84	74.72	148.07	9.67	20.42	88.96	50.46	102.77	89.6	207.98	10.27	37.83	87.18	43.08
94.08	79.89	180.82	8.88	34.52	84.92	44.18	72.08	57.91	164.32	8.4	29.92	80.34	35.24	75.63	67.14	146.33	8.44	28.89	88.78	45.88	74.79	23.69	135.22	29.36	37.31	31.67	17.52
101.23	88.32	199.37	12.78	23.8	87.24	44.3	78.51	74.59	126.75	6.82	16.32	95	58.84	137.12	117.17	239.02	16.73	21.37	85.45	49.02	67.46	56.92	140.62	9.16	23.39	84.37	40.47
31.62	10.28	87.93	8.16	39.2	32.51	11.69	113.72	108.21	192.12	12.75	19.04	95.16	56.32	67.02	60.29	144.58	10.55	25.34	89.96	41.7	131.77	109.85	277.15	12.05	26.97	83.36	39.63
111.72	96.06	248.65	15.97	22.01	85.98	38.63	125.34	109.49	185.81	9.87	24.31	87.36	58.93	106.02	103.22	135.32	6.78	16.51	97.35	76.28	117.28	103.55	218.56	15.46	14.78	88.29	47.38
58.92	48.36	110.22	11.4	28.46	82.08	43.88	172.36	148.23	278.01	11.37	31.96	86	53.32	101.16	95.6	182.64	12.87	21.32	94.5	52.34	41.64	27.86	106.93	16.41	29.24	66.91	26.06
85.23	74.55	156.35	12.55	17	87.47	47.68	26.42	11.09	62.45	3.77	50.79	41.97	17.76	149.12	131.73	298.52	15.14	29.39	88.34	44.13	59.46	25.17	150.21	13.16	24.08	42.33	16.76
120.73	110.4	212.76	13.36	24.48	91.44	51.89	105.06	98.43	183.23	10.2	27.2	93.68	53.72	87.32	78.11	188.96	12.8	24.24	89.45	41.34	82.39	74.48	147.02	11.14	16.51	90.4	50.66
75.8	68.85	175.96	12.1	21.76	90.83	39.13	53.8	13.98	93.77	6.1	23.64	25.98	14.91	54.3	19.43	104.09	8.8	28.81	35.78	18.67	95.49	87.25	203.02	12.9	23.8	91.37	42.98
123.27	118.14	192.88	24.95	14.44	95.83	61.25	125.67	107.75	212.36	17.67	27.88	85.74	50.74	111.18	31.78	278.26	15.63	39.89	28.58	11.42	60.12	40.03	88.95	5.64	30.26	66.58	45
114.53	98.13	201.36	14.13	22.08	85.68	48.73	166.57	163.46	246.86	10.56	28.56	98.13	66.21	105.26	9.15	169.81	9.4	33.7	8.7	5.39	170.31	147.89	305.9	15.39	26.99	86.84	48.35
113.76	39.87	202.23	16.15	13.6	35.05	19.72	38.69	24.09	131.84	7.6	61.2	62.28	18.28	80.88	74.92	130.8	8.63	19.48	92.63	57.28	36.49	19.13	135.66	7.65	73.59	52.43	14.1
95.38	82.26	178.45	8.02	34.09	86.25	46.1	78.71	64.95	142.24	14.52	17.1	82.52	45.67	52.91	19.69	128.46	12.17	37.04	37.21	15.33	69.92	52.36	168.64	10.25	31.55	74.88	31.05
81.79	64.25	140.71	11.31	27.14	78.56	45.66	113.54	102.16	194.49	11.22	22.44	89.98	52.53	114.38	92.11	230.82	15.62	17	80.53	39.9	58.89	39.35	159.21	11.88	14.96	66.82	24.71
71.61	20.35	121.19	7.79	54.97	28.42	16.79	146.35	144.97	158.28	5.6	26.52	99.06	91.59	128.27	103.31	214.61	14.34	24.35	80.54	48.14	66.73	56.11	132.8	7.14	29.92	84.09	42.26
93.73	16.61	177.8	12.63	25.16	17.72	9.34	47.14	16.63	88.44	7.76	37.4	35.29	18.81	150.58	131.6	279.39	12.16	38.27	87.4	47.1	120.19	89.73	279.35	18.71	25.16	74.66	32.12
38.83	10.74	89.15	9.13	30.6	27.65	12.04	66.56	29.39	164.8	14.74	17.1	44.16	17.84	57.87	11.46	98.79	9.88	26.37	19.81	11.61	174.54	157.11	302.81	14.33	34.68	90.02	51.88
123.7	107.67	221.89	16.44	29.24	87.04	48.52	116.27	105.44	209.54	8.17	32.33	90.69	50.32	70.04	53.27	210.36	11.22	39.42	76.05	25.32	105.8	103.31	185.73	9.65	26.14	97.65	55.62
90.9	46.45	190.17	12.38	29.24	51.11	24.43	61.92	15.21	121.95	9.71	26.52	24.56	12.47	137.84	128.58	217.41	11.47	25.34	93.28	59.15	166.1	127.87	328.78	22.8	31.28	76.98	38.89
109.09	76.63	304.53	19.81	33.01	70.24	25.16	97.05	87.12	158.67	11.17	26.05	89.76	54.9	85.16	73.32	157.45	20.63	25.84	86.09	46.57	136.99	107.45	259.76	13.7	27.83	78.43	41.36
61.58	17.03	157	12.41	48.28	27.66	10.85	83.13	76.77	159.63	13.83	23.8	92.35	48.09	74.46	50.28	130.49	12.9	27.88	67.53	38.53	66.91	29.82	133.58	17.2	15.13	44.57	22.32
64.92	24.63	127.75	13.91	10.88	37.93	19.28	81.72	35.42	179.32	11.16	45.23	43.34	19.75	63.02	35.14	100.99	6.82	33.01	55.77	34.8	107.88	92.14	187.56	16.95	16.7	85.4	49.13
39.18	14.51	135.54	11.86	40.8	37.04	10.71	23.56	13.63	77.47	5.62	44.02	57.85	17.59	127.75	118.19	201.95	9.9	28.89	92.52	58.52	161.39	136.65	328.89	18.96	22.72	84.67	41.55
55.69	27.34	129.59	7.68	32.91	49.09	21.09	13.65	6.83	34.36	4.46	61.23	50	19.86	130.74	98.85	254.88	25.75	24.76	75.61	38.78	102.78	97.03	201.32	13.77	17.6	94.41	48.2
83.96	68.9	159.33	11.78	22.27	82.07	43.25	62.85	29	122.72	20.79	35.2	46.14	23.63	81.55	15.68	158.75	9.69	23.8	19.23	9.88	120.11	107.38	275.83	16.92	25.45	89.4	38.93
116.76	102.96	197.29	12.38	16.58	88.18	52.19	72.89	66.65	121.18	5.7	23.94	91.43	55	150.09	122.92	257.72	12.41	36.45	81.89	47.69	147.3	135.8	265.42	15.16	27.88	92.19	51.17
134.46	120.9	236.19	19.24	23.12	89.91	51.19	89.69	78.03	170.4	11.73	29.57	87.01	45.79	86.21	61.83	174	10.52	25.74	71.72	35.54	101.9	92.6	241.24	20.49	33.34	90.88	38.39
21.52	12.01	84.53	5.97	57.8	55.84	14.21	38.3	0.28	79.03	13.83	156.4	0.73	0.36	61.05	47.8	103.36	9.85	21.08	78.3	46.25	89.37	57.93	177.96	20.25	25.16	64.82	32.55
86.95	58.9	195.26	17.08	44.02	67.74	30.17	95.75	82.4	166.9	9.41	25.84	86.06	49.37	50.86	37.15	102.63	7.84	27.2	73.04	36.19	40.87	24.02	58.43	6.3	22.01	58.77	41.11
112.96	94.11	225.16	11.98	30.62	83.31	41.8	75.15	38.2	148.01	14.76	35.49	50.84	25.81	23.95	11.41	54.87	4.02	25.84	47.62	20.79	73.52	9.89	137.29	9.23	48.07	13.45	7.2
131.95	115.51	214.98	11.16	33.01	87.54	53.73	41.86	19.75	107.6	6.1	39.44	47.19	18.36	66.24	52.96	106.62	5.38	30.26	79.95	49.67	84.3	74.44	146.42	11.64	19.26	88.3	50.84
66.78	34.7	145.56	10.07	26.52	51.96	23.84	142.55	120.98	233.48	11.28	36.72	84.87	51.82	91.65	83.17	201.76	12.81	24.22	90.75	41.22	154.97	125.18	295.28	14.8	28.89	80.77	42.39
112.99	100.61	208.82	10.8	31.28	89.04	48.18	78.94	68.19	161.5	10.17	19.04	86.39	42.23	64.75	42.89	118.18	9.17	50.21	66.24	36.29	58.11	50.88	95.16	8.35	25.84	87.57	53.47
106.24	88.44	214.85	11.33	36.72	83.25	41.16	46.41	31.96	119.34	15.14	16.32	68.86	26.78	60.84	25.76	110.01	9.81	14.96	42.33	23.41	138.99	122.98	306.95	17.44	14.71	88.48	40.06
88.51	79.51	207.37	15.15	26.82	89.83	38.34	83.04	22.36	139.39	9.8	35.2	26.92	16.04	82.61	75.32	155.87	12.27	18.57	91.18	48.32	27.3	14.25	73.27	5.26	46.03	52.21	19.45
76.76	70.01	87.67	2.61	34.79	91.2	79.86	63.11	14.74	121.7	6.16	40.12	23.35	12.11	38.93	8.62	66.18	5.68	24.07	22.14	13.02	79.55	64.12	170.82	10.68	22.96	80.6	37.54
78.12	67.69	137.28	8.75	27.88	86.65	49.31	111.27	95.74	192.85	10.83	31.28	86.05	49.64	120.58	106.34	230.27	12.46	22.72	88.19	46.18	163.7	142.91	254.97	12.42	23.94	87.3	56.05
90.47	78.48	180.48	16.97	23.23	86.74	43.48	60.87	15.91	127.53	16.3	27.92	26.14	12.48	87.96	67.48	137.23	9.05	37.83	76.72	49.18	78.87	55.61	205.74	11.76	25.05	70.51	27.03
117.02	111.56	228.83	13.49	22.01	95.33	48.75	76.13	51.1	151.66	9.85	31.58	67.12	33.69	27.63	25.48	43.84	3.38	23.8	92.23	58.12	23.85	0.56	66.53	16.51	293.75	2.34	0.84
97.02	81.21	189.11	14.32	21.76	83.7	42.94	108.98	99.7	203.05	11.58	21.76	91.49	49.1	81.76	60.79	156.1	11.74	35.36	74.35	38.94	115.67	105.98	218.52	10.61	36.45	91.62	48.5
102.98	88.97	222.04	14.06	21.76	86.39	40.07	78.77	72.28	163.67	9.68	21.76	91.77	44.16	94.47	83	210.29	10.77	20.18	87.85	39.47	127.64	116.91	252.03	14.13	19.72	91.59	46.39
92.49	76.39	191.02	14.1	21.08	82.6	39.99	81.84	12.11	130.93	6.98	36.45	14.8	9.25	89.62	78.63	216.29	15.71	15.86	87.73	36.35	71.87	55.44	128.34	13.1	20.4	77.14	43.2
94.33	76.93	208.66	10.27	34	81.55	36.87	82.39	55.57	188.95	17.52	28.62	67.46	29.41	127.63	103.02	254.73	18.61	29.92	80.72	40.44	115.92	99.03	240.59	13.4	24.48	85.43	41.16
91.89	78.48	135.49	8.72	22.01	85.4	57.92	91.46	74.4	196.47	17.1	18.79	81.35	37.87	120.81	113.77	254.74	15.32	23.66	94.17	44.66	62.54	33.01	170.14	13.19	21.76	52.78	19.4
92.56	86.51	155.75	8.74	23.8	93.46	55.54	80.4	76.49	162.32	11.78	11.56	95.14	47.12	155.41	131.56	292.39	18.08	19.01	84.65	45	39.8	22.08	68.85	5.48	22.53	55.48	32.07
22.7	12.47	78.73	13.13	44.88	54.92	15.84	119.72	92.65	280.42	26.03	27.88	77.39	33.04	60.81	47.45	159.94	13.9	27.14	78.02	29.67	103.87	91.01	184.59	14.68	15.64	87.62	49.31
44.85	18.73	87.03	9.25	27.88	41.75	21.52	82.17	68.49	157.62	9.66	27.14	83.35	43.45	135.83	111.43	285.69	15.89	27.2	82.04	39.01	122.74	116.99	230.55	12.09	29.57	95.32	50.74
108.22	27.29	179.66	13.1	25.74	25.22	15.19	43.03	31.86	91.74	7.05	20.4	74.05	34.73	42.4	15.05	106.59	8.69	43.84	35.48	14.12	117.6	105.44	256.48	14.59	18.36	89.66	41.11
104.26	94.3	201.25	12.27	26.79	90.44	46.86	58.22	37.97	141.23	9.77	18.36	65.21	26.88	74.74	66.92	139.45	8.85	20.4	89.54	47.99	142.37	114.43	298.91	13.6	25.64	80.38	38.28
118.89	104.75	194.5	12.56	21.32	88.11	53.86	129.88	120.56	204.89	8.04	34	92.83	58.84	88.99	62.67	164.52	13.73	25.16	70.42	38.09	121.19	69.03	268.25	17.84	23.07	56.96	25.73
165.77	79.4	330.88	18.62	31.28	47.9	24	59.52	47.11	126.19	11.42	23.94	79.15	37.33	47.62	13.19	84.95	6.93	52.27	27.69	15.52	59.22	48.92	121.09	9.65	16.32	82.59	40.4
108.22	100.7	197.98	22.65	16.95	93.05	50.86	39.57	25.89	68.86	4.33	21.97	65.41	37.59	30.7	6.84	51.3	2.94	37.04	22.28	13.33	81.38	26.23	288.25	19.71	25.34	32.23	9.1
98.09	95.25	147.4	12.17	21.89	97.1	64.62	68.31	5.08	146.49	7.21	54.34	7.44	3.47	116.68	111.12	225.43	9.93	31.28	95.23	49.29	54.34	38.4	161.99	9.64	50.79	70.67	23.71
41.38	31.86	82.78	8.52	41.66	76.99	38.48	118.29	111.62	151.27	7.53	20.4	94.36	73.79	36.13	22.02	67.55	4.96	40.58	60.96	32.6	134.48	98.83	269.76	17.64	27.2	73.49	36.63
104.11	94.95	169.14	13.13	16.66	91.2	56.14	85.57	77.75	140.08	8.44	25.75	90.86	55.51	100.26	96.9	248.36	12.17	25.84	96.65	39.02	95.68	89.46	179.88	10.91	27.51	93.5	49.73
109.72	99.69	221.03	17.96	29.92	90.86	45.1	21.63	14.55	63.78	3.29	39.66	67.28	22.82	145.58	123.8	274.28	13.55	35.08	85.04	45.14	50.86	21.81	112.26	8.87	43.14	42.88	19.43
102.96	95.81	188.71	12.34	24.48	93.05	50.77	132.26	105.89	243.61	13.1	34.68	80.06	43.47	76.72	29.4	127.78	6.87	27.2	38.32	23.01	29.55	22.01	61.28	6.97	29.58	74.47	35.92
86.36	77.06	200.53	12.61	35.36	89.23	38.43	85.88	75.82	183.15	10.72	23.8	88.28	41.4	121.38	113.12	218.72	12.17	33.7	93.19	51.72	164.24	143.14	270.23	18.15	43.33	87.15	52.97
41.8	4.47	82.92	5.73	41.96	10.69	5.39	91.77	85.79	162.83	9.61	23.8	93.48	52.69	112.34	63.13	226.79	20.97	32.38	56.19	27.84	175.38	168.94	313.69	16.78	23.23	96.33	53.86
109.24	101.92	209.58	9.29	31.64	93.3	48.63	75.68	73.52	138.82	11.32	31.28	97.15	52.96	81.04	72.99	161.94	11.22	23.23	90.06	45.07	105.07	91.34	208.27	11.63	29.46	86.93	43.86
19.58	9.95	53.3	3.77	48.01	50.83	18.67	87.66	82.68	179.41	10.31	23.12	94.33	46.09	65.88	17.71	138.66	12.31	25.16	26.89	12.77	43.47	23.45	110.65	7.62	41.32	53.96	21.2
106.38	97.61	188.33	11.9	20.87	91.75	51.83	97.55	89.31	148.45	8.22	23.12	91.56	60.17	27.27	15.81	93.67	7	25.84	57.97	16.88	143.77	116.44	265.96	19.65	19.71	80.99	43.78
15.7	8.3	38.24	4.88	51.59	52.89	21.71	84.08	75.52	159.82	10.99	13.6	89.82	47.25	76.76	35.75	188.61	12.15	35.9	46.57	18.95	51.05	8.13	110.63	14.05	26.44	15.92	7.34
102.8	96.74	175.92	11.01	23.12	94.11	54.99	133.74	124.18	191.36	14.1	15.18	92.86	64.9	111.43	25.97	201.47	13.48	27.2	23.31	12.89	144	117.21	250.87	13.62	21.23	81.39	46.72
115.89	103.76	206.61	16.27	30.27	89.53	50.22	93.28	88.93	190.21	13.25	23.8	95.33	46.75	54.07	25.79	117.74	10.28	26.18	47.69	21.9	99.89	88.54	185.47	11.85	21.57	88.63	47.74
82.39	66.75	157.9	11.67	31.96	81.02	42.27	96.53	85.49	194.48	13.33	15.79	88.56	43.96	75.71	13.5	130.35	10.03	23.66	17.83	10.36	130.75	107.84	274.27	14.99	21.57	82.48	39.32
35.69	1.51	91.67	15.34	68.88	4.23	1.65	53.17	18.21	128.87	9.39	43.52	34.25	14.13	92.78	78.41	178.47	8.43	33.32	84.51	43.93	128.17	117.43	234.32	13.73	22.44	91.62	50.11
108.08	91.99	220.42	15.13	20.18	85.12	41.74	120.74	60.83	236.23	14.16	40.58	50.38	25.75	112.84	104.85	236.38	14.2	23.12	92.92	44.36	55.71	24.42	117.14	7.83	29.39	43.84	20.85
84.67	75.7	168.87	9.37	33.7	89.41	44.83	117.5	112.57	162.3	9.28	26.52	95.81	69.36	87.78	66.23	164.66	12.05	24.48	75.45	40.22	86.87	72.97	200.38	11.18	20.4	83.99	36.42
105.66	98.41	186.06	10.15	21.82	93.14	52.89	104.36	87.75	183.74	11.98	29.58	84.08	47.76	92.32	86.43	164.86	8.53	19.72	93.62	52.43	84.01	76.33	233.24	13.58	21.76	90.86	32.73
112.97	93.24	249.9	18.93	20.4	82.53	37.31	36.16	18.73	66.57	4.39	30.95	51.79	28.14	95.49	57.56	205.03	17.77	21.82	60.28	28.07	92.1	83.46	199.79	12.61	24.76	90.61	41.77
100.39	85.49	221.16	10.39	32.38	85.16	38.65	100.28	92.47	176.22	13.45	25.16	92.2	52.47	92.29	33.51	117.01	5.73	27.78	36.31	28.64	145.17	123.43	230.6	13.13	26.33	85.02	53.53
84	52.66	133.77	16.92	30.26	62.7	39.37	44.06	4.09	71.6	5.52	48.28	9.29	5.72	41.42	26.02	68.22	6.61	23.12	62.82	38.14	100.58	95.26	130.16	6.79	28.81	94.71	73.19
99.88	73.07	203.75	12.66	25.15	73.16	35.86	81.38	62.66	180.42	17.97	15.67	77	34.73	103.77	17.49	272.11	13.95	29.92	16.86	6.43	163.59	143.04	323.71	19.16	27.51	87.44	44.19
89.52	81.02	180.45	10.63	24.48	90.5	44.9	82.98	24.91	183.57	13.2	36.04	30.02	13.57	30.7	20.7	66.8	6.09	20.4	67.41	30.98	75.94	63.64	126.98	11.03	23.39	83.8	50.12
100.35	68.02	210.22	17.11	22.01	67.79	32.36	46.27	12.54	128.71	10.38	26.52	27.11	9.75	95.27	86.37	175.38	12.47	23.12	90.66	49.25	153.76	137.07	291.57	15.64	23.8	89.15	47.01
135.84	108.17	286.22	15.07	34.91	79.63	37.79	87.13	48.28	168.07	15.22	15.31	55.41	28.73	74.33	54.21	122.38	7.09	29.24	72.93	44.29	97.74	85.92	233.9	15.84	23.8	87.91	36.73
178.37	169.1	277.14	14.19	20.18	94.8	61.02	108.97	104.99	169.32	11.4	21.02	96.35	62.01	45.41	26.81	87.74	5.87	44.71	59.03	30.56	158.16	142.83	260.37	11.16	26.74	90.31	54.85
121.87	109.18	197.08	11.86	28.62	89.58	55.4	21.33	10.29	39.68	2.93	47.58	48.24	25.94	112.28	107.24	201.79	12.84	16.32	95.51	53.14	132.1	120.9	238.53	13.17	32.29	91.52	50.69
119.68	115.73	161.2	9.22	15.31	96.7	71.8	72.38	52.81	127.85	8.41	15.82	72.97	41.31	129.76	116.43	243.59	12.41	29.92	89.73	47.8	114.53	92.4	220.08	13.32	19.72	80.68	41.99
75.51	67.41	176.89	10.86	27.2	89.26	38.1	119.92	71.52	242.15	17.8	34.91	59.64	29.54	86.6	73.56	197.72	11.67	22.74	84.94	37.2	147.38	89.56	341.98	17.69	36.72	60.77	26.19
27.1	24.7	40.01	2.33	29.24	91.15	61.72	51.14	43.68	116.67	9.43	14.59	85.41	37.44	73.06	65.53	166.73	13.19	23.12	89.7	39.31	66.58	58.59	169.57	12.63	24.48	88	34.55
112.1	101.13	196.84	13.62	13.6	90.22	51.38	69.96	31.86	142.92	11.7	39.2	45.54	22.29	126.7	118.75	245.99	12.65	28.89	93.73	48.27	36	7.85	88.52	5.5	60.52	21.81	8.87
84.86	77.42	177.25	10.36	24.48	91.24	43.68	91.25	77.42	186.82	9.88	32.64	84.85	41.44	56.18	43.27	162.42	13.5	21.97	77.01	26.64	106.44	96.25	238.89	16.32	16.51	90.42	40.29
99.32	84.86	150.5	10.91	16.32	85.44	56.39	76.59	53.69	160.39	11.72	21.89	70.1	33.47	91.38	83.28	143.27	11.12	19.72	91.14	58.13	130.33	105.52	308.72	18.5	23.12	80.96	34.18
115.46	106.19	225.49	19.31	18.09	91.97	47.09	96.67	84.47	190.14	11.1	19.71	87.38	44.42	75.06	35.85	163.29	19.51	26.82	47.76	21.95	60.68	56.62	109.29	8.11	15.67	93.31	51.8
102.92	100.76	162.64	14.14	13.76	97.9	61.95	125.89	104.78	209.94	11.38	21.76	83.23	49.91	77.64	68.41	150.68	9.61	26.52	88.12	45.4	44.97	22.88	103.65	9.45	40.13	50.87	22.07
101.21	86.01	223.89	13.79	21.12	84.98	38.42	85.2	69.91	142.27	17.86	21.08	82.05	49.13	84.55	25.61	143.38	9.98	38.52	30.3	17.86	135.18	115.04	285.61	19.04	18.52	85.1	40.28
73.18	50.76	136.22	9.24	18.36	69.37	37.27	61.02	56.85	125.26	16.02	24.48	93.16	45.38	46.2	8.76	102.58	11.52	54.91	18.96	8.54	104.12	90.74	221.8	10.37	25.74	87.15	40.91
104.46	80.96	185.01	11.1	31.31	77.5	43.76	66.3	23.25	118.14	10.72	32.33	35.07	19.68	50.03	41.48	116.76	11.26	26.14	82.9	35.52	19.59	9.94	51.51	3.53	41.96	50.72	19.29
107.01	69.53	206.61	16.32	34.91	64.97	33.65	34.27	18.42	74.11	7.2	28.56	53.76	24.86	102.31	94.68	197.46	10.42	37.68	92.55	47.95	37.63	6.63	75.06	7	29.92	17.62	8.83
112.59	37.61	208.12	11.35	39.44	33.41	18.07	80.46	69.8	173.64	16.32	22.8	86.76	40.2	60.13	39.62	133.33	7.43	35.49	65.89	29.72	20.37	14.17	42.67	3.44	24.48	69.59	33.22
21.17	2.74	37.47	8.96	156.55	12.95	7.32	137.36	121.12	256.21	14.57	35.36	88.18	47.27	105.61	95.53	159.09	8.69	19.48	90.46	60.05	133.63	124.95	224.2	10.65	34	93.5	55.73
103.72	88.42	198.06	15.43	15.64	85.25	44.64	150.5	125.51	192.81	11.06	28.56	83.4	65.09	64.66	42.31	135.27	7.32	36.04	65.42	31.27	65.21	64.15	99.99	5.15	22.44	98.36	64.15
69.9	54.14	151.14	12.15	23.8	77.46	35.82	93.82	84.12	217.03	14.98	28.89	89.66	38.76	186.7	162.05	311.53	14.52	31.28	86.8	52.02	143.25	94.16	308.76	14.57	39.44	65.73	30.49
118.8	84.42	193.02	14.41	13.92	71.06	43.74	72.33	24.03	124.08	7.91	20.76	33.22	19.36	21.54	7.85	41.2	2.53	33.01	36.43	19.05	90.22	77.7	223.18	15.45	29.92	86.12	34.81
92.6	87.4	180.97	9.62	33.57	94.38	48.3	37.19	12.96	86.41	6.16	38.96	34.86	15	165.88	165.23	179.03	4.64	36.42	99.61	92.29	100.3	77.57	188.04	12.74	34	77.34	41.25
110.04	100.56	226.37	14.05	21.82	91.38	44.42	70.95	31.04	146.06	24.75	14.78	43.75	21.25	49.86	40.45	91.92	10.96	25.16	81.13	44.01	28.92	10.46	76.58	6.11	44.17	36.18	13.66
111.67	91.21	233.92	25.09	23.66	81.68	38.99	157.66	148.76	240.36	18.36	10.22	94.36	61.89	85.37	80.06	176.07	12.89	21.32	93.79	45.47	22.14	12.61	56.69	12.2	26.52	56.95	22.25
95.2	31.59	190.66	9.44	38.72	33.18	16.57	30.26	6.18	64.28	24.9	45.97	20.42	9.61	49.21	29.89	122.51	14.87	23.8	60.75	24.4	63.61	48.59	132.41	8.94	34.79	76.39	36.7
122.49	112.94	236.59	12.24	25.84	92.2	47.74	86.07	63.44	195.29	14.66	33.98	73.71	32.48	99.64	89.33	196.57	15.52	20.63	89.65	45.45	98.45	85.65	211.46	11.43	25.16	87	40.51
93.7	80.67	222.42	16.67	24.35	86.09	36.27	61.51	40.9	119.17	14.82	62.83	66.49	34.32	70.31	39.6	178.22	12.59	38.01	56.31	22.22	115.35	102.77	246.82	14.12	27.88	89.09	41.64
88.07	80.6	200	11.27	27.88	91.52	40.3	97.63	80.96	181.14	10.47	37.51	82.93	44.7	113.05	102.51	195.03	10.04	28.2	90.68	52.56	34.89	24.53	64.63	5.12	21.69	70.32	37.96
89.39	79.68	189.99	13.03	23.12	89.14	41.94	33.54	2.12	67.4	6.68	42.16	6.33	3.15	112.04	99.6	213.98	10.51	41.79	88.9	46.55	118.73	99.06	222.43	13.04	27.07	83.43	44.54
119.91	106.3	225.61	13.69	19.72	88.65	47.12	98.46	92.01	200.56	11.1	25.84	93.44	45.87	27.45	20.69	68.34	4.48	27.2	75.36	30.27	124.24	98.6	254.62	15.44	21.89	79.36	38.72
106.01	99.62	204.11	11.72	28.2	93.97	48.81	78.98	72.86	177.51	9.04	25.34	92.25	41.04	95.92	78.63	209.23	14.47	19.95	81.97	37.58	51.49	26.66	99.48	8.35	17.68	51.78	26.8
28.42	10.99	117.67	12.85	76.22	38.67	9.34	107.29	96.06	234.26	12.48	22.44	89.54	41.01	100.82	72.46	181.72	10.55	30.95	71.88	39.88	71.89	28.18	183.33	17.7	57.78	39.2	15.37
97.38	59.62	183.93	12.73	26.52	61.23	32.42	102.26	69.52	171.86	9.72	30.95	67.98	40.45	76.31	63.7	160.46	8.32	30.95	83.48	39.7	90.6	74.97	206.26	12.76	23.94	82.76	36.35
113.79	91.75	219.1	15.42	20.87	80.63	41.88	127.07	120.03	235.08	14.57	33.7	94.46	51.06	102.73	86.17	217.63	13.8	33.09	83.88	39.6	126.74	87.3	302.48	17.47	22.35	68.88	28.86
70.51	59.76	130.76	11.82	25.16	84.76	45.7	98.28	89.8	197.49	10.68	27.88	91.36	45.47	108.41	93.72	203.77	12.8	19.26	86.45	45.99	82.67	65.78	151.19	12.14	30.26	79.57	43.51
125.99	118.26	223.12	12.33	26.75	93.86	53	71.54	55.07	133.42	9.12	26.82	76.98	41.28	57.83	33.6	111.86	18.04	15.86	58.09	30.04	137.28	107.46	256.71	16.81	20.87	78.27	41.86
71.11	60.11	176.72	9.23	30.61	84.54	34.02	48.87	23.21	89.82	6.94	23.39	47.48	25.84	156.89	135.49	254.6	12.4	41.75	86.36	53.22	45.07	37.42	95.89	6.72	20.43	83.02	39.02
72.24	67.42	173.43	10.88	23.8	93.33	38.88	85.68	80.43	148.64	9.28	21.76	93.86	54.11	58.09	54.4	92.17	6.33	23.8	93.64	59.02	96.61	74.93	231.98	14	35.9	77.56	32.3
137.44	119.25	238.53	14.57	24.35	86.77	49.99	127.64	110.56	231.21	13.45	32.33	86.61	47.82	52.55	26.28	82.02	5.79	15.13	50.01	32.05	73.27	52.25	149.92	7.72	30.95	71.3	34.85
105.74	95.83	196.11	11.57	23.66	90.63	48.87	98.17	89.77	161.19	7.33	31.96	91.44	55.69	75.72	58.23	177.75	10.47	29.5	76.9	32.76	95.32	80.72	153.75	14.13	16.32	84.68	52.5
106.93	21.81	192.52	15.29	29.24	20.4	11.33	78.75	68.27	181.29	10.96	25.84	86.68	37.66	123.73	99.66	211.94	13.52	24.48	80.55	47.02	17.25	5.74	32.32	3.84	37.53	33.29	17.77
73.54	58.16	146.04	7.68	30.61	79.09	39.83	137.55	111.49	271.54	16.24	27.2	81.06	41.06	100.95	58.12	225.8	18.77	38.89	57.57	25.74	132.06	122.86	246.75	11.55	30.43	93.03	49.79
72.28	51.31	141.62	8.57	22.44	70.99	36.23	45.19	16.13	99.8	14.63	26.52	35.69	16.16	125.44	112.58	234.24	18.82	23.64	89.74	48.06	59.25	40.64	122.51	10.41	15.64	68.59	33.17
17.27	7.29	73.58	3.43	57.12	42.23	9.91	93.15	79.08	209.21	12.01	21.76	84.89	37.8	82.7	73.12	191.68	14.91	15.64	88.42	38.15	84.13	24.9	170.4	15.18	92.22	29.6	14.61
123.4	98.61	218.76	11.35	30.26	79.91	45.08	100.52	86.34	175.57	11.36	23.79	85.89	49.18	83.25	63.31	160.92	17.87	79.78	76.05	39.34	77	71.1	219.93	15.84	16.68	92.34	32.33
110.57	103.48	182.27	11.17	25.16	93.59	56.77	84.77	80.12	118.61	7.43	22.01	94.51	67.55	94.96	84.43	176.46	11.14	20.4	88.91	47.85	109.76	86.65	250.14	22.65	28.67	78.94	34.64
89.59	86.32	154.36	8.67	19.01	96.35	55.92	116.91	98.9	250.49	18.42	23.8	84.59	39.48	89.97	61.31	237.51	22.34	15.57	68.15	25.81	100.97	81.95	181.33	10.4	26.05	81.16	45.19
79.11	35.68	198.26	15.06	21.12	45.1	18	122.13	114.32	240.28	11.85	25.95	93.61	47.58	64.33	43.49	115.31	8.36	32.7	67.61	37.72	84.04	64.47	174.32	10.02	29.24	76.71	36.98
109.37	102.11	199.99	12.58	21.08	93.36	51.06	108.9	101.34	194.6	14.15	21.32	93.05	52.07	73.29	55.95	177.73	15.27	28.89	76.35	31.48	95.95	83.83	193.38	14.47	23.8	87.37	43.35
84.54	54.04	207.42	16.31	28.49	63.92	26.05	65.13	56.67	135.77	10.7	25.16	87.01	41.74	62.83	49.17	126.64	10.18	16.32	78.26	38.83	96.62	52.49	258.75	16.86	39.89	54.33	20.29
115.78	106.07	183.89	10.37	17.29	91.62	57.68	53.61	14.77	109.04	9.69	20.87	27.56	13.55	81.27	69.85	159.21	13.7	23.39	85.96	43.88	117.92	72.22	271.72	20.29	19.95	61.24	26.58
91.34	79.12	193.85	10.46	24.64	86.61	40.81	63.34	55.69	108.32	7.26	22.01	87.92	51.41	63.63	51.34	156.69	11.42	28.56	80.7	32.77	68.26	52.58	127.82	7.37	35.53	77.03	41.13
72.68	55.57	137.73	9.43	38.52	76.47	40.35	97.42	44.34	174.42	14.5	42.24	45.52	25.42	66.55	57.38	152.84	9.72	36.04	86.23	37.54	97.24	77.25	246.4	16.6	23.23	79.45	31.35
68.53	51.12	160.09	9.66	27.51	74.6	31.93	36.8	4.75	94.82	10.76	43.52	12.91	5.01	118.55	110.75	216.5	10.72	30.95	93.42	51.16	24.78	14.56	49.31	3.09	37.83	58.74	29.52
79.6	73.34	177.71	9.97	37.83	92.14	41.27	81.03	72.74	166.45	11.06	22.35	89.77	43.7	65.23	55.71	138.85	10.52	26.52	85.4	40.12	98.26	88.78	216.45	13.65	23.8	90.36	41.02
80.34	71.82	171.87	11.37	25.84	89.4	41.79	99.81	90.92	179.58	15.23	16.32	91.09	50.63	97.3	78.15	132.27	5.77	29.92	80.32	59.08	144.7	118.97	272.53	16.67	37.57	82.21	43.65
112.46	98.3	213.26	10.03	30.26	87.41	46.09	71.34	53.24	138.55	6.84	29.92	74.62	38.43	57.53	47.89	131.52	9.01	25.84	83.25	36.41	68.58	21.82	116.78	8.99	22.53	31.82	18.69
86.78	83.89	152.95	9.91	22.44	96.67	54.85	47.41	20.29	96.5	15.76	34.91	42.79	21.02	57.12	20.28	116.06	11.11	22.35	35.51	17.47	34.88	14.88	90.43	7.44	43.83	42.67	16.46
82.78	48.08	161.75	9.96	21.76	58.08	29.72	86	82.61	129.34	7.09	30.95	96.06	63.87	82.68	76.46	151.33	10.7	25.23	92.47	50.53	71.41	25.44	169.49	21.67	38.52	35.63	15.01
27.6	11.64	100.53	12.62	45.05	42.17	11.58	123.46	93	270.35	16.51	28.89	75.33	34.4	64.3	50.89	122.6	9.7	17	79.15	41.51	31.91	18.89	94.98	6.71	41.53	59.18	19.88
118.06	67.3	230.06	19.85	32.33	57	29.25	53.83	37.29	120.59	6.42	35.08	69.28	30.93	145.9	132.87	272.75	11.99	30.6	91.07	48.71	46.31	13.36	110.46	5.67	36.04	28.85	12.09
143.79	116.65	278.84	14.38	20.71	81.13	41.83	79.41	22.23	152.06	12.66	20.66	28	14.62	85.15	70.64	166.49	10.41	34.39	82.95	42.43	66.56	59.42	126.63	7.48	19.26	89.28	46.93
104.22	94.57	208.57	12.78	23.23	90.74	45.34	92.93	75.65	174.82	16.1	21.76	81.4	43.27	51.32	41.15	122.75	13.23	14.96	80.19	33.52	56.47	29.32	162.42	17.1	24.07	51.92	18.05
55.11	47.94	78.39	6.47	24.48	86.98	61.15	85.37	48.74	184.65	17.68	38.27	57.09	26.4	66.74	30.34	107.12	10.8	16.32	45.46	28.32	82.82	22.16	174.48	11.12	29.24	26.76	12.7
85.08	74.66	170.03	11.14	25.16	87.75	43.91	64.15	44.27	157.76	10.21	36.72	69.01	28.06	25.15	13.91	61.09	6.51	35.08	55.33	22.78	92.01	83.84	178.63	13.12	21.32	91.12	46.94
81.15	73.51	172.08	11.3	25.24	90.58	42.72	56.57	22.14	102.99	10.61	27.73	39.13	21.49	59.08	50.54	140.99	11.37	26.44	85.55	35.85	156.7	114.69	304.09	18.6	28.2	73.19	37.72
103.03	94.12	164.34	12.1	20.4	91.35	57.27	86.63	70.3	218.43	13.65	26.52	81.15	32.19	58.31	44.38	128.76	9.33	27.88	76.12	34.47	105.88	36.47	199.52	13.8	16.83	34.44	18.28
128.82	118.8	251.08	18.01	22.27	92.22	47.31	114.57	104.23	208.2	14.18	22.44	90.98	50.06	58.88	41.77	128.01	10.77	30.98	70.94	32.63	91.83	81.3	193.8	14.09	16.19	88.53	41.95
72.67	56.59	148.21	10.26	32.7	77.87	38.18	105.57	95.6	176.24	9.1	32.33	90.56	54.24	71.8	68.12	133.86	9.43	23.39	94.87	50.89	105.98	93.58	217.56	16.85	17	88.3	43.01
25.04	14.12	95.04	5.61	47.6	56.39	14.86	78.82	56.92	147.05	8.59	34.39	72.22	38.71	60.84	50.5	171.63	11.49	27.2	83.01	29.43	98.38	65.58	213.64	9.25	38.94	66.66	30.7
77.92	75.41	124.48	9.29	27.88	96.79	60.59	67.08	31.29	124.28	6.82	39.2	46.65	25.18	109.54	84.51	224.33	11.8	26.47	77.15	37.67	88.13	71.02	168.38	11.17	22.29	80.59	42.18
86.52	32.59	153.51	10.6	15.64	37.67	21.23	97.47	87.05	194.19	11.62	27.78	89.31	44.83	61.21	23.46	114.16	12.84	12.56	38.34	20.55	56.69	45.42	103.97	15.39	21.42	80.12	43.68
86.73	59.74	208.24	15.37	16.32	68.88	28.69	115.97	27.47	205.72	11.6	31.28	23.69	13.35	77.45	25.42	123.29	11.86	15.86	32.82	20.62	48.06	24.7	114.5	10.88	35.6	51.38	21.57
108.18	85.75	215.85	15.87	27.2	79.26	39.73	55.34	34.67	131.28	7.7	35.08	62.64	26.41	62.86	54.16	131.54	15.93	16.51	86.15	41.17	84.24	32.66	190.52	19.13	25.84	38.77	17.14
39.34	17.93	86.1	8.95	32.45	45.58	20.83	92.84	84.32	195.98	15.48	22.44	90.82	43.02	93.61	77.53	140.4	11.3	12.92	82.82	55.22	58.81	24.56	132.94	9.16	47.46	41.75	18.47
71.8	40.44	155.69	12.99	23.66	56.32	25.97	101.01	84.36	196.01	9.58	35.67	83.52	43.04	79.37	65.41	143.07	10.03	21.76	82.41	45.72	97.81	28.63	161.65	10.65	21.76	29.27	17.71
83.65	59.42	186.06	21.3	31.38	71.03	31.94	42.03	20.4	113.77	10	45.76	48.54	17.93	76.19	65.21	180.08	12.28	19.72	85.59	36.21	46.65	37.11	107.89	12.09	26.14	79.57	34.4
83.86	52.9	171.55	11.55	28.86	63.08	30.83	99.01	86.97	207.21	14.2	21.76	87.84	41.97	109.51	79.31	237.1	17.92	30.62	72.42	33.45	35.71	21.04	112.59	6.26	33.32	58.91	18.68
79.22	49.08	185.45	12.39	27.51	61.95	26.47	89.55	82.77	189.22	12.64	21.57	92.42	43.74	88.07	80.61	154.07	8.9	30.6	91.53	52.32	93.19	36.19	186.65	14.34	27.73	38.83	19.39
30.89	14.73	71.68	4.41	32.64	47.7	20.56	98.64	34.35	230.62	17.97	14.96	34.83	14.9	110.18	98.11	201.29	9.22	31.68	89.04	48.74	139.52	124.5	281.96	17.92	27.46	89.23	44.16
100.97	88.41	199.72	13.78	18.79	87.57	44.27	30.53	21.92	82.3	6.69	37.4	71.78	26.63	67.78	36.94	140.72	8.67	33.32	54.5	26.25	59.1	34.79	154.59	12.91	16.51	58.85	22.5
123.89	100.45	262.15	18.53	17	81.08	38.32	81.82	70.71	166.62	8.97	18.36	86.42	42.44	81.79	11.08	138.38	11.19	43.14	13.55	8.01	180.07	73.92	373.22	20.49	35.08	41.05	19.81
65.77	37.67	153.85	9.5	40.12	57.28	24.49	93.93	76.5	177.55	11.92	38.52	81.44	43.09	106.98	83.31	212.58	13.02	26.82	77.87	39.19	60.15	32.51	105.9	12.93	32.64	54.05	30.7
56	21.89	133.14	15.62	20.18	39.09	16.44	69.76	37.21	146.42	8.68	34.79	53.35	25.42	133.53	115.86	210.75	9.43	27.83	86.77	54.97	85.45	75.58	232.73	13.14	27.88	88.45	32.48
91.5	65.49	208.3	17.43	18.36	71.57	31.44	190.04	176.69	278.97	15.47	36.15	92.98	63.34	112.41	95.68	218.28	15.58	22.44	85.12	43.83	48.47	26.19	86.7	6.57	34.39	54.04	30.21
35.32	10.85	76.18	5.57	64.01	30.72	14.24	46.66	16.7	85.94	9.83	29.92	35.8	19.44	118.7	103.27	241.55	13.9	24.48	87	42.75	107.99	42.74	187.51	17.38	40.8	39.57	22.79
117.2	95.97	226.91	16.73	16.32	81.88	42.29	103.16	95.08	173.5	10.65	22.01	92.17	54.8	84.36	46.51	155.69	13.61	255.86	55.13	29.87	108.69	57.82	231.91	18.22	37.31	53.2	24.93
112.42	96.62	224.81	16.8	23.8	85.95	42.98	36.83	18.18	84.86	8.29	35.2	49.37	21.42	54.22	45.46	109.65	9.08	23.12	83.85	41.46	50.29	26.26	96.87	7.77	14.96	52.2	27.1
113.61	97.96	220.59	21.61	19.72	86.22	44.41	87.14	77.29	179.57	13.08	15.13	88.7	43.05	57.66	46.58	106.24	6.34	25.16	80.78	43.85	64.67	53.42	109.62	8.59	21.76	82.6	48.74
114.43	97.37	242.79	17.17	18.3	85.09	40.11	124.11	116.12	236.59	12.69	31	93.56	49.08	86.24	64.26	127.76	12.69	57.09	74.52	50.3	96.25	58.86	195.16	14.35	21.37	61.15	30.16
100.39	48.17	195.19	15.58	19.95	47.98	24.68	88.45	69.29	173.86	17.15	21.32	78.34	39.86	55.58	44.57	119.75	8.37	29.58	80.19	37.22	98.8	45.51	200.31	19.4	22.7	46.06	22.72
85.28	66.25	181.9	11.17	21.08	77.68	36.42	12.59	9.03	32.84	2.17	31.96	71.71	27.48	69.65	26.59	143.86	14.93	37.83	38.17	18.48	44.69	15.34	80.58	5.05	36.72	34.32	19.03
120.39	108.81	212.44	10.68	22.53	90.38	51.22	89.42	85.22	191.54	13.21	14.96	95.3	44.49	77.19	55.67	182.05	14.26	22.34	72.12	30.58	107.5	27.58	246.56	18.28	48.01	25.66	11.19
67.57	32.05	172.45	12.27	22.54	47.44	18.59	87.68	80.13	133.11	9.72	21.08	91.4	60.2	82.25	64.55	154.92	9.91	30.27	78.48	41.67	118.27	96.2	248.34	14.81	20.18	81.34	38.74
108.01	98.62	209.95	15.23	17	91.31	46.97	96.24	86.75	153.36	11.72	24.07	90.14	56.57	40.38	11.39	67.65	4.94	33.01	28.2	16.83	94.39	20.79	176.06	10.5	40.8	22.02	11.81
71.71	61.66	151.59	11.09	23.35	85.99	40.68	64.24	15.08	99.77	7.19	34.91	23.48	15.12	154.07	134	273.91	14.03	32.01	86.97	48.92	164.63	49.99	306.31	23.9	41.63	30.37	16.32
119.51	97.33	261.47	17.11	14.96	81.44	37.22	50.99	43.73	79.94	5.86	22.53	85.76	54.71	87.45	66.69	193.44	10.7	31.96	76.26	34.48	71.01	44.75	128.41	11.01	18.36	63.02	34.85
125.91	110.13	253.23	13.96	21.57	87.46	43.49	106.02	98.25	174.87	9.18	33.01	92.66	56.18	61.95	40.92	120.87	13.07	27.2	66.06	33.86	119.61	77.42	277.94	20.23	25.45	64.73	27.86
110.45	99.26	212.06	13.69	19.72	89.87	46.81	99.23	97.19	192.9	14.13	26.52	97.95	50.38	120.22	105.44	209.06	14.05	19.72	87.71	50.44	109.63	66.36	254.08	17.18	36.88	60.53	26.12
121.39	113.11	214.4	15.44	19.63	93.18	52.76	121.11	101.48	241.77	13.11	27.51	83.79	41.97	84.1	70.39	159.21	23.21	22.44	83.7	44.21	84.47	42.86	172.32	18.08	31.49	50.73	24.87
109.23	88.67	214.89	15.1	21.76	81.18	41.26	115.89	100.06	236.78	12.75	20.18	86.34	42.26	87.59	69.41	169.09	13.22	25.34	79.25	41.05	111.76	29.02	181.32	12.59	44.35	25.96	16
58.77	52.06	104.89	9.74	15.64	88.58	49.63	94.91	89.05	207.18	11.98	26.75	93.83	42.98	99.47	85.11	202.11	12.45	23.23	85.56	42.11	151.55	106.16	302.7	22.59	24.68	70.05	35.07
102.26	84.91	200.88	13.63	22.44	83.03	42.27	73.56	59.03	164.58	12.93	21.76	80.24	35.87	153.63	134.45	283.19	11.51	31.28	87.51	47.48	93.07	46.25	186.89	14.08	29.92	49.7	24.75
102.13	89.81	195.9	14.53	21.08	87.94	45.85	113.02	97.1	202.15	10.45	27.14	85.91	48.03	142.52	120.1	237.28	10.32	39.89	84.27	50.62	64.29	21.12	151.36	12.01	46.65	32.85	13.95
55.49	15.25	84.97	5.67	39.42	27.48	17.94	113.89	101.5	190.39	11	22.27	89.12	53.31	76.19	52.55	158.89	8.71	29.24	68.98	33.07	101.2	68.66	197.15	14.96	27.51	67.85	34.82
115.99	87.64	225.33	15.32	25.36	75.56	38.89	101.5	30.78	211.57	15.2	19.04	30.32	14.55	73.68	61.69	141.14	11.09	27.78	83.73	43.71	61.42	56.61	153.8	10.21	23.07	92.17	36.81
23.55	10.36	52.05	5.75	51.01	44	19.91	119.01	114.38	212.06	13.68	17	96.11	53.94	87.09	67.54	159.38	10.43	38.72	77.55	42.38	111.56	78.3	262.75	18.53	21.57	70.19	29.8
90.43	54.15	188.85	10.08	25.75	59.88	28.67	91.46	84.76	186.17	10.57	24.76	92.67	45.53	73.44	64.58	148.03	12.16	20.4	87.93	43.63	95.49	25.58	179.35	13.8	42.35	26.78	14.26
126.47	112.66	215.23	12.81	25.84	89.08	52.35	151.75	56.63	256.76	20.2	22.7	37.32	22.06	97.65	81.02	208.37	14.58	18.79	82.97	38.88	154	147.04	230.09	15.48	16.51	95.48	63.91
143.33	124.26	274.31	15.77	21.32	86.69	45.3	125.43	89.36	285.78	19.57	27.83	71.24	31.27	75.9	63.28	173.22	13.43	16.78	83.37	36.53	77.79	36.58	142.77	8.7	27.51	47.03	25.62
131.91	111.86	210.4	13.54	17.6	84.79	53.16	104.78	101.16	170.07	16.61	32.33	96.55	59.48	95.84	79.58	176.17	13.1	14.25	83.04	45.17	92.09	18.94	160.97	10.64	48.71	20.57	11.77
39.15	3.96	57.6	3.25	42.84	10.11	6.87	96.35	81.84	177.66	8.31	30.98	84.94	46.06	133.9	89.94	259.27	11.97	33.88	67.17	34.69	124.42	105.98	187.73	12.71	20.4	85.18	56.45
48.35	18.39	127.11	8.97	55.76	38.04	14.47	96.2	86.84	215.31	11.96	24.55	90.27	40.33	144.94	106.77	275.52	14.46	27.88	73.66	38.75	118.99	72.64	271.01	23.99	21.76	61.04	26.8
27.89	20.11	41.84	2.36	34	72.12	48.07	60.32	45.55	105.65	7.32	30.6	75.51	43.11	88.43	86.61	164.5	10.67	22.01	97.94	52.65	108.91	73.14	185.85	15.68	19.95	67.16	39.36
42.66	29.58	87.95	5.21	40.58	69.34	33.63	77.34	59.21	177.7	13.57	22.8	76.55	33.32	86.12	40.09	161.17	16.67	23.23	46.56	24.88	71.66	33.94	171.38	9.84	32.33	47.37	19.81
82.12	51.53	193.07	13.07	24.48	62.75	26.69	133.32	23.67	196.28	12.04	39.89	17.76	12.06	88.05	84.31	175.61	11.28	25.16	95.75	48.01	85.33	34.26	204.5	16.56	20.42	40.15	16.75
77.78	65.12	185.53	10.73	23.07	83.73	35.1	106.19	94.42	199.46	11.93	35.36	88.92	47.34	113.72	89.63	228.94	16.48	22.01	78.82	39.15	57.93	5.97	90.26	7.51	89.76	10.3	6.61
99.89	81.72	182.69	9.12	24.35	81.81	44.73	92.37	76.31	156.25	11	22.44	82.61	48.84	92.52	26.25	143.15	10.71	22.27	28.37	18.34	105.71	49.07	202.09	22.62	37.87	46.42	24.28
128.08	101.44	270.03	19.58	21.86	79.2	37.57	100.5	89.7	173.62	11.8	23.12	89.25	51.66	93.87	78.45	178.19	11.9	18.09	83.58	44.03	94.11	86.07	201.23	15.26	16.53	91.46	42.77
122.68	113.01	230.5	12.09	26.02	92.12	49.03	94.85	90.91	197.45	13.28	21.19	95.84	46.04	73.87	66.34	147.65	10.69	27.2	89.81	44.93	103.92	93.16	209.49	10.96	20.87	89.65	44.47
108.46	41.07	194.25	11.25	35.36	37.87	21.14	90.99	68.21	186.6	14.83	23.66	74.96	36.55	143.59	108.18	266.71	11.83	31.64	75.34	40.56	94.73	59.17	205.32	15.28	40.72	62.46	28.82
110	99.76	202.11	13.7	17	90.69	49.36	134.94	99.35	314.64	26.68	9.97	73.63	31.58	107.76	98.03	219.98	12.74	23.12	90.97	44.56	69.26	25.27	170.36	12.36	68.49	36.48	14.83
100.34	90.46	154.57	9.41	22.8	90.16	58.53	80.47	60.49	140.77	10.97	16.05	75.17	42.97	124.35	117.76	222.59	14.72	21.08	94.71	52.91	109.01	101.29	222.33	17.86	17	92.92	45.56
60.44	23.09	155.59	14.31	24.76	38.2	14.84	109.15	98.24	199.26	11.58	25.54	90.01	49.3	61.43	51.68	128.24	7.34	27.88	84.13	40.3	99.53	73.81	205.14	14.22	20.4	74.15	35.98
72.95	65.58	137.79	10.08	21.05	89.91	47.6	112.77	101.64	170.04	7.27	30.37	90.13	59.78	73.05	63.12	93.87	5.14	28.49	86.41	67.25	81.44	67.48	142.71	14.6	22.01	82.87	47.29
73.25	31.71	108.61	7.03	31.64	43.29	29.19	162.72	151.48	271.14	17.01	34.68	93.1	55.87	74.49	67.6	151.54	10.19	16.32	90.76	44.61	100.52	28.01	141.35	9.7	23.39	27.86	19.81
80.51	65.12	160.45	10.32	30.38	80.88	40.58	125.98	118.89	222.83	13.2	20.87	94.37	53.36	69.69	25.35	151.57	11.22	40.12	36.38	16.73	104	95.02	210.5	13.54	35.08	91.36	45.14
101.9	91.29	179.79	10.07	24.84	89.59	50.78	118.76	104.57	201.95	13.46	19.04	88.05	51.78	92.1	67.93	178.17	12.86	33.4	73.76	38.13	136.94	63.43	304.47	15.68	38.96	46.32	20.83
120.32	116.17	221.76	20.09	25.74	96.55	52.38	42.72	27.29	82.53	7.73	25.05	63.86	33.06	114.61	97.84	240.63	18.47	24.81	85.37	40.66	60.02	15.23	120.14	10.87	23.8	25.37	12.68
110.61	98.54	232.15	13.54	24.59	89.08	42.45	50.29	11.76	95.04	6.63	40.36	23.39	12.38	77.95	66.1	206.55	14.07	36.88	84.8	32	90.29	42.04	172.64	10.91	25.16	46.56	24.35
115.97	43.11	212.16	18.46	23.39	37.17	20.32	83.45	66.69	153.28	13.79	14.96	79.92	43.51	85.76	57.81	163.75	11.67	34.55	67.41	35.3	86.08	74.83	168.59	12.16	24.48	86.93	44.38
83.87	77.64	174.2	11.38	25.5	92.57	44.57	105.01	103.79	118.75	4.05	21.76	98.84	87.4	70.99	41.63	143.66	15.82	46.24	58.64	28.98	23.47	11.45	53.17	3.22	36.77	48.8	21.54
18.08	10.43	34.76	2.96	80.71	57.69	30	66.64	23.83	115.54	6.19	54.95	35.75	20.62	55.03	40.12	130.14	8.63	26.14	72.9	30.83	72.54	60.79	164.23	13.84	16.51	83.8	37.02
70.27	48.17	100.29	16.54	33.7	68.56	48.04	71.42	62.26	147.21	10.63	19.72	87.17	42.29	160.45	146.54	267.33	14.28	25.84	91.33	54.82	91.01	60.67	156.75	13.12	23.8	66.66	38.7
106.91	88.94	218.24	14.64	29.92	83.19	40.75	60.11	24.95	105.58	11.48	32.7	41.51	23.63	122.67	107.23	237.39	16.69	24.48	87.42	45.17	70.09	54.94	190.79	13.93	23.23	78.37	28.79
28.3	9.26	104.34	7.91	37.2	32.74	8.88	72.86	67.67	150.98	15.38	11.69	92.89	44.82	25.95	15.11	55.83	6.49	49.87	58.22	27.06	72.37	33.68	139.13	9.68	33.01	46.54	24.21
89.01	71.1	191.18	20.53	25.05	79.88	37.19	99.13	92.91	210.88	18.07	24.48	93.73	44.06	86.8	73	152.4	8.17	22.27	84.1	47.9	81.99	59.81	207.08	19.32	38.08	72.95	28.88
115.3	106.88	174.74	8.18	31.64	92.7	61.17	124.98	114.12	216.68	12.42	25.16	91.31	52.67	80.73	73.23	164.43	10.02	22.01	90.71	44.54	140.18	120.83	287.06	16.03	23.78	86.2	42.09
135.63	116.64	251.69	14.38	29.58	86	46.34	85.9	29.43	141.4	9.37	24.48	34.26	20.81	93.68	84.11	196.16	12	25.84	89.78	42.88	89.27	46.5	168.53	14.54	27.88	52.09	27.59
123.54	119.11	169.08	8.2	25.16	96.41	70.45	71.99	54.92	139.72	15.54	22.27	76.29	39.31	16.05	7.21	68.85	5.97	90.79	44.93	10.47	69.91	20.92	129.36	9.48	24.35	29.92	16.17
98.34	41.44	184.06	15.33	20.43	42.14	22.51	62.16	38.31	155.85	9.98	29.56	61.63	24.58	86	50.72	186.01	17.96	24.68	58.97	27.27	95.65	38.72	129.12	8.3	29.92	40.48	29.99
121.74	106.92	207.5	10.91	25.45	87.83	51.53	155.15	147.55	309.26	15.51	20.37	95.1	47.71	85.64	77.65	185.69	11.56	25.34	90.67	41.82	55.28	13.66	113.05	7.99	37.14	24.71	12.08
111.52	103.89	211.08	10.79	24.76	93.16	49.22	71.39	48.11	152.9	17.63	29.46	67.38	31.46	35.09	33.76	49.19	2.57	20.4	96.22	68.63	49.83	40.26	126.24	9.83	20.4	80.81	31.9
126.76	110.55	239.45	16.9	15.96	87.21	46.17	83.94	13.31	154.65	12.56	23.33	15.85	8.61	96.41	82.24	179.22	10.38	23.12	85.3	45.88	71.86	33.42	151	8.93	44.71	46.51	22.14
106.03	94.77	214.55	12.41	21.76	89.38	44.17	55.91	27.53	104.73	8.5	33.32	49.25	26.29	91.44	18.03	205.19	14.09	50.21	19.71	8.79	139.22	131.26	269.62	18.26	25.74	94.28	48.68
111.96	92.17	229.56	13.94	21.57	82.33	40.15	81.97	70.25	160.54	12.29	14.44	85.7	43.76	48.74	19	128.15	13.73	36.72	38.97	14.82	154.22	117.27	321.42	19.65	23.47	76.04	36.48
105.08	92.57	193.29	12.5	19.95	88.1	47.89	118.14	112.98	212.93	12.6	25.16	95.64	53.06	199.8	186.46	344.58	17.19	27.38	93.33	54.11	68.65	35.23	231.9	11.34	44.71	51.31	15.19
112.65	92.8	194.88	9.86	33.79	82.38	47.62	97.32	24.75	177.42	12.58	37.57	25.43	13.95	73.09	61.57	130.82	10.63	21.57	84.24	47.07	77.72	23.6	161.01	9.09	61.23	30.36	14.66
123.15	104.65	244.92	15.45	24.48	84.98	42.73	91.7	29.62	170.98	14.41	24.07	32.3	17.33	62.88	28.94	139.04	7.06	37.83	46.03	20.81	116.78	90.31	218.43	14.58	25.45	77.34	41.35
85.98	79.63	132.09	9.31	20.4	92.61	60.29	54.36	35.18	105.38	7.08	35.9	64.72	33.39	87.71	76.03	265.06	16.06	27.14	86.68	28.68	85.99	68.83	181.18	10.66	34.39	80.05	37.99
46.61	2.58	90.16	4.08	30.95	5.55	2.87	84.78	73.75	157.76	9.46	34.91	87	46.75	34.44	13.12	66.69	6.03	41.75	38.11	19.68	69.27	42.17	148.19	8.07	31.28	60.87	28.46
125.86	117.14	200.82	12.2	23.8	93.07	58.33	63.26	49.13	121.58	9.89	22.96	77.66	40.41	118.17	102.01	270.69	17.99	14.96	86.32	37.68	95.06	29.76	205.99	13.04	34	31.31	14.45
79.4	62.37	157.41	6.92	36.74	78.55	39.62	73.79	68.74	130.5	7.34	23.12	93.16	52.68	94.15	92.29	114.96	5.46	21.37	98.03	80.28	50.81	29.56	87.08	9.34	13.6	58.18	33.95
96.39	74.43	199.68	14.51	23.8	77.22	37.28	28.02	19.55	64.44	7.71	30.95	69.77	30.34	133.28	117.59	235.2	14.86	31.68	88.22	50	85.5	57.68	150.94	9.28	23.79	67.47	38.22
121.45	100.11	250.41	18.16	33.01	82.43	39.98	81.32	72.83	159.1	9.9	23.23	89.56	45.78	82.64	11.49	141.45	9.62	40.36	13.9	8.12	71.44	14.16	100.92	9.91	27.88	19.82	14.03
85.23	78.68	173.15	10.8	27.51	92.32	45.44	104.32	92.59	202.19	14.63	21.76	88.75	45.8	102.1	30.57	229.3	14.1	36.45	29.94	13.33	155.69	118.47	293.77	14.43	31.34	76.09	40.33
89.98	68.38	186.07	13.45	30.61	75.99	36.75	127.42	123.52	177.66	8.47	34	96.94	69.53	87.64	53.73	193.9	12.4	34.79	61.31	27.71	106.15	10.95	166.87	10.84	46.24	10.32	6.56
72.18	48.9	143.22	8.42	25.84	67.75	34.14	94.69	72.21	179.29	8.5	27.2	76.26	40.28	67.56	55.86	118.43	9.04	21.08	82.67	47.17	75.82	64.27	179.83	11.9	14.77	84.77	35.74
114.49	102.48	186.14	16.12	18.41	89.51	55.05	130.81	116.13	227.99	9.83	28.2	88.77	50.94	32.51	11.51	78.7	7.96	45.24	35.39	14.62	78.05	15.94	154.64	10.69	45.05	20.42	10.31
66.21	58.79	103.9	5.1	30.33	88.78	56.58	29.8	20.1	52.15	5.03	27.83	67.45	38.55	107.26	43.7	235.34	18.11	35.08	40.74	18.57	69.88	42.41	166.33	14	25.16	60.69	25.5
90.68	81.53	160.27	9.5	25.23	89.91	50.87	83.18	65.91	169.18	13.96	29.92	79.23	38.96	60.21	50.07	108.11	8.01	22.27	83.15	46.31	83.27	67.94	176.11	13.4	25.79	81.6	38.58
70.99	3.64	149.16	8.33	48.83	5.13	2.44	133.03	113.86	193.3	14.25	43.44	85.59	58.91	23.92	16.77	51.34	4.19	26.52	70.12	32.67	66.77	0.81	115.93	16.53	74.28	1.22	0.7
79.72	55.41	150.85	15.82	23.39	69.5	36.73	136.15	123.35	267.75	12.75	29.5	90.6	46.07	109.52	92.83	191.19	18.88	19.95	84.75	48.55	134.36	126.9	245.89	16.63	24.93	94.45	51.61
128.85	41.38	265.11	17.04	31.31	32.11	15.61	119.6	110.54	222.07	12.71	23.39	92.43	49.78	90.35	52.95	191.64	9.41	30.6	58.61	27.63	47.04	6.39	100.98	7.68	45.92	13.59	6.33
138.7	125.83	255.34	15.33	25.64	90.73	49.28	56.08	31.76	121.54	15.18	41.27	56.63	26.13	66.59	46.29	155.77	10.34	30.95	69.51	29.71	133.15	81.2	277.45	19.22	22.56	60.98	29.27
37.71	5.23	59.44	6.22	20.4	13.86	8.79	106.67	101.74	217.19	13.25	21.76	95.38	46.84	52.47	41.22	105.54	10.66	14.13	78.56	39.06	58.69	48.3	164.81	11.85	25.16	82.29	29.31
132.91	100.65	255.46	15.7	20.4	75.73	39.4	41.47	4.36	64.76	5.5	21.76	10.51	6.73	94.32	21.53	162.18	16.01	21.86	22.83	13.27	34.09	16.91	78.06	10.94	38.52	49.59	21.66
39.98	23.37	77.11	5.23	22.53	58.45	30.31	71.97	66.85	125.18	9.36	15.82	92.88	53.4	158	142.47	254.25	10.72	33.4	90.17	56.03	84.36	3.07	166.92	18.14	57.8	3.63	1.84
84.79	72.94	186.98	9.04	41.48	86.03	39.01	83.7	78.1	128.31	7.54	26.52	93.31	60.87	35.14	30.41	58.83	2.9	30.95	86.55	51.69	97.07	48.67	175.12	8.67	36.33	50.14	27.79
33.61	11.55	90.62	6.56	71.4	34.37	12.75	178.95	162.67	240.19	12.38	23.94	90.9	67.73	41.77	35.67	68.04	5.95	32.91	85.41	52.42	84.15	68.01	159.8	13.88	27	80.82	42.56
109.49	101.32	222.79	11.43	22.44	92.54	45.48	93.06	88.07	191.92	10.11	26.05	94.63	45.89	101.75	83.39	202.18	14.14	23.39	81.96	41.24	109.31	100.72	170.51	14.21	17	92.14	59.07
23.41	16.76	56.16	3.64	34.39	71.58	29.84	87.65	74.51	174.61	12.22	27.14	85.01	42.67	123.68	117.58	203.25	12.18	16.32	95.07	57.85	64.91	16.73	169.76	12.32	59.14	25.77	9.86
101.96	90.58	173.65	9.69	32.01	88.84	52.16	82.82	71.82	185.77	9.48	20.4	86.72	38.66	76.6	65.01	171.31	11.9	22.44	84.88	37.95	116.28	107.91	207.16	11.89	20.4	92.8	52.09
100.34	81.1	187.07	13.75	27.88	80.82	43.35	99.7	95.95	195.28	14.34	23.8	96.24	49.14	197.5	183.39	328.65	16.62	21.54	92.86	55.8	54.98	17.97	99.58	7.98	16.32	32.68	18.04
97.11	88.08	177.57	10.03	26.14	90.7	49.61	56.23	24.86	87.15	7.2	29.24	44.22	28.53	49.83	32.07	96.32	8.69	30.6	64.36	33.3	65.93	60.16	108.83	6.78	20.66	91.26	55.28
48.69	20.02	71.56	5.05	36.72	41.11	27.97	68.95	52.68	134.01	9.77	23.79	76.4	39.31	66.32	56.19	136.4	11.41	23.8	84.72	41.19	50.57	31.42	141.67	13.14	23.12	62.13	22.18
125.63	106.47	230.25	12.62	29.24	84.75	46.24	67.48	60.7	142.82	7.1	31.64	89.95	42.5	80.39	41	148.43	17.02	21.63	51.01	27.62	155.05	114.2	300.71	15.72	37.14	73.65	37.98
172.6	143.69	260.39	10.46	45.56	83.25	55.18	90.12	55.52	183.41	13.74	31.34	61.61	30.27	163.57	139.38	290.71	14.7	33.4	85.21	47.94	122.91	34.68	182.85	17.59	17	28.22	18.97
85.25	71.61	164.42	9.06	32.64	84	43.55	88.46	71.31	183.77	10.28	47.6	80.61	38.8	147.92	130.22	266.72	14.74	24.48	88.03	48.82	130.14	110.69	222.06	16.9	26.52	85.06	49.85
73.61	58.27	134.48	10.36	19.95	79.16	43.33	97.63	90.87	163.35	12.79	16.32	93.07	55.63	68.4	62.53	151.61	9.93	22.01	91.41	41.24	134.02	112.48	240.11	19.99	15.64	83.93	46.84
89.92	74.48	163.72	9.15	32.33	82.82	45.49	105.97	98.17	217.97	11.48	28.56	92.64	45.04	103.56	53.95	192.71	13.8	15.64	52.1	27.99	60.04	13.39	117.88	7.93	46.24	22.3	11.36
90.73	75.14	165.28	9.45	36.27	82.82	45.47	108.48	100.98	232.78	10.77	32.7	93.09	43.38	66.7	6.64	113.61	6.49	44.53	9.96	5.85	115.12	61.22	265.87	19.78	25.84	53.18	23.03
97.58	82.19	200.38	13.43	33.79	84.23	41.02	109.21	105.65	191.72	12.04	23.66	96.74	55.1	90.4	55.57	192.43	10.99	43.52	61.47	28.88	91.32	69.6	187.49	10.16	34.09	76.22	37.12
155.41	146.53	213.33	15	17	94.28	68.69	71.92	56.64	165.15	7.73	35.49	78.75	34.3	33.98	7.96	56.43	4.27	52.96	23.42	14.1	165.73	51.37	348.82	21.49	42.87	30.99	14.73
104.27	89.63	227.64	11.93	25.2	85.96	39.38	82.4	14.66	155.5	17.29	21.08	17.79	9.43	80.35	46.81	157.95	14.87	36.45	58.26	29.64	152.77	105.33	352.58	19.35	40.8	68.95	29.87
102.25	86.45	211.17	16.13	17.2	84.55	40.94	94.82	86.06	176.64	9	19.71	90.77	48.72	98.04	91.43	225.61	20.27	16.32	93.26	40.53	98.61	67.95	187.62	10.81	36.3	68.9	36.22
129.52	88.35	262.17	16.19	34.68	68.21	33.7	103.15	38.6	207.08	13.83	46.46	37.43	18.64	122.94	102.25	226.27	12.03	30.31	83.17	45.19	95.04	26.81	184.01	9.88	54.91	28.21	14.57
126.05	107.77	236.52	15.36	25.05	85.5	45.57	96.62	80.64	203.89	13.03	28.56	83.46	39.55	136.45	86.94	217.42	20.71	27.02	63.72	39.99	63.85	56.05	139.24	9.82	29.24	87.78	40.25
69.54	32.29	170.67	12.59	33.32	46.43	18.92	101.28	91.63	174.64	9.05	21.82	90.48	52.47	155.78	117.84	340.49	22.91	28.89	75.65	34.61	95.5	28.43	159.12	10.76	42.64	29.77	17.87
66.51	8.72	226.28	16.86	117.15	13.11	3.85	90.51	78.63	170.47	9.61	29.92	86.87	46.12	92.12	70.94	186.63	10.49	23.8	77.02	38.01	99.26	77.97	217.93	14.89	30.6	78.55	35.78
102.89	90.85	199.1	12.8	22.96	88.3	45.63	49.25	40.56	100.01	12.16	34.49	82.37	40.56	53.81	45	106.4	9.59	14.28	83.62	42.29	101.91	22.69	171.4	15.37	64.65	22.27	13.24
34.11	15.65	59.95	6.67	41.3	45.89	26.11	107.59	101.68	204.88	10.4	23.94	94.51	49.63	100.29	86.26	182.16	10.79	20.45	86	47.35	25.08	11.49	59.87	3.75	42.84	45.81	19.19
102.02	85.09	177.28	10.82	26.52	83.41	48	83.88	71.48	168.3	14.91	9.74	85.22	42.47	71.64	45.65	159.22	10.26	25.16	63.73	28.67	117.84	105.56	225.14	17.7	22.8	89.58	46.89
75.68	58.13	155.44	10.83	24.41	76.81	37.39	62.79	48.54	119.43	6.92	22.96	77.3	40.64	44.75	11.85	93.14	6.14	43.52	26.47	12.72	91.42	74.37	149.6	8.43	22.44	81.35	49.71
83.03	73.92	172.27	10.31	28.86	89.03	42.91	37.6	6.47	67.76	6.45	33.16	17.21	9.55	55.47	26.3	120.23	7.89	33.32	47.4	21.87	142.53	103.64	340.29	19.94	20.18	72.71	30.46
122.86	23.25	234.54	15.77	25.84	18.92	9.91	89.64	60.58	196.97	11.51	27.2	67.58	30.76	145.74	126.8	258.58	13.3	31.73	87	49.04	110.88	102.97	205.94	13.22	27.14	92.87	50
66.98	3.66	119.24	10.53	25.16	5.46	3.07	129.16	119.14	208.4	9.55	31.96	92.24	57.17	86.83	75.51	158.61	11.15	18.09	86.97	47.61	82.26	11.97	164.54	10.04	51.49	14.55	7.27
43.06	41.08	51.56	1.97	34.98	95.42	79.68	60.15	53.23	119.99	9.23	19.18	88.5	44.36	173.26	138.52	309.19	16.29	34.39	79.95	44.8	82.19	8.17	177.89	18.5	15.82	9.94	4.59
98.58	69.69	192.18	12.18	33.09	70.69	36.26	113.2	101.34	214.54	13.05	19.72	89.53	47.24	88.59	77.23	167.77	11.69	24.48	87.18	46.03	85.42	8.62	193.16	15.18	45.23	10.09	4.46
138.77	92	290.68	18.12	25.84	66.3	31.65	87.99	78.09	153.67	8.23	34.79	88.75	50.82	79.49	74.36	164.41	8.85	19.72	93.55	45.23	59.88	27.12	132.58	8.01	40.36	45.29	20.46
117.5	97.85	218.06	15.25	33.15	83.28	44.87	64.94	51.97	115.52	11.09	17	80.02	44.99	126.8	119.63	201.98	10.6	23.64	94.34	59.23	109.59	82.07	219.64	20.61	26.67	74.88	37.36
33.92	13.01	73.45	4.54	41.27	38.35	17.71	70.27	61.86	193.91	15.24	28.56	88.04	31.9	67.56	54.31	146.75	9.85	30.61	80.4	37.01	116.17	95.95	186.22	18.2	22.44	82.59	51.52
111.12	96.67	211.09	12.81	21.76	86.99	45.79	90.14	81.51	144.97	10.17	20.18	90.42	56.22	30.82	14.24	58.62	3.03	36.04	46.22	24.3	55.08	38.45	105.27	10.74	27.51	69.8	36.52
117.23	104.21	195.12	12.45	20.87	88.89	53.41	97.21	79.59	173.1	9.09	22.35	81.88	45.98	77.64	73.39	154.88	12.57	18.57	94.53	47.39	170.1	65.62	355.32	18.92	30.46	38.58	18.47
77.23	31.85	163.27	9.97	62.59	41.24	19.51	119.3	38.07	246.67	19.81	24.35	31.91	15.43	78.9	73.5	148.02	9.73	24.48	93.16	49.66	22.22	14.18	74.85	5.25	22.44	63.81	18.95
122.57	86.99	250.39	18.12	23.08	70.97	34.74	30.82	11.87	58.51	3.13	42.64	38.52	20.29	117.27	110.55	197.07	13.78	24.76	94.27	56.1	46.11	27.52	83.11	7.12	21.08	59.68	33.11
140.63	113.63	269.71	15.26	22.44	80.8	42.13	101.31	81.28	176.65	9.42	34	80.23	46.01	79.45	28.89	154.89	14.1	29.92	36.37	18.65	31.53	18.89	70.76	11.88	40.12	59.9	26.69
111.69	100.96	193.7	9.84	33.7	90.4	52.13	96.54	80.63	172.8	9.92	27.2	83.52	46.66	70.47	65.84	147.37	11.67	15.64	93.42	44.67	81.54	77.02	182.48	13.45	23.8	94.46	42.21
111.64	104.88	203.36	13.14	21.08	93.95	51.57	113.82	99.9	185.64	9.76	21.76	87.77	53.81	34.35	27.98	60.56	4.75	28.53	81.46	46.2	87.87	50.58	185.7	13.3	38.52	57.56	27.24
80.35	73.15	171.84	11.89	26.52	91.04	42.57	68.26	40.08	143.01	7.53	33.24	58.72	28.03	127.18	112.44	220.93	11.65	32.64	88.41	50.89	132.35	91.58	264.51	12.76	24.76	69.2	34.62
73.13	35.46	201.13	20.75	15.31	48.48	17.63	69.68	61.04	168.95	11.99	22.44	87.6	36.13	146.91	120.22	266.08	13.1	33.32	81.83	45.18	115.21	98.14	235.99	11.38	27.14	85.18	41.59
142.18	124.1	310.47	15.62	27.2	87.29	39.97	110.85	104.93	139.33	6.16	32.06	94.66	75.31	55.61	41.1	148.09	25.61	37.31	73.92	27.76	133.76	120.45	228.15	14.46	26.44	90.05	52.8
88.46	61.85	165.12	12.81	27.2	69.92	37.46	85.28	60.16	137.81	9.21	16.58	70.55	43.65	103.24	93.93	224.56	10.67	24.19	90.98	41.83	51.12	12.91	138.75	11.59	65.34	25.26	9.3
105.47	95.09	151.47	8.79	28.53	90.16	62.77	87.34	76.83	192.51	14.19	21.32	87.97	39.91	34.46	26.54	86.33	8.19	37.04	77.03	30.75	76.27	59.32	166.65	14.8	29.58	77.79	35.6
107.14	93.99	202.17	14.17	31.28	87.73	46.49	69.29	66.41	143.43	8.92	26.52	95.84	46.3	113.51	104.02	196.09	10.8	21.57	91.63	53.05	13.77	10.58	35.08	2.65	46.24	76.84	30.15
85.2	69.42	168.65	9.27	27.53	81.48	41.16	104.25	85.13	203.86	10.4	34.68	81.66	41.76	50.63	44.05	108.46	6.47	17.82	86.99	40.61	135.79	86.6	287.64	17.64	37.14	63.78	30.11
86.55	18.81	199.14	14.52	53.58	21.74	9.45	69.4	51	161.99	11.17	25.84	73.5	31.49	156.82	143.81	279.29	14.85	26.52	91.7	51.49	67.37	22.08	130.24	9.34	47.87	32.77	16.95
81.81	70.8	231.78	15.52	38.96	86.54	30.55	90.89	79.11	158.81	9.49	20.4	87.05	49.82	19.73	10.87	43.59	2.59	29.58	55.08	24.93	119.75	86.95	216.23	15.58	22.16	72.61	40.21
28.87	16.59	55.7	5.3	26.36	57.47	29.78	98.18	64.17	191.49	11.89	31.96	65.36	33.51	83.77	72.47	142.05	13.67	25.16	86.51	51.02	36.12	24.34	71.9	4.29	27.51	67.38	33.85
87.53	75.62	169.21	8.07	29.57	86.4	44.69	85.37	61.87	135.85	11.1	21.76	72.48	45.55	94.35	88.46	161.34	6.92	35.49	93.75	54.83	86.01	48.31	158.58	10	29.58	56.17	30.46
119.65	96.67	226.07	15.69	34.09	80.79	42.76	50.84	21.91	87.97	4.98	30.6	43.09	24.9	97.07	93.13	183.76	13.15	17	95.93	50.68	84.93	79.2	210.14	16.55	21.08	93.25	37.69
104.88	92.94	203.51	13.01	21.76	88.62	45.67	69.46	62.7	140.95	10.28	19.72	90.26	44.48	72.06	15.73	180.4	12.4	37.83	21.83	8.72	131.59	91.67	274.69	21.2	22.44	69.66	33.37
107.04	10.37	332.97	20.11	147.51	9.69	3.11	67.46	60.77	181.54	13.74	16.72	90.08	33.47	68.62	47.57	161.93	13.98	23.94	69.33	29.38	79.2	50.87	158.29	11.6	23.8	64.23	32.14
108.64	103.13	151.97	8.83	14.96	94.92	67.86	66.92	21.32	133.22	11.04	41.48	31.86	16.01	187.83	181.48	258.25	13.81	40.9	96.62	70.27	95.15	17.26	161.15	11.6	58.48	18.14	10.71
210.92	22.31	375.72	25.5	42.32	10.58	5.94	75.86	71.32	182.85	11.13	25.64	94.02	39	51.77	41.2	129.16	8.52	23.94	79.59	31.9	50.99	19.77	117.24	8.29	61.93	38.78	16.86
104.37	91.27	205.48	16.46	26.75	87.44	44.42	84.66	21.68	117.92	6.82	29.92	25.61	18.38	24.61	15.46	97.75	9.72	40.58	62.8	15.81	72.43	46.94	139.84	9.49	45.24	64.81	33.57
126.53	109.2	218.08	13.75	22.44	86.31	50.07	169.83	146.43	337	18.67	27.88	86.22	43.45	79.45	67.24	173.37	11.28	17.39	84.63	38.79	132.02	107.32	322.97	19.73	19.23	81.29	33.23
63.87	41.93	158.77	9.55	26.52	65.65	26.41	156.92	133.87	264.29	16.91	26.14	85.31	50.65	107.84	61.83	207.97	14.4	20.37	57.34	29.73	127.31	97.95	217.23	14.18	23.12	76.94	45.09
46.53	28.03	86.74	16.08	146.2	60.25	32.32	118.83	106.94	205.62	14.27	25.16	90	52.01	52.57	6.4	124.91	12.37	13.76	12.17	5.12	71.21	40.2	196.26	10.99	45.95	56.45	20.48
77.75	27.38	197.45	17.4	26.52	35.22	13.87	61.27	16.09	118.54	10.67	35.77	26.26	13.57	53.79	45.03	113.51	6.73	24.76	83.72	39.67	82.93	49.75	213.5	19.25	15.31	59.99	23.3
28.95	26.63	55.71	4.46	24.35	92	47.81	82.87	76.12	151.04	10.76	24.64	91.86	50.4	25.2	17.01	90.37	5.58	45.05	67.5	18.83	106.2	9.94	210.85	19.05	54.97	9.36	4.71
113.67	93.68	221.11	12.1	22.44	82.42	42.37	64.81	44.38	140.98	7.85	36.88	68.48	31.48	92.16	50.91	185.55	17.78	28.56	55.24	27.44	76.44	16.82	175.44	10.37	55.71	22.01	9.59
101.93	79.93	223.36	14.34	22.96	78.42	35.79	104.79	91.5	170.17	12.46	18.64	87.31	53.77	145.76	126.71	262.18	18.27	33.7	86.93	48.33	58.9	21.33	135.1	9.58	47.43	36.22	15.79
90.46	38.95	173.16	9.72	33.01	43.05	22.49	55.21	15.78	103.32	6.42	34.39	28.57	15.27	72.76	59.64	157.89	12.17	14.78	81.97	37.77	106.73	72.89	257.8	23.3	25.86	68.29	28.27
49.28	11.96	91.63	6.36	47.87	24.28	13.06	87.37	70.48	175.3	12.69	25.64	80.67	40.2	97.47	86.39	204.31	13.61	22.44	88.63	42.28	127.73	21.86	188.27	16.5	23.73	17.11	11.61
59.43	50.97	91.12	7.36	26.52	85.76	55.93	55.77	42.33	111.47	8.11	20.87	75.91	37.97	66.96	50.19	138.89	14.1	23.12	74.96	36.14	114.02	34.53	264.04	22	24.48	30.28	13.08
69.97	50.79	111.06	5.84	18.17	72.59	45.73	21.56	15.23	57.78	4.01	33.01	70.62	26.35	175.31	170.68	262.65	11.36	37.14	97.36	64.98	74.74	12.6	151.86	8.25	36.88	16.85	8.3
98.99	87.25	176.33	10.96	22.7	88.15	49.48	117.05	100.32	234.7	25.39	19.04	85.71	42.74	122.96	113.99	215.29	10.77	39.89	92.71	52.95	173.08	138.09	284.51	11.81	39.2	79.78	48.53
118.49	103.08	227.24	12.42	24.35	86.99	45.36	28.34	22.51	47.87	2.57	34	79.42	47.02	108.8	93.69	176.16	10.9	20.18	86.11	53.19	54.4	24.56	111.7	11.01	24.07	45.14	21.99
171.18	144.58	297.23	11.72	35.77	84.46	48.64	85.88	15.83	151.48	20.2	59.84	18.44	10.45	33.56	25.05	60.15	5.86	23.8	74.64	41.65	106.1	100.5	204.53	12.52	16.51	94.72	49.14
78.07	36.16	272.86	20.65	47.31	46.31	13.25	100.67	90.48	198.36	11.87	18.52	89.88	45.61	43.02	21.27	90.32	8.91	27.2	49.45	23.55	54.43	15.28	124.69	9.63	46.24	28.07	12.25
75.5	57.05	195.2	13.57	45.39	75.57	29.23	47.95	9.96	115.43	10.85	25.16	20.77	8.63	57.46	45.3	141.13	9.77	34.39	78.84	32.1	91.49	31.83	184.75	15.52	43.14	34.8	17.23
107.63	96.87	208.75	13.67	29.24	90	46.4	68.14	29.68	131.05	10.72	37.76	43.55	22.65	110.62	38.3	168.93	10.08	37.14	34.62	22.67	151.52	122.15	268.96	16.78	28.56	80.62	45.42
126.24	91.54	231.36	16.22	25.84	72.51	39.57	95.01	90.82	166.84	9.9	27.2	95.6	54.44	122.63	89.22	254.28	14.63	27.88	72.76	35.09	122.15	106.15	229.26	14.76	21.57	86.91	46.3
121.58	61.81	232.76	16.94	35.77	50.84	26.56	91.43	81.97	156.11	14.29	22.7	89.65	52.51	92.9	50.85	180.56	16.66	19.04	54.74	28.16	70.06	65.19	170.71	17.59	14.96	93.05	38.19
96.04	57.67	180.25	15.06	20.67	60.05	31.99	68.94	64.43	136.47	6.74	25.45	93.47	47.21	22.6	15.93	47.16	5.56	25.84	70.51	33.78	69.63	32.88	155.32	18.58	34.83	47.21	21.17
59.95	8.26	100.08	9.7	24.48	13.77	8.25	71.16	64.22	148.32	9.21	22.44	90.26	43.3	107.06	93.68	183.03	16.2	19.72	87.5	51.18	68.07	31.48	126.31	13.63	17.68	46.25	24.93
81.47	33.14	193.02	13.1	50.21	40.68	17.17	56.52	15.76	112.79	9.61	34.91	27.88	13.97	124.65	118.44	213.53	13.42	26.44	95.02	55.47	56.36	43.1	115.52	6.48	31.96	76.46	37.31
69.88	48.47	119.09	9.88	24.48	69.36	40.7	99.06	63.05	192.5	14.75	36.04	63.65	32.76	110.9	103.51	194.7	14.35	11.69	93.34	53.16	98.87	17.29	187.26	17.65	29.92	17.49	9.23
22.5	16.4	45.36	4.29	27.14	72.89	36.16	29.34	9.78	55.9	13.56	39.89	33.34	17.5	69.27	17.39	134.61	8.94	39.2	25.1	12.92	96.96	35.35	184.96	16.9	28.53	36.46	19.11
78.47	68.33	162.41	11.22	21.76	87.08	42.07	77.12	68.92	177.46	11.39	26.14	89.37	38.84	82.72	77.35	151.85	8.96	26.44	93.5	50.93	84.83	15.36	151.21	8.26	33.7	18.11	10.16
100.12	90.26	184.32	11.65	26.52	90.15	48.97	76.19	57.33	163.73	13.64	26.05	75.24	35.01	119.54	92.08	191.44	16.4	19.95	77.02	48.1	67.89	45.21	150.17	9.7	34.81	66.59	30.11
82.63	75.11	173.91	10.29	23.12	90.9	43.19	45.92	23.54	78.22	6.48	16.43	51.26	30.09	86.6	79.48	183.3	13.86	22.96	91.78	43.36	123.21	108.16	254.84	17.06	26.08	87.78	42.44
80.86	60.75	155.83	10.46	43.33	75.13	38.99	73.42	64.67	138.72	8.32	21.32	88.08	46.62	192	162.19	332.3	12.89	37.4	84.47	48.81	92.98	33.37	222.7	20.53	25.45	35.89	14.98
137.14	108.71	240.45	16.19	23.12	79.27	45.21	79.87	1.3	130.81	11.24	26.05	1.63	0.99	68.81	55.41	138.21	14.37	26.75	80.53	40.09	95.05	83.61	226.5	18.72	19.95	87.96	36.91
90.44	51.96	191.47	11.25	31.22	57.46	27.14	22.73	21.36	48.8	4.85	26.52	93.98	43.76	48.41	23.59	122.85	10.25	24.17	48.74	19.21	58.89	51.94	116.13	9.88	16.7	88.21	44.73
128.73	99.5	261.03	19.85	22.44	77.29	38.12	77.64	75.26	89.72	2.89	29.58	96.94	83.88	69.38	18.63	186.31	12.42	52.09	26.86	10	109.03	103.25	213.77	13.35	20.63	94.7	48.3
48	17.83	96.11	9.96	27.88	37.14	18.55	69.91	9.01	125.65	9.72	33.4	12.88	7.17	74.62	49.68	150.49	10.56	22.53	66.57	33.01	111.74	97.9	258.36	16.95	18.79	87.62	37.9
130.86	119.81	256.72	16.36	16.32	91.56	46.67	92.07	42	183.83	14.65	21.08	45.61	22.85	85.34	67.18	198.4	14.81	25.54	78.72	33.86	100.3	22	163.55	11.96	46.24	21.94	13.45
92.42	79.09	154.56	9.39	21.12	85.57	51.17	17.59	11.6	39.35	2.84	43.52	65.93	29.48	58.55	51.12	118.36	8.49	16	87.3	43.19	102.04	43.92	229.94	15.31	23.66	43.04	19.1
110.89	106.38	170.15	10.04	18.09	95.93	62.52	113.63	104.73	213.73	13.83	21.57	92.17	49	113.69	103.4	208.2	10.21	32.64	90.96	49.67	164.21	123.27	331.81	16.03	26.33	75.07	37.15
66.02	61.56	126.49	8.06	23.8	93.25	48.67	82.54	68.72	171.22	14	14.44	83.25	40.13	53.03	42.41	154.14	10.39	37.4	79.96	27.51	31.6	14.2	86.5	10.24	22.53	44.94	16.41
151.65	150.37	181.37	6.9	32.33	99.16	82.91	67.39	52.93	146.3	11.32	27.4	78.55	36.18	117.04	100.39	216.05	11.95	25.84	85.77	46.47	124.79	92.36	257.91	20.53	22.44	74.01	35.81
49.56	44.81	90.81	4.04	35.77	90.42	49.35	60.24	43.22	124.71	6.45	17.68	71.75	34.66	49.46	30.3	91.28	9.33	25.16	61.26	33.2	43.49	20.67	114.18	8.33	59.84	47.53	18.1
70.49	40.97	152.26	12.9	28.89	58.13	26.91	32.44	20.89	85.26	6.64	24.76	64.41	24.5	92.61	64	164.22	13.76	22.8	69.11	38.97	80	35.16	163.5	13.33	25.74	43.95	21.51
127.46	120.05	211.71	8.71	34.64	94.18	56.7	115.53	96.95	220.96	11.51	31.64	83.92	43.88	24.65	15.37	79.32	5.43	40.58	62.38	19.38	125.96	63.28	324.89	21.83	26.05	50.24	19.48
89.95	58.08	197.66	10.66	39.2	64.57	29.38	83.4	70.74	131.73	10.66	15.15	84.81	53.7	85.89	71.48	153.38	11.8	22.53	83.22	46.6	88.94	13.38	166.61	11.21	29.19	15.05	8.03
86.4	42.62	174.01	9.85	29.92	49.33	24.49	20.02	16.47	47.42	4.77	19.72	82.24	34.73	98.2	84.53	201.45	12.65	26.52	86.07	41.96	69.46	39.52	191.22	14.43	25.16	56.9	20.67
75.69	62.52	178.13	11.05	23.39	82.6	35.1	135.09	55.57	289.29	14.56	27.4	41.14	19.21	52.67	47.17	119.54	8.96	17	89.57	39.46	99.72	43.95	142.51	8.87	15.96	44.07	30.84
57.68	36.34	103.53	8.43	21.63	63.01	35.1	77.08	43.83	161.9	12.11	44.02	56.86	27.07	80.09	40.37	128.81	10.03	20.18	50.41	31.34	82.38	70.27	202.48	12.93	37.14	85.3	34.7
21.76	10.96	45.51	3.92	30.65	50.4	24.09	91.04	58.71	209.84	15.95	25.45	64.49	27.98	63.74	33.1	114.22	9.4	43.26	51.93	28.98	132.98	110.83	239.95	16.07	25.76	83.34	46.19
125.73	112.46	222.82	16.27	22.01	89.44	50.47	158.62	134.63	258.38	12.78	24.76	84.88	52.11	109.02	102.93	228.39	12.47	18.09	94.41	45.07	72.35	54.14	172.84	11.73	22.8	74.83	31.33
98.51	89.66	208.58	12.99	25.16	91.02	42.99	121.58	79.56	245.61	16.98	27.78	65.44	32.39	142.82	133.2	246.03	15.32	25.45	93.26	54.14	80.7	59.9	191.77	16.81	16.9	74.22	31.23
99.41	77.02	192.54	9.99	28.89	77.48	40	101.22	36.75	201.76	11.92	36.61	36.3	18.21	153.17	137.75	264.87	16.82	29.58	89.94	52.01	110.15	61	206.83	20.11	16.62	55.38	29.49
164.14	135.2	315.65	16.21	29.22	82.36	42.83	64.92	51.39	181.46	12.48	28.86	79.16	28.32	109.09	99.22	201.44	14.82	17	90.95	49.25	76.27	60.39	163.78	11.16	23.27	79.18	36.88
65.19	50.35	99.95	14.17	23.8	77.23	50.37	185.44	139.26	413.67	27.76	23.66	75.1	33.66	91.71	58.39	191.52	15.23	26.52	63.67	30.49	80.21	34.58	147.39	10.45	47.87	43.12	23.46
73.75	53.87	136.91	9.45	37.14	73.03	39.34	73.5	35.43	132.22	7.76	33.01	48.2	26.8	48.82	42.54	88.6	6.34	20.4	87.14	48.02	54.12	35.31	131.16	11.82	19.95	65.25	26.92
81.89	73.09	136.1	9.03	25.84	89.26	53.71	110.35	92.7	217.52	10.71	36.88	84.01	42.62	90.65	77.79	162.82	11.03	16.32	85.81	47.78	99.63	10.67	190.56	14.87	44.02	10.71	5.6
51.46	17.14	95.97	7.03	36.45	33.31	17.86	98.39	86.42	168.72	18.14	15.82	87.83	51.22	39.89	21.4	99.44	8.3	23.51	53.66	21.52	69.3	45.72	175.08	16.41	30.27	65.97	26.11
120.32	116.49	209.33	9.67	28.56	96.82	55.65	85.38	73.28	206.95	13.78	25.84	85.83	35.41	51.45	22.97	109.61	10.83	42.16	44.64	20.95	35.01	14.78	83.35	8.45	39.89	42.22	17.73
39.85	25.19	85.64	7.17	21.76	63.21	29.41	36.62	23.5	66.48	5.24	53.65	64.17	35.35	66.68	28.62	148.07	10.95	38.47	42.92	19.33	68.94	55.28	190.19	13.8	24.35	80.19	29.07
121.43	101.14	255.74	14.67	32.03	83.29	39.55	88.15	41.9	162.5	10.92	35.9	47.54	25.79	125.97	107.91	220.32	10.71	33.32	85.67	48.98	66.42	45.47	137.75	9.94	43.33	68.47	33.01
84.79	80.27	153.65	9.59	22.01	94.67	52.24	78.84	61.78	186.28	10.53	38.52	78.37	33.17	111.36	96.46	205.49	11.47	32.64	86.62	46.94	133.88	110.01	265.77	17.46	21.12	82.17	41.39
97.87	88.98	207.41	14.59	20.3	90.92	42.9	105.9	67.11	223.5	19.65	38.52	63.37	30.03	137.74	111.51	269.41	16.89	38.86	80.96	41.39	100.91	78.72	191.29	12.72	28.49	78.01	41.15
92.51	49.79	181.44	12.63	48.01	53.83	27.44	112.37	101.09	232.15	15.93	17.88	89.96	43.55	54.59	22.33	93.29	7.94	33.7	40.91	23.94	38.72	10.21	70.04	6.01	50.32	26.38	14.58
22.1	6.96	75.92	6.54	52.18	31.49	9.17	107.38	61.55	243.48	14.45	41.96	57.31	25.28	80.82	64.43	206.3	14.48	21.08	79.72	31.23	146.5	114.71	260.54	22.54	40.24	78.3	44.03
44.9	41.11	76.35	4.46	29.49	91.56	53.85	63.87	46.29	174.09	10.84	34.68	72.48	26.59	133.08	30.62	250.95	17.89	42.64	23.01	12.2	124.34	41.03	192.97	11.63	41.96	33	21.26
72.61	54.15	133.35	10.74	21.08	74.58	40.61	12.87	7.66	31.24	2.23	40.58	59.5	24.52	60.31	55.72	144.77	11.22	23.66	92.39	38.49	91.31	57.75	165.47	15.7	28.53	63.24	34.9
92.79	69.56	157.81	14.55	24.84	74.97	44.08	109.93	61.78	246.27	12.82	30.37	56.2	25.09	82.59	75.08	109.95	7.36	21.63	90.92	68.29	85.6	63.99	159.69	15.85	25.74	74.75	40.07
91.1	63	159.45	10.88	31.34	69.15	39.51	75.56	36.21	189.58	15.16	56.4	47.92	19.1	113.85	89.63	232.53	16.46	23.79	78.73	38.55	59.66	11.79	129.37	16.19	22.27	19.75	9.11
31.61	17.66	74.68	11.22	28.03	55.88	23.65	157.6	118.98	295.97	16.28	37.76	75.5	40.2	71.15	56.7	149.54	12.43	34.68	79.7	37.92	38.96	14.87	81.55	5.01	30.6	38.16	18.23
44.94	24	115.05	10.38	46.8	53.39	20.86	74.05	48.07	156.91	8.91	28.53	64.91	30.63	124.94	91.19	234.09	15.02	33.09	72.99	38.96	123.77	79.87	239.6	12.98	31	64.53	33.33
144.97	129.71	270.19	17.06	21.37	89.47	48	88.38	53.32	181.18	12.18	54.27	60.33	29.43	57.06	8.92	88.01	14.85	24.76	15.63	10.13	67.18	54.13	151.92	10.62	29.24	80.57	35.63
94.28	79.26	199.88	11.6	41.96	84.07	39.65	141.65	99.25	280.29	22.4	19.04	70.07	35.41	95.73	79.26	214.24	19.32	25.16	82.8	37	92.11	2.7	172.49	9.8	42.44	2.93	1.56
89.13	66.71	177.76	17.64	38.52	74.85	37.53	85.32	63.66	178.47	9.46	30.98	74.61	35.67	157.23	144.04	276.39	17.49	24.48	91.61	52.12	126.74	104.41	242.41	15.05	27.2	82.38	43.07
102.67	90.01	211.28	14.82	14.28	87.67	42.6	91.65	68.06	192.07	14.64	38.27	74.26	35.44	96.67	67.83	182.83	16.64	21.08	70.17	37.1	94.08	84.29	164.38	12.01	18.36	89.6	51.28
65.61	57.45	126.37	10.08	15.82	87.57	45.46	123.86	113.63	220.3	13.01	23.94	91.74	51.58	81.03	26.64	181.39	14	27.2	32.88	14.69	199.98	42.79	351.66	16.3	33.32	21.4	12.17
97.72	63.28	227.75	22.7	17	64.76	27.79	68.76	51.7	161.15	9.96	35.77	75.19	32.08	89.27	41.35	160.98	13.85	22.01	46.32	25.69	129.37	98.69	264.34	17.24	25.13	76.28	37.33
143.48	133.46	206.29	10.38	33.4	93.02	64.69	69.6	58.15	145.75	8.96	31.68	83.55	39.9	51.92	18.73	127.73	8.15	37.31	36.08	14.67	174.21	125.95	291.85	14.67	28.56	72.3	43.15
56.97	39.08	122.55	13.58	32.33	68.6	31.89	139.73	42.14	324.98	24.41	34.49	30.15	12.97	64.06	29.57	162.29	12.14	44.02	46.16	18.22	67.09	37.65	129.3	13.39	28.2	56.13	29.12
113.04	87.43	201.33	12.41	35.2	77.34	43.42	185.16	155.83	324.75	18.38	24.07	84.16	47.98	50.1	18.35	115.38	9.72	32.01	36.62	15.9	52	35.21	123.36	8.71	24.22	67.72	28.55
115.6	88.52	207.15	14.13	23.8	76.57	42.73	37.1	19.76	83.06	5.78	38.27	53.25	23.79	90.24	39.32	224.79	29.77	10.2	43.57	17.49	89.83	55.42	193.3	10.93	39.66	61.69	28.67
20.84	13.08	52.6	5.24	34.06	62.75	24.86	74.43	25.1	115.11	6.27	44.71	33.72	21.81	101.15	57.58	200.41	16.44	20.45	56.92	28.73	77.45	17.16	201.67	10.11	81.16	22.16	8.51
110.54	50.9	165.56	14.06	21.57	46.05	30.74	85.28	65.19	172.82	14.52	24.48	76.44	37.72	93.13	46.84	213.49	17.23	28.56	50.29	21.94	109.43	35.11	188.23	14.1	34.97	32.08	18.65
133.03	76.73	277.31	15.68	37.14	57.68	27.67	16.6	11.74	36.82	2.55	35.08	70.75	31.89	49.29	43.3	118.99	11.55	23.8	87.86	36.39	58.09	12.74	111.1	12.26	40.58	21.92	11.46
97.3	9.06	172.66	13.99	31.96	9.32	5.25	82.81	53.81	158.48	12.33	22.44	64.98	33.95	63.31	14.25	111.07	8.32	30.26	22.52	12.83	89.92	76.01	206.64	18.56	25.16	84.52	36.78
34.81	20.5	65.39	5.64	26.05	58.88	31.34	163.37	104.72	287.85	21.66	27.88	64.1	36.38	69.77	9.13	157.42	11.76	21.76	13.09	5.8	58.98	7.82	165.21	18.59	44.17	13.27	4.74
96.56	86.01	178.45	11.96	21.76	89.07	48.2	101.47	79.1	243	29.5	21.37	77.96	32.55	115.22	68.28	245.51	15.22	33.79	59.26	27.81	102	13.51	209.89	13.92	25.45	13.24	6.44
95.71	63.21	164.24	9.36	30.26	66.04	38.48	55.18	30.49	137.18	12.42	43.73	55.25	22.23	165.46	122.02	346.95	16.77	30.95	73.75	35.17	43.57	25.4	126.11	21.81	16.51	58.29	20.14
118.23	101.09	229.63	21.4	21.32	85.51	44.02	121.58	105.49	257.62	23.48	25.16	86.77	40.95	47.79	20.76	127.56	12.61	37.83	43.44	16.28	109.22	53.19	202.93	16.48	21.76	48.7	26.21
127.14	87.55	235.72	15.3	34.64	68.86	37.14	95.15	86.66	237.36	20.26	14.96	91.07	36.51	159.13	133.88	262.4	14.81	26.75	84.13	51.02	180.35	166.02	361.12	18.72	26.27	92.05	45.97
98.09	80.6	205.38	15.56	19.04	82.17	39.24	28.05	16.23	67.57	3.98	36.45	57.87	24.02	67.4	43.92	139.98	8.34	36.36	65.16	31.38	46.51	31.27	79.88	4.45	38.96	67.22	39.14
108.09	87.34	231.29	16.99	25.84	80.8	37.76	98.97	88.42	203.9	10.56	22.56	89.34	43.36	200.86	180.36	361.22	20.22	16.51	89.8	49.93	52.67	31.76	141.74	13.59	39.89	60.3	22.41
37.71	20.85	72.22	13.22	15.89	55.29	28.87	53.72	1.82	170.61	9.67	132.6	3.39	1.07	61.31	36.27	153.78	11.07	37.83	59.16	23.59	45.48	22.64	63.79	3.32	42.03	49.78	35.49
87.84	50	184.6	13.95	25.34	56.92	27.09	72.87	58.96	169.2	10.72	48.28	80.91	34.84	73.15	48.85	137.91	12.51	25.84	66.79	35.42	74.05	50.39	152.02	11.59	24.76	68.05	33.15
39.29	19.81	91.03	9.54	47.31	50.43	21.77	103.42	58.11	175.05	12.71	19.47	56.19	33.2	45.75	15.73	102.33	9.52	30.26	34.38	15.37	81.1	17.91	163.08	10.22	33.32	22.08	10.98
87.12	58.93	176.27	9.81	28.89	67.65	33.43	89.83	82.91	129.87	11.5	15.21	92.3	63.85	78.52	57.54	179.52	12.47	18.74	73.28	32.05	38.45	22	85.87	8.4	35.9	57.23	25.62
25.21	22.92	46.33	3.64	32.33	90.92	49.48	98.5	22.87	213.78	15.4	38.76	23.22	10.7	50.04	30.26	138.65	14.07	27.2	60.47	21.83	137.03	89.94	307.01	29.24	27.88	65.63	29.29
97.78	83.53	185.65	11.49	20.87	85.42	44.99	126.51	108.94	252.51	14.06	22.44	86.11	43.14	64.82	44.86	173.43	10.76	39.89	69.21	25.87	77.14	33.72	166.1	18.89	19.26	43.71	20.3
138.75	108.46	225.66	13.23	36.45	78.17	48.06	103.62	88.56	214.18	15.33	19.04	85.47	41.35	50.3	13.12	107.42	9.85	25.84	26.08	12.21	34.94	21.59	108.36	7.4	41.27	61.79	19.93
94.99	75.7	199.97	15.56	20.87	79.69	37.86	71.23	43.29	138.76	11.36	21.76	60.77	31.2	125.65	28.27	215.54	20.91	45.39	22.5	13.11	78.85	12.24	161.01	8.85	44.71	15.53	7.6
86.66	76.25	195.67	14.49	22.08	87.99	38.97	66.54	32.66	82.58	6.7	22.96	49.09	39.56	51.89	19.08	114.05	7.68	47.73	36.77	16.73	85.02	41.08	200.28	19.07	13.6	48.31	20.51
153.06	56.59	317.17	16.08	46.24	36.97	17.84	113.98	44.95	209.41	11.26	34.68	39.44	21.47	55.21	11.57	121.48	9.41	25.16	20.96	9.53	98.71	34.68	210.87	18.09	22.92	35.13	16.45
76.74	69.93	178.25	10.89	22.01	91.13	39.23	78.07	26.78	158.64	10.57	44.88	34.31	16.88	60.72	49.17	144.47	11.42	16.51	80.98	34.04	68.71	32.66	123.49	9.26	23.94	47.53	26.44
91.34	55.44	118.67	11.88	23.39	60.7	46.72	63.6	45.17	129.58	7.98	43.52	71.02	34.86	68.83	22.37	133.22	7.66	44.2	32.49	16.79	103.86	26.23	181.53	17.23	35.31	25.25	14.45
131.76	79.66	278.23	22.65	17	60.46	28.63	82.64	38.74	200.88	15.38	44.71	46.88	19.29	51.9	23.71	138.68	11.52	39.44	45.68	17.1	91.5	15.07	156.8	17.58	19.01	16.47	9.61
62.41	32.41	145.39	8.91	29.58	51.92	22.29	86.1	35.35	155.46	14.82	17	41.06	22.74	61.72	44.23	154.35	15.68	31.28	71.66	28.65	164.49	145.13	300.04	20.48	27.83	88.23	48.37
109.93	55.83	208.61	16.64	16.51	50.78	26.76	149.19	18.28	315.1	19.04	42.24	12.25	5.8	60.11	24.53	118.21	10.8	47.17	40.81	20.75	158.5	82.01	274.48	18.21	29.92	51.74	29.88
125.66	91.8	258.99	17.07	23.39	73.05	35.44	115.88	87.2	255.36	13.87	35.36	75.25	34.15	78.85	63.2	188.99	12.91	28.84	80.15	33.44	146.78	114.1	239.18	20.11	22.44	77.74	47.7
112.5	96.39	238.8	12.4	33.88	85.68	40.36	155.29	124.51	275.51	17.97	25.16	80.18	45.19	21.42	8.7	78.87	5.74	54.34	40.59	11.03	56.6	17.05	124.97	10.47	43.06	30.12	13.64
96.37	62.32	179.91	10.21	33.32	64.66	34.64	69.23	44.9	223.54	11.62	46.62	64.86	20.09	108.36	51.21	234.53	15.77	29.58	47.26	21.84	47.78	19.01	96.36	10.46	37.04	39.79	19.73
81.1	56.64	176.22	15.29	27.2	69.84	32.14	150.38	94.93	344.34	21.06	29.92	63.13	27.57	46.1	19.92	82.74	6.15	27.78	43.22	24.08	124.43	14.5	175.54	9.87	42.64	11.65	8.26
94.59	49.96	204.92	13.17	45.92	52.82	24.38	128.11	48.35	293.82	18.67	38.01	37.74	16.46	95.18	59.69	185.37	18.03	14.96	62.71	32.2	151.49	136.32	289.49	17.48	24.64	89.99	47.09
101.99	79.08	208.23	14.93	30.71	77.53	37.97	64.69	3.6	147.92	17.47	89.76	5.57	2.44	79.09	64.1	161.97	18.46	25.16	81.04	39.57	79.76	42.38	156	14.54	27.88	53.13	27.17
115.28	110.27	260.25	16.6	14.96	95.65	42.37	94.85	75.8	226.65	17.53	21.08	79.92	33.44	76.04	16.22	137.01	13.2	24.48	21.33	11.84	72.61	16.04	149.65	9.42	42.44	22.09	10.72
103.19	94.08	223.23	12.42	29.58	91.17	42.15	52.89	27.37	121.19	9.78	21.82	51.75	22.59	109.71	73.27	189.09	13.27	31.28	66.78	38.75	133.29	24.54	288.42	14.81	36.04	18.41	8.51
90.68	67.41	196.47	11.99	31.28	74.34	34.31	49.51	35.24	141.17	9.78	24.07	71.18	24.96	74.22	38.61	154.31	11.41	33.01	52.03	25.02	103.2	93.68	217.09	15.58	24.34	90.77	43.15
84.94	68.01	194.58	14.71	21.76	80.06	34.95	82.05	50.32	191.11	13.67	37.4	61.33	26.33	48.74	40.28	107.1	10.83	12.92	82.64	37.61	97.65	8.73	211.64	16.33	25.16	8.94	4.12
34.58	14.67	88.42	7.85	26.05	42.41	16.59	76.12	55.16	162.28	8.07	33.66	72.46	33.99	80.69	43.42	149.27	10.78	36.05	53.81	29.09	99.14	9.6	131.86	6.35	44.88	9.68	7.28
57.57	35.14	105.52	6.61	39.21	61.03	33.3	18.56	11.13	44.97	4.47	29.58	60	24.76	86.63	74.13	188.35	8.95	36.18	85.57	39.36	90.41	45.25	196.01	16.24	21.76	50.05	23.08
86.35	54.24	171.34	15.71	29.58	62.82	31.66	132.7	81.52	246.06	19.18	23.51	61.43	33.13	51.91	34.72	143.64	14.23	27	66.88	24.17	116.53	107.84	211.24	12.27	34.68	92.55	51.05
137.01	116.4	286.18	19.84	26.52	84.96	40.68	70.8	50.72	157.46	15.33	31.96	71.64	32.21	68.59	47.62	148.34	14.21	22.01	69.42	32.1	74.17	26.11	131.54	15.99	26.52	35.2	19.85
127.33	115.02	214.36	13.95	21.76	90.33	53.66	104.03	74.17	215.93	13.18	27.88	71.29	34.35	54.59	29.33	130.91	10.78	24.7	53.73	22.41	68.05	13.76	119.74	11.62	21.82	20.22	11.49
140.68	104.66	317.71	22.65	29.92	74.39	32.94	76.3	36.58	174.2	10.35	36.04	47.94	21	69.99	43.12	147.39	12.13	23.66	61.61	29.26	69.04	56.97	194.28	10.22	37.83	82.52	29.32
113.2	63.08	210.59	21.5	22.44	55.73	29.96	60.06	17.27	98.7	4.37	33.09	28.75	17.5	129.89	116.2	216.27	16.69	20.42	89.46	53.73	90.85	39.78	178.99	12.01	36.18	43.79	22.23
170.11	123.57	342.95	19.58	23.94	72.64	36.03	87.04	65.21	192.81	14.75	26.82	74.92	33.82	98.54	74.88	201.71	9.55	27.29	75.99	37.12	67.37	18.63	133.19	12.44	23.66	27.65	13.98
99.2	57.04	208.15	13.07	34.79	57.5	27.4	80.62	51.31	219.02	18.93	24.48	63.64	23.43	81.61	45.21	173.78	13.56	25.05	55.39	26.01	59.64	37.51	130.27	12.49	25.16	62.89	28.79
66.53	31.61	166.98	9.73	20.87	47.52	18.93	79.21	39.36	190.32	16.42	28.56	49.7	20.68	57.9	35.5	145.15	12.3	19.95	61.31	24.46	36.8	20.66	87.46	6.22	54.34	56.14	23.62
53.41	47.2	106.84	7.87	17	88.37	44.18	133.58	48.55	220.51	14.96	19.23	36.35	22.02	115.46	107.62	237.46	14	13.76	93.21	45.32	100.31	33.54	234.39	19.53	46.08	33.44	14.31
101.43	46.94	167.32	14.36	21.37	46.28	28.05	73.25	56.24	206.47	10.93	33.7	76.78	27.24	104.96	6.48	178.46	10.25	64.01	6.18	3.63	101.94	86.38	208.92	12.26	44.2	84.73	41.34
66.52	37.53	166.22	16.78	28.56	56.42	22.58	58.11	33.66	154.3	10.03	25.84	57.93	21.82	70.53	43.47	184.04	12.84	23.94	61.63	23.62	53.04	47.84	99.18	9.06	24.48	90.19	48.23
156.98	125.65	291.25	16.13	30.95	80.04	43.14	68.6	55.87	151.37	20.9	40.12	81.43	36.91	52.87	40.78	115.6	9.05	21.82	77.14	35.28	144.52	123.97	254.57	11.5	20.54	85.78	48.7
104.4	70.99	203.52	13.1	29.58	68	34.88	63.62	34.23	107.72	5.3	33.01	53.81	31.78	77.88	68.59	157.18	12.68	16.32	88.08	43.64	40.47	25.03	63.08	4.87	25.84	61.86	39.68
107.67	101.34	201.59	14.75	16.97	94.12	50.27	127.38	123	171.38	9.9	17	96.56	71.77	117.57	65.1	223.7	11.94	40.36	55.37	29.1	118.43	105.09	257.6	14.2	21.08	88.74	40.79
112.35	99.39	200.16	11.67	25.16	88.47	49.66	64.85	31.32	152.67	8.35	35.36	48.3	20.52	120	103.07	180.04	11.94	35.77	85.89	57.25	155.04	142.37	277.09	18.46	25.16	91.82	51.38
93.64	83.41	203.76	13.7	26.52	89.08	40.94	60.59	42.94	186.98	11.94	43.52	70.86	22.96	106.76	20.51	251.01	12.51	44.88	19.22	8.17	130.73	124.84	246.73	15.22	23.8	95.5	50.6
132.2	85.52	245.75	13.29	35.08	64.69	34.8	59.86	47.81	124.97	10.12	15.64	79.87	38.26	62.29	51.32	144.81	10.76	38.52	82.39	35.44	81.07	48.7	196.61	13.23	23.66	60.07	24.77
89.83	82.71	131.69	9.92	17	92.08	62.81	61.71	43.78	153.54	10.05	32.64	70.95	28.51	105.29	37.28	233.89	13.22	25.75	35.41	15.94	28.19	15.07	72.43	5.49	45.05	53.47	20.81
83.26	76.12	166.7	16.44	13.6	91.42	45.66	38.49	8.76	94.88	9.63	26.44	22.75	9.23	51.09	22.89	74.17	5.3	33.79	44.8	30.86	131.58	113.18	233.7	12.9	30.26	86.02	48.43
115.73	79.8	280.06	17.38	29.58	68.95	28.49	114.53	75.22	233.04	14.53	35.08	65.68	32.28	122.36	95.99	205.95	16.88	32.64	78.45	46.61	64.56	24.54	90.37	7.64	14.96	38.02	27.16
78.71	69.76	206.65	12.01	24.35	88.63	33.76	120.97	40.34	273.53	14.94	45.96	33.34	14.75	77.99	72.24	167.12	14.58	16.38	92.62	43.22	148.55	142.69	237.56	9.91	37.83	96.06	60.06
80.92	22.91	163.49	10.65	33.7	28.31	14.01	108.9	76.94	260.82	15	36.51	70.65	29.5	81.07	58.74	149.33	7.45	39.02	72.46	39.33	157.76	131.75	303.03	17.16	23.66	83.51	43.48
91.24	77.36	195.42	10.84	35.08	84.79	39.59	107.86	77.07	239.76	19.46	26.05	71.46	32.15	96.32	85.91	179.35	14.05	22.35	89.19	47.9	21.11	11.13	58.66	4.06	43.45	52.73	18.98
98.29	79.42	158.81	8.27	27.56	80.8	50.01	47.63	16.45	92.38	7.4	23.8	34.53	17.8	97.1	87.06	214.76	16.26	29.24	89.66	40.54	166.07	141.96	322.41	18.13	24.35	85.48	44.03
110.21	43.89	234.07	14.42	27.78	39.82	18.75	140.64	126.63	221.34	15.38	31.34	90.04	57.21	101.88	18.72	147.2	8.53	37.4	18.37	12.72	53.73	34.63	114.82	6.7	17.32	64.46	30.16
70.82	50.9	128	13.92	46.92	71.87	39.77	97.81	81.5	205.09	12.82	41.48	83.32	39.74	137.66	122.83	244.11	12.74	25.84	89.23	50.32	98.46	89.77	205.27	11.45	21.57	91.18	43.73
83.21	74.4	146.5	13.14	17	89.41	50.79	66.59	10.07	156.42	10.41	71.53	15.12	6.44	53.47	46.41	100.67	6.13	31.17	86.8	46.11	82.6	29.46	154.83	16.47	30.6	35.67	19.03
94.38	86.86	181.03	14.28	24.48	92.03	47.98	54.56	10.28	106.48	16.51	29.24	18.84	9.65	81.1	68.45	179.79	12.65	28.56	84.4	38.07	19.17	11.9	41	2.51	26.82	62.06	29.02
74.09	65.44	160.22	8.26	33.7	88.32	40.84	60.12	40.98	147.48	10.87	36.61	68.17	27.79	65.68	39.8	163.38	10.5	37.14	60.59	24.36	48.3	44.13	78.23	10.76	28.53	91.37	56.4
133.74	108.76	228.56	19.77	25.05	81.32	47.58	113.25	19.82	269.01	13.67	37.83	17.5	7.37	128.09	94.86	294.57	18.32	24.19	74.06	32.2	111.4	102.94	232.42	17.23	15.64	92.41	44.29
182.53	148.17	319.59	15.26	28.56	81.18	46.36	94.43	80.99	190.19	10.3	28.16	85.77	42.58	88.45	73.62	165.21	12.83	13.76	83.23	44.56	143.31	111.31	274.51	15.81	30.27	77.68	40.55
99.13	87.69	205.59	13.46	16.32	88.46	42.65	70.61	46.78	140	8.36	27.2	66.25	33.41	54.78	37.81	147.87	9.64	24.48	69.02	25.57	143.54	114.6	281.09	15.75	19.26	79.83	40.77
89.01	44.94	190.92	11.83	39.42	50.49	23.54	69.03	57.06	116.4	6.88	23.12	82.67	49.02	95.08	76.99	222.61	19.24	30.6	80.97	34.58	76.54	59.46	125.64	9.79	24.64	77.68	47.32
74.79	27.49	176.98	9.84	58.48	36.76	15.53	81.29	40.72	195.15	18.45	25.16	50.09	20.87	48.1	14.57	89.84	4.85	36.45	30.29	16.22	40.64	29.92	66.94	4.33	23.94	73.61	44.69
151.53	121.87	268.35	14.64	24.48	80.43	45.42	104.67	64.08	231.2	12.88	40.58	61.22	27.72	63.06	50.68	130.27	10.04	31.28	80.37	38.9	157.83	139.67	317.44	17.69	20.4	88.5	44
68.98	47.66	148.19	8.32	33.4	69.1	32.16	79.66	58.67	144.66	10.47	31.68	73.65	40.55	139.85	103.01	257.8	13.85	26.44	73.65	39.96	159.4	143.6	312.44	21.21	27.88	90.09	45.96
59.61	49.02	109.12	6.63	22.85	82.22	44.92	66.26	33.85	119.52	9.79	35.49	51.08	28.32	99.8	43.78	169.94	11.4	34.19	43.86	25.76	65.22	55.68	96.4	6.71	17	85.38	57.76
123.09	73.93	224.97	16.81	25.05	60.06	32.86	81.34	22.99	171.08	11.68	26.52	28.26	13.44	79.45	38.72	186.69	14.09	31.31	48.74	20.74	53.32	32.39	84.91	5.51	32.38	60.75	38.15
104.12	42.75	253.87	18.74	31.96	41.06	16.84	173.82	151.3	315.99	16.24	27.2	87.04	47.88	99.27	75.3	190.46	14.31	30.95	75.85	39.54	146.96	131.39	281.64	14	27.29	89.41	46.65
84.78	66.53	201.92	14.42	35.08	78.47	32.95	89.03	60.35	203.02	15.81	34	67.78	29.73	62.3	38	136.67	8.32	26.59	61.01	27.81	104.03	90.21	196.75	10.96	29.92	86.71	45.85
20.41	13.07	51.92	3.2	27.83	64.02	25.17	78.24	69.67	165.01	12.04	23.23	89.05	42.22	112.53	73.19	211.74	14.23	23.64	65.04	34.57	74.85	64.15	142.89	10.25	25.45	85.7	44.89
112.69	97.72	214.94	13.59	23.07	86.72	45.46	101.01	66.12	211.99	18.82	25.01	65.46	31.19	78.4	49.17	203.2	12.57	35.36	62.72	24.2	174.14	162.26	282.37	13.42	27.46	93.18	57.46
90.55	84.2	194.12	12.09	16.7	92.99	43.38	104.06	87.04	197.88	14.57	22.44	83.65	43.99	67.21	51.82	136.05	8.52	31.91	77.1	38.09	100.57	83.38	184.67	12.53	27.51	82.91	45.15
111.34	104	230.16	15.26	26.44	93.41	45.19	95.74	59.03	223.12	14.25	38.21	61.66	26.46	97.5	81.75	197.09	13.02	27.51	83.85	41.48	86.91	70.81	169.77	10.23	26.52	81.48	41.71
44.09	21.17	132.69	11.69	41.05	48.01	15.95	74.21	16.07	127.73	7.6	38.52	21.65	12.58	84.25	54.78	159.06	12.5	25.84	65.02	34.44	95.24	76.28	194.27	13.46	14	80.09	39.26
122.58	85.76	203.46	13.89	25.54	69.96	42.15	126.22	43.24	232.9	13.3	34.68	34.26	18.57	89.18	53.16	217.79	17.43	51.68	59.61	24.41	109.52	103.59	184.3	12.91	16.7	94.59	56.21
88.82	57.04	193.21	12.63	35.33	64.22	29.52	160.09	86.69	347.87	21.96	24.48	54.15	24.92	106	80.59	204.5	9.66	40.58	76.03	39.41	122.7	114.55	188.93	8.26	24.68	93.36	60.63
143.49	73.93	307.99	17.7	39.66	51.52	24	158.15	118.53	344.67	21.18	23.8	74.95	34.39	68.71	61.36	143.5	8.02	26.52	89.3	42.76	52.56	40.22	130.87	8.33	38.89	76.52	30.73
74.9	69.66	139.23	10.84	35.49	93.01	50.04	40.35	13.62	77.7	4.39	40.6	33.76	17.53	69.4	46.08	151.97	12.01	25.84	66.4	30.32	66.9	53.93	148.32	7.64	38.58	80.61	36.36
74.96	64.08	160.51	13.83	23.12	85.49	39.92	82.35	15.69	138.24	7.53	35.36	19.05	11.35	51.65	37.59	115.56	10.26	31.28	72.77	32.53	143.19	111.83	283.03	14.46	26.82	78.1	39.51
158.18	110.7	290.8	16.95	39.18	69.98	38.07	63.91	29.44	145.67	8.79	26.82	46.07	20.21	78.12	55.26	153.31	10.97	24.93	70.74	36.05	184.49	165.66	267.94	9.66	38.08	89.79	61.83
53.97	30.1	108.03	11.27	23.77	55.77	27.86	63.87	23.25	114.94	11.44	15.64	36.41	20.23	54.3	40.81	122.26	7.62	34.68	75.16	33.38	111.55	14.41	271.9	12.47	61.21	12.92	5.3
19.95	13.78	38.97	2.55	33.32	69.09	35.37	80.46	56.05	179.92	12.36	54.34	69.66	31.15	88.36	72.31	176.41	8.2	31.64	81.84	40.99	94.31	85.74	160.49	8.53	29.92	90.91	53.42
152.19	118.42	309.03	24.54	23.8	77.81	38.32	20.86	15.1	35.14	1.96	37.57	72.41	42.98	77.36	69.08	127.7	8.06	29.58	89.3	54.1	134.37	107.05	272.91	15.2	25.27	79.67	39.22
49.78	46.65	71.81	4.85	25.16	93.72	64.97	69.65	25.3	175.83	10.68	52.8	36.32	14.39	90.55	39.61	174.28	13.4	39.2	43.75	22.73	106.88	52.17	176.61	15.84	23.12	48.81	29.54
79.28	55.19	203.31	11.22	44.2	69.61	27.14	91.41	51.2	212.3	12.39	35.77	56.01	24.12	59.44	37.54	107.3	9.54	21.76	63.17	34.99	69.97	21	167.77	9.03	45.56	30.02	12.52
55.03	17.53	106.85	8.44	41.75	31.86	16.41	73.08	59.67	131.54	10.43	21.76	81.65	45.36	107.91	66.04	248.65	15.31	30.61	61.2	26.56	159.64	143.95	275.78	11.94	33.32	90.17	52.2
91.51	72.17	210.75	20.42	22.96	78.86	34.24	75.1	70.15	175.95	11.11	20.87	93.41	39.87	34.39	11.85	67.91	14.7	55.61	34.47	17.45	142.22	119.49	295.7	15.42	24.93	84.01	40.41
93.42	79.72	187.13	9.3	29.22	85.34	42.6	76.74	66.58	176.88	9.87	50.79	86.75	37.64	93.39	75.36	193.71	12.34	27.62	80.69	38.9	82.17	55.4	194.15	12.22	46.24	67.42	28.53
69.6	54.45	142.87	13.88	21.76	78.23	38.11	89.35	72.22	228.06	16.36	16.51	80.82	31.67	46.08	13.86	107.64	5.87	34.84	30.08	12.88	159.62	127.81	326.92	18.05	23.23	80.07	39.09
61.78	32.45	156.68	9.46	48.71	52.53	20.71	149.23	125.23	390.13	31.08	14.44	83.92	32.1	74.73	57.86	141.4	12.78	22.27	77.42	40.92	86.1	74.12	141.91	7.06	33.37	86.08	52.23
111.03	87.13	243	14.32	23.12	78.47	35.86	102.13	74.92	234.71	21.75	27.88	73.36	31.92	88.04	25.22	155.9	7.54	35.77	28.64	16.18	70.36	59.69	149.75	9.87	36.88	84.83	39.86
87.84	63.13	191.93	15.09	12.47	71.86	32.89	69.38	45.91	156.26	9.67	36.18	66.17	29.38	39.3	21.33	96.77	9.58	35.9	54.27	22.04	80.9	72.06	158.08	10.1	22.44	89.08	45.59
64.59	27.98	215.65	13.62	34.09	43.31	12.97	59.03	25.04	137.27	8.37	31.96	42.41	18.24	110.34	72.79	186.06	11.56	31.91	65.97	39.12	70.85	63.32	139.5	7.5	31.68	89.37	45.39
120.66	103.72	208.97	14.61	23.23	85.96	49.64	62.4	43.45	138.29	19.89	17	69.63	31.42	81.13	68	198.09	11.41	16.32	83.81	34.33	103.18	93.01	175.92	9.62	25.97	90.14	52.87
72.91	68.41	118.35	18.62	23.23	93.83	57.8	101.48	62.78	217.38	12.37	44.2	61.86	28.88	79.8	63.57	174.35	11.87	22.09	79.66	36.46	132.06	75.23	262.54	13.69	31.31	56.96	28.65
51.15	31.34	127.35	10.37	34.39	61.27	24.61	132.86	58.03	271.95	16.53	37.83	43.68	21.34	52.57	42.24	148.84	12.47	25.23	80.35	28.38	65.23	37.52	151.21	10.64	49.98	57.52	24.81
144.63	87.73	299.77	17.96	38.3	60.66	29.26	127.78	88.18	277.15	20.94	30.28	69.01	31.82	32.68	18.54	102.74	8.32	42.64	56.73	18.04	84.94	55.33	185.31	10.77	43.52	65.15	29.86
78.46	39.47	209.19	12.1	37.14	50.3	18.87	66.01	50.54	161.59	13.12	25.23	76.57	31.28	115.96	46.05	229.74	17.44	44.35	39.71	20.05	135.74	93.6	297.65	22.32	18.36	68.96	31.45
87.71	74.14	170.96	13.76	12.26	84.52	43.36	54.96	16.97	112.65	9.75	57.09	30.88	15.06	63.87	58.39	134.55	8.01	19.67	91.42	43.4	160.98	149.9	302.64	15.73	25.16	93.12	49.53
106.27	66.32	243.98	17.57	37.4	62.41	27.18	73.67	52.85	140.73	13.18	25.88	71.74	37.56	68.55	27.64	93.37	5.26	31.03	40.32	29.6	139.18	116.04	270.11	16.05	18.21	83.37	42.96
105.88	38.22	171.21	14.45	20.66	36.1	22.32	84.29	67.82	170.05	14.8	24.35	80.46	39.88	110.39	98.95	177.17	10.04	21.08	89.64	55.85	139.28	132.46	213.98	11.95	26.14	95.1	61.9
38.59	12.6	60.71	7	41.48	32.66	20.76	55.67	37.34	162.27	12.16	15.82	67.07	23.01	109.69	102.74	185.02	10.95	24.07	93.66	55.53	167.93	125.12	223.98	10.19	30.6	74.5	55.86
130.88	102.87	230.84	12.77	31.96	78.6	44.56	86.84	49.12	185.36	16.81	25.84	56.56	26.5	79.26	34.65	173.61	28.15	16.38	43.72	19.96	42.85	35.21	63.01	3.38	14.7	82.17	55.88
86.4	24.53	143.24	10.18	23.35	28.39	17.12	77.35	53.56	153.49	10.79	35.49	69.24	34.89	92.87	69.7	161.33	10.06	22.44	75.05	43.2	97.43	93.57	200.38	13.87	16.32	96.03	46.7
107.32	94.19	231.69	13.64	31.26	87.76	40.65	161.08	119.38	276.05	16.42	36.45	74.11	43.24	100.11	49.38	196.19	10.85	40.12	49.33	25.17	56.92	18.88	162.28	14.73	36.72	33.18	11.64
80.84	50.64	136.42	6.41	32.85	62.65	37.12	107.12	17.69	197.37	14.89	33.79	16.51	8.96	104.63	74.43	195.34	12.56	24.07	71.14	38.1	103.61	68.76	273.97	23.79	21.76	66.36	25.1
93.7	64.87	147.19	11.14	20.4	69.23	44.07	141.13	107	252.42	17.13	25.45	75.82	42.39	91.89	78.78	195.03	11.16	34.39	85.74	40.39	174.23	162.66	317.72	16.11	24.07	93.36	51.2
61.89	49.03	120.23	8.52	24.48	79.22	40.78	76.89	41.62	150.73	9.84	21.08	54.13	27.61	94.86	65.37	190.09	17.16	23.12	68.91	34.39	95.47	45.84	174.53	9.99	43.83	48.02	26.27
80.51	47.17	179.61	14.43	24.48	58.59	26.26	179.35	147.59	308.6	15.73	36.04	82.29	47.83	39.7	27.6	103.77	13.92	24.93	69.52	26.6	166.3	131.54	352.71	17.27	22.44	79.1	37.29
98.71	79.05	203.2	12.61	35.49	80.08	38.9	81.68	58.78	162.23	13.34	25.02	71.96	36.23	22.66	10.54	66.43	5.73	45.23	46.52	15.87	64.13	19.42	126.26	8.81	39.89	30.28	15.38
48.24	5.46	127.81	11.15	66.03	11.32	4.27	62.95	38.96	176.35	13.1	39.21	61.89	22.09	70.1	56.74	164.34	13.67	27.88	80.95	34.53	135.75	116.4	269.22	15.55	24.48	85.75	43.24
107.05	87.52	219.72	14.76	16.98	81.76	39.83	96.94	55.91	216.34	12.38	43.84	57.67	25.84	81.39	40.94	189.57	11.67	33.32	50.3	21.6	88.49	64.53	224.55	14.01	46.08	72.92	28.74
45.13	18.14	83.01	5.43	24.48	40.2	21.85	63.07	35.61	149.23	12.27	51.68	56.46	23.86	48.86	16.34	116.24	5.63	49.64	33.45	14.06	159.22	135.4	303.36	15.59	27.43	85.04	44.63
53.82	28.41	138.18	9.62	23.12	52.79	20.56	34	12.54	68.95	5.56	26.97	36.88	18.19	100.28	23.11	167.73	10.27	43.52	23.05	13.78	114.17	109.54	236.34	12.93	18.09	95.95	46.35
92.24	85.4	188.51	13.91	29.21	92.59	45.3	60.84	20.06	128.57	17.72	55.76	32.97	15.6	21.93	12.62	58.45	3.75	33.01	57.55	21.59	119.34	104.69	229.72	14.89	22.44	87.72	45.57
135.86	115.88	268.46	15.83	23.12	85.29	43.16	60.8	25.31	141.78	7.96	42.16	41.63	17.85	130.71	91.86	246.04	12.78	29.92	70.28	37.34	160.11	138.03	304.34	16.93	25.74	86.21	45.35
148.6	21.79	222	11.72	43.33	14.67	9.82	113.39	38.45	245.6	14.82	37.4	33.91	15.65	139.5	80.58	269.9	19.05	29.92	57.76	29.86	146.76	121.66	292.45	17.44	20.87	82.9	41.6
100.34	84.48	229.28	12.53	28.89	84.19	36.84	70.44	59.02	156.65	12.18	26.52	83.79	37.68	108.97	92.92	216.12	14.18	23.8	85.27	43	46.93	43.27	67.54	4.48	24.48	92.19	64.06
143.86	27.88	299.26	17.99	36.88	19.38	9.32	100.01	90.27	247.86	13.25	16.91	90.27	36.42	64.13	27.84	127.16	7.72	37.14	43.41	21.89	118.83	104.61	253.77	17.81	15.31	88.04	41.22
87.86	76.27	158.86	11.98	23.35	86.8	48.01	98.07	58.39	226.6	23.32	22.01	59.54	25.77	44.82	29.19	90.26	7.71	26.75	65.13	32.34	95.99	76.32	203.75	18.82	9.52	79.51	37.46
44.4	23.24	90.84	5.75	26.44	52.34	25.58	104.24	39.92	176.05	13.58	32.77	38.29	22.67	102.9	47.3	235.27	15.11	43.33	45.96	20.1	91.72	63.57	174.84	15.6	35.08	69.3	36.36
52.3	42.36	102.51	6.7	36.61	80.98	41.32	60.44	29.2	129.97	10.24	38.76	48.32	22.47	106.82	30.94	218.39	26.51	16.32	28.96	14.17	102.44	85.67	203.95	15.01	32.77	83.62	42
109.54	92.04	272.48	16.87	22.44	84.02	33.78	117.15	103.74	234.21	11.83	27.46	88.56	44.3	85.69	41.86	227.62	15.35	46.92	48.85	18.39	208.25	182.31	399.13	15.68	27.38	87.54	45.68
75.23	35.97	169.1	12.24	46.24	47.81	21.27	86.66	62.04	190.82	12.92	28.89	71.58	32.51	66.37	51.04	104.8	7.44	27.56	76.91	48.7	163.35	139.22	324.83	21.9	14.78	85.23	42.86
53.24	34.25	129.05	8.98	27.46	64.34	26.54	79.73	17.33	123.68	18.66	49.87	21.73	14.01	13.52	9	27.86	2.79	38.52	66.59	32.3	156.88	136.73	330.61	16.07	23.51	87.16	41.36
67.83	28.17	127.42	8.87	23.12	41.53	22.11	67.72	64.3	206.61	20.15	14.28	94.96	31.12	87.21	69.93	141.66	9.77	20.87	80.19	49.36	54.72	47.55	110.9	9.49	21.37	86.9	42.88
96.26	90.25	155.95	17.9	23.8	93.76	57.87	75.92	59.59	170	11.21	30.26	78.49	35.05	96.85	35.77	142.25	10.32	30.6	36.94	25.15	129.95	104.86	257.59	15.86	23.35	80.69	40.71
85.71	71.05	197.9	13.03	28.2	82.89	35.9	49.01	23.96	101.03	5.85	39.42	48.89	23.72	111.56	71.82	217.06	17.18	19.72	64.38	33.09	148.5	114.44	306.91	18.1	22.53	77.06	37.29
112.52	96.83	245.75	16.94	24.76	86.06	39.4	94.33	34.35	164.4	13.37	46.77	36.41	20.89	81.64	70.01	144.03	8.94	19.71	85.76	48.61	72.04	46.09	194.09	16.52	17	63.98	23.75
68.71	44.1	123.81	7.27	27.2	64.18	35.62	91.16	58.02	208.74	15.21	19.26	63.65	27.8	120.03	15.14	189.32	8.83	39.66	12.62	8	148.64	103.69	305.92	19.11	26.52	69.76	33.89
102.23	83.41	240.63	16.06	19.27	81.59	34.67	61.36	34.37	131.5	10.01	53.58	56.01	26.14	104.11	89.47	189.12	14.52	25.05	85.94	47.31	128.74	101.41	260.71	15.82	24.64	78.77	38.9
148.11	130.12	228.36	7.22	43.88	87.86	56.98	43.26	16.47	104.01	6.45	50.97	38.07	15.83	152.86	115.42	313.27	18.74	28.2	75.51	36.84	143.79	124.26	268.43	13.62	25.34	86.41	46.29
118.46	93.24	275.36	17.1	26.33	78.72	33.86	98.14	89.83	182.82	12.93	22.53	91.54	49.14	49.31	35.66	116.69	7.04	38.08	72.33	30.56	116.48	69.85	224.92	14.15	36.61	59.97	31.06
66.39	34.64	189.69	10.02	55.08	52.18	18.26	108.51	86.79	193.79	15.19	23.12	79.99	44.78	113.94	107.67	204.24	10.85	35.36	94.5	52.72	104.9	94.19	207.81	8.94	29.24	89.78	45.32
81.07	74.87	175.86	13.69	21.12	92.35	42.57	59.08	36.25	128.12	7.11	36.04	61.37	28.3	25.77	16.51	42.84	2.39	24.76	64.04	38.53	133.49	123.18	212.76	9.37	36.18	92.28	57.9
102.53	77.38	154.2	11.66	20.42	75.48	50.18	110.2	72.63	233.33	17.54	19.04	65.9	31.13	76.89	42.39	188.36	15.01	33.32	55.13	22.51	52.06	14.39	115.37	7.28	41.48	27.64	12.47
100.34	74.88	214.02	17.11	28.85	74.62	34.99	84.95	52.26	198.39	14.64	37.14	61.52	26.35	54.6	38.32	121.37	11.3	24.48	70.18	31.57	107.69	97.88	244.14	17.4	15.13	90.89	40.09
54.4	15.93	136.01	20.29	17	29.28	11.71	34.93	6.94	62.29	3.49	44.71	19.88	11.15	128.81	95.28	211.62	16.29	27.2	73.97	45.02	20.95	15.61	50.46	4.16	23.8	74.5	30.93
110.13	85.06	223.44	16.61	22.96	77.24	38.07	69.02	60.09	146.46	9.71	22.44	87.07	41.03	57.24	15.04	114.96	10.97	24.35	26.27	13.08	98.06	72.32	186.96	14.6	17.82	73.75	38.68
86.66	54.21	187.48	9.96	40.83	62.56	28.91	69.33	41.64	143.47	15.26	31.31	60.06	29.02	80.42	18.17	142.67	9.14	29.24	22.59	12.74	172.6	165.72	364.38	18.6	17	96.01	45.48
116.7	90.81	238.28	13.98	19.51	77.82	38.11	107.47	86.83	236.76	20.16	22.44	80.79	36.68	96.77	79.58	217.84	10.6	27.51	82.24	36.53	90.09	47.52	150.24	11.64	27.2	52.75	31.63
107.24	45.4	206.75	12.4	24.93	42.34	21.96	75.91	55.77	182.26	13.28	22.05	73.47	30.6	75.2	55.82	173.86	11.07	30.26	74.23	32.1	53.11	9.96	142.66	11.33	45.4	18.76	6.98
61.17	19.27	132.16	8.48	46.92	31.51	14.58	153.85	110.39	320.21	16.91	30.67	71.75	34.47	114.87	105.44	247.94	16.2	19.72	91.79	42.53	87.72	83.29	161.13	9.54	27.88	94.96	51.69
86.18	57.38	230.49	15.86	29.46	66.58	24.89	84.44	7.67	143.7	7.6	47.6	9.09	5.34	78.6	34.05	192.01	13.84	44.2	43.32	17.73	95.69	83.57	195.71	11.25	25.79	87.33	42.7
27.87	11.5	67.7	8.8	40.12	41.25	16.98	72.18	57.3	146.92	11.22	30.6	79.39	39	117.04	75.04	205.11	13.76	27.14	64.12	36.59	47.51	17.21	102.04	25.1	37.4	36.23	16.87
112.3	82.47	256.27	21.34	27.4	73.43	32.18	135.85	85.23	253.98	14.67	40.6	62.74	33.56	88.36	54.24	268.86	16.51	28.2	61.38	20.17	149.92	129.87	253.56	11.64	34.33	86.62	51.22
92.97	27.06	177.08	14.35	34.39	29.11	15.28	87.74	72.49	203.83	10.01	30.95	82.62	35.56	133.69	87.5	280.47	16.71	31.96	65.45	31.2	125.7	104.27	252.45	12.92	21.5	82.96	41.31
135.07	71	259.91	14.63	36.72	52.56	27.32	84.25	31.06	200.79	17.5	43.83	36.86	15.47	51.32	38.24	132.4	10.71	36.04	74.5	28.88	28.34	13.72	69.47	6.53	22.7	48.41	19.75
101.97	46.96	185.64	14.7	35.77	46.06	25.3	69.89	36.73	124.91	8.73	21.76	52.56	29.41	69.28	60.49	187.04	14.48	25.74	87.32	32.34	115.04	95.29	229.8	13.8	38.52	82.83	41.47
182.44	106.91	403.83	22.29	29.53	58.6	26.47	97.85	86.44	136.42	8.12	20.66	88.34	63.36	115.54	13.04	178.2	9.53	35.36	11.28	7.32	105.51	45.35	237.92	15.89	31.96	42.98	19.06
75.21	73.04	122.85	10.49	19.72	97.13	59.46	66.6	12.86	164.17	14.88	47.02	19.31	7.83	32.5	22.97	71.91	8.89	36.61	70.68	31.95	141.32	69.51	309.74	16.98	35.31	49.19	22.44
117.4	109.68	203.31	15.32	16.9	93.43	53.95	72.16	18.05	137.71	10.46	46.62	25.01	13.11	37.35	10.64	88.05	12.66	25.16	28.48	12.08	62.48	17.91	119.11	11.76	46.28	28.66	15.03
104.08	81.51	213.23	13.87	21.76	78.32	38.23	80.33	35.4	150.57	16.66	22.44	44.07	23.51	74.57	52.35	178.08	13.72	24.35	70.2	29.4	149.86	117.72	300.56	15.18	24.28	78.56	39.17
88.76	81.82	147.55	12.16	24.76	92.18	55.45	58.27	10.96	147.83	9.91	52.17	18.8	7.41	133.43	111.73	228.37	14.56	25.16	83.74	48.92	157.46	143.99	263.17	11.85	35.9	91.44	54.71
117.06	82.39	222.51	11.93	31.96	70.38	37.03	81.73	72.33	179.62	11.56	22.85	88.5	40.27	67.83	59.18	135.05	11.06	20.4	87.25	43.82	106.43	96.25	173.43	12.1	15.91	90.43	55.49
102.71	86.07	239.24	16.24	24.76	83.8	35.98	39.99	20.71	120.53	11.88	46.24	51.79	17.18	128.96	101.22	215.41	16.94	19.04	78.49	46.99	84.73	71.58	136.2	11.71	23.12	84.47	52.55
38.61	24.06	76.31	7	16.68	62.33	31.53	16.39	10.4	43.14	2.49	42.24	63.45	24.11	41.7	20.03	109.69	8.3	46.92	48.03	18.26	145.34	137.48	267.66	15.29	23.8	94.59	51.36
77.86	74.86	117.37	7.39	19.71	96.15	63.78	15.28	11.58	38.27	2.11	40.6	75.79	30.26	128.78	109.81	223.96	18.27	16.01	85.27	49.03	86.83	45.15	188.53	11.61	37.14	52	23.95
128.28	115.25	229.63	14.35	23.12	89.85	50.19	85.08	34.05	114.88	15.3	27.86	40.01	29.63	61.33	38.47	173.09	14.67	33.24	62.73	22.23	81.98	65.8	158.91	10.54	23.8	80.26	41.4
21.95	12.05	61.74	6.18	38.15	54.92	19.53	79	47.01	132.01	7.42	21.08	59.5	35.61	88.03	73.52	178.89	9.84	29.22	83.52	41.1	161.3	144.82	297.48	15.98	25.16	89.78	48.68
111.12	42.42	244.57	14.99	43.38	38.18	17.35	68.18	42.99	159.79	11.01	49.64	63.06	26.91	154.13	109.87	305.31	14.21	33.32	71.29	35.99	60.77	39.15	139.19	7.76	33.48	64.42	28.13
78.64	56.8	155.91	9.03	25.84	72.23	36.43	79.59	73.93	135.47	8.34	27.88	92.89	54.57	86.05	58.64	205.02	11.44	41.48	68.15	28.6	65.95	17.71	126.17	12.81	29.24	26.85	14.04
66.58	20.84	141.9	9.37	55.66	31.3	14.69	105.46	58.71	196.65	12.02	36.04	55.67	29.85	71.41	29.44	131.93	11.68	22.44	41.23	22.32	95.5	21.12	191.36	22.18	41.53	22.12	11.04
101.5	84.58	196.19	10.65	33.91	83.33	43.11	87.38	29.28	167.31	14.4	43.52	33.51	17.5	100.92	9.91	167.54	13.99	43.52	9.82	5.92	116.3	90.08	247.85	15.69	25.45	77.46	36.34
70.84	32.46	147.81	11.52	15.82	45.83	21.96	81.58	46.71	139.67	10.77	26.52	57.25	33.44	142.81	131.03	300.31	16.4	27.2	91.75	43.63	163.78	143.69	266.91	15.46	28.53	87.73	53.83
57	12.82	180.08	10.17	100.19	22.49	7.12	89.39	69.52	157.9	14.4	28.16	77.78	44.03	88.41	47.93	179.7	13.1	29.56	54.21	26.67	104.56	96.14	217.8	12.15	16.51	91.95	44.14
17.56	11.66	55.17	5.16	27.2	66.39	21.13	73.27	67.07	133.6	9.03	23.23	91.55	50.21	67.85	54.33	138.4	11.76	25.23	80.06	39.25	58.52	21.5	140.47	9.46	38.76	36.74	15.31
111	18.85	157.42	13.5	19.56	16.98	11.98	50.51	34.46	111.86	11.56	13.6	68.23	30.81	81.4	21.65	154.28	10.54	44.02	26.59	14.03	117.54	93.14	238.25	13.5	24.64	79.25	39.1
174.84	128.5	323.65	21.51	22.44	73.49	39.7	86.7	57.49	162.09	13.07	21.76	66.32	35.47	72.23	45.6	213.6	15.48	39.89	63.14	21.35	140.19	122.95	227.14	10.97	33.01	87.7	54.13
76.85	57.42	174.24	12.43	17	74.71	32.95	62.27	33.23	133.21	8.77	34	53.37	24.95	48.79	23.29	108.43	8.63	22.44	47.73	21.48	72.72	53.34	159.57	11.23	25.84	73.35	33.43
72.25	28.62	163.67	13.71	50.21	39.62	17.49	93.62	88.39	189.35	10.83	21.08	94.41	46.68	94.59	65.32	231.85	13.55	34.68	69.06	28.18	72.46	50.07	165.21	23.18	33.96	69.09	30.3
61.96	24.17	134.91	17.72	19.95	39.01	17.92	130.15	96.16	195.03	10.99	34.68	73.88	49.3	78.38	60.89	170.66	17.37	31.96	77.68	35.68	66.73	18.96	114.45	7.39	36.96	28.41	16.57
89.52	86.06	146.51	11.49	25.16	96.14	58.74	73.6	48.75	187.87	10.38	48.44	66.24	25.95	92.08	71.41	182.75	10.32	31.64	77.55	39.07	19.82	13.67	46.74	12	171.68	68.97	29.24
102.67	66.25	205.41	17.09	39.21	64.53	32.25	81.5	56.8	192.63	10.95	33.79	69.69	29.49	72.86	7.91	128.07	7.86	42.94	10.85	6.17	138.96	95.88	295.66	19.05	22.7	69	32.43
70.15	39.87	145.18	11.94	33.32	56.84	27.47	100.02	77.99	210.13	14.01	21.28	77.98	37.12	69.48	59.69	177.37	11.95	23.39	85.9	33.65	68.19	41.64	189.6	11.89	37.68	61.07	21.96
106.38	77.17	233.09	14.66	21.26	72.55	33.11	167.75	103.72	301.57	17.4	34.79	61.83	34.4	111.87	79.28	240.58	12.98	24.42	70.87	32.95	82.7	18.96	150.32	7.99	32.33	22.92	12.61
178.91	156.73	330.08	15.21	26.49	87.6	47.48	93.68	77.97	240.33	15.19	22.27	83.23	32.44	90.47	69.8	182.32	15.68	19.95	77.15	38.28	52.43	24.37	116.46	10.53	31.64	46.48	20.93
97.02	76.85	204.23	15.86	21.12	79.22	37.63	98.66	55.54	194.66	11.08	32.64	56.3	28.53	84.38	62.51	161.33	12.64	17	74.08	38.75	195.32	177.54	286.77	10.92	39.2	90.9	61.91
99.22	86.74	183.38	7.98	33.32	87.42	47.3	95.76	89.76	175.96	9.36	24.51	93.74	51.01	93.78	84.39	123.25	8.16	15.64	89.99	68.47	137.54	131.18	259.71	13.17	24.48	95.38	50.51
108.76	89.39	185.77	13.03	24.48	82.19	48.12	39.58	17.5	99.63	6.15	21.32	44.21	17.56	121.71	51.67	261.02	18.9	32.64	42.45	19.79	128.4	81.64	240.19	18.22	20.87	63.58	33.99
16.16	9.37	63.94	3.75	26.93	58	14.65	85.94	27.85	178.1	10.46	43.45	32.41	15.64	96.3	63.81	239.45	18.15	20.18	66.26	26.65	126.52	102.16	195.86	10.66	34.09	80.74	52.16
101.65	82.25	187.42	10.87	23.94	80.92	43.89	87.16	69.18	196.7	11.51	39.89	79.37	35.17	80.33	21.72	140.1	10.14	22.96	27.04	15.51	128.78	113.53	273.16	16.21	22.7	88.16	41.56
93.41	48.65	228.94	16.7	27.36	52.09	21.25	148.69	57.92	302.9	17.81	46.77	38.95	19.12	61.68	38.85	134.78	12.37	16.32	62.98	28.82	112.14	48.02	255.64	18.59	48.08	42.82	18.78
81.07	68.83	176.37	10.9	22.01	84.9	39.02	41.77	14.46	97.44	7.97	34	34.61	14.84	42.34	24.19	114.82	14.02	43.83	57.14	21.07	121.75	104.43	175.22	11.55	23.8	85.78	59.6
86.87	73.01	169.12	11.82	26.52	84.05	43.17	64.93	55.65	123.59	8.12	25.16	85.71	45.03	93.37	31.87	177.76	11.25	39.89	34.14	17.93	116.15	96.69	202.1	11.93	20.63	83.25	47.84
123.74	106.71	214.11	11.69	28.89	86.24	49.84	55.91	12.7	141.35	10.96	66.66	22.72	8.99	131.22	117.6	223.02	12.27	27.27	89.62	52.73	89.84	79.39	153.6	18.16	15.81	88.36	51.68
84.92	70.24	185.36	9.96	23.6	82.71	37.9	56.24	20.03	115.09	8.2	22.35	35.61	17.4	83.06	22.33	145.44	11.29	40.58	26.89	15.36	142.59	107.65	281.77	14.65	28.16	75.49	38.2
158.28	149.61	257.21	13.2	26.44	94.52	58.17	98.19	88.14	196.41	14.91	33.01	89.77	44.87	76.38	45.31	157.07	11.67	23.23	59.33	28.85	128.44	119.42	205.56	9.55	38.08	92.98	58.1
105.26	87.23	228.05	14.84	20.18	82.87	38.25	81.3	74.37	182.16	10.47	22.96	91.48	40.83	32.14	24.28	45.35	3.32	45.59	75.55	53.55	96.32	81.8	232.48	15.82	13.46	84.92	35.18
108.92	83.86	203.7	13.38	19.72	76.99	41.17	65.7	13	107.97	8.74	19.04	19.79	12.04	65.93	16.46	148.53	13.17	48.15	24.97	11.08	156.74	150.52	258.36	11.72	23.66	96.03	58.26
92.99	54.49	179.44	15.17	13.6	58.59	30.36	40.83	10.77	183.99	9.83	224.39	26.37	5.85	88.43	65.39	152.45	13.27	23.8	73.94	42.89	60.61	51.55	141.33	11.27	24.07	85.04	36.47
73.77	63.71	158.06	11.28	23.12	86.37	40.31	73.1	52.35	135.23	8.74	20.87	71.62	38.71	78.26	59.46	167.41	12.24	25.45	75.98	35.52	171.63	158.71	228.49	10.94	31.28	92.47	69.46
104.44	87.86	174.25	8.65	26.52	84.13	50.43	80.13	32.09	148.05	10.45	36.72	40.05	21.68	57.19	35.62	133.3	10.36	33.4	62.28	26.72	153.98	127.06	267.56	12.45	40.12	82.51	47.49
102.74	86.32	167.9	9.68	22.8	84.02	51.41	55.08	27.61	155.13	14.25	29.24	50.12	17.8	40.38	26.94	94.01	8.14	24.48	66.71	28.65	92.06	15.28	178.5	15.38	25.84	16.6	8.56
166.57	147.21	285.33	16.22	36.61	88.38	51.59	134.01	116.71	215.59	12.62	32.01	87.09	54.13	89.97	77.78	153.2	13.06	14.96	86.45	50.77	117.02	108.94	212.83	10.43	26.68	93.1	51.19
163.1	116.67	317.74	14.88	33.48	71.53	36.72	98.34	54.8	224.27	15.94	24.48	55.72	24.43	81.49	43.14	181.9	9.54	32.54	52.94	23.72	29.36	16.92	48.43	4.58	24.35	57.63	34.93
98.63	86.07	192.4	14.35	22.01	87.26	44.73	135.69	115.57	210.44	12.05	21.57	85.17	54.92	74.19	62.39	169.98	12.69	26.52	84.09	36.7	67.49	51.53	135.77	7.55	36.45	76.36	37.95
72.76	59.17	159.11	12.93	31.96	81.32	37.19	68.37	40.02	175.15	10.02	52.27	58.53	22.85	113.83	86.09	239.91	18.29	27.14	75.63	35.88	109.96	101.33	156.36	10.54	20.4	92.15	64.8
56.6	38.17	143.61	7.82	34.39	67.44	26.58	101.85	71.62	187.46	15.95	24.64	70.31	38.2	70.44	17.82	186.94	10.01	84.32	25.3	9.53	59.74	27.54	182.32	12.07	50.9	46.09	15.1
54.54	14.08	111.68	9.37	21.76	25.81	12.61	82.81	50.27	216.88	12.28	41.8	60.71	23.18	33.82	7.36	112.35	5.72	59.84	21.76	6.55	115.19	94.42	160.48	9.59	25.05	81.96	58.83
51.19	22.93	138.17	9.6	49.15	44.79	16.6	161.9	131.67	278.31	13.43	37.14	81.33	47.31	63.13	22.93	117.33	8.46	14.77	36.32	19.54	96.55	15.29	217.41	12.99	25.16	15.84	7.03
36.37	16	54.7	6.53	47.6	44	29.26	117.25	39.76	257.69	17.87	39.42	33.91	15.43	120.15	97.05	245.56	19.35	25.84	80.77	39.52	74.06	61.17	167.85	14.61	39.89	82.59	36.44
119.38	89.54	263.39	18.48	32.54	75.01	34	140.23	123.31	267.81	15.73	27.2	87.93	46.04	66.39	51.08	176.68	12.64	26.52	76.95	28.91	70.16	27.33	124.09	7.17	35.26	38.95	22.02
104.37	91.43	206.2	11.41	23.12	87.6	44.34	93.47	31.95	212.09	12.27	33.7	34.18	15.06	127.36	103.94	242.49	22.79	19.72	81.61	42.86	83.52	70.93	180.44	12.33	25.45	84.93	39.31
71.72	53.62	137.61	8.42	33.32	74.76	38.97	176.71	139.48	367.05	22.08	29.92	78.93	38	93.42	80.53	163.57	8.93	23.66	86.2	49.23	114.31	18.19	212.92	13.74	25.74	15.91	8.54
101	92.91	199.85	14.43	24.48	91.99	46.49	96.39	69.33	144.58	11.24	33.09	71.93	47.95	68.35	63.87	134.8	7.46	22.29	93.44	47.38	80.49	40.67	191.2	11.15	41.43	50.52	21.27
104.03	38.03	174.4	10.2	22.53	36.56	21.81	143.24	80.8	280.75	15.17	36.04	56.41	28.78	61.39	44.35	157.31	13.09	24.76	72.25	28.19	143.04	110.89	243.81	16.22	34	77.52	45.48
106.87	86.21	207.2	13.89	19.04	80.67	41.61	136.68	108.53	238.61	14.39	24.48	79.4	45.48	93.04	49.06	228.99	17.53	20.66	52.73	21.42	170.85	155.04	268.32	10.26	40.8	90.75	57.78
96.16	76.26	199.77	13.62	19.04	79.31	38.18	60.32	51.25	107.59	7.83	14.28	84.97	47.63	87.4	51.68	158.1	9.76	38.52	59.13	32.69	171.81	165.89	232.79	10.48	43.83	96.56	71.26
122.91	118.46	239.67	14.61	26.52	96.39	49.43	99.02	92.04	182.12	9.75	22.01	92.95	50.54	77.76	61.78	182.07	14.55	23.23	79.45	33.93	140.71	122.62	267.82	19.23	24.93	87.14	45.79
103.29	86.61	192.66	12.37	20.63	83.85	44.95	58.64	39.61	144.92	13.35	29.92	67.55	27.33	56.71	39.4	92.06	9.58	23.8	69.48	42.8	129.43	116.27	246.33	16.76	22.44	89.83	47.2
127.99	112.35	221.48	13.88	21.57	87.78	50.73	70.33	54.52	144.93	9.04	31.64	77.52	37.62	137.72	112.93	263.07	16.46	31.73	82	42.93	57.84	39.33	137.73	14.1	16.51	67.99	28.55
93.25	53.86	184.54	13.22	18.17	57.76	29.19	89.97	18.26	171	10.01	34.71	20.29	10.68	97.66	61.73	212.82	21.84	16.32	63.21	29.01	31.56	12.66	54.46	2.93	48.15	40.1	23.24
90.6	72.8	191.84	10.66	25.23	80.35	37.95	85.48	60.4	167.98	10.07	27.51	70.65	35.95	116.4	75.29	229.79	14.94	23.12	64.68	32.76	158.1	15.74	247.83	18.34	21.08	9.96	6.35
90.83	71.64	188.42	11.46	23.12	78.87	38.02	142.71	116.28	234.49	13.06	34.39	81.48	49.59	128.01	105.28	230.52	11.26	35.77	82.25	45.67	85.63	78.8	167.8	14.21	23.8	92.02	46.96
30.97	3.53	67.28	13.59	95.1	11.4	5.25	132.56	94.89	253.84	16.81	32.01	71.59	37.38	91.04	70.44	227.76	14.14	42.44	77.37	30.93	175.18	23.77	257.3	15.58	29.39	13.57	9.24
106.31	32.38	239.57	28.94	22.7	30.46	13.52	79.94	18.75	133.21	11.88	19.3	23.46	14.08	97.65	61.91	210.5	15.3	26.52	63.4	29.41	124.53	106.78	252.22	13.21	33.7	85.74	42.34
90.48	73.35	192.91	24.08	27.88	81.07	38.03	116.38	97.3	207.92	13.95	28.12	83.61	46.8	86.86	71.6	198.7	14.16	22.44	82.44	36.04	137.71	120.13	314.63	18.25	23.78	87.23	38.18
114.12	89.34	194.08	14.88	21.76	78.29	46.04	71.22	60.81	154.1	10.34	25.34	85.38	39.46	76.28	66.13	142.41	10.29	29.92	86.7	46.44	33.67	13.8	72.19	4.49	29.33	40.99	19.12
105.84	89.07	214.17	16.35	25.16	84.15	41.59	124.29	67.96	271.88	18.87	24.76	54.68	25	129.03	83.25	309.9	23.39	28.56	64.52	26.86	120.49	91.25	250.35	19.42	24.08	75.74	36.45
97.38	24.69	154.83	12.24	31.68	25.35	15.94	91.17	69.25	206.14	11.27	38.72	75.96	33.6	80.1	30.53	162.6	9.03	43.45	38.12	18.78	33.64	14.17	90.51	12.97	21.12	42.14	15.66
172.99	139.9	324.77	13.68	35	80.87	43.08	114.52	40.89	292.92	22.71	47.58	35.7	13.96	74.29	50.28	183.74	10.26	37.83	67.68	27.36	101.06	85.49	227.05	13.51	23.94	84.59	37.65
110.26	88.22	230.73	11.29	20.4	80	38.23	84.07	74.15	197.19	11.09	28.53	88.21	37.61	106.76	75.95	193.1	18.22	16.51	71.14	39.33	64.18	39.71	195.09	15.17	53.19	61.88	20.36
98.11	87.79	189.15	13.39	18.36	89.48	46.41	67.8	34.1	132.86	9.65	31.28	50.29	25.66	102.45	89.59	211.42	14.76	40.58	87.45	42.37	157.76	130.37	326.05	19.1	26.52	82.64	39.98
118.64	111.95	188.94	11.37	22.01	94.36	59.25	83.19	56.46	176.24	11.35	27.83	67.87	32.03	48.87	29.45	124.61	8.64	23.66	60.27	23.63	153.56	122.53	292.38	21	23.39	79.8	41.91
125.28	111.07	219.75	14.1	21.76	88.66	50.54	105.67	77.08	198.13	12.82	29.24	72.95	38.91	57.73	49.51	170.52	11.22	25.34	85.76	29.03	45.69	12.81	103.09	11.11	27.2	28.04	12.42
129.63	122.96	206.36	12.62	33.7	94.86	59.58	117.9	70	241.44	18.17	26.82	59.38	28.99	51.71	34.99	77.42	7.19	31.64	67.66	45.19	111.61	14.45	156.71	5.99	31.39	12.95	9.22
95.24	70.72	209.98	14.08	34.68	74.25	33.68	67.49	30.17	130.3	15.75	23.66	44.7	23.16	117.57	83.88	233.83	21.28	30.26	71.35	35.87	50.9	43.28	71.15	4.77	23.12	85.03	60.83
139.57	133.53	206.27	8.6	38.27	95.67	64.74	100.38	91.34	196.39	14.42	21.08	90.99	46.51	83.87	69.2	140.43	8.78	24.51	82.52	49.28	144.94	132.54	282.52	18.14	25.84	91.44	46.91
121.95	55.03	294.59	17.03	25.45	45.13	18.68	59.55	41.72	149.27	8.46	41.96	70.06	27.95	133.77	122.08	242.15	15.11	15.13	91.26	50.42	141.53	125.47	281.13	13.33	32.01	88.65	44.63
107.38	85.55	189.05	12.01	20.4	79.67	45.25	67.48	55.81	115.77	7.46	29.22	82.71	48.21	75.28	68.52	146.11	8.31	14.96	91.02	46.89	144.19	111.86	328.05	23.95	20.42	77.58	34.1
110.24	91.19	205.09	11.73	23.12	82.72	44.46	98.91	86.64	190.21	9.14	30.61	87.59	45.55	75.12	1.92	146.85	9.45	38.08	2.56	1.31	170.58	157.41	270.24	10.73	37.14	92.28	58.25
104.09	93.9	198.3	11.65	21.32	90.21	47.35	68.07	10.13	127.55	7.12	59.15	14.89	7.95	115.03	89.18	234.21	14.7	23.8	77.52	38.07	23.63	12.82	56.75	7.7	44.35	54.26	22.6
102.95	93.55	207.46	14.16	20.4	90.87	45.09	79.66	39.15	214.68	16.17	46.62	49.15	18.24	61.62	45.38	142.62	21.53	30.26	73.65	31.82	180.03	169.86	252.82	11.03	38.3	94.35	67.19
155.28	139.62	318.24	25.16	25.24	89.91	43.87	97.09	13.67	165.67	14.83	31.96	14.08	8.25	68.59	16.19	121.58	8.11	32.22	23.6	13.32	54.68	37.95	125.79	8.16	41.05	69.4	30.17
66.13	57.82	101.96	8.1	14.28	87.44	56.72	104.72	61.31	191.7	17.92	34	58.55	31.98	60.24	44.59	111.51	7.71	34.3	74.02	39.99	116.55	41.58	185.56	12.15	42.84	35.68	22.41
104.81	86.85	198.05	13.36	23.69	82.87	43.85	114.18	62.16	233.47	16.83	37.4	54.44	26.63	116.28	109.01	232.52	13.95	20.4	93.75	46.88	144.8	136.59	219.24	11.17	29.92	94.33	62.3
96.91	88.51	175.64	26.34	22.09	91.34	50.39	109.16	41.62	204.47	19.08	33.09	38.13	20.36	67.32	43.53	150.81	8.36	34.39	64.66	28.86	104.44	68.38	230.04	13.2	30.63	65.47	29.73
131.01	89.38	325.24	22.2	40.64	68.22	27.48	77.49	38.4	160.64	12	34.06	49.55	23.9	56.11	38.96	120.81	8.26	33.57	69.43	32.25	114.04	85.04	221.4	12.1	31.64	74.58	38.41
100.37	88.64	198.98	12.14	24.48	88.32	44.55	36.54	10.76	92.31	9.31	26.59	29.46	11.66	124.32	110.42	216.47	7.77	43.98	88.82	51.01	77.85	53.3	162.16	9.73	31.64	68.46	32.87
122.92	108.23	226.87	14.3	26.52	88.05	47.71	94.99	75.89	198.34	15.02	25.16	79.89	38.26	60.36	53.33	121.37	7.91	19.04	88.36	43.94	58.01	49.27	129.49	9.08	21.76	84.95	38.05
142.75	134.25	245.72	13.38	23.8	94.05	54.64	94.03	41.49	220.51	20.86	15.64	44.13	18.82	38.9	25.83	75.61	7.25	28.72	66.39	34.16	101.15	88.13	181.73	8.72	29.52	87.13	48.49
114.45	104.06	194.89	12.78	15.14	90.92	53.4	55.8	16.76	90.61	7.97	15.82	30.04	18.5	65.15	55.89	180.87	10.29	21.07	85.79	30.9	120.73	97.8	228.09	9.54	28.89	81.01	42.88
82.47	47.65	180.81	16.02	28.16	57.78	26.35	53.12	48.91	71.17	4.86	20.98	92.07	68.72	140.64	117.48	243.97	18.89	25.79	83.53	48.15	60.02	44.92	78.77	3.65	30.35	74.84	57.02
156.6	136.2	306.59	14.36	28.16	86.98	44.43	126.59	107.7	230.78	13.82	29.92	85.08	46.67	106.63	68.02	204.45	13.86	27.2	63.79	33.27	138.29	120.3	272.88	13.84	23.12	86.99	44.09
117.15	79.35	197.96	11.17	28.46	67.74	40.09	48.16	8.63	107.92	7.04	36.27	17.92	8	159.32	123.82	360.38	17.45	29.92	77.71	34.36	106.43	98.61	188.48	11.21	23.8	92.66	52.32
75.8	34.54	142.23	9.65	27.51	45.57	24.29	139.25	118.09	287.24	16.83	19.38	84.8	41.11	85.92	76.78	197.68	12.14	18.36	89.36	38.84	129.65	113.04	295.97	19.61	13.92	87.18	38.19
100.41	87.94	205.6	14.54	15.67	87.58	42.77	73.69	67.71	113.95	7.97	14.08	91.89	59.42	80.61	55.32	200.22	13.89	32.06	68.62	27.63	42.23	7.85	67.53	6.27	40.12	18.6	11.63
125.66	111.14	237.26	11.13	28.89	88.45	46.85	60.99	11.44	80.69	5.26	31.96	18.75	14.17	63.15	52.26	139.52	12.23	16.51	82.75	37.46	97.35	35.52	183.85	12.6	32.38	36.49	19.32
102.33	89.88	179.49	10.71	22.44	87.83	50.07	52.67	29.51	151.97	8.45	47.46	56.04	19.42	18.62	16.06	36.01	1.97	38.27	86.27	44.61	87.48	47.28	172.29	18.21	27.2	54.04	27.44
135.01	121.17	211.08	9.77	29.92	89.75	57.4	90	75.22	169.06	11.91	18.36	83.58	44.49	130.05	79.36	283.21	18.79	42.24	61.02	28.02	59.93	46.63	144.7	10.5	15.21	77.8	32.22
115.34	104.66	203.37	11.23	25.16	90.74	51.46	82.16	65.61	176.43	9.66	22.53	79.86	37.19	127.97	72.48	250.94	20.52	34.09	56.64	28.88	138.82	107.24	296.28	14.6	23.45	77.25	36.19
116.54	89.99	234.33	15.46	27.88	77.22	38.4	85.41	32.32	160.81	18.61	17.68	37.84	20.1	98.97	51.76	170.04	9.95	34.39	52.3	30.44	144.54	121.97	303.48	17.65	26.52	84.38	40.19
98.33	82.48	169.37	10.97	36.04	83.88	48.7	51.72	26.61	122.76	8.4	28.89	51.45	21.67	65.31	49.37	170.14	12.66	24.48	75.59	29.02	54.65	10.1	116.71	11.35	38.01	18.48	8.65
52.1	32.31	128.28	7.82	39.2	62.01	25.18	98.52	83.01	170.22	12.22	21.57	84.25	48.76	81.67	52.51	190.28	10.72	29.22	64.29	27.59	141.55	133.49	300.87	16.64	24.48	94.3	44.37
189.69	171.19	295.51	8.67	42.6	90.24	57.93	88.13	79.31	168.68	10.49	16.32	89.99	47.02	47.54	27.88	90.18	9.73	30.27	58.65	30.92	131.77	124.58	258.73	16.66	26.05	94.54	48.15
94.38	57.3	189.25	12.25	18.5	60.72	30.28	94.39	88.91	174.11	8.24	23.8	94.19	51.06	84.72	29.44	154.04	10.95	43.14	34.75	19.11	39.74	29.2	86.88	6.09	25.16	73.47	33.6
57.26	6.86	89.82	10.75	25.16	11.98	7.63	79.38	65.59	160.88	9.04	21.32	82.63	40.77	83.57	48.03	149.39	8.1	36.61	57.47	32.15	53.86	22.71	148.17	16.99	66.1	42.16	15.32
95.73	84.3	168.42	11.25	23.47	88.06	50.05	102.95	91.34	179.41	12.38	25.23	88.72	50.91	83.42	21.73	134.21	9.4	46.92	26.04	16.19	139.99	127.3	233.97	9.06	37.3	90.93	54.41
54.16	35.47	66.59	4.68	24.48	65.49	53.26	52.08	17.41	83.07	4.11	47.87	33.43	20.96	94.96	64.39	169.04	14.95	24.07	67.81	38.09	157.63	147.42	280.12	14.33	25.84	93.52	52.63
67.56	10.88	118.8	7.13	47.46	16.1	9.16	49.67	37.02	116.4	10.46	25.34	74.53	31.8	77.02	66.76	184.83	14.31	26.05	86.69	36.12	74.29	57.33	137.31	7.27	34.09	77.17	41.75
81.15	62.6	210.7	10.86	34.77	77.14	29.71	103.5	15.61	192.44	13.78	21.76	15.08	8.11	55.88	47.84	108.13	9.85	14.68	85.62	44.25	88.92	13.5	209.68	10.06	37.83	15.18	6.44
33.18	22.85	79.22	4.36	42.84	68.87	28.85	85.93	77.08	207.68	11.93	26.52	89.7	37.11	109.15	88.24	197.4	10.86	28.23	80.85	44.7	149.02	143.97	215.1	9.84	35.36	96.62	66.93
103.55	93.53	167.75	8.79	32.01	90.33	55.76	102.42	86.68	184.59	12.8	18.09	84.63	46.96	20.15	10.99	57.28	6	80.02	54.52	19.18	109.5	71.63	330.4	18.68	16.19	65.41	21.68
97.23	83.4	189.04	9.7	24.48	85.78	44.12	81.97	69.62	192.54	12.56	29.92	84.93	36.16	44.99	16.15	96.43	6.18	33.7	35.91	16.75	29.12	19.26	69.1	5.39	31.28	66.15	27.88
58.99	22.94	116.4	11.14	13.6	38.88	19.7	70.25	53.76	133.52	9.61	28.2	76.54	40.27	46.16	34.64	117.41	16.22	13.76	75.04	29.51	132.69	125.11	197.39	7.99	29.22	94.29	63.38
159.85	142.73	274.69	10.13	41.96	89.29	51.96	60.09	30.87	140.77	12.59	35.2	51.37	21.93	65.56	30.57	133.55	8.45	47.17	46.64	22.89	102.24	95.24	173.33	10.31	19.72	93.16	54.95
109.99	72.74	236.21	13.36	16.91	66.13	30.8	96.75	85.81	220.11	15.07	24.86	88.69	38.98	73.53	58.15	193.38	14.71	23.12	79.08	30.07	65.23	61.23	115.78	8.1	14.96	93.87	52.88
139.21	124.62	241.82	12.12	28.89	89.52	51.54	79.69	31.07	134.37	13.67	22.96	38.99	23.12	81.78	67.05	123.95	11.85	25.05	81.99	54.09	75.79	58.13	172.41	22.24	22.61	76.7	33.72
104.14	96.75	162.92	7.75	28.89	92.9	59.39	107.17	103.38	218.93	12.07	30.6	96.47	47.22	93.7	72	176.41	11.6	39.42	76.84	40.81	146.96	134	253.78	14.33	27.2	91.18	52.8
145.52	138.78	197.08	8.3	35.08	95.37	70.42	71.25	8.35	112.84	8.46	37.57	11.71	7.4	86.43	39.55	186.89	13.96	39.42	45.76	21.16	97.41	75.62	170.41	11.26	14.21	77.63	44.38
74.03	58.17	174.6	15.28	25.65	78.58	33.32	77.81	69.98	165.1	12.47	22.53	89.94	42.39	115.28	77.62	206	16.94	22.44	67.33	37.68	118.24	106.22	210.86	13.1	19.95	89.84	50.38
89.16	81.35	187.08	10.2	29.22	91.24	43.49	86.82	65.64	173.46	10.31	19.04	75.6	37.84	28.61	12.11	65.99	4.7	39.89	42.33	18.35	139.19	109.63	259.57	13.78	22.96	78.77	42.24
86.33	80.14	150.92	10.2	25.74	92.84	53.1	80.01	61.11	170.27	9.38	29.58	76.37	35.89	95.22	55.63	136.96	6.45	30.6	58.42	40.62	69.38	16.07	119.85	9.29	25.84	23.16	13.41
81.21	43.99	207.39	13	38.76	54.16	21.21	177.33	153.14	345.04	18.56	31.96	86.36	44.38	69.6	56.03	125.36	9.03	29.92	80.5	44.7	114.29	85.89	237.79	11.82	35.08	75.15	36.12
115.04	97.83	188.36	8.23	28.53	85.04	51.94	86.38	81.18	145.33	8.76	27.51	93.97	55.85	80.18	16.23	218.52	15.9	57.12	20.24	7.43	74.01	71.71	135.83	8.87	33.32	96.89	52.79
138.71	124.08	233.4	10.55	33.7	89.45	53.16	149.16	138.95	277.38	14.95	21.08	93.16	50.1	168.46	153.69	242.62	21.21	29.47	91.23	63.35	60.63	39.22	137.65	11.13	32.33	64.69	28.49
97.49	91.86	137.73	5.42	32.7	94.22	66.7	68	57.17	117.16	8.9	19.04	84.08	48.8	73.71	33.02	175.65	14.44	41.96	44.79	18.8	155.27	145.93	275.88	19.09	28.56	93.99	52.9
122.74	107.43	211.77	10.54	26.52	87.53	50.73	80.65	69.29	165.51	9.65	35.2	85.91	41.86	61.74	41.96	105.71	7.04	16.78	67.96	39.69	160.25	111.85	305.75	19.95	20.24	69.8	36.58
106.03	87.19	211.7	10.07	40.83	82.23	41.18	127.87	111.43	220.41	10.29	23.12	87.14	50.56	80.48	62.23	141.4	12.73	25.74	77.33	44.01	156.41	128.51	294.59	16.47	27.46	82.17	43.62
71.7	63.59	144.72	11.91	27.14	88.68	43.94	89.85	77.5	164.58	10.15	22.44	86.25	47.09	137.52	121.47	260.24	11.18	32.33	88.33	46.68	88.06	78.72	196.22	15.64	19.72	89.39	40.12
114.29	109.98	168.34	11.27	22.01	96.23	65.33	177.82	146.46	300.89	12.3	39.2	82.36	48.67	77.64	70.34	172.3	10.46	19.26	90.59	40.82	164.14	148.41	227.19	9.55	27.02	90.41	65.32
58.76	27.05	121.05	7.72	33.32	46.03	22.34	125.28	110.26	249.02	14.59	22.96	88.01	44.28	145.61	133.79	289.91	16.19	19.72	91.88	46.15	39.7	14.46	82.25	8.99	47.43	36.42	17.58
18.49	12.16	71.02	4.9	50.32	65.73	17.12	72.47	57.42	153.18	16.31	23.94	79.23	37.48	91.06	72.76	204.93	13.07	28.16	79.9	35.5	101.33	73.27	197.79	15.23	25.16	72.31	37.05
137.83	115.69	280.6	18.67	34.03	83.94	41.23	71.87	55.13	176.68	8.45	27.88	76.71	31.2	126.42	102.76	273.04	20.79	15.64	81.29	37.63	46.2	34.49	105.57	12.9	37.83	74.64	32.67
131.77	111.46	299.13	21.67	18.11	84.59	37.26	112.87	29.26	224.98	17.74	17	25.93	13.01	183.69	172.35	359.83	20.27	14.96	93.83	47.9	156.54	145.86	268.29	12.78	41.05	93.18	54.37
33.93	20.99	65.43	3.36	37.4	61.86	32.08	64.1	52.92	119.21	9.09	28.81	82.55	44.39	153.37	118.87	338.39	22.79	22.44	77.51	35.13	108.87	10.68	184.04	21.12	27.88	9.81	5.8
137.64	126.81	264.35	18.98	21.17	92.14	47.97	115.38	101.19	206.11	12.36	22.8	87.69	49.09	83.34	20.95	152.23	10.96	48.83	25.14	13.76	129.6	46.75	255.75	16.19	27	36.08	18.28
67.47	53.89	150.84	8.43	29.92	79.87	35.73	87.99	69.02	151.06	10.29	23.35	78.44	45.69	80.74	26.09	159.49	8.5	35.49	32.32	16.36	121.03	105.16	210.5	15.68	21.57	86.88	49.96
66.4	43.62	124.89	9.12	24.24	65.69	34.93	82.67	64.86	156.12	21.07	21.31	78.45	41.55	96.81	38.11	160.72	15.5	26.71	39.37	23.71	99.83	7.87	205.34	15.03	54.97	7.89	3.83
108.88	102.33	160.6	9.04	23.94	93.98	63.72	98.77	81.27	169.03	11.35	22.35	82.28	48.08	130.59	119.33	236.58	12.36	24.48	91.38	50.44	68.75	59.79	116.41	6.16	30.6	86.98	51.36
103.28	97.3	220.08	15.98	15.15	94.2	44.21	70.81	53.06	153.22	11.1	24.48	74.94	34.63	19.45	11.42	44.07	3.11	32.7	58.71	25.9	156.03	141.47	261	13.33	28.89	90.67	54.21
124.64	112.38	231.27	12.24	19.04	90.16	48.59	107.57	28.22	168.03	9.83	31.68	26.23	16.79	113.35	100.28	227.58	16.95	26.52	88.47	44.06	37	14.62	97.09	6.8	41.96	39.52	15.06
178.4	162.67	256.48	10.25	35.77	91.18	63.42	95.65	78.13	176.75	12.33	28.2	81.69	44.21	124.24	114.96	235.75	11.53	30.26	92.54	48.77	179.17	173.31	230.11	10.87	23.8	96.73	75.31
93.99	76.36	172.67	10.6	20.37	81.25	44.23	115.75	104.13	212.35	8.3	35.12	89.96	49.04	111.71	103.92	208.73	11.03	25.49	93.03	49.79	136.74	130.62	252.28	16.36	20.18	95.53	51.78
99.8	87.27	193.82	13.62	31.68	87.45	45.03	102.71	88.1	197.97	14.87	18.09	85.77	44.5	112.39	96.06	219.86	14.39	19.41	85.47	43.69	84.03	57.4	170.71	15.57	27.51	68.31	33.62
116.35	101.11	208.94	12.09	28.53	86.9	48.39	174.2	161.29	267.37	10.74	38.56	92.59	60.32	74.46	60.82	125.04	9.66	30.65	81.68	48.64	100.65	93.97	167.17	11.46	22.53	93.36	56.21
98.06	85.35	189.4	15.67	25.45	87.03	45.06	60.96	18.84	83.52	4.17	29.22	30.9	22.55	65.92	60.07	100.45	6.36	13.6	91.12	59.8	174.27	156.81	328.12	13.34	29.22	89.98	47.79
110.26	90.07	228.59	14.59	24.48	81.69	39.4	107.19	54.01	211.93	13.04	32.5	50.39	25.49	148.59	138.71	253.31	15.18	22.27	93.35	54.76	44.65	36.85	82.1	4.82	29.52	82.53	44.89
115.08	105.01	175.1	10.42	20.18	91.25	59.97	87.15	70.35	169.43	9	29.53	80.72	41.52	48.49	39.47	97.18	8.4	16.58	81.4	40.62	101.53	95.4	128.24	6.67	16.83	93.96	74.39
108.55	94.74	222.89	13.98	25.84	87.28	42.51	152.97	136.78	268.64	15.05	24.87	89.42	50.92	97.56	64.52	185.17	12.79	26.82	66.13	34.84	140.64	101.42	336.41	20.82	31.98	72.11	30.15
81.27	43.42	224.26	11.79	36.45	53.43	19.36	158.11	147.67	282.63	15.35	24.55	93.4	52.25	55.83	44.79	139.03	9.2	23.94	80.23	32.22	42.34	8.12	104.91	12.35	47.37	19.18	7.74
102.07	89.57	173.97	12.63	23.12	87.76	51.49	114.28	92.41	227.73	16.01	26.14	80.86	40.58	69.9	37.08	120.88	9.38	26.52	53.05	30.68	155.35	136.52	274.78	12.52	31.68	87.88	49.68
113.41	100.34	210.13	11.59	22.44	88.47	47.75	154.23	133.2	307.15	23.2	34.35	86.36	43.37	65.61	40.8	145.3	8.95	38.47	62.18	28.08	142.72	129.99	260.61	11.56	33.01	91.08	49.88
92.95	36.41	180.79	12.03	21.08	39.17	20.14	164.66	158	316.65	18.92	28.16	95.96	49.9	126.14	113.73	247.23	16.29	29.56	90.16	46	140.94	116.15	245.97	12.56	37.83	82.41	47.22
81.39	69.43	120.74	9.72	22.44	85.3	57.51	90.19	81.21	161.42	10.75	16.32	90.04	50.31	121.31	71.1	265.6	13.46	34.68	58.61	26.77	51.68	25.87	118.53	7.76	45.39	50.05	21.82
138.01	131.4	214.4	10.9	29.24	95.21	61.28	77.86	69.84	162.24	11.59	21.28	89.7	43.05	31.3	19.34	72.93	6.83	41.53	61.79	26.52	66.36	38.36	144.89	10.43	22.96	57.81	26.48
150.29	128.99	253.49	11.27	30.26	85.83	50.88	106.96	95.56	228.15	14.38	23.8	89.35	41.89	164.66	149.84	354.28	19.34	30.61	91	42.29	93.48	88.06	165.57	15.27	16.72	94.21	53.19
94.29	73.28	176.17	9.72	23.02	77.71	41.6	72.13	43.12	155.4	9.96	39.2	59.78	27.75	143.52	131.29	274.62	16.42	21.89	91.48	47.81	131.17	117.71	233.2	12.95	25.45	89.74	50.48
140.59	125.24	241.76	16.25	27.88	89.08	51.8	98.25	83.69	181.36	10.1	36.18	85.18	46.15	37.24	8.86	78.84	5.85	34.45	23.78	11.23	74.68	62.42	175.32	12.96	23.66	83.58	35.6
59.85	54.73	86.85	5.68	32.7	91.44	63.02	188.1	166.62	297.66	10.91	33.7	88.58	55.98	149.12	121.04	319.02	20.21	23.12	81.17	37.94	102.66	93.01	187.45	12.48	15.49	90.6	49.62
78.01	72.16	155.01	11.18	25.16	92.51	46.55	71.8	66.19	140.55	16.9	7.48	92.19	47.09	51.08	46.53	101.92	7.28	20.4	91.08	45.65	115.05	97.77	244.88	15.93	18.09	84.98	39.92
115.49	106.95	213.36	13.31	15.82	92.6	50.13	71.58	50.08	158.57	8.56	40.12	69.96	31.58	108.82	26.03	192.36	12.69	21.82	23.92	13.53	76.87	59.07	186.84	14.71	13.38	76.84	31.62
84.27	67.24	176.35	12.8	24.76	79.78	38.13	134.2	117.35	226.15	10.08	29.58	87.45	51.89	162.49	130.5	293.85	13.21	30.6	80.32	44.41	193.02	184.32	201.57	5.63	22.8	95.49	91.45
84.92	75.69	130.96	7.97	19.95	89.13	57.79	124.04	105.6	244.77	13.31	22.44	85.13	43.14	67.26	50.28	169.24	12.1	35.36	74.75	29.71	75.92	68.29	142.49	9.39	26.59	89.95	47.93
104.98	89.99	192.25	9.77	27.2	85.72	46.81	101.75	94.34	179.35	6.8	37.31	92.72	52.6	95.08	86	186.17	12.09	21.32	90.45	46.2	97.36	78.79	195.16	13.45	30.26	80.92	40.37
117.25	102.62	190.54	16.18	16.7	87.52	53.86	75.38	49.33	176.84	14.06	39.3	65.44	27.89	81.5	66.93	146.68	11.27	25.05	82.13	45.63	135.86	129.29	220.65	11.37	25.95	95.16	58.6
110.36	97.45	204.95	13.02	23.12	88.3	47.55	62.46	51.44	112.75	5.51	36.37	82.37	45.63	101.64	92.9	186.65	12.68	16.05	91.4	49.77	159.22	146.14	251.83	12.49	29.22	91.79	58.03
82.56	70.37	132.05	12.25	19.26	85.24	53.29	79.83	66.15	164.06	10.27	21.76	82.87	40.32	112.25	105.21	137.25	5.7	21.82	93.73	76.66	128.67	117.1	305.27	17.16	22.44	91.01	38.36
123.97	100.23	224.03	12.61	31.28	80.85	44.74	85.19	70.56	154.86	13.27	24.48	82.83	45.56	85.66	72.8	193.7	9.36	33.01	84.99	37.59	164.64	124.73	297.38	16.04	19.72	75.76	41.94
84.01	65.14	173.64	32.85	19.95	77.53	37.51	74.13	66.69	177.9	14.51	25.16	89.96	37.49	160.51	147.97	293.59	15.12	25.84	92.18	50.4	84.43	70.15	158.75	11.22	25.74	83.09	44.19
104.37	91.29	189.35	11.8	36.04	87.47	48.21	96.05	41.01	182.68	13.87	19.72	42.7	22.45	71.6	56.42	150.86	9.53	23.66	78.8	37.4	187.3	175.17	282.14	12.91	35.9	93.52	62.09
81.69	67.54	138.72	9.59	21.08	82.67	48.68	113.52	95.56	208.39	10.86	19.04	84.18	45.86	45.99	35.9	108.44	6.69	25.28	78.05	33.1	65.05	32.75	170.86	13.49	46.62	50.34	19.17
101.3	82.53	204.35	23.98	23.37	81.47	40.39	74.49	62.98	167.63	10.15	28.89	84.55	37.57	58.41	53	110	9.34	31.96	90.74	48.18	104.84	23.23	186.56	9.49	52.27	22.16	12.45
77.86	68.08	178.65	9.63	32.01	87.44	38.11	122.1	111.2	199.12	9.96	30.61	91.07	55.84	66.42	58.49	99.05	7.88	21.76	88.06	59.05	47.39	19.34	100.03	10.54	16.51	40.8	19.33
117.1	101.81	210.02	17.22	21.91	86.94	48.48	56.33	23.78	122.01	9.44	30.95	42.21	19.49	133.27	124.07	265.28	14.45	23.12	93.1	46.77	82.89	52.17	157.15	11.67	19.72	62.94	33.2
79.92	72.52	177.76	10.26	19.48	90.74	40.8	129.02	119.46	221.1	10.34	33.01	92.59	54.03	82.61	66.59	162.16	15.03	33.01	80.61	41.07	115.76	101.16	249.43	13.67	31.64	87.39	40.56
170.75	160.34	330.89	17.72	27.38	93.9	48.46	123.8	116.46	206.32	12.07	19.72	94.07	56.45	90.41	30.58	164.94	9.91	31.34	33.82	18.54	50.74	28.77	106.27	14.1	35.9	56.69	27.07
97.87	66.06	211.65	20.63	38.23	67.5	31.21	83.46	70.45	144.68	8.61	20.9	84.42	48.7	79.66	12.89	157.08	12.88	20.98	16.18	8.21	27.66	12.18	96.73	21.43	59.84	44.03	12.59
107.57	90.67	204.73	14.48	20.4	84.29	44.29	88.25	52.4	207.08	15.67	31.96	59.38	25.31	97.29	75.81	218.05	16.88	20.57	77.92	34.77	137.01	121.8	268.62	15.39	25.54	88.89	45.34
106.14	99.47	180.67	9.73	20.4	93.71	55.05	83.26	66.82	174.83	8.39	25.32	80.25	38.22	152.1	120.17	303.7	16.86	31.63	79	39.57	150.95	135.99	235.54	11.16	29.92	90.09	57.74
59.29	31.8	144.03	12.48	37.28	53.64	22.08	142.5	135.8	231.85	11.35	24.87	95.3	58.57	186.03	170.28	379.48	20.81	30.46	91.53	44.87	67.92	28	163.67	9.95	41.96	41.22	17.11
129.17	115.36	290.39	27.46	17	89.31	39.73	154.53	143.69	279.69	16.49	26.23	92.99	51.38	117.8	101.85	211.28	14.73	21.76	86.46	48.2	99.48	77.98	183.81	12.24	25.16	78.39	42.43
113.45	91.28	216.11	21.71	23.35	80.46	42.24	75.97	65.35	146.26	10.69	20.63	86.03	44.68	116.61	109.84	201.74	10.26	25.84	94.2	54.45	153.07	132.73	268.58	15.87	30.63	86.71	49.42
82.99	61.96	183.27	11.32	25.86	74.66	33.81	149.64	126.34	272.58	12.43	30.98	84.43	46.35	103.39	89.18	203.35	9.59	28.89	86.25	43.85	175.88	163.34	281.77	10.9	39.89	92.87	57.97
114.66	86.21	223.98	12.24	27.88	75.19	38.49	120.16	109.94	199.66	11.23	25.16	91.49	55.06	95.31	85.95	190.36	15.21	24.59	90.18	45.15	131.06	108.73	241.32	11.64	27.88	82.96	45.06
16.39	11.5	33.2	2.18	39.2	70.17	34.65	110.54	29.19	172.53	10.1	19.7	26.41	16.92	87.53	83.99	141.7	10.61	15.82	95.96	59.28	136.99	102.91	257.62	13.72	27.88	75.12	39.94
112.06	54.86	203.7	15.56	13.76	48.95	26.93	117.7	90.47	249.72	11.68	28.2	76.86	36.23	102.3	93.07	184.65	12.78	14.63	90.97	50.4	134.38	105.3	260.44	13.95	27.46	78.36	40.43
135.63	109.79	276.25	14.71	31.64	80.95	39.74	131.51	118.8	220.51	10.77	28.2	90.34	53.88	116.73	108.77	180.76	10.34	27.43	93.18	60.17	56.62	41.45	89.48	8.46	23.39	73.2	46.32
118.96	103.01	190.85	9.16	26.82	86.59	53.97	107.29	93.95	198.87	11.97	23.79	87.57	47.24	173.88	161.53	236.58	8.3	46.54	92.89	68.27	162.17	138.71	288.09	11.7	32.01	85.53	48.15
73.19	65.39	126.09	9.74	21.08	89.34	51.86	78.59	68.99	141.66	7.73	28.09	87.77	48.7	161.05	149.82	243.27	14.09	34	93.03	61.58	150.25	137.51	252.51	15.11	24.52	91.52	54.46
65.04	57.13	124.87	8.27	23.8	87.84	45.75	25.7	17.45	69.2	6.42	40.36	67.89	25.21	186.77	170.59	352.27	18.85	20.63	91.34	48.43	171.42	95.81	349.2	18.13	35.08	55.89	27.44
101.11	85.86	184.65	11.29	26.52	84.92	46.5	80.87	75.11	135.28	8.67	23.8	92.87	55.52	78.47	68.49	175.61	10.5	23.51	87.29	39	77.56	5.63	145.23	12.64	39.15	7.26	3.88
38.41	26.11	112.76	7.87	45.23	67.96	23.15	48.35	28.48	75.04	9.38	30.95	58.9	37.95	66.67	57.14	140.19	9.89	27.2	85.7	40.76	130.44	114.72	185.56	11.72	31.34	87.95	61.82
119.13	106.48	207.66	10.13	35.49	89.38	51.28	81.62	74.13	158.8	11.05	24.48	90.82	46.68	75.24	67.97	128.65	9.06	17.68	90.34	52.84	109.07	85.44	214.95	12.46	24.81	78.33	39.75
90.39	81.39	156.26	9.97	21.37	90.04	52.09	101.93	96.77	157.52	13.31	15.16	94.93	61.43	127.35	111.52	239.13	11.09	35.49	87.57	46.63	132.33	116.21	243.76	12.13	21.32	87.81	47.67
82.3	75.5	190.74	12.2	20.57	91.74	39.58	46.82	15.18	107.21	8.86	42.84	32.42	14.16	140.7	138.03	188.75	8.33	35.12	98.1	73.13	115.42	71	219.33	13.58	17.81	61.52	32.37
108.83	103.88	187.31	10.74	22.44	95.46	55.46	120.37	99.62	262.68	12.86	32.64	82.77	37.93	70.04	59.54	156.35	12.9	25.78	85.01	38.08	100.86	82.29	172.86	14	22.27	81.59	47.61
119.77	108.42	228.22	12.74	26.52	90.52	47.51	94.89	62.41	205.15	16.06	25.84	65.77	30.42	104.28	72.04	206	14.27	18.41	69.08	34.97	141.62	112.34	278.52	12.57	28.2	79.32	40.33
64.76	39.02	124.41	12.29	22.8	60.25	31.37	86.45	79.19	167.9	11.29	15.82	91.6	47.16	67.24	58.36	134.04	8.88	27.2	86.79	43.54	145.58	121.5	263.92	13.53	25.84	83.46	46.04
122.72	12.74	160.97	9.96	35.49	10.38	7.92	121.02	106.56	219.91	11.85	27.2	88.05	48.46	142.69	132.89	241.89	13.31	22.72	93.13	54.94	65.18	56.73	130.69	10.58	21.32	87.03	43.41
34.34	8.73	78.76	18.95	62.56	25.43	11.09	30.73	8.66	101.63	10.59	38.52	28.19	8.52	118.98	107.31	219.84	12.37	24.48	90.19	48.81	72.25	60.08	147.55	9.46	21.82	83.16	40.72
89.46	76.19	154.69	10.52	25.45	85.17	49.25	94.57	84.4	160.95	9.52	21.82	89.25	52.44	138.37	119.69	296.53	16.3	18.09	86.51	40.37	60.86	41.37	167.36	12.02	36.88	67.97	24.72
143.09	122.18	245.99	15.45	29.55	85.39	49.67	165.59	140.15	284.66	9.36	31.68	84.64	49.23	108.76	96.33	180.74	11.52	24.34	88.57	53.3	50.41	33.39	90.83	18.93	24.64	66.24	36.76
210.55	201.06	336.88	13.3	24.42	95.49	59.68	97.61	88.2	166.91	8.88	27.92	90.37	52.84	83.07	67.71	171.93	15.32	30.29	81.51	39.38	159.85	135.92	333.91	23.97	21.76	85.03	40.71
47.94	23.6	91.63	7.3	25.93	49.24	25.76	75.95	36.53	148.92	8.07	27.92	48.1	24.53	143.27	114.11	287.19	12.73	26.82	79.65	39.73	57.65	1.12	258.21	25.36	152.32	1.94	0.43
110.66	97.98	212.65	12.94	23.8	88.54	46.07	75.34	61.41	155.24	9.68	19.54	81.5	39.55	146.79	126.37	301.5	17.03	27.29	86.08	41.91	110.83	83.45	215.56	13.1	30.95	75.3	38.72
113.39	97.65	213.52	13	24.48	86.12	45.73	128.75	104.68	266.71	13.52	30.61	81.31	39.25	85.83	73.09	177.95	10.31	30.53	85.15	41.07	157	149.74	273.56	13.32	23.8	95.37	54.74
110.91	96.2	232.26	19.25	16.05	86.74	41.42	77.88	70.51	126.39	11.53	26.52	90.54	55.78	71.61	57.61	107.73	6.45	21.68	80.45	53.48	81.2	35.51	157.09	11.97	29.92	43.73	22.6
18.89	10.15	60.22	4.9	63.24	53.72	16.85	70.12	59.36	121.22	5.55	34	84.65	48.97	99.62	42.71	210.4	20.02	12.24	42.88	20.3	150.2	142.02	287.16	14.63	20.91	94.55	49.46
103.77	92.32	195.35	11.24	27.51	88.96	47.26	97.77	86.13	191.26	10.24	32.64	88.1	45.03	116.96	111.85	209.03	14.42	22.44	95.63	53.51	166.47	135.79	294.25	10.96	22.16	81.57	46.15
23.82	10.61	94.69	6.92	30.98	44.53	11.2	98.55	72.92	163.68	8.31	19.95	73.99	44.55	50.58	29.3	92.12	6.9	46.08	57.92	31.8	25.08	18.1	59.82	4.36	35.62	72.17	30.25
87.08	77.51	185.79	10.03	35.49	89	41.72	69.59	32.31	145.72	14.62	22.27	46.43	22.17	88.3	74.11	191.36	13.08	22.44	83.92	38.73	145.7	109.9	283.12	12.49	27.51	75.43	38.82
89.9	76.64	188	10.74	21.76	85.25	40.77	129.57	122.66	196.66	8.64	22.25	94.67	62.37	42.57	23.94	105.43	13.81	37.59	56.24	22.7	151.23	146.74	254.51	11.75	25.84	97.03	57.66
97.96	84.27	187.59	12.97	15.64	86.02	44.92	78.59	73.51	89.15	7.37	15.64	93.53	82.46	119.94	104.89	224.7	13.55	17.39	87.45	46.68	83.5	77.09	150.23	11.24	23.12	92.32	51.31
95.67	76.23	179.04	8.92	30.6	79.68	42.57	167.07	135.91	330.49	19.29	31.97	81.35	41.12	80.71	72.41	170.26	10.27	23.66	89.71	42.53	103.77	93.24	175.66	8.59	34.68	89.85	53.08
107.07	100.3	177.32	10.17	25.16	93.68	56.57	110.74	80.92	249.1	14.39	33.37	73.07	32.48	95.79	89.1	156.02	9.59	21.08	93.01	57.11	55.39	20.48	82.35	9.43	26.52	36.96	24.86
96.6	81.95	181.23	8.4	31.31	84.83	45.22	109.64	101.21	169.96	9.36	21.63	92.31	59.55	115.5	98.54	227.73	14.84	25.16	85.31	43.27	96.39	20.14	201.5	14.7	54.21	20.89	9.99
105.02	91.75	188.54	8.82	33.4	87.36	48.66	140.96	105.74	293.81	17	32.11	75.02	35.99	28.65	15.5	105.33	6.41	34.32	54.1	14.71	55.87	29.87	77.57	8.27	23.12	53.47	38.51
90.31	74.25	195.65	15.15	14.25	82.22	37.95	65.78	37.5	111.13	10.27	17.68	57.01	33.74	83.65	72.19	146.41	9.45	22.8	86.31	49.31	78.37	45.56	149.57	10.54	44.02	58.13	30.46
192.45	180.08	302.39	15.15	29.92	93.57	59.55	82.54	74.09	175.94	10.94	24.34	89.76	42.11	33.3	0.27	64.13	4.88	16.15	0.82	0.43	113.78	73.85	264.27	15.55	19.23	64.9	27.94
88.75	77.02	162.37	10.02	32.33	86.78	47.43	108.78	87.49	211.71	11.44	34.48	80.43	41.33	83.87	26.78	179.69	9.37	37.83	31.93	14.9	64.07	51.72	144.56	9.21	21.12	80.72	35.78
60.77	24.56	112.73	13.31	15.64	40.42	21.79	111.61	85.44	218.9	11.41	28.56	76.56	39.03	73.43	71.19	159	8.98	27.14	96.95	44.78	81.72	70.94	146.4	8.91	28.56	86.82	48.46
171.38	156.72	251.86	10.52	36.37	91.45	62.23	167.64	164.4	200.19	7.56	24.48	98.07	82.12	105.24	74.74	205.45	19.08	16	71.02	36.38	65.61	26.4	141.13	7.91	37.95	40.24	18.71
102.92	87.89	188.34	10.05	25.16	85.4	46.67	113.69	104.24	225.95	12.88	22.01	91.69	46.14	120.63	101.53	240.85	14.14	19.48	84.17	42.15	162.67	156.91	266.06	12.68	26.44	96.46	58.98
85.68	72.41	170.68	10.24	34.39	84.51	42.42	79.05	12.96	130.12	13.28	38.08	16.4	9.96	107.85	94.12	225.4	18.98	23.39	87.27	41.76	120.91	98.7	210.89	10.02	34	81.63	46.8
42.62	21.45	108.7	8.14	36.45	50.32	19.73	89.61	77.95	130.49	8.44	21.76	86.98	59.73	38.14	31.41	86.61	9.44	26.27	82.37	36.27	148.58	119.81	328.41	20.75	19.71	80.63	36.48
165.18	140.05	256.4	10.73	39.2	84.78	54.62	147.84	130.76	257.75	13.81	27.2	88.45	50.73	115.33	105.16	199.69	10.97	32.64	91.18	52.66	65.85	58.43	138.35	9.32	26.82	88.72	42.23
154.92	125.03	253.43	10.98	36.37	80.71	49.34	67.03	20.93	107.71	7.18	36.61	31.23	19.44	25.17	13.12	62.07	6.88	29.24	52.14	21.14	87.47	32.92	188.79	15.11	36.04	37.64	17.44
40.98	18.76	101.4	10.06	36.88	45.78	18.5	35.7	28.41	78.15	5.66	44.53	79.58	36.35	99.49	76.03	204.46	16.97	37.83	76.42	37.19	107.03	96.49	193.98	15.17	23.94	90.15	49.74
75.17	19.52	144.22	15.95	27.2	25.96	13.53	97.62	90.49	181.71	10.93	20.18	92.69	49.8	91.22	81.59	184	16.18	27.2	89.44	44.34	159.81	122.81	319.4	14.97	24.64	76.85	38.45
94.55	89.29	155.91	7.48	29.58	94.43	57.27	95.85	90.15	194.44	11.51	23.12	94.06	46.36	80.82	40.86	249.73	17.69	61.26	50.56	16.36	51.75	17.21	83.83	7.93	22.8	33.25	20.52
150.94	140.41	233.91	9.15	42.64	93.03	60.03	113.37	107.11	206.83	12.07	25.74	94.48	51.79	140.44	127.97	249.69	14.82	26.82	91.12	51.25	17.82	10.97	72.68	5.28	61.23	61.56	15.1
119.34	94.17	201.16	13.96	23.12	78.91	46.81	95.26	78.6	151.84	8.61	31.49	82.51	51.76	149.34	113.45	280.54	14.64	33.7	75.97	40.44	97.63	39.16	175.63	9.95	44.17	40.11	22.3
112.96	17.3	178.46	9.56	29.57	15.32	9.7	140.55	132.16	255.84	14.91	18.64	94.03	51.66	79.71	67.69	134.65	15.71	15.56	84.91	50.27	79.95	13.31	190.2	14.23	29.57	16.65	7
110.61	96.25	226.22	13.98	27.14	87.01	42.54	78.65	70.47	145.85	8.74	38.27	89.61	48.32	109.98	103.48	171.49	9.19	21.08	94.08	60.34	136.11	124.64	280.37	15.45	24.48	91.57	44.45
105.94	95.79	217.87	12.88	25.05	90.42	43.97	134.07	122.93	227.64	13.53	25.16	91.69	54	66.68	31.03	170.39	11.8	24.76	46.53	18.21	75.4	66.62	138.97	10.23	23.8	88.35	47.94
129.69	120.72	239.57	15.33	21.08	93.08	50.39	83.23	73.35	176.94	12.55	27.14	88.13	41.45	77.66	74.48	148.09	12.68	11.69	95.9	50.29	129.19	113.55	231.78	16.43	25.84	87.89	48.99
127.55	112.06	222.59	11.65	32.7	87.86	50.35	73.45	63.92	161.86	11.6	26.14	87.03	39.49	133.83	120.09	268.3	15.74	27.88	89.73	44.76	117.29	64.64	263.01	13.22	34.68	55.11	24.58
80.76	40.61	156.54	9.08	31.96	50.28	25.94	187.03	182.4	261.13	11.33	18.13	97.52	69.85	73.66	53.98	133.72	8.43	16.68	73.29	40.37	33.1	20.45	55.82	7.4	22.08	61.78	36.63
67.55	60.39	118.24	13.91	17	89.4	51.07	97.87	82.1	186.56	10.16	18.26	83.89	44.01	80.81	70.31	144.34	10.9	15.51	87	48.71	122.75	116.49	192.51	11.92	29.58	94.9	60.51
123.14	82.23	231.22	13.34	21.76	66.78	35.56	116.89	96.17	204.98	11.03	28.89	82.27	46.91	81.89	79.62	95.59	5.81	22.44	97.23	83.29	96.96	92.69	153.64	12.11	10.88	95.6	60.33
90.52	80.86	178.2	11.47	24.48	89.33	45.38	93.8	74.74	206.77	11.56	25.84	79.68	36.14	89.74	75.38	217.1	18.18	24.42	83.99	34.72	177.53	171.87	301.49	13.62	26.93	96.81	57.01
121.94	111.71	200.79	11	27.46	91.61	55.64	86.05	79.5	139.53	8.05	26.52	92.39	56.97	188.99	174.94	308.48	16.03	24.52	92.56	56.71	72.3	62.46	138.38	11.51	20.4	86.4	45.14
167.31	157.83	242.27	12.68	19.72	94.34	65.15	92.72	88.23	167.33	13.05	19.04	95.15	52.73	149.85	113.82	294.59	15.06	32.14	75.96	38.64	142.09	135.54	211.24	9.95	27.83	95.39	64.16
137.84	133.36	207.52	9.85	24.48	96.75	64.27	77.08	69.23	154.28	10.95	21.76	89.81	44.87	92.04	81.81	180.48	17.34	19.38	88.88	45.33	114.58	84.54	252.01	13.97	25.74	73.79	33.55
163.4	143.15	198.75	11.52	14.78	87.61	72.03	144.38	115.76	280.64	16.31	28.89	80.18	41.25	135.98	117.1	239.88	13.09	18.36	86.11	48.81	167.13	155.53	307.71	13.69	24.11	93.06	50.54
67.67	50.01	140.51	11.39	16.32	73.9	35.59	125.88	115.9	214.85	13.25	33.7	92.07	53.95	129.23	119.72	215.2	11.62	25.34	92.64	55.63	111.15	106.17	125.17	4.42	16.23	95.52	84.82
79.15	61.1	138.74	11.7	27.14	77.19	44.04	58.33	19.65	107.47	8.13	31.96	33.69	18.29	155.35	127	285.48	12.3	31.63	81.75	44.49	80.83	67.92	119.37	7.04	34.68	84.03	56.9
100.27	93.49	205.75	13.76	17	93.24	45.44	41.85	27.77	81.69	6.05	38.08	66.36	34	100.4	91.21	225.63	13.58	20.35	90.85	40.43	74.5	47.2	163.67	11.65	27.2	63.35	28.84
112.84	86.87	180.53	8.56	19.26	76.99	48.12	19.29	12.5	63.03	4.5	41.48	64.8	19.83	12.51	8.29	43.65	2.45	45.4	66.26	18.99	141.1	111.68	249	11.13	31.31	79.15	44.85
75.95	65.04	174.23	11.03	23.12	85.64	37.33	82.85	74.87	185.61	11.35	22.96	90.37	40.34	147.93	128.3	256.53	11.15	33.01	86.73	50.01	179.31	170.07	287.6	11.02	25.84	94.85	59.14
76.23	64.99	151.77	13.05	23.12	85.26	42.82	91.78	69.22	203.66	15.71	29.92	75.42	33.99	104.55	90.61	221.79	21.17	24.76	86.67	40.85	147.67	126.74	286.06	18.43	24.48	85.83	44.31
162.23	143.03	282.25	15.21	24.07	88.17	50.67	60.09	19.69	77.37	4.82	33.4	32.76	25.44	112.54	81.71	247.1	17.22	23.94	72.61	33.07	123.09	113.96	229.7	15.62	25.34	92.59	49.62
159.48	141.15	258.72	9.27	43.65	88.51	54.56	67.43	54.09	143.91	8.32	30.71	80.21	37.58	89.61	86.96	115.33	7.25	24.48	97.05	75.41	30.5	14.76	66.14	4.31	34	48.4	22.32
151.55	138.8	236.72	20.56	30.6	91.58	58.64	52.46	48.41	72.81	6.86	34.09	92.27	66.49	109.86	52.05	296.1	16.35	37.97	47.37	17.58	141.16	134.66	273.22	13.72	22.44	95.39	49.28
62.11	52.81	140.24	7.34	34.68	85.03	37.66	186.5	162.55	280.26	10.6	37.31	87.16	58	48.84	11.63	90.35	10.81	23.57	23.81	12.87	49.49	18.93	131.49	10.94	23.8	38.25	14.4
47.27	18.45	80.18	7.75	26.52	39.04	23.01	87.09	76.13	199.23	9.3	28.2	87.42	38.21	87	75.78	181.48	11.55	19.95	87.1	41.76	95.79	83.42	145.11	7.07	27.51	87.08	57.49
118.44	8.42	183.13	14.6	36.18	7.11	4.6	82.64	58.12	176.75	9.63	33.01	70.33	32.88	170.95	147.44	328.81	18.65	27.27	86.25	44.84	155.14	142.12	308.23	17.52	23.12	91.61	46.11
41.94	30.72	74.08	6.93	25.16	73.24	41.47	119.14	106.28	193.06	9.26	28.16	89.21	55.05	93.67	74.51	242.34	19.87	22.44	79.55	30.75	144.16	121.74	292.43	16.25	25.16	84.45	41.63
83.8	80.17	182.26	14.89	17.88	95.67	43.99	54.05	21.72	109.8	7.29	25.52	40.18	19.78	72.21	34.16	157.32	13.64	28.05	47.31	21.71	115.55	104.96	198.91	12.41	32.33	90.83	52.76
157.46	142.93	265.27	11.87	29.92	90.77	53.88	78.82	67.91	151.64	8.78	21.76	86.15	44.78	106.79	96.57	180.53	10.87	24.48	90.43	53.49	26.79	12.64	58.15	5.62	43.26	47.19	21.74
87.98	78.22	205.91	14.72	27.2	88.91	37.99	81.6	77.44	153.35	10.13	25.16	94.9	50.5	59.28	40.93	118.73	6.49	41.05	69.05	34.47	105.82	74.55	209.01	10.6	22.61	70.45	35.67
50.2	12.09	96.22	8.19	29.58	24.09	12.57	79.36	68.48	154.7	7.72	27.73	86.28	44.26	193.05	172.81	334.85	17.81	27.2	89.52	51.61	67.84	56.18	143.82	11.57	23.12	82.81	39.06
78.66	62.6	138.44	10.85	15.82	79.58	45.22	120.36	108.96	202.13	9.99	27.88	90.52	53.91	51.55	35.23	128.77	9.27	18.97	68.33	27.36	100.82	20.69	169.84	13.96	19.72	20.52	12.18
121.31	112.48	224.66	14.54	16.62	92.72	50.07	110.21	105.08	197.48	11.46	27.88	95.35	53.21	70.82	42.61	179.33	12.21	22.08	60.18	23.76	82.47	19.53	173.71	10.72	39.42	23.68	11.24
59.99	48.13	167.73	8.52	35.05	80.23	28.69	118.52	7.01	196.62	10.61	51	5.91	3.56	165.18	158.14	225.13	12.46	33.32	95.74	70.24	47.42	12.01	101.66	9.43	33.79	25.33	11.82
82.75	72.31	166.32	11.05	30.26	87.39	43.48	63.01	40.15	126.82	6.74	29.15	63.72	31.66	39.32	34.53	74.17	5.73	22.44	87.8	46.55
94.56	81.4	168.05	11.72	22.44	86.08	48.43	174.7	151.7	291.83	10.71	35.9	86.84	51.98	118.35	116.76	166.94	8.59	21.08	98.66	69.94
83.32	76.12	144.72	8.11	38.08	91.36	52.6	69.79	58.67	145.11	12.93	24.48	84.07	40.44	96.69	36.49	192.12	15.32	29.19	37.74	18.99
90.98	78.51	175.61	11.73	32.77	86.29	44.71	29.59	16.63	60.24	4.7	22.09	56.21	27.61	87.71	82.18	143.37	10.02	17	93.69	57.32
116.55	107.35	185.75	7.85	39.44	92.11	57.79	91.78	79.95	172.62	14.06	25	87.11	46.32	51.6	40.64	96.52	6.23	39.66	78.77	42.11
175.39	148.77	335.18	20.97	18.57	84.82	44.39	91.53	78.84	178.43	12.13	33.14	86.13	44.18	112.41	98.81	188.6	7.52	27.05	87.9	52.39
44.93	9.96	117.01	11.8	41.53	22.17	8.51	146.39	122.63	234.04	9.7	25.45	83.77	52.4	92.08	76.58	173.33	8.9	25.74	83.16	44.18
77.57	66.9	145.62	8.81	24.64	86.25	45.94	100.43	14.93	202.58	12.86	47.6	14.86	7.37	48.92	36.89	118.63	10.56	30.62	75.41	31.1
104.64	96.01	184.85	9.05	21.76	91.75	51.94	77.65	73.04	127.2	9.04	21.57	94.06	57.42	65.58	28.23	123.65	11.3	25.16	43.05	22.83
94.37	88.89	225.3	14.07	24.38	94.19	39.45	160.66	143.55	274.91	14.64	30.95	89.35	52.22	93.94	61.91	192.52	10.01	33.66	65.9	32.16
124.39	112.9	188.96	9.63	20.4	90.76	59.75	31.06	9.81	70.58	10.85	44.2	31.58	13.9	102.35	97.29	171.53	11.5	22.72	95.06	56.72
87.69	82	146.69	6.8	37.83	93.5	55.9	100.15	87.5	215.53	17.17	22.44	87.37	40.6	104.02	98.56	200.96	12.42	23.12	94.75	49.05
89.7	78.7	155.85	11.19	21.37	87.74	50.5	77.03	62.42	180.42	13.33	27.88	81.04	34.6	139.14	111.62	259.35	15.77	35.36	80.23	43.04
123.33	105.38	200.86	11.5	27.88	85.44	52.46	94.84	75.93	191	12.4	30.98	80.06	39.75	123.28	101.95	230.95	11.9	29.58	82.7	44.14
79.18	65.65	173.67	10.58	28.56	82.91	37.8	41.01	12.54	91.96	5.91	34.38	30.58	13.64	84.74	77.96	151.08	7.95	27.51	92	51.6
29.89	13.68	76.14	6.28	37.04	45.76	17.96	80.27	55.08	137.59	9.68	24.22	68.61	40.03	41.47	16.39	80.95	8.83	36.72	39.52	20.25
119.79	101.03	232.21	13.96	31.49	84.34	43.51	60.48	45.66	119.17	7.28	30.6	75.49	38.31	127.65	116.75	237.88	14.23	23.39	91.46	49.08
104.24	94.6	204.09	17.85	26.52	90.76	46.35	75.67	60.73	149.7	10.58	21.76	80.25	40.57	105.59	99.46	167.95	7.53	34.68	94.2	59.22
103.92	91.8	200.46	13.09	19.72	88.34	45.8	94.86	47.34	187.93	9.78	40.83	49.91	25.19	97.47	82.05	164.45	17.38	33.4	84.18	49.89
28.49	4.1	60.58	15.18	171.26	14.37	6.76	70.45	41.98	190.51	16.52	15.64	59.58	22.03	106.06	48.6	169.16	11.81	33.79	45.82	28.73
116.66	101.61	217.35	12.47	22.44	87.1	46.75	137.01	131.03	252.97	14.91	22.16	95.64	51.8	90.86	83.79	166.78	10.81	19.26	92.21	50.24
82.41	70.89	173.12	8.37	27.51	86.02	40.95	103.31	96.61	174.79	12.55	23.8	93.52	55.27	56.48	51.81	91.91	5.6	21.08	91.72	56.37
100.44	91.4	189.03	8.7	40.43	91	48.35	98.73	81.69	188.55	15.44	19.71	82.75	43.33	110.85	38.88	232.42	13.13	43.14	35.08	16.73
87.2	75.08	194.16	12.38	21.76	86.1	38.67	131.05	106.68	241.87	12.3	30.6	81.4	44.11	59.74	10.67	103.72	9.49	34.91	17.87	10.29
141.28	128.09	245.32	12.25	30.6	90.67	52.21	102.98	88.57	149.82	7.28	34.68	86.01	59.12	73.79	26.34	179.51	14.4	16.38	35.7	14.67
61.82	52.82	156.39	9.94	27.86	85.45	33.78	91.49	72.53	194.59	12.84	29.92	79.28	37.28	128.09	94.65	212.5	9.4	34.68	73.89	44.54
107.62	103.87	219.18	14.64	27.2	96.52	47.39	111.69	80.82	189.02	10.54	39.2	72.36	42.76	89.62	81.59	163.42	9.97	21.37	91.04	49.93
104.08	87.78	210.19	15.15	26.14	84.34	41.76	60.47	54.65	100.24	6.35	22.96	90.39	54.52	68.45	61.06	138.55	7.91	22.44	89.2	44.07
118.42	102.56	218.84	11.55	30.26	86.61	46.87	133.35	109.41	243.9	13.32	37.14	82.04	44.86	174.16	144.51	321.89	16.7	30.6	82.98	44.89
115.04	96.5	229.44	14.26	26.82	83.89	42.06	75.61	67.51	137.06	8.62	24.07	89.29	49.26	82.24	71.3	163.38	11.52	24.48	86.7	43.64
91.29	77.4	177.9	12.63	21.08	84.78	43.5	76.1	63.14	159.01	8.76	22.44	82.97	39.71	116.14	45.53	269.01	12.05	35.49	39.2	16.92
159.62	139.83	224.18	9.98	38.17	87.6	62.37	107.91	87.95	164.14	10.11	14.96	81.51	53.58	95.78	86.77	168.18	8.08	34.09	90.59	51.59
97.49	96.24	127.05	19.63	25.54	98.72	75.75	84.26	74.33	152.11	8.68	23.39	88.21	48.86	43.69	13.69	76.72	5.51	45.92	31.34	17.85
96.15	89.55	183	9.86	25.16	93.13	48.93	112.82	99.37	203.09	10.6	29.92	88.08	48.93	75.07	62.37	125.2	10.59	15.64	83.09	49.82
70.28	14.13	138.57	8.44	36.9	20.1	10.19	134.33	129.91	187.09	10.01	33.24	96.71	69.44	66.69	52.89	147.31	9.83	23.8	79.3	35.9
84.53	71.17	157.88	10.48	23.66	84.2	45.08	51.9	44.28	113.75	8.25	25.23	85.32	38.93	114.06	102.5	224.1	13.6	21.23	89.86	45.74
103.46	93.23	195.16	11.59	20.4	90.11	47.77	57.37	28.43	129.73	14.07	42.19	49.55	21.92	87.52	64.59	155.39	9.54	28.2	73.8	41.57
110.07	94.76	198.17	11.3	22.44	86.09	47.82	112.46	94.04	224.6	11.87	33.01	83.62	41.87	82.56	56.5	184.21	10.43	38.01	68.43	30.67
119.41	106.88	218.85	12.76	25.16	89.51	48.84	89.08	80.71	174.29	8.79	27.83	90.61	46.31	50.59	41.14	109.26	10.34	14.96	81.32	37.66
79.57	68.23	153.49	8.89	21.76	85.75	44.45	78.82	25.1	117.49	11.47	15.82	31.85	21.36	55.12	48.45	118.6	8.57	24.35	87.89	40.85
110.28	75.5	232.72	15.14	15.89	68.46	32.44	112.54	105.96	211.49	13.42	23.12	94.16	50.1	137.51	127.88	278.88	15.97	21.97	93	45.85
85.97	77.7	181.55	12.09	26.05	90.38	42.8	65.44	44.13	152	9.49	28.54	67.43	29.03	79.79	22.83	146.3	8.73	40.14	28.62	15.61
96.35	43.4	201.58	14.51	40.8	45.05	21.53	63.51	22.87	132.29	17.02	14.96	36.01	17.29	94.74	88.56	186.46	11.58	21.08	93.48	47.5
22.33	12.44	53.27	4.91	28.89	55.69	23.35	62.98	56.49	104.04	5.35	32.33	89.7	54.3	66.72	58.61	124.37	7.29	29.92	87.84	47.12
29.44	19.01	85.94	10.99	23.12	64.57	22.12	76.47	62.03	145.13	8.06	28.89	81.12	42.74	90.2	79.16	181.17	12.31	21.08	87.76	43.69
133.42	121.78	231.94	12.18	34	91.28	52.51	86.34	65.96	186.65	10.76	23.12	76.39	35.34	50.96	19.32	78.37	4.57	34.31	37.92	24.66
100.45	89.47	186.65	12.2	21.76	89.07	47.93	72.88	44.01	153.91	17.58	22.96	60.38	28.59	139.98	121.24	220.23	12.32	29.92	86.62	55.05
114.38	100.59	211.91	11.56	21.08	87.95	47.47	96.26	89.85	191.25	10	23.51	93.34	46.98	68	61.56	144.8	11.05	27.78	90.53	42.51
109.36	91.86	207.99	18.37	25.05	83.99	44.16	71.46	60.61	156.83	7.54	31.08	84.82	38.65	95.34	62.5	187.47	14.67	23.39	65.56	33.34
15.76	8.96	54.73	3.32	39.2	56.83	16.36	50.73	13.73	105.41	8.38	26.52	27.07	13.03	94.15	87.99	176.7	14.21	20.34	93.47	49.8
95.21	91.59	152.98	11.52	17.1	96.2	59.87	75.78	65.69	164.47	9.42	24.76	86.7	39.94	88.21	84.29	170.38	12.35	25.16	95.55	49.47
75.18	69.59	172.27	12.59	38.27	92.57	40.4	78.26	47.49	134.22	9.48	22.72	60.68	35.38	150.36	124.27	254.4	11.54	41.48	82.65	48.85
142.8	119.35	255.89	11.98	37.14	83.58	46.64	56.76	32.89	111.58	7.47	21.08	57.95	29.48	104.2	21.65	200.61	12.48	40.8	20.78	10.79
110.29	91.72	211.78	10.88	26.05	83.16	43.31	72.5	57.28	164.91	9.88	27.88	79.01	34.73	128.05	79.75	272.08	14.42	25.13	62.29	29.31
121.24	104.32	200.19	8.68	34.39	86.05	52.11	139.21	127.43	206.51	7.8	40.12	91.54	61.71	111	102.4	203.48	15.02	26.52	92.25	50.32
102.95	94.43	177.55	9.89	28.89	91.72	53.18	146.53	137.27	210.88	7.06	38.08	93.68	65.09	84.66	58.47	178.68	10.79	30.95	69.07	32.72
67.36	11.32	108.19	8.5	40.58	16.81	10.47	51.84	20.66	142.88	17.35	56.04	39.86	14.46	65.24	16.31	158.64	9.32	28.86	25	10.28
92.87	83.7	189.88	12.32	19.47	90.12	44.08	133.71	122.74	238.31	11.25	24.76	91.8	51.5	62.02	28.9	143.63	8.09	42.85	46.59	20.12
87.76	82.28	143.84	10.47	22.62	93.75	57.2	76.28	25.28	132.38	9.03	29.92	33.14	19.09	87.04	78.46	198.77	11.86	27.88	90.14	39.47
33.81	11.9	71.78	5.68	39.2	35.18	16.57	70.14	41.4	142.17	9.81	34.79	59.02	29.12	67.71	23.83	134.94	8.46	42.16	35.2	17.66
100.9	93.35	147.29	8.73	19.72	92.52	63.38	40.14	15.1	93.28	8.4	41.27	37.61	16.19	84.77	55.96	171.68	9.17	34.91	66.01	32.59
114	95.57	226.9	16.03	23.07	83.83	42.12	145.34	130.16	250.41	17.39	27.88	89.56	51.98	102.06	91.41	182.7	9.88	21.76	89.56	50.04
143.65	123.16	264.69	11.34	33.24	85.74	46.53	74.62	68.64	175.28	10.87	16.94	91.98	39.16	157.74	153.16	250.76	11.79	19.72	97.1	61.08
82.19	34.73	153.55	9.41	25.05	42.25	22.62	111.17	93.83	200.35	10.26	28.2	84.4	46.83	61.45	42.78	120.87	10.26	33.79	69.62	35.39
118.12	104.19	202.55	9.8	31.31	88.21	51.44	142.46	10.5	237.07	13.86	31.31	7.37	4.43	60.48	47.29	125.51	8.73	34.39	78.19	37.68
132.68	121.73	221.89	11.35	31.49	91.75	54.86	81.2	74.59	140.89	9.77	15.61	91.86	52.94	85.6	81.06	154.28	9.62	25.45	94.69	52.54
37.51	29.53	75.7	6.75	27.88	78.71	39	83.49	72.47	148.52	9.42	24.48	86.8	48.79	138.77	123.96	205.81	14.39	22.67	89.33	60.23
38.21	13.79	103.77	7.23	41.48	36.09	13.29	46.81	38.34	85.79	4.97	24.72	81.91	44.69	58.75	2.25	91.21	8.24	33.01	3.83	2.47
88.91	81.64	152.51	7.47	27.51	91.83	53.53	73.56	56.27	154.79	10.96	32.33	76.5	36.35	75.23	66.68	139.02	10.07	30.98	88.64	47.96
73.99	58.47	127.88	8.17	26.05	79.02	45.72	126.4	124.33	145.88	4.47	29.58	98.37	85.23	110.58	104.93	186.5	9.02	31.31	94.89	56.26
89.63	76.42	185.18	12.52	23.12	85.26	41.27	103.31	19.62	159.45	11.37	21.91	18.99	12.31	79.74	56.68	166.91	11.57	25.16	71.08	33.96
108.67	104.28	146.54	8.02	15.64	95.96	71.16	105.46	102.4	124.86	6.92	17.68	97.1	82.02	38.56	9.6	86.34	11.04	40.8	24.9	11.12
103.88	91.27	189.77	10.56	23.39	87.86	48.1	90.18	80.32	183.23	11.64	20.4	89.06	43.84	41.58	29.02	71.64	3.75	35.77	69.78	40.5
107.14	93.61	182.14	10.67	20.4	87.37	51.39	55.63	40.62	111.63	11.48	16.32	73.02	36.39	140.51	133.17	196.03	8.54	29.24	94.78	67.93
43.26	24.77	95.26	8.98	30.92	57.27	26.01	74.39	17.74	157.06	9.07	33.4	23.85	11.3	76	68.57	98.56	4.78	26.82	90.23	69.57
110.64	87.98	200.73	20.24	35.2	79.51	43.83	107.8	101.06	139.72	9.51	21.57	93.75	72.33	67.88	10.67	127.55	17.9	15.64	15.72	8.37
114.03	108.83	195.95	9	35.77	95.44	55.54	68.45	61.39	153.89	8.96	24.76	89.68	39.89	151.97	117.59	310.84	15.12	36.18	77.38	37.83
91.38	66.63	161.79	15.23	48.15	72.91	41.18	65.69	55.07	151.98	9.91	26.59	83.84	36.24	80.54	22.09	174.78	11.16	22.27	27.43	12.64
141.73	135.06	221.05	10.22	27.14	95.29	61.1	124.74	106.82	210.32	10.31	32.38	85.63	50.79	150.88	138.54	267.2	16.15	25.46	91.82	51.85
125.08	114.07	250.04	14.51	21.76	91.2	45.62	107.71	74.39	249.07	17.1	21.76	69.06	29.87	117.79	28.14	259.84	13.77	39.02	23.89	10.83
76.6	72.59	112.26	5.14	35.71	94.76	64.66	110.8	90.42	220.87	17.66	25.84	81.61	40.94	75.3	64.02	150.23	11.12	20.18	85.02	42.62
103.76	102.8	117.63	4.87	29.58	99.07	87.39	82.53	67.76	216.12	17.17	26.52	82.11	31.35	95.58	71.06	211.61	15.34	23.23	74.34	33.58
109.47	92.87	205.43	14.97	21.76	84.83	45.2	77.39	65.66	179.38	17.51	22.44	84.84	36.6	57.59	20.53	130.61	12.62	52.88	35.64	15.72
97.86	88.52	185.8	9.3	20.67	90.45	47.64	65.54	34.84	116.47	15.92	53.72	53.16	29.91	69.79	60.68	148.31	10.35	25.64	86.95	40.92
111.69	19.27	175.77	9.69	25.84	17.25	10.96	105.14	91.84	219.49	18.16	27.88	87.35	41.84	113.72	40.04	258.78	12.17	32.01	35.21	15.47
123.03	107.19	231.04	10.87	36.04	87.12	46.4	126.15	115.16	207.61	14.38	22.44	91.28	55.47	79.28	64.71	147.59	9.75	37.14	81.62	43.85
95.84	52.39	220.92	25.12	30.98	54.67	23.72	99.21	80.91	175.2	17.96	20.4	81.55	46.18	182.93	154.4	293.97	12.47	26.99	84.4	52.52
102.01	94.24	181.49	10.81	26.52	92.38	51.93	102.72	94.22	160.06	11.84	21.63	91.73	58.87	138.32	131.67	235.49	11.64	23.8	95.19	55.91
81.12	75.1	190.49	12.46	25.81	92.58	39.42	81.47	71.71	167.49	13.5	19.04	88.01	42.81	104.41	91.43	197.46	13.5	25.05	87.57	46.3
119.21	103.03	200.62	9.64	32.57	86.43	51.36	81.17	73.58	155.31	8.07	20.63	90.65	47.38	76.33	39.36	168.48	13.04	22.29	51.56	23.36
140.83	124.63	214.79	11	33.4	88.5	58.02	87.9	64.23	176.9	11.11	25.95	73.06	36.31	64.19	8.71	105.33	7.6	23.12	13.56	8.26
124.93	118.19	211.55	12.54	22.29	94.61	55.87	61.78	55.25	109.98	6.74	24.48	89.43	50.23	86.95	76.03	152.16	8.72	22.29	87.44	49.96
121.68	104.26	199.63	12.94	20.66	85.68	52.23	157.75	143.78	272.28	11.2	30.6	91.15	52.81	42.48	30.77	89.71	7.5	28.53	72.42	34.3
117.94	107.32	217.51	9.14	23.12	91	49.34	91.94	80.68	176.71	10.2	16.58	87.75	45.65	57.42	40.03	124.83	8.56	33.4	69.72	32.07
38.31	22.14	112.78	12.31	26.52	57.78	19.63	76.92	70.04	139.08	13.01	23.8	91.06	50.36	45.72	27.18	118.78	6.96	35.9	59.46	22.89
78.97	70.3	172.74	12.01	25.16	89.02	40.7	83.41	79.26	144.94	7.71	40.12	95.02	54.69	60.51	36.58	120.66	10.9	31.64	60.46	30.32
96.85	80.15	198.12	11.04	20.42	82.75	40.46	67.28	56.12	125.12	8.9	31.28	83.42	44.86	92.57	87.23	159.46	11.58	14.78	94.23	54.7
94.43	85.73	156.09	7.95	37.74	90.78	54.92	88.62	76.22	170.88	11.99	25.05	86	44.6	140.18	133	222.56	10.22	30.65	94.88	59.76
54.72	46.02	103.63	7.58	19.04	84.1	44.4	42.32	10.48	85.96	6.98	62	24.77	12.19	133.19	121.34	231.65	14.08	28.03	91.1	52.38
153.92	138.07	246.72	9.57	38.26	89.7	55.96	70.2	51.65	155.16	11.13	28.53	73.58	33.29	134.62	125.07	181.19	10.13	23.12	92.91	69.03
57.98	9.3	136.69	4.53	41.27	16.03	6.8	100.15	91.59	135.66	9.23	26.52	91.45	67.51	85.59	71.88	187.28	13.35	22.8	83.99	38.38
141.21	122.4	241.32	12.96	25.84	86.68	50.72	90.9	80.55	161.08	10.46	23.12	88.61	50	79.73	66.37	171.24	14.92	26.14	83.23	38.76
104.33	90.39	227.1	12.92	21.08	86.64	39.8	63.55	59.08	134.99	9.3	24.07	92.96	43.76	112.9	94.22	200.18	10.51	33.7	83.45	47.07
112.07	40.48	235.28	18.3	26.52	36.12	17.21	67.08	45.02	146.58	10.78	39.65	67.12	30.72	104.15	93.82	178.82	10.05	27.51	90.08	52.47
108.04	12.17	172.22	15.36	44.88	11.26	7.06	100.26	22	211.86	18.69	17	21.95	10.39	44.13	22.8	85.3	8.2	38.08	51.67	26.73
73.95	65.21	159	17.54	25.79	88.18	41.01	99.05	83.8	197.57	12.97	22.44	84.6	42.41	75.48	69.22	128.01	8.57	18.36	91.71	54.08
115.07	108.67	188.23	24.86	24.07	94.43	57.73	59.17	50.95	108.17	7.94	21.08	86.11	47.1	103.39	81.79	217.16	16.38	21.37	79.11	37.66
105.76	102.45	145.03	7.53	14.08	96.87	70.64	109.02	107.86	167.14	10.91	21.08	98.94	64.54	59.78	27.5	121.36	14.46	39.21	46.01	22.66
118.22	96.57	259.02	13.82	42.44	81.68	37.28	63.18	14.58	110.13	8.59	41.96	23.07	13.24	107.42	63.94	228.05	17.21	27.88	59.53	28.04
114.45	104.72	144.37	10.11	20.45	91.5	72.54	110.36	90.9	182.44	10.91	97.85	82.36	49.82	128.05	124.17	192.27	8.56	19.95	96.97	64.58
114.18	86.39	207.35	10.79	26.44	75.66	41.67	85.09	66.95	133.21	8.89	35.9	78.68	50.26	111.07	97.06	178.46	8.77	24.35	87.39	54.39
110.7	102.44	179.91	9.94	19.72	92.54	56.94	65.91	46.02	162.86	9.33	39.89	69.82	28.26	86.64	78.32	148.39	7.67	34.09	90.4	52.78
109	94.76	198.64	10.19	23.8	86.93	47.7	64.96	52.46	130.53	12.62	23.8	80.76	40.19	141.81	127.13	222.84	8.97	35.36	89.65	57.05
108.89	100.37	159.58	13.26	22.44	92.18	62.9	79.34	68.7	131.77	8.67	27.2	86.6	52.14	50.22	44.97	69.32	6.6	25.74	89.53	64.87
100.87	85.95	184.32	11.12	19.72	85.21	46.63	105.2	96.36	203.46	15.24	23.94	91.6	47.36	110.37	103.99	128.09	4.09	30.48	94.22	81.18
58.37	48.03	117.82	8.67	22.64	82.29	40.76	124.69	109.69	231.49	13.43	30.31	87.97	47.39	160.86	156.73	233.41	9.66	41.96	97.43	67.15
117.17	112.02	200.22	16	17	95.6	55.95	87.58	78.79	162.61	13.5	23.8	89.97	48.46	85.2	21.16	140.06	14.21	17	24.83	15.1
72.9	24.5	126.27	11.83	35.49	33.61	19.4	135.17	98.67	272.65	16.3	28.56	72.99	36.19	99.31	47.98	236.22	12.96	40.58	48.32	20.31
82.24	32.56	182.19	14.18	24.07	39.6	17.87	162.21	148.19	285.36	13.56	48.85	91.36	51.93	83.39	66.02	185.81	11.37	28.07	79.17	35.53
102.86	93.98	220.71	11.15	27.88	91.37	42.58	66.03	40.5	124.15	17.9	25.84	61.34	32.63	105.92	87.04	197.94	10.6	30.27	82.17	43.97
99.56	84.53	178.32	11.59	21.57	84.9	47.4	74.23	61.39	146.91	12.03	21.82	82.71	41.79	55.24	36.34	136.85	15.25	26.52	65.79	26.56
63.57	7.07	115.88	9.94	49.02	11.12	6.1	95.37	88.09	176.16	13.06	22.44	92.37	50	79.31	14.69	146.99	8.47	29.22	18.52	10
83.48	72.68	205.72	11.5	27.4	87.06	35.33	101.57	90.47	192.53	11.77	25.16	89.07	46.99	138.87	129.16	246.22	12.09	30.26	93.01	52.46
64.43	19.21	151.41	7.26	41.27	29.81	12.68	54.06	21.42	70.41	7.79	27.88	39.63	30.43	131.68	114.28	228.99	10.07	35.08	86.79	49.91
151.91	132.3	245.35	12.48	35.08	87.09	53.92	81.88	71.83	137.06	8.25	23.39	87.73	52.41	151.64	125.34	283.26	13.87	31.28	82.66	44.25
128.58	119.72	303.01	24.73	26.52	93.11	39.51	97.81	87.36	172.92	8.55	30.98	89.31	50.52	37.79	18.02	104.17	6.82	23.8	47.68	17.29
94.03	92.16	121.4	5.12	22.44	98.01	75.91	85.42	71.28	171.54	11.4	24.48	83.45	41.55	51.38	28.95	111.6	10.29	35.77	56.35	25.94
101.44	94.92	239.66	12.94	31.91	93.57	39.6	57.44	41.8	118.91	7.35	26.14	72.76	35.15	108.63	99.16	220.55	17.67	25.74	91.28	44.96
42.51	20.49	75.59	4.61	44.88	48.19	27.1	195.37	185.21	341.18	17.04	27.2	94.8	54.28	114.3	107.3	227.01	19.27	25.16	93.88	47.27
49.53	27.1	93.88	8.04	19.72	54.71	28.87	83.23	74.71	182.81	10.22	34.79	89.76	40.87	46.73	16.16	108.91	8.05	25.84	34.59	14.84
125.92	107.42	240.02	12.4	27.88	85.31	44.76	90.68	76.29	176.73	8.26	37.68	84.13	43.17	121.64	91.98	290.84	17.18	26.13	75.61	31.62
115.1	101.58	239.67	11.86	33.79	88.26	42.38	109.3	104.73	174.82	10.33	23.54	95.82	59.91	96.67	86.64	164.74	9.34	33.01	89.63	52.59
158.53	126.73	357.97	19.61	31.22	79.94	35.4	123.25	112.92	191.17	7.5	28.81	91.62	59.07	153.41	146.66	244.19	12.58	28.56	95.6	60.06
77.07	65.77	131.97	13.75	27.83	85.34	49.84	44.32	42.45	69.61	6.13	25.16	95.76	60.98	103.43	92.03	172.86	8.5	32.09	88.98	53.24
119.94	103.43	214.34	13.04	27.33	86.23	48.26	69.09	61.21	120.09	10.05	22.27	88.6	50.97	110	101.56	196.59	9.62	23.12	92.33	51.66
88.96	68.88	199.13	9.44	29.92	77.43	34.59	119.48	108.31	189.11	9.26	29.24	90.65	57.27	88.39	79.11	154.51	8.68	19.72	89.5	51.2
82.51	79.3	130.61	9.57	16.32	96.11	60.71	126.35	106.58	224.58	12.24	26.82	84.35	47.46	95.1	85.52	188.9	10.34	24.35	89.93	45.27
72.29	54.46	181.41	13.87	22.33	75.34	30.02	32.13	21.36	66.55	7.38	24.93	66.46	32.09	38.9	27.68	113.32	8.24	39.18	71.15	24.43
108.67	89.72	216.24	10.43	32.14	82.56	41.49	114.13	27.45	192.72	11.74	50.21	24.05	14.24	28.03	13.65	89.54	7.6	45.56	48.71	15.25
104.87	97.85	250.85	14.07	24.51	93.31	39.01	39.59	20.86	121.31	10.87	23.8	52.7	17.2	107.78	86.43	211.69	15.11	21.57	80.19	40.83
48.93	3.46	86.96	8.59	50.32	7.08	3.98	24.5	15.25	45.88	16.03	100.5	62.24	33.24	58.15	17.99	112.5	10.29	39.89	30.93	15.99
37.27	28.83	97.82	7.39	34.39	77.35	29.47	144.44	125.79	214.44	11.26	21.32	87.09	58.66	76.21	64.84	135.76	7.85	22.44	85.08	47.76
116.85	110.44	182.11	7.56	31.64	94.51	60.64	113.52	106.51	184.6	9.87	26.82	93.82	57.7	92.17	77.32	148.56	5.95	29.92	83.89	52.05
55.1	45.39	89.83	6.85	15.13	82.37	50.52	95.24	89.17	177.42	9.68	16.55	93.62	50.26	95.3	66.9	196.76	11.93	35.05	70.19	34
35.15	27.15	59.47	4.46	36.33	77.22	45.65	94.87	92.88	116.83	6.16	25.27	97.9	79.5	105.43	100.4	185.56	10.15	35.08	95.23	54.11
90.28	81.13	152.43	8.94	18.36	89.86	53.23	99.31	88.4	175.28	12.14	13.6	89.01	50.43	72.65	68.03	133.79	11.55	13.6	93.64	50.85
82.46	73.12	150.88	6.29	31.28	88.67	48.46	77.18	59.09	167.34	9.87	21.76	76.56	35.31	61.05	27.69	105.18	22.55	23.69	45.36	26.33
89.74	78.19	179.85	9.16	31.96	87.13	43.48	99.58	92.4	161.83	10.12	25.84	92.79	57.1	38.77	28.8	110.01	16.36	42.16	74.28	26.18
71.67	64.53	168.85	10.68	23.12	90.04	38.22	107.04	86.59	201.56	8.69	31.68	80.89	42.96	101.64	81.72	208.38	13.78	21.16	80.4	39.22
141.03	127.95	242.89	11.69	41.48	90.72	52.68	101.08	96.3	161.4	9.2	23.12	95.26	59.66	39.3	17.37	94.96	7.18	42.64	44.19	18.29
96.65	83.22	152.86	7.29	21.76	86.11	54.44	94.77	74.81	161.96	14.86	21.76	78.94	46.19	129.18	121.15	239.13	12.57	34.3	93.78	50.66
117.86	102.02	187.64	13.16	16.9	86.56	54.37	72.87	38.98	169.21	9.9	39.2	53.48	23.03	83.32	31.81	149.56	9.61	24.58	38.18	21.27
101.15	97.31	155.08	7.44	25.65	96.2	62.75	96.06	90.99	198.03	14.03	26.14	94.73	45.95	139.08	124.44	228.65	12.86	30.95	89.47	54.42
88.19	74.21	173.69	12.72	23.8	84.16	42.73	149.1	138.65	254.26	10.93	25.32	92.99	54.53	67.38	54.04	133.24	11.57	14.28	80.21	40.56
98.82	73.74	197.08	10.93	31.96	74.62	37.41	51.66	19.63	97.47	6.89	23.8	38	20.14	80.02	65.51	165.91	9.65	35.77	81.87	39.48
109.33	90.64	205.09	14.26	23.12	82.91	44.19	78.78	63.67	139.45	12.01	21.08	80.82	45.66	51.98	32.91	122.54	9.96	48.44	63.32	26.86
97.63	85	162.82	11.32	22.7	87.06	52.2	77.75	69.97	149.6	8.09	25.84	90	46.77	157.95	139.67	253.73	12.69	31.64	88.42	55.04
112.25	98.85	215.26	11.43	18.79	88.06	45.92	15.83	9.29	56.05	3.92	42.74	58.69	16.57	105.21	66.67	243.4	22.59	14.96	63.37	27.39
77.16	67.09	131.75	9.05	21.08	86.94	50.92	100.87	95.17	160.51	8.94	24.48	94.35	59.29	142.7	96.27	316.58	22.72	23.8	67.46	30.41
95.5	84.1	171.35	11.93	21.08	88.06	49.08	74.51	53.53	116.5	7.29	31.31	71.83	45.94	155.46	139.78	261.73	8.89	41.96	89.91	53.41
83.32	74.98	151.99	7.86	39.21	89.99	49.33	95.81	87	169.69	9.98	27.88	90.81	51.27	119.7	92.94	210.95	9.52	24.07	77.64	44.06
124.43	112.82	193.47	20.56	35.46	90.67	58.32	80.41	76.66	166.99	11.7	17	95.34	45.91	45.05	27.74	88.12	6.78	22.8	61.57	31.48
89.49	65.63	176.75	12.2	17.1	73.35	37.13	78.58	74.7	135.4	7.86	16.51	95.07	55.17	119.66	112.42	217.9	13.76	27.2	93.94	51.59
42.11	16.77	89.04	6.87	15.82	39.83	18.84	98.79	83.96	173.14	27.79	15.82	84.99	48.49	59.37	45.56	129.58	11.69	14.53	76.74	35.16
91.75	82.06	175.21	13.04	23.94	89.43	46.83	110.7	95.69	194.9	12.02	21.08	86.44	49.09	89.87	72.73	183.24	13.64	17.1	80.93	39.69
193.53	179.03	278.5	11.71	43.18	92.51	64.28	61.21	53.66	101.61	5.68	22.27	87.67	52.81	78.66	55.37	156.32	18.22	31.28	70.4	35.42
45.27	31.84	102.44	10.31	21.08	70.34	31.09	146.75	135.5	200.14	9.92	22.74	92.33	67.7	79.67	62.38	166.46	11.53	42.64	78.3	37.48
62.07	52.37	170.74	15.54	30.6	84.37	30.67	75.17	70.82	126.46	6	31.91	94.22	56	163.6	159.73	257.22	10.81	25.16	97.63	62.1
85.77	74.56	138.13	10.2	14.42	86.93	53.98	82.93	74.95	135.69	8.19	21.83	90.37	55.24	125.78	111.98	226.05	11	30.62	89.03	49.54
100.91	92.24	208.96	11.99	26.13	91.41	44.14	54.87	6.29	123.68	6.26	52.96	11.46	5.08	101.22	64.79	207.23	11.7	30.26	64	31.26
62.05	57.11	170.82	12.25	16.32	92.05	33.44	107.43	97.99	214.23	14.7	23.8	91.21	45.74	120.85	110.4	222.12	9.97	27.2	91.35	49.7
109.49	96.72	161.95	9.43	21.32	88.33	59.72	82.33	68.42	151.79	7.46	31.91	83.11	45.08	137.05	123.65	326.22	18.76	23.8	90.22	37.9
112.81	107.85	193	11.57	16.25	95.61	55.88	90.93	83.19	142.85	7.43	21.08	91.49	58.24	92.98	85.73	200.74	11	16.97	92.2	42.71
68.24	33.84	90.03	10.24	14.04	49.59	37.58	105.09	45.72	221.18	18.54	31.96	43.5	20.67	163.82	149.36	252.38	9.92	35.76	91.17	59.18
145.84	62.63	283.57	18.69	18.7	42.95	22.09	19.23	9.59	68.46	4.01	44.71	49.88	14.01	38.71	18.84	107.11	9.25	27.51	48.68	17.59
23.52	13.79	55.75	12.8	57.62	58.65	24.74	115.76	104.43	196.7	11.98	21.37	90.21	53.09	135.75	84.45	274.1	15.23	28.56	62.21	30.81
82.37	58.29	160.34	19.15	14.44	70.77	36.35	105.92	88.8	200.48	13.77	27.51	83.84	44.3	54.01	24.76	99.64	9.76	29.24	45.84	24.85
31.43	13.78	59.51	4.31	30.27	43.83	23.15	93.8	81.29	175.9	12.09	16.32	86.66	46.21	59.21	30.64	140.19	9.91	21.08	51.74	21.85
65.06	19.72	155.58	14.75	14.28	30.31	12.67	118.78	111.51	184.25	8.19	32.33	93.88	60.52	104.9	92.69	182.1	20.36	22.27	88.36	50.9
67	60.88	140.01	8.72	26.44	90.86	43.48	79.07	37.77	144.21	12.78	24.35	47.78	26.19	30.72	27.76	50.15	3.34	30.63	90.37	55.36
110.73	95.38	199.88	10.36	21.57	86.13	47.72	39.45	20.76	82.55	6.92	29.57	52.62	25.15	35.53	32.62	49.24	2.72	27.51	91.8	66.25
100.68	84.85	191.18	12.81	20.87	84.27	44.38	81.44	47.84	151.77	12.17	16.7	58.74	31.52	71.72	56.22	133.34	8.49	34.68	78.38	42.16
133.14	47.14	282.52	17.06	23.8	35.41	16.69	78.02	68.83	172.48	11.15	17	88.22	39.9	102.98	98.09	145.86	10.59	25.13	95.25	67.25
65.64	19.44	120.61	8.86	37.57	29.61	16.12	76.58	69.19	159.8	10.19	36.36	90.35	43.3	118.86	115.23	165.09	9.05	21.08	96.94	69.79
79.03	14.33	205.2	16.98	28.42	18.14	6.99	80.85	71.9	190.23	14.57	16.9	88.94	37.8	76	71.28	119.25	4.82	28.89	93.8	59.78
141.82	124.24	244.11	12.63	21.19	87.6	50.89	64.62	55.33	136.4	6.35	34.69	85.62	40.56	47.36	19.29	75.15	7.56	23.12	40.73	25.67
67.72	66.08	117.38	9.75	23.8	97.57	56.29	98.11	83.63	187.53	12.23	29.24	85.25	44.6	83.92	77.3	137.22	8.27	19.72	92.11	56.33
73.91	66.53	148.26	9.87	26.14	90.02	44.88	114.75	99.05	236.11	13.89	27.92	86.32	41.95	57.48	38.29	130.02	8.07	40.58	66.61	29.45
109.47	102.28	179	9.04	25.84	93.44	57.14	147.5	133.87	253.03	11.79	33.55	90.76	52.91	81.67	76.29	166.1	9.43	24.48	93.41	45.93
112.51	108.97	216.64	12.06	24.48	96.86	50.3	102.47	91.78	210.81	16.64	22.92	89.56	43.53	115.48	107.3	190.03	8.78	30.26	92.92	56.47
204.9	194.47	307.49	13.34	30.95	94.91	63.25	140.06	109.78	266.6	17.34	22.94	78.38	41.18	40.19	12.26	70.41	5.21	37.5	30.5	17.41
44.08	15.77	98.71	15.45	21.76	35.78	15.98	15.96	12.25	33.08	2.12	35.36	76.74	37.03	50.08	37.5	88.36	5.63	36.18	74.88	42.44
69.31	57.39	161.87	7.84	27.46	82.79	35.45	55.89	32.02	112.77	7.51	35.49	57.29	28.4	55	8.03	63.58	1.73	25.84	14.6	12.63
100.02	87.64	198.81	12.65	22.44	87.62	44.08	149.61	140.59	250.13	15.04	24.07	93.97	56.21	153.48	148.91	234.75	11.83	23.12	97.02	63.43
65.97	60.43	127.62	8.9	25.16	91.59	47.35	128.96	113.38	239.26	14.33	24.93	87.91	47.39	91.07	84.28	215.46	13.52	22.96	92.55	39.12
131.72	126.54	181.99	6.9	36.04	96.07	69.53	169.88	161.42	179.58	15.17	36.88	95.02	89.89	126.27	102.1	283.85	16.69	28.53	80.86	35.97
18.46	10.51	51.98	2.83	41.05	56.93	20.22	67	48.98	146.28	12.23	29.17	73.11	33.49	109.65	97.61	221.81	14.62	21.12	89.02	44.01
50.49	35.42	123.53	10.6	33.24	70.15	28.67	110.92	106.14	175.37	10.6	26.52	95.69	60.52	61.74	29.43	107.64	8.92	19.7	47.67	27.34
75.27	43.5	130.39	7.29	23.12	57.79	33.36	35.87	30.28	50.13	3.47	21.76	84.41	60.4	119.59	110.46	186.98	7.9	31.91	92.36	59.08
95.53	90.66	150.47	7.19	24.48	94.91	60.25	96.93	82.95	202.57	10.36	40.58	85.57	40.95	99.38	90.71	167.5	13.53	17	91.27	54.15
84.82	63.29	149.55	11.47	23.12	74.62	42.32	17.81	12.88	70.51	6.75	46.08	72.29	18.26	101.48	90.03	194.41	11.24	25.74	88.72	46.31
56.67	47.3	91.23	10.43	34.49	83.47	51.85	119.38	111.6	222.97	13.09	28.56	93.48	50.05	38.77	6.43	65.08	4.34	50.93	16.59	9.89
84.92	73.93	167.95	12.32	30.27	87.07	44.02	93.65	87.3	162.28	12.94	24.22	93.22	53.79	97	76.63	187.15	9.74	28.89	78.99	40.94
87.74	70.84	178.74	10.39	22.16	80.74	39.63	35.51	18.34	94.54	5.3	49.4	51.64	19.39	135.37	118.42	250.52	14.64	29.92	87.48	47.27
84.19	31.37	179.86	15.66	24.48	37.26	17.44	147.96	124.85	277.12	15.15	26.52	84.38	45.05	65.89	52.16	147.17	17.49	22.44	79.16	35.44
60.37	56.11	124.12	7.93	23.8	92.94	45.2	78.84	68.38	161.53	9.23	21.08	86.74	42.34	67.25	41.78	143.17	15.46	23.66	62.12	29.18
68.97	49.87	151.81	11.78	22.53	72.3	32.85	134.31	127.24	246.8	12.59	27.2	94.73	51.55	109.9	106.05	149.19	11.34	21.76	96.5	71.09
111.42	98.97	190.27	9.96	27.88	88.82	52.02	93.63	81.65	199.41	15.62	23.39	87.2	40.94	43.73	40.57	75.19	5.06	29.57	92.76	53.95
85.79	79.85	156.85	7.93	30.6	93.08	50.91	87.34	79.25	153.54	7.26	21.82	90.73	51.61	78.35	64.66	165.69	10.85	23.48	82.53	39.03
59.25	32	128.94	14.02	15.64	54.01	24.82	71.98	63.58	119.46	6.29	23.8	88.32	53.22	139.3	129.8	235.95	10.11	34	93.18	55.01
78.21	68.78	106.47	9.53	14.96	87.95	64.6	111.04	104.43	198.3	11.13	20.42	94.04	52.66	20.59	14.87	68.31	3.07	44.2	72.23	21.77
45.9	34	68.53	7.03	19.04	74.07	49.62	89.08	79.36	194.1	11.21	32.38	89.09	40.89	121.32	111.54	210.36	13.24	20.4	91.94	53.02
104.58	95.39	169.43	11.8	16.32	91.22	56.3	94.39	79.49	197.07	12.25	22.35	84.21	40.33	79.13	34.54	182.98	13.77	15.82	43.66	18.88
70.8	58.5	151.46	11.14	37.4	82.62	38.62	122.53	106.34	247.49	16.34	26.44	86.79	42.97	151.61	139.18	237.26	10.8	40.12	91.8	58.66
109.3	86.66	201.31	9.59	31.64	79.28	43.05	136.12	124.94	274.81	16.07	26.52	91.78	45.46	134.78	95.25	266.51	15.22	33.01	70.67	35.74
127.12	105.51	223.72	10.86	18.52	83	47.16	84.28	75.61	172.64	14.36	22.44	89.72	43.8	113.91	101.35	207.9	9.38	27.02	88.98	48.75
114.76	104.32	202.97	11.39	20.4	90.9	51.4	45.27	1.02	113.53	15.94	108.12	2.24	0.89	67.41	58.3	134.23	8.46	21.08	86.49	43.44
97.92	32.72	182.74	12.6	35.77	33.41	17.9	66.37	33.19	122.64	18.32	38.08	50.01	27.06	125.19	54.14	272.91	18.31	21.08	43.25	19.84
117.55	102.81	197.65	10.93	27.51	87.46	52.01	130.24	108.91	239.28	22.65	23.12	83.62	45.52	160.08	131.41	283.28	11.5	26.36	82.09	46.39
92.06	82.58	151.55	11.16	22.44	89.7	54.49	37.04	23.22	98.67	10.99	17	62.69	23.54	81.54	33.91	131.17	6.43	41.81	41.59	25.85
86.61	73.72	163.2	12.36	25.16	85.12	45.17	175.71	169.2	295.72	12.22	27.75	96.3	57.22	130.47	117	197	9.39	31.38	89.68	59.39
185.34	158.16	339.99	17.09	39.89	85.33	46.52	157.38	131.48	297.3	15.31	23.27	83.55	44.23	112.08	88.49	264.23	20.97	25.16	78.95	33.49
88.48	71.6	188.93	11.33	22.27	80.93	37.9	100.45	86.92	173.98	14.74	13.6	86.53	49.96	82.85	46.19	167.11	9.26	38.52	55.75	27.64
103.35	83.2	221.57	17.3	39.37	80.51	37.55	105.8	83.93	190.92	11.63	29.55	79.32	43.96	121.64	96.29	213.76	11.02	31.83	79.15	45.04
73.73	50.17	148.92	13.85	22.7	68.04	33.69	111.91	54.59	213.77	13.08	27.46	48.77	25.54	83.64	78.32	158.89	9.66	18.18	93.64	49.29
92.56	81.27	170.45	10.76	22.53	87.8	47.68	92.29	65.85	179.84	13.86	35.77	71.35	36.62	70.41	20.52	131.13	8.01	29.22	29.15	15.65
29.44	5.05	60.36	4.71	61.32	17.15	8.36	144.05	129.33	239.83	10.93	34.19	89.78	53.93	116.3	103.38	233.05	14.83	27.2	88.89	44.36
							61.03	22.48	136.53	10.39	36.45	36.83	16.46	113.26	97.48	218.56	12.43	28.2	86.06	44.6
							167.25	150.07	281.32	14.36	31.63	89.73	53.34	25.74	11.37	62.67	4.7	39.42	44.16	18.14
							83.61	63.19	164.25	8.05	34.09	75.57	38.47	69.49	49.76	173.02	10.12	37.79	71.62	28.76
							95.4	83.39	190.11	9.9	22.08	87.42	43.87	95.31	81.23	195.92	11.94	32.7	85.23	41.46
							122.36	107.85	230.42	12.24	20.4	88.14	46.8	77.21	61.82	136.09	9.34	25.34	80.07	45.43
							42.91	24.42	84.46	6.55	27.2	56.91	28.91	75.17	35.79	126.89	7.16	40.83	47.61	28.21
							110.48	83.54	221.54	16.38	23.8	75.61	37.71	140.29	113.5	280.96	16.8	28.72	80.9	40.4
							90.59	80.89	162.21	10.44	25.95	89.29	49.87	122.94	106.52	208.87	8.58	32.64	86.65	51
							77.72	62.11	181.06	10.97	24.48	79.91	34.3	110.5	102.95	199.44	12.97	21.08	93.16	51.62
							128.2	126.12	145.74	6.61	26.52	98.38	86.54	95.9	82.41	152.45	12.14	14.28	85.92	54.05
							90.39	69.39	230.33	25.79	28.12	76.77	30.13	80.84	65.8	141.1	8.58	23.64	81.39	46.63
							25.35	8.77	58.43	4.95	46.63	34.59	15.01	86.41	77.48	161.43	16.1	23.51	89.66	47.99
							62.15	45.72	115.5	7.82	26.44	73.57	39.58	167.08	154.4	267.47	11.15	32.54	92.41	57.73
							101.44	90.87	204.34	10.6	33.79	89.58	44.47	57.22	52.63	76.96	5.74	27.83	91.98	68.39
							69.85	54.54	140.15	6.85	21.37	78.07	38.91	58.81	32.31	131.12	12.11	25.39	54.95	24.64
							75.66	73.13	90.39	4.69	29.58	96.66	80.9	138.5	125.19	253.14	14	24.48	90.39	49.45
							125.99	106.07	225.32	11.38	29.92	84.19	47.07	148.98	143.06	240.31	11.47	29.01	96.03	59.53
							92.85	78.07	180.58	11.11	40.12	84.09	43.23	114.64	102.22	188.04	10.64	25.16	89.16	54.36
							70.54	43.3	121.43	8.69	27.88	61.38	35.66	128.72	106.62	272.97	14.75	25.84	82.83	39.06
							111.95	100.51	195.54	14.26	20.87	89.78	51.4	110.26	103.15	180.59	9.11	38.63	93.55	57.11
							80.58	74.4	185.49	9.03	41.48	92.33	40.11	60.51	14.69	110.38	20.69	36.77	24.28	13.31
							100.65	88.95	211.02	12.09	19.7	88.38	42.15	85.12	65.41	150.99	8.91	31.64	76.84	43.32
							26.22	15.92	74.96	8.24	47.31	60.73	21.24	137.29	86.8	318.23	17.69	27.2	63.22	27.28
							89.9	82.32	169.33	13.6	22.44	91.57	48.62	134.95	126	268.48	20.27	19.15	93.37	46.93
							145.96	119.81	305.52	13.62	33.4	82.09	39.22	120.03	104.26	214.33	11.24	26.14	86.86	48.64
							115.46	87.51	248.24	21.29	15.64	75.79	35.25	63.41	53.7	133.02	10.1	29.92	84.69	40.37
							99.73	83.07	181.32	13.06	39.2	83.29	45.81	104.37	93.94	191.99	10.19	30.44	90.01	48.93
							168.65	164.6	301.26	14.1	17	97.6	54.64	191.98	179.36	272.13	9.38	39.21	93.43	65.91
							150.19	123.51	275.53	13.18	38.08	82.24	44.83	105.7	99.45	179.65	12.16	24.48	94.09	55.36
							90.94	50.15	194.57	15	23.8	55.15	25.77	134.68	122.54	250.53	12.11	22.44	90.99	48.91
							68.92	22.9	148.85	12.68	34	33.22	15.38	185.72	176.46	275.51	10.62	35.08	95.01	64.05
							165.91	140.82	279.73	13.11	36.18	84.88	50.34	104.53	76.58	223.76	16.7	23.23	73.26	34.22
							159.62	133.57	252.39	12.2	32.22	83.68	52.92	90	79.25	166.32	17.79	20.4	88.06	47.65
							95.86	75.38	197.92	11.41	34.39	78.63	38.08	110.96	99.17	198.64	9.23	27.2	89.37	49.92
							96.62	58.13	198.36	13.43	16.32	60.17	29.31	111.08	90.29	223.34	19.83	14.65	81.28	40.43
							59.14	39.49	148.33	11.67	21	66.77	26.62	139.72	118.7	265.06	16.02	30.27	84.96	44.78
							55.1	42.82	128.82	7.19	19.95	77.71	33.24	128.52	117.57	210.37	11.42	23.8	91.48	55.89
							44.64	18.72	94.18	7.33	28.56	41.93	19.87	43.73	13.2	104.66	12.56	16.9	30.19	12.61
							72.17	49.37	159.12	10.72	36.72	68.41	31.03	24.06	11.81	42.89	4.75	40.83	49.08	27.54
							35.29	26.92	82.52	3.62	36.18	76.28	32.63	111.3	93.44	216.16	12.55	34.09	83.95	43.23
							60.12	48.5	159.38	12.25	17	80.68	30.43	24.86	10.54	49.95	4.42	31.34	42.39	21.1
							89.68	70.62	168.06	12.24	25.84	78.75	42.02	190.55	163.56	355.1	17.63	31.96	85.83	46.06
							116.08	109.35	198.8	10.12	29.57	94.2	55.01	107.58	91.65	212.91	11.21	30.26	85.2	43.05
							38.2	23.44	103.52	6.36	34.09	61.35	22.64	38.89	14.22	90.15	7.9	47.73	36.55	15.77
							87.21	79.1	157.83	10.92	20.4	90.7	50.11	26.37	16.55	69.13	4.2	37.83	62.75	23.94
							40.12	14.98	87.96	10.21	41.96	37.34	17.03	102.65	2.8	154.81	7.17	38.39	2.73	1.81
							72.53	27.55	136.33	11.87	25.05	37.98	20.21	148.13	83.12	277.27	11.18	43.73	56.12	29.98
							82.88	77.43	161.9	9.93	29.19	93.43	47.83	108.97	96.06	190.21	9.61	41.48	88.15	50.5
							92.65	78.35	204.42	11.38	25.05	84.57	38.33	117.98	83.02	213.6	14.15	32.64	70.37	38.87
							43.65	34.15	107.83	6.54	29.57	78.22	31.67	45.09	9.67	83.45	8.16	50.9	21.44	11.58
							75.96	53.37	159.66	9.24	32.33	70.26	33.43	126.7	115.76	178.1	8.58	25.84	91.37	65
							90.32	78.67	171.32	10.11	34	87.1	45.92	69.3	35.62	118.74	10.54	23.39	51.4	30
							57.32	13.01	91.94	5.73	36.04	22.7	14.15	87.53	80.04	148.79	10.01	34.39	91.44	53.79
							65.85	58.62	137.57	11.12	15.64	89.02	42.61	82.12	77.69	122.68	5.74	42.64	94.61	63.33
							73.38	47.95	151.92	7.91	37.4	65.34	31.56	48.55	13.26	124.99	10.17	36.45	27.32	10.61
							127.33	122.35	162.77	6.93	20.34	96.09	75.17	90.78	62.58	196.09	10.54	43.52	68.94	31.91
							56.14	21.71	136.36	12.51	38.08	38.66	15.92	47.14	12.64	98.9	5.21	28.56	26.81	12.78
							39.91	12.48	102.79	9.56	37.64	31.26	12.14	34.11	24.39	80.29	4.51	43.33	71.52	30.38
							46.38	19.36	129.78	9.27	53.5	41.74	14.91	102.83	86.55	168.43	14.59	33.73	84.16	51.39
							94.91	58.24	184.73	12.6	37.4	61.36	31.53	105.14	91.99	195.56	10.73	24.64	87.49	47.04
							75.53	62.78	181.52	10.64	20.24	83.12	34.59	71.16	30.28	113.75	6.99	35.08	42.54	26.62
							26.06	11.89	65.26	4.34	36.96	45.62	18.21	73.54	16.33	112.31	10.44	16	22.21	14.54
							158.48	133.77	274.81	11.09	32.7	84.41	48.68	44.93	16.71	97.97	10.72	10.36	37.19	17.06
							87.34	47.4	132.42	7.92	23.8	54.27	35.79	79.65	64.34	183.27	14.52	26.05	80.78	35.1
							82.93	73.83	134.88	10.8	16.32	89.03	54.74	63.62	50.32	128.72	9.06	23.51	79.11	39.1
							49.34	21.31	91.63	13.56	14.53	43.19	23.26	154.97	126.83	281.72	13.77	32.91	81.84	45.02
							89.44	82.8	143.21	10.47	15.2	92.58	57.82
							98.79	88.03	177.65	14.12	13.81	89.1	49.55
							165.98	151.08	255	12.69	37.14	91.02	59.25
							69.02	60.17	135.28	10.66	24.07	87.18	44.48
							71.04	33.31	118.1	9.79	22.96	46.89	28.21
							95.99	51.03	200.38	10.97	27.88	53.16	25.47
							105.84	89.22	189.47	11.18	23.8	84.29	47.09
							54.71	17.14	113.83	9.95	35.62	31.33	15.06
							133.52	129.22	198.96	8.79	34.79	96.78	64.95
							83.43	57.67	168.88	10.06	29.92	69.12	34.15
							83.79	68.25	148.11	8.79	23.12	81.45	46.08
							126.08	87.15	260.72	14.94	40.58	69.12	33.43
							71.19	63.76	138.13	8.26	36.61	89.57	46.16
							158.18	139.91	240.26	11.28	29.58	88.45	58.23
							94.28	27.39	163.51	12.18	22.44	29.05	16.75
							40.04	15.76	120.04	17.1	10.56	39.37	13.13
							92.26	80.97	200.32	14.85	25.84	87.76	40.42
							97.27	88.54	181.55	12.53	24.48	91.02	48.77
							108	85.79	238.86	18.73	14.77	79.44	35.92
							88.39	77.72	143.8	10.04	23.66	87.94	54.05
							173.26	163.34	241.17	11.67	34.38	94.28	67.73
							48.43	29.04	117.16	11.63	16.32	59.97	24.79
							78.22	42.28	139.06	11	21.69	54.06	30.41
							124.98	85.39	231.52	13.83	32.91	68.32	36.88
							45.05	27.19	78.75	6.58	17.1	60.36	34.53

## Sheet: 60 min incubation
VAP	VSL	VCL	ALH	BCF	STR	LIN	WOB	VAP	VSL	VCL	ALH	BCF	STR	LIN	WOB	VAP	VSL	VCL	ALH	BCF	STR	LIN	WOB	VAP	VSL	VCL	ALH	BCF	STR	LIN	WOB
65.37	32.07	127.62	8.87	31.64	49.05	25.13	51.22	45.89	36.45	104.77	6.8	24.07	79.42	34.79	43.8	64.62	57.26	128.9	9.69	22.44	88.61	44.42	50.13	121.98	40.37	236.41	13.02	27.83	33.09	17.08	51.6
73.51	64.29	186.34	15.2	27.2	87.46	34.5	39.45	83.17	47.35	164.16	12.24	20.4	56.93	28.84	50.67	32.42	23.05	78.43	5.03	33.32	71.11	29.39	41.33	83.07	39.36	138.47	8.43	36.45	47.38	28.42	59.99
95.61	88.04	155.78	7.94	21.12	92.08	56.52	61.38	67.21	17.8	131.81	10.63	50.9	26.49	13.51	50.99	75.3	17.41	172.12	13.21	45.92	23.13	10.12	43.75	51.85	47.27	91.84	14.77	19.04	91.17	51.47	56.45
11.24	5.92	24.04	1.98	54	52.71	24.64	46.75	107.72	60.93	209	22.34	14.96	56.56	29.15	51.54	120.86	71.82	284.12	21.51	23.14	59.43	25.28	42.54	63.72	17.6	126.56	9.88	21.76	27.62	13.91	50.35
107.61	18.16	192.02	13.44	28.84	16.87	9.46	56.04	74.48	27.14	156.75	9.9	33.7	36.43	17.31	47.52	38.24	21.87	106.93	6.08	23.8	57.17	20.45	35.76	82.76	59.45	144.02	15.14	14.44	71.84	41.28	57.46
11.12	7.14	26.33	2.18	31.64	64.25	27.12	42.21	65.97	11.5	135.34	11.34	23.66	17.43	8.5	48.74	70.92	12.34	155.69	13.5	16.32	17.4	7.92	45.55	33.58	17.14	92.09	7.37	35.2	51.04	18.61	36.46
67.99	18.25	138.82	7.19	66.88	26.83	13.14	48.98	112.61	19.77	173.73	10.8	26.75	17.55	11.38	64.82	42.37	30.6	78.58	12.73	39.44	72.23	38.95	53.92	56.97	40.03	127.3	11.13	52.18	70.28	31.45	44.75
75.77	63.71	169.79	10.91	39.89	84.09	37.53	44.62	65	13.35	117.18	7.25	38.52	20.53	11.39	55.47	71.41	11.57	125.75	8.52	18.02	16.2	9.2	56.79	69.82	10.92	122.81	12.15	26.52	15.63	8.89	56.85
69.17	38.11	132.44	10.19	25.45	55.09	28.77	52.23	63.24	37.76	186.97	14.29	22.7	59.72	20.2	33.82	51.37	41.03	114.7	6.55	32.64	79.88	35.77	44.78	53.08	8.99	79.85	4.18	30.26	16.94	11.26	66.48
53.47	17.95	119.36	9.08	37.4	33.57	15.04	44.79	51.2	8.87	138.57	7.77	61.88	17.33	6.4	36.95	54.44	30.4	87.38	9.9	16.9	55.84	34.79	62.31	56.34	25.81	135.07	11.47	46.08	45.82	19.11	41.71
93.04	36.82	189.69	11.99	38.76	39.58	19.41	49.05	161.48	95.84	338.21	20.53	29.21	59.35	28.34	47.74	55.65	17.18	135.37	8.92	34.79	30.87	12.69	41.11	112.34	95.19	169.38	11.59	23.08	84.74	56.2	66.32
28.93	20.9	41.68	2.17	39.89	72.24	50.14	69.4	87.2	46.69	200.15	15.55	25.65	53.54	23.33	43.57	117.51	97.99	190.54	8.99	27.2	83.38	51.42	61.67	91.26	76.46	181.5	19.88	16.75	83.78	42.12	50.28
53.16	46.25	119.37	10.68	27.2	87	38.74	44.53	78.5	48.38	153.34	9.79	36.88	61.63	31.55	51.2	117.78	77.03	233.04	15.69	23.8	65.4	33.06	50.54	50.58	37.63	85.65	6.48	23.12	74.41	43.94	59.05
84.04	68.99	169.75	14.62	22.44	82.09	40.64	49.51	113.69	93.8	224.84	15.76	29.92	82.51	41.72	50.56	64.1	41.01	137.33	10.73	76.94	63.97	29.86	46.68	78.14	54.29	189.08	13.66	35.08	69.49	28.72	41.32
94.97	85.87	171.94	11.29	22.44	90.42	49.94	55.23	30.13	23.29	71.12	6.54	22.53	77.29	32.74	42.36	116.56	22.77	218.31	16.57	28.56	19.54	10.43	53.39	88.06	25.41	126.24	10.64	37.83	28.85	20.13	69.76
56.03	16.67	149.04	11.15	56.32	29.76	11.19	37.59	75.35	40.91	148.73	11.8	16.66	54.29	27.51	50.66	57.23	12.68	114.12	10.68	68.68	22.15	11.11	50.15	102.29	76.46	183.46	13.81	28.16	74.75	41.68	55.76
101.78	82.34	221.01	16.24	25.84	80.9	37.26	46.05	63.81	18.42	134.02	14.57	27.46	28.87	13.75	47.61	61.95	39.42	154.26	11.65	27.88	63.63	25.56	40.16	55.15	45.64	107.74	8.48	15.51	82.76	42.36	51.19
95.09	81.34	168.7	9.66	22	85.54	48.21	56.36	84.21	17.85	153.82	9.55	34.68	21.2	11.61	54.74	45.15	18.86	71.18	15.66	33.32	41.76	26.49	63.44	89.79	70.95	137.22	8.81	32.5	79.02	51.71	65.43
78.59	42.79	184.4	14.71	27.83	54.45	23.21	42.62	49.49	33.81	100.52	5.55	31.79	68.32	33.64	49.23	92.56	25.94	142.67	8.09	35.08	28.02	18.18	64.88	18.69	11.7	41.52	2.36	45.39	62.56	28.17	45.03
116.57	34.49	219.14	13.59	39.44	29.59	15.74	53.19	82.06	54.11	161.07	9.5	26.14	65.94	33.6	50.95	111.23	80.75	249.06	14.23	20.4	72.6	32.42	44.66	74.55	53.7	155.05	13.16	11.68	72.03	34.63	48.08
108.71	92.83	215.95	11.95	20.87	85.4	42.99	50.34	124.89	30.07	268.29	14.1	30.63	24.07	11.21	46.55	55.54	31.97	141.13	10.19	16.32	57.57	22.65	39.35	115.1	73.44	222.14	15.4	17.68	63.8	33.06	51.81
76.6	62.15	163.2	10.07	26.36	81.14	38.08	46.93	66.51	49.16	147.76	19.37	31.28	73.92	33.27	45.01	123.33	102.87	225.59	13.94	27.2	83.41	45.6	54.67	98.29	51.25	210.03	18.96	15.64	52.14	24.4	46.8
62.3	34.64	142.08	8.49	32.38	55.61	24.38	43.85	134.68	94.06	279.89	15.85	25.84	69.84	33.61	48.12	183.29	115.05	368.82	19.73	27.7	62.77	31.19	49.7	81.72	52.23	161.33	12.49	27.56	63.91	32.38	50.66
91.23	77.14	178.69	10.34	28.86	84.55	43.17	51.06	70.65	39.26	146.15	8.23	36.04	55.57	26.86	48.34	86.63	31.56	194.14	14.78	24.48	36.43	16.26	44.62	69.21	46.54	195.95	14.88	23.47	67.25	23.75	35.32
141.84	6.69	271.59	15.11	66.64	4.72	2.46	52.22	78.61	69.68	121.56	13.35	17.68	88.63	57.32	64.67	52.83	38.35	132.83	11.29	25.16	72.59	28.87	39.77	94.01	76.15	162.85	10.09	13.63	81	46.76	57.73
84.33	55.33	224.19	13.12	25.84	65.62	24.68	37.61	75.97	22.02	156.22	11.72	36.33	28.98	14.09	48.63	73.19	43.83	166.67	17.82	25.74	59.88	26.3	43.92	135.79	111.43	270.95	12.35	25.64	82.07	41.13	50.11
71.18	38.58	136.94	10.02	25.05	54.2	28.18	51.98	33.7	27.9	82.11	7.25	22.7	82.79	33.98	41.04	51.33	13.26	137.17	10.07	25.16	25.84	9.67	37.42	115.88	97.99	213.01	12.86	19.1	84.55	46	54.4
84.47	37.95	191.77	21.23	23.8	44.92	19.79	44.05	98.77	39.56	203.67	18.21	21.76	40.05	19.42	48.5	71.1	36.56	134.34	7.94	38.76	51.42	27.22	52.92	100.24	91.91	138.77	7.09	28.49	91.69	66.23	72.23
65.71	27.63	164.97	10.03	48.83	42.05	16.75	39.83	63.73	16.11	142.3	12.03	39.42	25.28	11.32	44.79	67.22	9.49	129.51	6.61	44.88	14.12	7.33	51.9	35.65	8.39	94.03	6.75	45.56	23.54	8.92	37.91
104.5	54.39	197.68	15.11	27.14	52.04	27.51	52.87	89.78	68.47	169.47	11.59	21.08	76.27	40.4	52.97	121.32	35.08	235.92	19.72	21.08	28.92	14.87	51.43	141.24	100.55	258.24	17.55	25.45	71.19	38.94	54.69
55.16	10.75	120.06	15.97	27.88	19.5	8.96	45.94	62.85	22.09	125.09	9.49	36.45	35.14	17.66	50.24	64.03	51.12	126.82	8.03	25.34	79.83	40.31	50.49	60.26	55.99	104.19	6.97	25.23	92.92	53.74	57.84
169.91	138.6	296.15	18	26.14	81.57	46.8	57.37	50.88	17.84	119.63	6.79	45.23	35.06	14.91	42.53	138.34	89.97	276.42	16.77	30.6	65.04	32.55	50.05	59.48	41.32	123.2	15.45	23.39	69.48	33.54	48.28
76.59	32.26	163.43	16.83	23.94	42.12	19.74	46.86	108.74	31.21	219.5	20.21	21.76	28.7	14.22	49.54	71.1	10.85	129.38	7.6	54.27	15.27	8.39	54.96	117.63	104.71	225.3	13.1	20.42	89.02	46.48	52.21
85.61	69	189.26	11.68	34.56	80.59	36.46	45.24	55.6	19.31	117.6	6.77	33.09	34.74	16.42	47.28	143.79	96.69	291.71	20.3	26.08	67.24	33.15	49.29	66.92	48.49	123.54	11.82	23.8	72.46	39.25	54.17
75.1	66.54	146.46	8.67	26.14	88.6	45.43	51.28	77.81	60.22	170.06	8.64	32.33	77.4	35.41	45.75	48.1	40.39	107.04	6.37	28.2	83.97	37.73	44.93	47.18	17.44	86.18	4.33	49.15	36.97	20.24	54.75
147.26	103.11	307.37	19.95	18.97	70.02	33.54	47.91	56.43	26.36	118.36	9.33	47.87	46.72	22.27	47.68	128.84	64.85	246.52	17.51	20.66	50.33	26.3	52.26	67.13	37.78	154.31	17.7	9.4	56.28	24.48	43.51
106.89	89.29	197.63	9.93	27.14	83.53	45.18	54.09	64.89	42.87	155.46	11.82	22.27	66.06	27.58	41.74	42.99	5.22	83.33	8.26	25.34	12.15	6.27	51.59	72.63	28.81	137.82	9.17	34.91	39.66	20.9	52.7
127.89	68.4	256.9	19.5	35.9	53.49	26.63	49.78	85.41	11.95	153.72	12.01	34.09	13.99	7.77	55.56	41.8	25.99	87.91	5.93	21.08	62.18	29.57	47.55	82.67	53	187.79	21.58	22.44	64.1	28.22	44.02
67.84	29.67	164.99	11.99	23.23	43.73	17.98	41.12	60.7	28.89	128.73	9.88	21.76	47.59	22.44	47.16	104.86	74.81	190.85	16.71	23.12	71.35	39.2	54.94	50.4	11.51	100.92	9.27	44.88	22.84	11.41	49.94
77.33	55.6	188.33	9.97	31.64	71.9	29.52	41.06	153.43	148.18	177.64	9.98	21.76	96.58	83.42	86.37	69.37	9.08	107.93	6.5	39.44	13.08	8.41	64.27	64.19	35.78	142.74	11.8	15.64	55.75	25.07	44.97
127.99	2.91	324.83	14.32	50.9	2.27	0.89	39.4	66.51	57.45	124.03	7.68	21.82	86.37	46.32	53.63	85.04	70.68	168.58	15.06	18.74	83.12	41.93	50.44	69.1	28.64	116.74	9.37	28.49	41.45	24.54	59.19
79.52	70.94	167.94	11.9	21.57	89.21	42.24	47.35	63.86	42.16	150.39	7.82	33.7	66.02	28.04	42.46	38.89	15.81	84.2	10.55	21.12	40.66	18.78	46.18	76.56	33.78	156.97	12.08	35.08	44.12	21.52	48.77
115.09	32.7	217.18	13.07	49.4	28.41	15.06	52.99	125.62	113.21	232.4	16.49	23.12	90.12	48.71	54.05	54.33	27.61	183.61	19.75	15.14	50.81	15.04	29.59	57.57	46.2	108.5	8.55	25.16	80.25	42.58	53.06
98.27	88.59	201.4	13.14	25.74	90.16	43.99	48.79	24.64	11.53	71.92	6.46	56.4	46.81	16.04	34.26	80.74	52.99	166.27	10.3	28.56	65.63	31.87	48.56	28.55	6.88	51.6	3.44	39.2	24.1	13.33	55.33
60.84	52.73	137.82	10.7	19.95	86.66	38.26	44.15	53.39	16.42	110.96	7.77	36.49	30.76	14.8	48.12	69.81	26.59	162.29	13.09	35.08	38.09	16.38	43.01	105.61	26.49	162.23	10.59	28.53	25.08	16.33	65.1
71.66	35.56	180.07	11.77	41.43	49.62	19.75	39.8	66.13	47.75	126.17	9.87	29.24	72.21	37.85	52.41	41.03	32.24	99.26	9.6	21.32	78.57	32.48	41.34	99.03	90.04	138.52	8.29	21.64	90.92	65	71.49
130.57	96.02	291.12	23.73	20.94	73.53	32.98	44.85	164.38	110.57	264.43	14.83	38.76	67.26	41.82	62.17	51.25	28.37	138.82	10.45	54.27	55.35	20.43	36.92	51.63	27.44	142.5	8.69	66.03	53.13	19.25	36.23
166.51	11.11	392.81	17.42	87.04	6.67	2.83	42.39	48.87	26.24	101.95	6.81	26.52	53.7	25.74	47.94	94.77	61.51	179.26	11.56	36.05	64.91	34.32	52.87	48.19	18.05	132.98	9.19	12.73	37.46	13.57	36.24
95.43	88.28	201.33	9.98	28.72	92.5	43.85	47.4	80.02	74.9	109.9	5.31	22.44	93.61	68.16	72.81	62.74	31.13	137.34	11.59	22.96	49.61	22.66	45.68	97.91	61.11	184.78	14.04	24.35	62.42	33.07	52.99
89.16	55.19	216.38	16.33	14.28	61.91	25.51	41.2	50.74	16.5	124.39	8.44	36.61	32.52	13.26	40.8	74.38	9.47	119.42	9.42	38.84	12.73	7.93	62.28	72.93	14.42	120.1	9.32	47.46	19.78	12.01	60.72
36.8	29.28	81.18	4.54	32.34	79.55	36.06	45.34	65.37	19.73	122.63	7.43	31.64	30.18	16.09	53.3	153.36	108.36	269.99	13.33	30.26	70.66	40.14	56.8	173.1	19.17	316.53	14.78	78.88	11.08	6.06	54.69
111.47	103.27	212.01	13.13	20.63	92.65	48.71	52.58	147.57	136.55	202.49	10.16	21.37	92.53	67.43	72.88	80.31	40.92	164.12	12.31	38.01	50.96	24.94	48.94	34.61	24.53	95.19	6.37	36.18	70.87	25.77	36.36
98.99	91.25	198.94	13.4	22.53	92.18	45.87	49.76	73.4	54.81	174.18	10.58	36.04	74.68	31.47	42.14	56.88	15.16	136.53	11.78	31.96	26.65	11.1	41.66	68.94	18.82	158.02	12.6	36.04	27.3	11.91	43.63
91.29	63.02	202.53	14.42	23.12	69.03	31.11	45.07	114.77	93.36	221.88	11.95	33.01	81.35	42.08	51.73	39.63	21.14	83.81	6.47	41.32	53.35	25.22	47.28	59.07	15.56	103.28	6.49	40.8	26.33	15.06	57.2
87.47	19.76	169.44	10.23	49.15	22.59	11.66	51.62	173.02	121.04	330.26	21.81	23.12	69.96	36.65	52.39	65.27	20.55	117.92	5.91	42.84	31.48	17.42	55.35	98.2	6.66	141.5	7.09	36.72	6.79	4.71	69.4
87.06	38.65	137.69	11.01	20.71	44.39	28.07	63.23	60.13	16.69	124.12	8.66	38.47	27.76	13.45	48.45	50.08	25.7	108.78	7.87	30.27	51.31	23.62	46.04	56.18	35.5	150.93	15.07	14.28	63.18	23.52	37.22
103.72	97.64	164.57	9.66	21.82	94.14	59.33	63.02	78.41	52.41	162.57	11.25	40.36	66.84	32.24	48.23	115.81	41.23	285.51	17.31	35.36	35.6	14.44	40.56	54.52	8.02	102.76	6.78	43.14	14.71	7.8	53.06
37.76	16.16	72.16	7.42	38.52	42.78	22.39	52.33	100.83	85.09	189.13	14.12	29.92	84.39	44.99	53.31	58.19	16.28	120.21	10.97	28.56	27.97	13.54	48.41	101.79	27.76	154.47	9.39	25.65	27.27	17.97	65.89
60.44	11.56	123.12	11.46	18.36	19.12	9.39	49.1	111.85	60.65	256.75	13.05	33.7	54.23	23.62	43.56	27.8	9.7	129.52	8.54	53.5	34.89	7.49	21.46	23.79	15.72	44.81	5.66	37.57	66.08	35.09	53.1
138.59	74.39	285.1	18.42	26.05	53.67	26.09	48.61	90.69	74.84	159	11.47	20.87	82.53	47.07	57.04	63.23	40.69	140.85	7.97	32.33	64.36	28.89	44.89	77.29	5.77	129.07	10.49	27.07	7.46	4.47	59.88
61.61	39.54	112.86	10.67	21.76	64.18	35.03	54.59	91.95	33.53	166.38	11.02	31.31	36.46	20.15	55.26	63.3	13.87	115.03	7.91	62.56	21.91	12.06	55.02	22.7	17.98	50.39	3.15	36.88	79.2	35.68	45.05
106.29	91.49	180.43	11.7	35.49	86.08	50.71	58.91	77.48	8.87	133.4	10.36	33.7	11.45	6.65	58.08	67.27	59.75	116.05	9.61	18.09	88.82	51.48	57.96	59.71	19.17	123.27	7.05	61.2	32.11	15.55	48.44
141.27	113.43	262.19	17	33.7	80.29	43.26	53.88	100.95	63.12	205.53	12.52	34.39	62.53	30.71	49.12	151.74	80.9	293.32	12.91	21.86	53.32	27.58	51.73	88.81	23.83	146.84	11.07	36.33	26.83	16.23	60.48
92.74	83.75	158.59	10.06	24.48	90.3	52.81	58.48	92.03	77.89	216.52	10.56	24.76	84.64	35.97	42.5	92.58	83.37	116.16	5.55	21.12	90.05	71.77	79.7	139.06	137.73	168.63	4.83	26.33	99.04	81.68	82.47
71.14	19.89	165.15	8.2	42.64	27.97	12.05	43.07	135.74	107.3	295.53	19.75	25.45	79.04	36.31	45.93	137.19	133.71	183.49	7.63	31.68	97.46	72.87	74.77	51.31	22.22	98.13	9.26	26.14	43.3	22.64	52.29
52.86	49.61	103.82	7.22	24.07	93.84	47.78	50.92	77.38	28.04	156.73	12.16	59.84	36.23	17.89	49.37	102.94	52.18	219.47	17.24	23.8	50.69	23.78	46.91	76.16	10.14	146.97	11.23	30.6	13.32	6.9	51.82
67.85	5.22	133.33	11.75	49.98	7.7	3.92	50.89	123.68	99.53	228.95	12.15	26.74	80.47	43.47	54.02	39.91	15	90.7	5.18	59.84	37.58	16.54	44.01	80.64	22.52	142.61	10.73	42.16	27.92	15.79	56.55
87.23	47.86	173.32	9.9	38.52	54.87	27.61	50.33	93.98	85.58	200.3	15.87	34.68	91.07	42.73	46.92	63.45	38.47	123.21	11	29.24	60.63	31.22	51.5	115.39	92	290.84	19.96	17.73	79.72	31.63	39.67
86.82	78.36	166.91	9.79	24.07	90.26	46.95	52.01	81.82	69.54	158.31	14.33	14.25	84.99	43.92	51.68	77.39	37.47	181.13	15.33	13.6	48.42	20.69	42.73	145.47	100.74	308.92	23.11	23.12	69.25	32.61	47.09
88.7	75.82	167.66	11.24	23.8	85.48	45.22	52.91	84.41	57.1	174.76	14.96	26.82	67.64	32.67	48.3	52.56	6.88	133.46	11.23	20.4	13.1	5.16	39.38	44.68	16.45	103.02	7.82	28.86	36.82	15.97	43.37
107.43	38.19	245.35	13.41	30.61	35.55	15.57	43.79	128.93	114.28	184.46	7.17	32.09	88.64	61.95	69.89	131.83	116.32	212.19	15.87	15.64	88.23	54.82	62.13	65.93	28.55	148.71	13.2	25.16	43.29	19.19	44.34
156.81	98.31	367.34	23.52	23.39	62.7	26.76	42.69	79.64	31.4	147.76	9.67	23.8	39.43	21.25	53.9	171.01	166.92	174.21	5.05	21.37	97.61	95.82	98.16	72.88	25.51	155.87	11	29.21	35	16.36	46.75
59.42	26.67	199.1	14.61	24.48	44.88	13.39	29.84	185.55	179.1	192.43	6.24	22.27	96.53	93.08	96.42	39.5	17.02	107.67	16.97	79.1	43.1	15.81	36.69	101.76	20.01	165.8	12.29	34.49	19.66	12.07	61.38
89.18	64.95	185.67	17.54	24.07	72.83	34.98	48.03	130.37	114.15	291.34	19.66	15.17	87.55	39.18	44.75	102.87	85.05	210.91	18.59	25.49	82.67	40.32	48.78	97.9	28.52	192.62	14.26	43.45	29.13	14.81	50.83
127.88	76.25	255.45	15.45	33.7	59.63	29.85	50.06	54.86	3.79	85.15	4.86	38.52	6.91	4.45	64.43	109.51	64.95	262.27	20.38	23.94	59.31	24.77	41.76	110.38	69.8	221.41	15.66	27.88	63.23	31.52	49.85
101.77	93.69	169.62	11.81	24.76	92.06	55.23	60	109.25	41.47	224.98	13.59	25.34	37.96	18.43	48.56	63.46	47.75	141.89	11.73	24.48	75.25	33.65	44.72	49.55	14.85	99.59	7.44	22.44	29.97	14.91	49.76
102.28	91.42	197.94	11.1	20.63	89.38	46.19	51.67	71.73	51.08	115.63	13.8	15.82	71.2	44.17	62.04	63.74	58.55	137.81	10.32	20.4	91.85	42.48	46.25	68.29	22.57	120.79	8.21	43.52	33.05	18.69	56.54
28.11	24.31	63.29	8.53	24.07	86.48	38.41	44.41	69.64	48.39	156.56	8.59	20.87	69.49	30.91	44.48	23.31	13.7	46.33	5.15	43.65	58.77	29.57	50.31	63.35	45.96	132.32	10.85	23.12	72.55	34.74	47.88
134.41	94.95	294.95	21.91	27.28	70.64	32.19	45.57	81.52	58.96	174.31	13.22	21.76	72.33	33.83	46.77	77.53	17.12	141.55	15.75	47.54	22.09	12.1	54.77	94.07	56.9	191.27	21.65	19.72	60.48	29.75	49.18
59.09	36.87	161.7	11.43	25.84	62.39	22.8	36.55	77.46	31.41	166.02	12.57	23.66	40.55	18.92	46.66	188.81	169.17	362.57	20.13	22.85	89.6	46.66	52.08	47.74	18.39	133.36	9.16	38.76	38.52	13.79	35.8
89.38	29.43	173.71	13.14	21.08	32.93	16.94	51.45	52.49	35.41	142	12.4	16.32	67.46	24.93	36.96	170.72	142.69	363.83	29.11	14.28	83.58	39.22	46.92	58.15	17.73	116.28	6.58	49.52	30.49	15.25	50.01
58.1	18.03	116.51	7.26	40.13	31.04	15.48	49.87	69.95	64.09	123.33	9.91	14.96	91.61	51.96	56.72	56.9	43.56	116.87	11.36	17	76.56	37.27	48.68	54.79	33.02	128.37	11.9	24.15	60.25	25.72	42.69
97.11	89.66	208.11	13.51	21.76	92.33	43.08	46.66	79.41	25.78	160.61	15.33	16.58	32.47	16.05	49.44	94.39	63.16	184.15	13.65	19.04	66.91	34.3	51.25	53.96	31.14	110.33	13.05	50.32	57.71	28.22	48.91
99	41.99	241.35	14.4	33.57	42.42	17.4	41.02	83.36	34.13	169.56	9.8	40.12	40.94	20.13	49.16	102.97	61.34	195.05	9.99	28.49	59.57	31.45	52.79	71.38	53.51	160.12	16.71	12.38	74.96	33.42	44.58
56.93	18.08	114.9	11.12	22.44	31.76	15.74	49.54	71.39	63.6	140.22	14.18	25.84	89.09	45.36	50.91	100.03	50.04	223.95	22.95	26.82	50.03	22.35	44.67	84.25	75	169.83	11.53	20.4	89.02	44.16	49.61
169.87	133.43	280.12	21.37	30.6	78.55	47.63	60.64	64.58	53.67	131.92	7.23	35.49	83.11	40.69	48.96	102.37	38.77	193.15	12.94	40.37	37.88	20.08	53	68.92	52.74	161.11	12.08	20.42	76.52	32.73	42.78
36.54	29.33	79.11	6.55	38.52	80.28	37.07	46.18	95.81	74.68	213.37	15.13	33.01	77.94	35	44.91	90.05	43.47	203.36	15.73	22.08	48.27	21.38	44.28	78.49	16.73	125.65	7.57	35.9	21.31	13.31	62.47
126.63	114.66	222.42	14.62	24.48	90.55	51.55	56.93	86.89	54	186.79	20.49	25.84	62.15	28.91	46.52	75.4	51.52	144.01	8.51	22.44	68.32	35.77	52.36	102.31	62.53	213	19.81	28.2	61.12	29.36	48.03
55.89	26.16	146.95	14.73	33.32	46.8	17.8	38.04	74.8	30.27	152.89	12.12	16.17	40.47	19.8	48.92	120.86	107.8	189.13	11.48	21.08	89.19	57	63.9	97.26	79.55	231.81	17.25	15.64	81.78	34.32	41.96
91.82	71.74	189.36	10.6	29.58	78.14	37.89	48.49	33.55	29.21	65.23	5.1	27.33	87.07	44.79	51.44	111.91	80.3	197.95	12.28	34.79	71.75	40.56	56.54	77.58	16.54	108.52	7.31	47.43	21.31	15.24	71.49
91.67	86.36	183.63	16.69	23.8	94.21	47.03	49.92	101.58	49.97	214.78	24.89	15.57	49.19	23.27	47.29	51.06	4.53	100.3	10.91	19.48	8.88	4.52	50.91	80.99	65.97	169.59	13.1	14.59	81.46	38.9	47.76
52.08	41.58	151.34	12.3	28.16	79.84	27.47	34.41	130.64	80.73	308.29	21.24	27.51	61.79	26.19	42.37	65.74	47.41	129.12	10.25	30.26	72.12	36.72	50.91	60.97	23.11	96.68	8.56	39.89	37.9	23.9	63.06
115.48	89.81	260.28	22.18	20.78	77.77	34.5	44.37	80.44	31.29	182.85	13.5	35.36	38.9	17.11	43.99	87.09	11.88	167.76	13.46	43.33	13.64	7.08	51.91	53.09	18.75	101.63	5.38	39.89	35.32	18.45	52.24
77.37	29.38	160.05	11.18	30.67	37.97	18.36	48.34	71.28	48.17	153.65	8.47	32.33	67.57	31.35	46.39	99.19	69.57	215.39	15.85	21.76	70.14	32.3	46.05	89.67	33.94	188.12	13.95	27.51	37.85	18.04	47.66
136.45	87.83	253.92	14.01	28.86	64.37	34.59	53.74	107.28	67.66	209.27	13.71	34.64	63.07	32.33	51.26	77.33	23.72	121.04	5.44	45.23	30.68	19.6	63.89	96.45	76.09	132.38	7.65	16.32	78.88	57.48	72.86
173.38	152.92	340.3	21.45	16.51	88.2	44.94	50.95	145.26	69.88	297.07	13.96	34.05	48.1	23.52	48.9	74.47	12.23	115.06	6.2	38.01	16.43	10.63	64.73	111.22	101.39	207.96	13.78	16.32	91.16	48.75	53.48
70.41	44.02	161.63	12.61	17	62.52	27.23	43.56	58.58	44.59	136.04	11.12	19.72	76.13	32.78	43.06	125.8	89.78	293.49	21.35	13.6	71.37	30.59	42.86	91.32	74.8	190.3	14	24.48	81.91	39.31	47.99
106.51	97.61	188.46	9.32	23.2	91.64	51.79	56.52	93.85	29.92	162.17	10.27	44.71	31.88	18.45	57.87	20.43	19.86	31.6	2.04	22.44	97.23	62.86	64.65	60.23	7.96	121.54	9.83	23.12	13.22	6.55	49.55
113.31	25.43	183.38	14.66	29.31	22.44	13.87	61.79	69.46	44.66	177.08	11.16	26.05	64.3	25.22	39.22	116.45	91.68	189.85	15.2	25.16	78.73	48.29	61.34	134.81	44.62	270.2	17	28.53	33.1	16.51	49.89
75.82	65.67	147.71	8.79	28.53	86.61	44.46	51.33	76.43	71.09	127.15	7.64	21.57	93.01	55.91	60.11	146.46	98.73	317.17	23.16	29.24	67.41	31.13	46.18	68.49	39.09	125.06	15.68	14.36	57.07	31.25	54.77
86.83	85.02	138.71	7.7	18.36	97.91	61.3	62.6	79.67	33.79	169.08	12.64	25.16	42.42	19.99	47.12	133.7	52.3	283.23	13.06	57.02	39.12	18.47	47.2	93.55	70.36	142.34	12.09	20.4	75.21	49.43	65.72
123.3	109.89	203.44	9.33	27.46	89.12	54.01	60.61	57.26	20.35	129.15	9.78	57.66	35.55	15.76	44.34	148.4	139.92	187.23	9.38	18.36	94.29	74.73	79.26	30.7	8.13	64.34	7.6	23.23	26.49	12.64	47.72
65.66	63.02	97.84	5.57	24.07	95.98	64.42	67.11	41.16	20.12	114.44	8.71	27.2	48.89	17.58	35.97	63.84	46.45	139.34	7.77	29.58	72.76	33.34	45.82	82.58	16.07	127.59	10.07	22.27	19.47	12.6	64.72
96.57	92.79	182.62	13.67	25.84	96.08	50.81	52.88	155.15	103.19	281.18	16.09	30.46	66.51	36.7	55.18	152.31	86.72	331.13	25.62	25.74	56.93	26.19	46	29.47	17.57	63.74	14.83	34.39	59.63	27.57	46.24
78.35	5	243.05	11	39.2	6.38	2.06	32.24	76.99	29.57	153.13	8.2	37.57	38.41	19.31	50.28	54.01	46.2	101.52	7.01	22.44	85.55	45.51	53.2	85.88	20.53	161.37	12.27	22.96	23.9	12.72	53.22
90.05	81.41	199.11	13.4	23.6	90.41	40.89	45.22	67.26	12.83	118.27	6.04	37.57	19.08	10.85	56.87	65.62	26.58	122.31	9.35	32.44	40.52	21.74	53.65	45.62	18.3	96.04	6.15	55.71	40.13	19.06	47.5
111.43	93.94	224.54	12.68	27.51	84.3	41.84	49.63	68.77	21.53	139.9	12.02	30.27	31.3	15.39	49.15	178.86	141.72	321.91	17.95	31.28	79.23	44.02	55.56	86.76	38.95	169.03	16.46	16.32	44.9	23.04	51.33
80.4	60.74	157.64	9.97	24.48	75.55	38.53	51	60.88	30.88	136.8	10.04	48.01	50.72	22.57	44.5	151.54	145.89	168.26	9.17	21.12	96.27	86.7	90.06	66.23	14.41	169.16	17.26	43.65	21.76	8.52	39.15
101.96	96.11	196.3	11.65	25.74	94.26	48.96	51.94	102.23	20.7	229.75	12.98	34.68	20.25	9.01	44.5	74.07	8.93	131.32	11.06	25.16	12.05	6.8	56.4	50.38	19.49	112.27	10.82	27.51	38.69	17.36	44.87
74.64	33.92	139.8	11.16	34	45.44	24.26	53.39	136.81	102.69	259.04	13.39	35.77	75.06	39.64	52.81	30.34	15.12	51.93	3.51	37.31	49.82	29.11	58.43	74.94	13.94	109.59	8.32	46.77	18.61	12.72	68.38
89.55	63.1	168.7	16.69	42.64	70.47	37.4	53.08	96.24	65.1	192.03	13.42	24.48	67.64	33.9	50.11	111.41	63.23	262.37	22.65	21.08	56.76	24.1	42.46	49.49	30.54	139.18	8.21	53.73	61.71	21.95	35.56
84.5	19.2	162.47	11.79	52.8	22.72	11.82	52.01	110.6	87.76	270.33	20.49	15.82	79.35	32.47	40.91	51.63	28.91	98.06	11.42	19.38	56	29.48	52.65	44.41	1.46	78.79	7.54	25.74	3.29	1.86	56.37
158.48	109.55	323.52	21.42	25.74	69.12	33.86	48.99	115.01	97.32	194.05	12.66	29.24	84.62	50.15	59.27	42.26	16.17	107.17	8.86	53.5	38.27	15.09	39.43	107.58	86.97	223.22	12.72	19.95	80.84	38.96	48.19
130.41	52.97	263.37	15.34	24.48	40.62	20.11	49.52	100.01	61.53	228.51	14.4	30.95	61.52	26.93	43.77	71.26	45.17	147.74	13.15	23.8	63.38	30.57	48.24	65.43	47.77	131.77	8.51	36.45	73.01	36.26	49.66
98.4	38.82	209.5	18.83	39.3	39.45	18.53	46.97	50.42	7.54	115.1	8.89	48.01	14.96	6.55	43.81	52.35	32.1	149.73	13.42	14.25	61.31	21.44	34.97	74.24	14.36	142.12	10.87	22.7	19.34	10.1	52.24
85.3	54.26	186.58	13.09	36.88	63.61	29.08	45.72	88.41	76.97	195.74	12.28	22.44	87.05	39.32	45.17	76.02	38.52	212.29	23.78	27.2	50.66	18.14	35.81	63.48	16.33	105.97	7.28	44.71	25.72	15.41	59.9
110.29	96.23	221.73	12.75	30.61	87.25	43.4	49.74	63.67	43.98	152.53	18.72	24.64	69.08	28.84	41.74	70.92	30.09	147.16	12.21	32.64	42.42	20.45	48.2	64.32	45.13	107.75	6.48	30.26	70.18	41.89	59.69
135.14	5.01	226.03	20.8	23.07	3.71	2.22	59.79	56.1	45.68	83.74	9.82	33.32	81.42	54.55	66.99	88.64	48.5	214.92	24.62	16.32	54.71	22.56	41.25	130.38	100.79	289.21	20.76	21.32	77.31	34.85	45.08
99.91	11.11	164.55	8.67	43.52	11.12	6.75	60.72	124.23	85.36	283.65	20	21.76	68.71	30.09	43.8	48.88	41.27	89.43	5.78	17.88	84.43	46.15	54.66	98.31	66.78	148.01	9.26	21.32	67.92	45.12	66.42
17.58	10.64	36.95	2.98	38.93	60.5	28.79	47.58	136.79	84.53	266.83	17.95	23.39	61.8	31.68	51.26	52.51	25.66	93.25	7	33.88	48.87	27.52	56.31	77.74	27.26	148.52	11.38	27.83	35.07	18.36	52.34
79.63	39.86	145.19	13.21	14.96	50.05	27.45	54.85	127.48	53.3	261.12	17.66	28.29	41.81	20.41	48.82	66.88	28.95	126.62	6.68	35.08	43.29	22.86	52.82	104.5	86.25	231.15	16.2	21.57	82.54	37.31	45.21
95.07	68.58	191.63	17.73	17	72.14	35.79	49.61	62.16	15.32	123.68	11.19	24.48	24.65	12.39	50.26	58.32	28.91	128.11	7.9	30.27	49.56	22.56	45.52	73.67	21.45	174.78	10.55	39.54	29.11	12.27	42.15
153.63	83.54	311.17	21.18	22.01	54.38	26.85	49.37	105.59	16.79	266.38	19.89	23.66	15.9	6.3	39.64	61.07	14.29	100.99	5.82	35.9	23.39	14.14	60.47	57.23	5.05	90.34	7.53	26.82	8.83	5.59	63.35
132.43	52.12	312.48	23.34	25.52	39.36	16.68	42.38	81.87	54.4	170.22	14.3	25.84	66.45	31.96	48.1	65.17	29.57	132.52	8.54	60.52	45.37	22.31	49.18	86.09	30.52	187.15	12.72	25.16	35.45	16.31	46
85.8	36.49	149.32	13.7	21.76	42.53	24.44	57.46	144.67	133.67	182.91	7.55	39.44	92.39	73.08	79.1	127.54	88.95	254.52	17.88	29.92	69.74	34.95	50.11	87.27	66.48	196.98	10.01	29.24	76.18	33.75	44.3
78.31	42.34	171.46	14.26	23.75	54.06	24.69	45.68	78.15	70.85	121.2	13.89	11.69	90.65	58.45	64.48	81.88	16.43	169.11	12.93	27.14	20.07	9.72	48.42	105.45	94.83	220.6	12.33	19.72	89.93	42.99	47.8
122.34	99.6	224.48	16.27	21.08	81.41	44.37	54.5	133.69	112.33	248.14	9.8	38.08	84.03	45.27	53.88	33.16	9.89	63.62	5.14	42.44	29.81	15.54	52.13	56.9	20.05	93.39	5.52	37.04	35.24	21.47	60.93
51.34	13.53	141.61	10.75	27.33	26.36	9.55	36.25	136.56	27.23	289.03	17.88	39.44	19.94	9.42	47.25	74.78	35.16	158.81	10.27	32.29	47.01	22.14	47.09	47.04	8.77	75.81	5.75	22.8	18.65	11.57	62.06
84.89	76.95	172.86	11.75	20.4	90.64	44.51	49.11	69.34	50.95	152.33	8.22	33.32	73.48	33.45	45.52	53.18	14.28	118.03	9.98	23.8	26.86	12.1	45.06	54.32	32.01	111.75	9.38	19.7	58.92	28.64	48.61
128.75	92.48	244.11	12.39	26.75	71.83	37.89	52.75	34.28	21.39	104.38	7.59	25.16	62.41	20.49	32.84	93.72	65.63	209.5	18.21	24.48	70.02	31.33	44.73	113.55	108.91	125.88	6.89	26.52	95.91	86.52	90.2
74.43	19.6	143.37	8	53.65	26.33	13.67	51.91	115.56	49.17	207.38	12.58	36.72	42.55	23.71	55.72	56.09	18.91	90.25	5.25	35.08	33.71	20.95	62.14	113.83	87.97	203.24	13.68	22.27	77.28	43.28	56
71.98	36.91	156.99	12.36	41.75	51.28	23.51	45.85	108.71	61.82	236.92	17.85	21.08	56.87	26.09	45.88	137.99	127.33	176.69	9.76	25.16	92.28	72.07	78.1	63.48	38.94	155.03	11.11	40.58	61.33	25.12	40.95
83.8	76.21	161.09	10.03	24.07	90.94	47.31	52.02	41.66	15.47	79.87	4.75	23.8	37.14	19.37	52.16	131.89	101.71	300.52	25.2	23.71	77.12	33.85	43.89	57.46	45.29	130.38	12.37	12.82	78.82	34.73	44.07
23.24	16.08	56.51	4.75	25.84	69.2	28.46	41.13	49.21	23.28	117	7.65	45.59	47.31	19.9	42.06	71.95	14.23	122.59	12.34	16.9	19.78	11.61	58.69	73.85	34.31	148.35	9.61	33.24	46.47	23.13	49.78
88.32	80.44	174.92	11.4	15.13	91.08	45.99	50.49	114.99	87.56	201.68	10.81	32.64	76.14	43.41	57.02	156.94	22.88	299.68	20.62	38.08	14.58	7.63	52.37	72.72	18.67	143.88	12.76	28.53	25.68	12.98	50.54
132.72	72.74	258.74	17.13	25.84	54.81	28.11	51.3	54.24	21.57	111.89	8.25	34.3	39.76	19.28	48.48	62.17	46.99	152.27	14.09	29.31	75.59	30.86	40.83	38.3	18.16	90.58	6	35.77	47.42	20.05	42.28
107.33	85.52	196.19	15.39	23.35	79.68	43.59	54.71	63.7	56.17	101.28	6.24	22.27	88.19	55.46	62.89	54.11	2.03	89.83	11.8	61.87	3.75	2.26	60.24	109.96	81.12	225.86	13.87	22.76	73.77	35.92	48.69
74.9	68.19	147.65	12.98	14.28	91.05	46.19	50.73	63.52	19.52	113.23	6.12	40.36	30.73	17.24	56.1	114.68	6.24	157.21	9.76	39.2	5.44	3.97	72.95	36.99	17.25	80.55	8.06	49.4	46.64	21.42	45.92
61.9	18.86	152.64	10.9	44.53	30.46	12.35	40.56	26.24	9.17	73.23	7.31	39.2	34.93	12.52	35.84	64.9	12.19	127.48	10.36	23.2	18.79	9.57	50.91	111.26	91.29	162.31	10.42	21.63	82.06	56.25	68.54
149.42	97.85	274.09	14.61	29.92	65.48	35.7	54.51	112.15	14.41	189.25	11.04	39.89	12.85	7.61	59.26	33.43	14.86	100.3	8.09	37.57	44.45	14.82	33.33	63.4	19.95	112.55	7.57	21.28	31.47	17.73	56.34
107.2	96.07	164.35	14.65	17	89.62	58.46	65.23	34.28	22.31	81.38	4.52	37.57	65.08	27.42	42.13	69.95	11.2	120.34	8.35	38.08	16.01	9.31	58.13	85.67	7.15	172.81	9.61	53.68	8.34	4.14	49.57
64.25	47.65	123.29	8.75	23.66	74.16	38.65	52.11	51.68	45.07	98.01	6.34	15.18	87.21	45.99	52.73	34.6	17.72	87.29	10.51	24.48	51.23	20.31	39.64	80.88	12.84	145.91	10.52	35.03	15.87	8.8	55.43
93.36	81.19	189.81	12.16	22.44	86.96	42.78	49.19	101.29	34.56	228.66	18.73	27.4	34.12	15.12	44.3	108.05	55.8	244.81	18.39	23.23	51.64	22.79	44.14	79.1	12.74	137.29	7.31	39.44	16.1	9.28	57.62
59.82	22.1	115.79	11.87	27.88	36.95	19.09	51.66	44.69	25.87	134.19	12.7	30.65	57.88	19.28	33.3	76.3	37.28	147.81	10.79	54.91	48.86	25.22	51.62	94.56	69.41	192.59	12.57	19.68	73.41	36.04	49.1
51.38	23.46	189.4	14.34	33.44	45.67	12.39	27.13	103.68	13.47	223.49	15.11	33.01	12.99	6.03	46.39	97.86	49.45	215.33	17.76	27.83	50.53	22.96	45.45	99.55	77.23	184.41	11.2	20.63	77.58	41.88	53.98
81.72	69.67	183.22	10.18	34.79	85.26	38.02	44.6	113.9	76.46	279.98	16.33	23.94	67.13	27.31	40.68	106.11	10.5	235.61	12.61	62.76	9.89	4.45	45.03	56.4	26.82	127.28	22.01	26.68	47.55	21.07	44.31
162.86	134.81	379.7	29.12	13.53	82.78	35.5	42.89	118.64	96.28	223.41	14.75	29.35	81.15	43.1	53.11	37.28	19.87	58.77	3.71	38.08	53.31	33.81	63.42	82.25	34.57	161.09	11.18	38.81	42.04	21.46	51.06
77.26	68.24	176.41	12.1	21.08	88.32	38.68	43.8	54.01	32.91	121.64	9.96	23.12	60.94	27.05	44.4	91.08	86.32	156.84	12.48	13.6	94.77	55.04	58.07	142.89	114.59	299.49	19.26	23.12	80.19	38.26	47.71
94.75	60.59	200.21	11.01	35.08	63.95	30.26	47.32	87.4	33.36	203.39	17.21	36.04	38.17	16.4	42.97	127.95	93.92	200.62	14.21	20.81	73.4	46.81	63.78	42.93	26.78	119.23	7.32	37.83	62.38	22.46	36
78.94	71.79	162.48	10.92	24.93	90.95	44.19	48.58	64.08	21.12	131.34	7	26.14	32.96	16.08	48.79	44.66	22.77	112.25	11.54	17	51	20.29	39.79	64.41	38.81	129.02	7.52	21.08	60.26	30.08	49.92
105.48	95.96	208.61	11.68	23.51	90.98	46	50.56	141.06	43.07	296.07	20.29	23.71	30.53	14.55	47.65	139.97	107.71	249.16	16.76	31.64	76.95	43.23	56.18	62.54	34.86	157.17	18.67	23.66	55.73	22.18	39.79
64.72	52.42	134.11	11.88	24.19	80.99	39.08	48.26	106.94	75.9	235.93	17.07	26.82	70.98	32.17	45.33	156.83	154.94	181.39	11.05	28.16	98.8	85.42	86.46	129.1	102.34	217.1	14.06	19.72	79.27	47.14	59.47
94.12	81.38	147.14	8.44	29.92	86.46	55.3	63.97	105.6	37.84	195.32	9.33	42.64	35.83	19.37	54.07	141.54	119.94	289.81	20.36	26.52	84.74	41.39	48.84	42.66	22.26	103.47	8.72	16.32	52.18	21.51	41.23
106.84	83.7	223.11	14.29	27.2	78.33	37.51	47.89	111.38	68.25	198.02	9.95	40.36	61.28	34.46	56.25	72.46	29.85	130.34	8.39	37.4	41.2	22.9	55.59	74.93	59.57	123.56	11.42	11.51	79.5	48.21	60.64
119.77	114.01	158.28	10.01	19.48	95.19	72.03	75.67	146	116.56	333.05	22.81	24.48	79.84	35	43.84	96.07	55.43	158.88	15.6	21.76	57.7	34.89	60.47	129.2	97.82	195.97	12.62	25.46	75.71	49.91	65.93
97.05	90.98	157.85	9.45	15.82	93.75	57.64	61.48	61.67	51.67	140.97	9.37	22.44	83.78	36.65	43.75	137.17	131.66	180.86	9.03	18.64	95.98	72.8	75.84	56.26	27.85	131.71	18.51	16.32	49.5	21.14	42.71
68.02	53.23	144.09	13.19	17	78.26	36.94	47.21	72.8	59.33	129.82	10.41	24.07	81.5	45.7	56.07	102.38	79.02	184.96	13.04	21.76	77.19	42.72	55.35	45.97	15.29	101.26	6.75	66.03	33.26	15.1	45.4
82.78	64.05	168.04	11.66	31.03	77.37	38.11	49.26	71.03	31.17	157.45	11.82	40.83	43.89	19.8	45.11	115.21	98.75	230.89	17.51	21.82	85.71	42.77	49.9	60.38	31.07	102.68	11.39	13.87	51.45	30.26	58.81
78.95	65.8	141.07	8.02	29.92	83.34	46.64	55.96	135.87	98.65	221.12	12.36	27.88	72.6	44.61	61.45	142.11	101.36	259.93	17.27	22.44	71.32	38.99	54.67	35.18	11.08	83.48	7.38	15.64	31.51	13.28	42.14
81.08	71.12	168.54	12.94	20.42	87.71	42.2	48.11	82.76	53.21	201.4	14.99	25.05	64.3	26.42	41.09	65.73	27.31	141.64	11.56	20.4	41.55	19.28	46.41	83.94	76.41	162.05	12.13	16.78	91.02	47.15	51.8
97.71	87.12	183.48	10.25	25.74	89.16	47.48	53.26	74.08	68.9	130.55	10.26	17.1	93.01	52.78	56.74	40.31	30.39	100.79	6.25	21.82	75.39	30.15	39.99	47.69	21.48	118.65	11.72	27.88	45.04	18.1	40.19
91.31	60.43	202.79	12.02	30.95	66.18	29.8	45.03	108.26	94.52	198.45	9.16	31.64	87.32	47.63	54.55	80.14	44.94	157.69	13.37	21.08	56.08	28.5	50.82	73.93	20.53	156.31	12.1	17.68	27.77	13.14	47.3
102.42	57.6	179.6	14.99	20.19	56.24	32.07	57.02	81.91	15.27	157.6	9.99	40.58	18.65	9.69	51.97	118.57	87.69	225.75	13.62	28.12	73.96	38.84	52.52	114.02	64.74	224.58	13.89	30.95	56.78	28.83	50.77
87.72	68.72	168.51	11.47	23.23	78.34	40.78	52.05	79.32	25.35	152.74	16.01	24.35	31.97	16.6	51.93	32.5	15.06	93.81	8.99	59.08	46.32	16.05	34.64	93.66	36.4	184.08	9.56	35.36	38.86	19.78	50.88
82.25	34.67	151.41	6.98	32.38	42.15	22.9	54.33	118.31	101.35	198.45	9.61	28.2	85.67	51.07	59.62	86.69	71.34	170.43	10.23	19.72	82.29	41.86	50.87	42.62	34.81	86.08	8.58	26.82	81.68	40.44	49.51
104.68	85.3	200.94	12.88	29.21	81.48	42.45	52.09	119.21	92.17	213.45	12.9	34.68	77.32	43.18	55.85	69.02	36.4	121.9	9.24	24.38	52.74	29.86	56.62	87.62	55.74	153.07	10.22	19.95	63.62	36.42	57.24
77.56	73.1	122.28	9.58	27.2	94.24	59.78	63.43	96.54	73.19	192.68	15.41	25.16	75.81	37.98	50.11	94.41	54.07	234.61	15.25	40.36	57.28	23.05	40.24	56.46	32.06	131.41	9.6	22.53	56.79	24.4	42.96
148.97	116.57	377.41	30.92	15.13	78.25	30.89	39.47	81.81	71.86	152.07	9.87	27.2	87.84	47.26	53.8	120.59	110.32	150.13	16.61	15.34	91.48	73.48	80.33	104	51.89	216.62	18.13	38.99	49.89	23.95	48.01
81.25	75.57	146.04	9.12	21.82	93.01	51.75	55.64	48.27	25.68	116.34	9.92	25.16	53.2	22.07	41.49	66.19	53.1	141.94	9.11	24.07	80.22	37.41	46.64	68.97	42.29	125.58	20.95	13.18	61.32	33.68	54.93
35.87	14.3	79.5	5.44	28.78	39.86	17.98	45.12	59.77	21.3	127.86	9.13	40.36	35.63	16.65	46.75	82.2	67.28	142.03	12.7	27.14	81.86	47.37	57.87	93.04	22.11	132.26	6.35	44.88	23.76	16.71	70.35
104.44	96.31	199.26	11.49	25.84	92.22	48.34	52.41	61.38	45.55	162.31	10.34	33.51	74.21	28.06	37.81	160.92	87.52	275.89	24.87	24.48	54.38	31.72	58.33	64.27	46.76	143.24	8.45	70.28	72.75	32.65	44.87
56.97	10.3	98.91	8.49	22.01	18.09	10.42	57.6	53.18	15.05	126.66	8.13	49.87	28.29	11.88	41.99	74.41	52.65	175.19	10.57	31.97	70.76	30.05	42.47	30.85	18.62	57.58	14.7	169.41	60.37	32.34	53.57
131.48	57.9	295.23	17.37	24.26	44.04	19.61	44.54	63.4	33.97	114.28	8.77	36.45	53.59	29.73	55.48	131.28	97.81	231.66	17.53	25.84	74.51	42.22	56.67	43.42	30.69	91.9	8.38	29.92	70.68	33.4	47.25
126.71	121.82	164.21	10.11	15.13	96.14	74.19	77.16	94.3	22.61	217	14.61	30.26	23.97	10.42	43.46	102.35	83.79	201.68	12.79	13.7	81.86	41.54	50.75	71.14	15.78	120.31	8.34	42.24	22.18	13.12	59.13
81.04	66.24	147.37	10.27	23.12	81.74	44.95	54.99	32.3	19.63	50.13	3.81	26.05	60.79	39.16	64.42	123.04	75	298.22	26.82	16.53	60.96	25.15	41.26	72.5	22.2	140.24	11.27	37.22	30.62	15.83	51.7
86.8	21.48	179.85	12.18	48.15	24.75	11.94	48.26	71.01	60.59	165.18	11.91	24.35	85.33	36.68	42.99	75.43	27.69	126.29	10.08	35.08	36.71	21.93	59.72	135.36	50.93	304.62	19	26.52	37.63	16.72	44.44
47.14	13.55	124.27	12.13	68.29	28.75	10.91	37.93	70.87	40.06	174.88	16.38	29.24	56.53	22.91	40.52	113.18	45.3	263.35	19.81	27.51	40.03	17.2	42.98	134.41	79.64	295.49	21.99	23.12	59.25	26.95	45.49
57.9	28.41	170.81	10.86	28.2	49.06	16.63	33.9	71.52	32.5	170.81	11.37	22.44	45.44	19.03	41.87	68.94	37.42	167.57	18.87	24.48	54.28	22.33	41.14	96.28	34.53	188.32	14.56	23.12	35.86	18.34	51.13
81.01	73.53	151.51	13.34	25.16	90.77	48.53	53.46	63.6	36.89	179.09	13.12	16.19	58.01	20.6	35.51	115.01	90.84	224.94	14.99	21.12	78.99	40.38	51.13	55.57	40.28	98.37	7.36	24.48	72.47	40.94	56.5
139.75	116.32	277.1	16.56	30.95	83.23	41.98	50.43	52	22.47	96.39	6.28	21.32	43.21	23.31	53.94	56.71	29.06	133.17	10.04	32.38	51.25	21.82	42.58	93.49	13.42	139.99	8.05	36.88	14.36	9.59	66.78
91.53	73.57	158.98	13.16	16.32	80.37	46.27	57.57	129.99	79.22	285.26	15.89	38.33	60.94	27.77	45.57	156.45	154.09	180.05	7.53	32.33	98.49	85.58	86.89	61.54	32.57	122.45	13.86	40.58	52.93	26.6	50.25
79.04	31.85	157.91	8.64	40.61	40.3	20.17	50.05	72.38	49.62	136.59	7.38	34.09	68.56	36.33	52.99	46.9	35.42	118.49	10.7	19.72	75.54	29.9	39.58	73.88	51.83	137.43	9.42	16.51	70.16	37.72	53.76
116.11	37.02	240.53	15.23	29.58	31.88	15.39	48.27	161.02	108.38	300.09	17.18	30.6	67.31	36.12	53.66	135.06	44.51	280.13	17.23	21.02	32.95	15.89	48.21	86.47	19.25	150.33	9.96	33.01	22.26	12.8	57.52
126.03	47.46	290.44	14.15	40.36	37.66	16.34	43.39	64.08	19.44	164.22	12.88	24.48	30.33	11.84	39.02	134.41	101.21	239.43	16.31	22.7	75.3	42.27	56.14	51.46	15.36	119.04	13.72	38.52	29.85	12.91	43.23
106.92	69.19	217.66	14.83	25.05	64.71	31.79	49.12	97.18	63.51	180.1	13.26	21.57	65.36	35.27	53.96	101.72	74.99	200.22	16.38	18.17	73.72	37.45	50.8	49.39	28.05	112.05	7.43	51.68	56.79	25.04	44.08
98.15	75.35	163.52	13.89	28.49	76.78	46.08	60.02	35.5	12.08	64.57	3.62	31.22	34.02	18.71	54.99	56.55	19.09	109.05	7.76	55.61	33.76	17.5	51.86	87.06	20.77	133.41	10.16	37.31	23.85	15.57	65.25
87.32	22.41	185.82	11.21	41.48	25.67	12.06	46.99	130.85	70.2	273.48	19.05	27.2	53.65	25.67	47.85	61.35	24.98	114.42	10.25	26.52	40.72	21.83	53.62	88.05	18.6	135.56	8.38	49.87	21.13	13.72	64.95
82.5	15.97	150.59	12.38	25.34	19.35	10.6	54.78	85.7	78.43	137.08	7.25	26.47	91.52	57.22	62.52	34.49	11.39	88.34	5.38	35.77	33.02	12.89	39.04	65.98	53.71	128.97	11.2	30.26	81.4	41.65	51.16
102.1	44.81	214.03	12.82	35.2	43.89	20.93	47.7	75.45	8.16	126.41	10.86	25.45	10.81	6.45	59.69	70.4	16.58	120.19	10.35	43.33	23.55	13.8	58.58	94.04	61.12	202.79	13.01	25.81	65	30.14	46.37
117.43	49.9	289.64	23.7	24.48	42.49	17.23	40.54	55.97	13.57	88.27	5.82	33.7	24.24	15.37	63.41	85.43	5.92	136.01	7.89	37.57	6.92	4.35	62.82	60.08	19.77	124.81	9.47	23.66	32.9	15.84	48.14
58.61	45.83	130.44	9.82	27.88	78.19	35.13	44.94	85.38	41.92	152.43	11.5	34	49.1	27.5	56.01	184.51	153.13	399.03	22.81	26.11	82.99	38.38	46.24	33.59	21.12	73.01	6.14	38.27	62.87	28.92	46
72.16	66.85	155.48	10.06	25.84	92.65	43	46.41	78.27	11.65	147.01	13.94	16.53	14.88	7.92	53.24	129.01	85.57	234.71	10.73	32.28	66.33	36.46	54.96	95.19	46.84	208.13	18.26	20.4	49.2	22.5	45.74
83.47	74.62	160.77	10.04	28.53	89.4	46.41	51.92	56.06	30.86	148.06	12.1	25.84	55.05	20.84	37.86	127.82	74.78	298.56	21.16	20.4	58.5	25.05	42.81	81.76	35.38	143.92	14.39	16.32	43.27	24.58	56.81
54.29	19.08	97.72	8.44	31.96	35.15	19.53	55.55	70.35	57.63	142.93	6.83	27.51	81.92	40.32	49.22	74.67	36.42	172.52	10.99	21.26	48.78	21.11	43.28	84.83	5.37	135	7.56	44.02	6.33	3.98	62.84
57.47	27.4	114.94	9.79	26.14	47.67	23.84	50	65.89	35.89	155.76	10.32	50.21	54.46	23.04	42.3	113.89	87.38	254.5	17.06	26.23	76.72	34.33	44.75	119.37	49.18	234.98	17.59	21.37	41.2	20.93	50.8
86.76	77.01	167.8	10.76	24.35	88.76	45.89	51.7	57.01	22.28	119.19	9.06	14.96	39.09	18.7	47.83	94.57	6.89	160.8	9.51	35.36	7.28	4.28	58.81	25.06	9.82	45.14	4.33	25.45	39.18	21.75	55.51
34.32	10.34	70.94	17.86	589.93	30.13	14.58	48.38	67.49	48.39	134.78	12.18	16.32	71.69	35.9	50.08	71.8	37.1	144.04	13.69	11.56	51.67	25.76	49.85	41.54	26.84	95.03	13.78	95.3	64.62	28.25	43.72
49.11	18.5	125.73	5.91	41.43	37.66	14.71	39.07	104.99	78.73	225.48	13.81	35.12	74.99	34.92	46.56	28.95	15.9	76.81	7.12	28.56	54.93	20.7	37.69	37.69	25.89	110.39	6.29	36.76	68.68	23.45	34.14
55.54	36.85	147.42	12.04	46.77	66.34	24.99	37.67	103.15	75.56	197.44	13.99	21.76	73.25	38.27	52.24	24.09	8.37	43.89	5.29	55.66	34.76	19.08	54.87	138.43	96.78	276.6	17.35	24.76	69.91	34.99	50.05
56.92	38.1	122.29	8.47	29.57	66.94	31.16	46.54	176.6	144.36	330.27	19.96	25.05	81.74	43.71	53.47	104.64	89.28	195.42	15.59	14.78	85.32	45.69	53.55	99.38	59.18	229.06	17.08	27.2	59.54	25.83	43.39
87.91	75.61	182.12	11.11	34.64	86.01	41.52	48.27	44.12	20.66	76.69	4.4	30.56	46.82	26.94	57.53	43.55	6.93	82.45	6.88	37.95	15.91	8.4	52.82	73.05	34.96	172.45	12.75	41.96	47.86	20.27	42.36
90.64	30.15	170.23	12.34	24.35	33.26	17.71	53.25	112.99	64.77	221.54	11.94	34.68	57.33	29.24	51	38.01	25.03	63.27	2.96	30.58	65.84	39.56	60.08	55.53	9.78	97	7.38	27.88	17.62	10.09	57.25
156.69	35.66	334.15	18.52	57.12	22.76	10.67	46.89	152.87	132.84	250.42	15.85	16.57	86.9	53.05	61.05	128.87	61.82	212.31	12.2	35.77	47.97	29.12	60.7	26.25	10.78	45.64	3.03	43.83	41.09	23.63	57.5
39.49	15.19	84.4	8.56	34.79	38.47	18	46.79	156.95	151.44	182.83	8.89	25.16	96.49	82.83	85.84	42.06	4.19	108.76	9.42	24.48	9.96	3.85	38.67	47.8	32.95	109.11	11.8	15.13	68.94	30.2	43.8
66.1	55.2	147.4	12.31	25.78	83.51	37.45	44.85	49.88	29.87	128.44	11.03	36.88	59.89	23.26	38.83	97.98	75.78	180.96	13.95	21.08	77.34	41.88	54.15	26.88	6.48	62.18	7.59	51.39	24.12	10.43	43.23
105.89	70.87	240.01	17.67	27.2	66.92	29.53	44.12	133.68	65.22	310.31	21.39	29.92	48.79	21.02	43.08	56.67	19.16	93.06	5.84	36.72	33.82	20.59	60.89	105.95	101.05	207.28	14.15	23.12	95.37	48.75	51.11
169.06	69.92	288.24	16.42	28.89	41.36	24.26	58.65	57.25	28	143.6	9.68	31.96	48.91	19.5	39.87	103.18	68.06	197.57	19.42	19.04	65.97	34.45	52.22	81.83	30.61	151.23	10.11	40.83	37.4	20.24	54.11
184.2	50.77	349.12	18.28	45.39	27.56	14.54	52.76	64.59	22.83	132.43	10.3	36.04	35.34	17.24	48.77	170.78	22.59	302.2	17.89	52.27	13.23	7.47	56.51	107.05	85.94	211.35	14.28	15.64	80.28	40.66	50.65
86.51	36.02	200.07	14.07	43.52	41.63	18	43.24	48.19	23.54	93.11	5.12	31.31	48.85	25.28	51.76	139.02	88.94	246.37	14.64	26.52	63.97	36.1	56.43	47.64	38.15	105.26	7.96	29.58	80.08	36.24	45.26
157.63	93.91	324.65	16.49	32.38	59.58	28.93	48.56	48.48	4.61	135.06	14.44	20.66	9.52	3.42	35.9	128.12	58.06	316.26	25.17	23.8	45.31	18.36	40.51	74.34	59.56	134.03	8.14	30.6	80.13	44.44	55.46
50.49	33.49	145.48	9.2	31.28	66.34	23.02	34.71	143.73	111.45	275.62	13.47	39.32	77.55	40.44	52.15	62.53	51.86	131.96	7.09	32.64	82.94	39.3	47.38	57.62	43.54	91.24	5.58	20.4	75.56	47.72	63.15
87.76	59.53	181.44	15.79	31.28	67.83	32.81	48.37	76.28	20.3	144.98	12.46	39.2	26.62	14	52.62	125.53	71.38	240.28	12.36	34.03	56.86	29.71	52.24	57.82	33.99	141.2	11.54	38.52	58.79	24.07	40.95
115.87	70.37	219.11	18.82	25.05	60.73	32.12	52.88	101.94	81.49	211.59	13.86	31.31	79.94	38.51	48.18	101.79	68.93	155.21	15.14	22.44	67.72	44.41	65.58	64.51	49.06	110.38	14.84	26.44	76.05	44.45	58.44
80.73	69.92	154.17	13.34	16	86.62	45.36	52.37	157.64	63.81	277.75	15.74	31.85	40.48	22.97	56.76	60.17	14.72	115.93	6.64	42.44	24.47	12.7	51.9	97.06	37.15	149.89	7.47	32.64	38.27	24.78	64.76
83.17	15.17	138.48	11	40.12	18.24	10.95	60.06	118.93	94.03	218.16	19.29	18.57	79.07	43.1	54.51	35.03	17.18	60.17	6.55	8.16	49.05	28.56	58.23	46.94	17.92	90.83	9.04	14.28	38.17	19.72	51.68
74.57	38.24	156.38	12.95	33.01	51.29	24.46	47.68	63.84	31.79	182.91	9.47	39.2	49.79	17.38	34.9	84.46	62.64	210.71	13.31	28.16	74.16	29.73	40.08	87.97	67.49	157.73	9.23	21.08	76.72	42.78	55.77
148.02	72.82	346.52	23.32	22.44	49.2	21.01	42.71	107.62	82.82	188.8	13.92	40.8	76.95	43.87	57	120.87	69.95	230.22	14.52	20.4	57.87	30.39	52.5	56.12	47.01	114.42	7.59	16.51	83.78	41.09	49.04
140.65	70.79	367.38	24.57	22.08	50.33	19.27	38.28	73.3	30.09	168.05	13.69	22.01	41.05	17.9	43.62	134.67	110.45	189.22	14.19	27.2	82.01	58.37	71.17	55.94	50.9	87.61	6.55	15.64	90.98	58.09	63.85
80.92	18.59	180.38	14.24	29.44	22.97	10.3	44.86	55.04	48.44	113.42	6.47	37.14	88.01	42.71	48.53	154.47	118.22	268.91	16.36	23.8	76.54	43.96	57.44	53.7	24.54	123.67	7.57	45.23	45.71	19.85	43.42
102.2	80.48	190.69	13.87	21.32	78.75	42.2	53.6	116.31	88.87	195.08	11.64	23.94	76.41	45.55	59.62	62.25	24.08	165.91	16.9	19.04	38.68	14.51	37.52	105.99	75.84	213.61	17.02	21.08	71.56	35.5	49.62
147.25	71.47	411.9	24.54	20.4	48.53	17.35	35.75	125.04	55.7	250.79	17.42	38.27	44.54	22.21	49.86	126.64	88.64	277.43	22.34	22.96	70	31.95	45.65	64.17	11.45	101.22	9.07	25.84	17.84	11.31	63.4
105.48	99.9	172.04	13.49	23.12	94.72	58.07	61.31	61.13	17.69	138.61	10.19	31.64	28.94	12.76	44.1	65.12	33.79	149.69	6.95	51.72	51.9	22.58	43.5	129.17	127.25	161.65	9.08	35.36	98.51	78.72	79.91
57.47	45.06	114.37	9.48	24.48	78.4	39.4	50.25	67.79	19.89	169	12.78	23.07	29.34	11.77	40.11	91.07	62.49	175.51	15.88	22.27	68.62	35.61	51.89	85.63	63.6	144.7	10.1	17.68	74.28	43.96	59.18
59.54	6.61	135.66	8.92	54.4	11.1	4.87	43.89	93.56	57.88	191.26	13.28	30.61	61.86	30.26	48.92	98.72	76.66	197.74	13.4	20.4	77.65	38.77	49.92	101.62	46.27	138.49	8.21	23.2	45.53	33.41	73.38
125.56	83.29	259.65	22.25	29.24	66.33	32.08	48.36	45.87	37.38	91.05	8.69	11	81.51	41.06	50.37	75.4	17.86	150.96	10.62	32.01	23.69	11.83	49.95	46.78	19.47	96.6	9.14	42.84	41.63	20.16	48.43
51.07	11.97	112.48	8.22	45.56	23.43	10.64	45.41	88.54	57.75	186.95	12.58	16.8	65.22	30.89	47.36	92.54	50.93	183.86	10.01	33.4	55.03	27.7	50.33	51.67	23.33	89.86	4.85	45.39	45.15	25.96	57.5
148.86	126.38	291.67	18.12	25	84.9	43.33	51.04	78.36	56.52	162.68	13.21	24.76	72.13	34.74	48.17	56.99	20.24	133.49	9.14	40.58	35.51	15.16	42.69	101.81	31.41	185.08	11.74	59.16	30.85	16.97	55.01
64.42	28.15	133.12	14.96	21.69	43.69	21.14	48.39	40.15	22.85	126.12	8.14	43.83	56.92	18.12	31.83	125.91	76.84	246.06	21.3	20.4	61.03	31.23	51.17	48.61	18.67	102.58	10.1	25.16	38.41	18.2	47.39
106	86.54	173.11	13.68	30.88	81.64	49.99	61.23	61.4	37.55	115.3	7.82	23.41	61.15	32.57	53.25	65.1	49.34	131.27	11.65	20.4	75.79	37.59	49.6	59.53	49.75	99.27	5.27	27.78	83.56	50.11	59.97
137.06	66.69	312.17	24.32	29.24	48.66	21.36	43.9	32.76	24.79	58.16	7.01	27.4	75.67	42.63	56.33	53.05	19.02	109.81	9.11	26.75	35.86	17.32	48.31	62.41	36.25	124.28	11.55	14.28	58.09	29.17	50.22
76.26	70.13	135.09	9.8	21.76	91.95	51.91	56.45	85.03	78.73	129.56	7.9	19.72	92.59	60.77	65.63	70.28	62.01	126.72	12.65	21.57	88.24	48.94	55.46	124.43	48.33	252.43	27.51	21.21	38.84	19.14	49.29
77.94	22.7	187.25	13.26	53.04	29.13	12.12	41.62	139.85	105.64	261.46	15	22.08	75.54	40.41	53.49	59.74	54.33	97.26	8.75	13.6	90.93	55.86	61.43	72.6	30.81	128.87	10.27	20.4	42.44	23.91	56.34
84.38	70.96	169.28	10.96	34.19	84.1	41.92	49.85	126.95	97.35	198.07	14.7	28.09	76.68	49.15	64.09	103.12	38.4	182.39	17.51	61.88	37.24	21.05	56.54	104.71	44.03	207.99	16.95	17	42.05	21.17	50.34
93.65	59.15	219.74	14.81	32.33	63.16	26.92	42.62	57.12	24.39	117.38	8.91	25.16	42.71	20.78	48.66	57.07	24.86	84.34	5.3	21.08	43.56	29.47	67.67	118.65	30.14	176.34	10.82	44.88	25.4	17.09	67.28
92.35	82.8	186.32	13.95	18.52	89.66	44.44	49.56	36.91	17.9	68.18	5.07	26.52	48.49	26.25	54.14	63.29	53.42	140.96	10.08	26.27	84.4	37.9	44.9	77.11	52.7	177.84	10.51	37.83	68.35	29.64	43.36
81.1	75.01	166.48	10.91	25.74	92.48	45.06	48.72	85.24	53.48	170.62	12.6	25.84	62.74	31.34	49.96	67.24	44.85	159.48	15.58	14.28	66.7	28.12	42.16	62.78	45.25	112.72	11.62	16.19	72.07	40.14	55.7
98.92	56.98	190.85	10.64	41.48	57.6	29.86	51.83	23.11	19.81	34.28	9.71	36.45	85.7	57.77	67.41	46.61	30.36	95.85	6.46	37.22	65.14	31.68	48.63	63.16	27.26	109.12	6.44	40.13	43.17	24.99	57.87
84.61	33.01	192.86	11.1	66.72	39.01	17.12	43.87	54.49	24.45	103.58	7.12	47.87	44.87	23.6	52.61	87.31	48.16	168.95	11.55	32.01	55.16	28.51	51.68	49.15	17.5	110.53	12.4	43.59	35.6	15.83	44.47
48.92	33.85	123.04	10.67	36.05	69.19	27.51	39.76	93.19	49.64	171.97	14.77	45.26	53.27	28.87	54.19	61.57	53.11	122.13	8.42	23.66	86.27	43.49	50.41	107.54	76.85	183.38	16.2	31.64	71.47	41.91	58.64
54.93	5.89	103.65	8.13	24.64	10.72	5.68	52.99	73.2	46.1	169.67	9.91	33.79	62.99	27.17	43.14	95.82	76.87	176.54	15.48	21.16	80.22	43.54	54.28	85.93	35.17	205.8	19.14	34.91	40.93	17.09	41.75
105.03	32.49	215.72	13.36	37.79	30.93	15.06	48.69	83.51	33.17	214.5	15.31	29.57	39.72	15.46	38.93	93.02	26.23	155.43	13.38	21.12	28.2	16.88	59.85	119.81	20.61	172.29	14.09	30.6	17.2	11.96	69.54
104.16	95.05	161.29	8.94	30.26	91.25	58.93	64.58	111.73	77.69	243.83	16.23	22.67	69.53	31.86	45.82	143.2	101.43	277.54	15.88	25.09	70.83	36.54	51.6	93.97	21.08	194.06	13.25	23.8	22.44	10.86	48.42
103.38	97.96	169.51	10.34	21.08	94.76	57.79	60.99	71.79	30.33	157.5	9.45	43.14	42.25	19.26	45.58	56.65	38.88	130.47	6.17	33.79	68.63	29.8	43.42	36.44	11.75	77.4	6.39	38.76	32.24	15.18	47.08
97.03	66.33	237.37	20.1	22.01	68.36	27.94	40.88	112.26	79.6	214.07	12.25	27.51	70.91	37.18	52.44	104.96	25.34	173.92	18.54	31.91	24.14	14.57	60.35	90.77	75.53	123.85	5.98	34.03	83.2	60.98	73.29
114.36	105.05	202.05	12.43	25.16	91.85	51.99	56.6	76.12	51.83	137.57	9.78	39.89	68.08	37.67	55.33	94.74	47.96	202.52	17.43	22.27	50.62	23.68	46.78	81.33	33.76	182.97	17.42	14.96	41.51	18.45	44.45
68.31	46.8	154.43	8.51	27.2	68.51	30.3	44.23	85.68	74.19	152.27	12.45	20.63	86.59	48.72	56.27	94.73	34.34	190.97	13.38	30.51	36.25	17.98	49.61	73.61	31.11	144.89	9.55	34.19	42.26	21.47	50.8
79.25	65.82	160.02	8.75	38.01	83.05	41.13	49.52	87.5	23.49	172.89	11.4	34	26.85	13.59	50.61	70.05	27.98	160.09	11.02	25.65	39.94	17.48	43.76	54.85	28.56	141.83	8.51	28.89	52.06	20.13	38.68
89.93	66.78	184.76	11.29	30.38	74.26	36.14	48.67	27.37	24.76	41.9	2.27	29.22	90.48	59.09	65.31	49.99	13.33	167.92	12.95	40.12	26.66	7.94	29.77	50.02	6.84	132.61	10.23	20.4	13.67	5.15	37.72
17.19	9.29	44.97	2.71	37.83	54.04	20.65	38.22	71.18	28.42	128.57	10.91	33.01	39.92	22.1	55.36	97.36	73.61	158.29	9.57	34.68	75.6	46.5	61.51	73.01	32.41	161.47	11.91	50.58	44.39	20.07	45.21
125.61	82.29	281.42	15.69	17.85	65.51	29.24	44.63	82.61	73.58	166.96	11.43	19.72	89.06	44.07	49.48	111.3	12.79	198.33	13.77	20.4	11.49	6.45	56.12	145.11	99.73	285.41	13.73	27.2	68.72	34.94	50.84
96.32	61.12	163.16	13.96	23.66	63.46	37.46	59.03	77.16	65.72	94.08	4.58	29.92	85.17	69.85	82.01	59.83	23.59	108.52	6.85	29.58	39.44	21.74	55.13	74.71	38.22	112.29	7.27	35.08	51.16	34.04	66.53
150.67	112.55	269.88	12.86	35.08	74.7	41.7	55.83	55.94	22.31	122.64	10.59	22.96	39.88	18.19	45.62	64	23.13	112.52	8.39	17	36.13	20.55	56.88	37.73	27.13	81.93	7.77	25.53	71.9	33.12	46.06
87	25.33	188	11.68	38.52	29.12	13.47	46.28	122.85	112.35	180.33	10.57	19.04	91.46	62.3	68.12	43	21.35	69.45	4.9	36.45	49.66	30.75	61.92	106.71	24.27	201.21	13.71	34.39	22.74	12.06	53.03
104.64	75.68	181.57	12.73	18.36	72.33	41.68	57.63	58.99	54.04	120.88	7.17	26.05	91.62	44.71	48.8	109.54	74.95	218.72	13.39	28.03	68.42	34.27	50.08	98.93	84.69	168.54	14.26	16.48	85.61	50.25	58.7
146.48	93.3	268.25	13.57	25.97	63.69	34.78	54.61	75.9	49.6	133.89	8.93	32.38	65.35	37.05	56.69	54.01	20.34	111.96	6.98	32.01	37.66	18.17	48.25	59.88	24.68	120.37	6.81	41.54	41.22	20.51	49.75
106.03	92.77	198.01	13.55	22.27	87.49	46.85	53.55	69.66	12.15	128.93	7.49	49.52	17.44	9.42	54.03	67.7	47.1	150.01	13.78	28.56	69.58	31.4	45.13	33.81	12.22	77.99	6.03	31.64	36.14	15.67	43.35
99.7	88.14	175.67	9.82	21.76	88.4	50.17	56.76	73.93	6.98	119.46	8.65	36.45	9.44	5.84	61.89	94.28	19.86	149.18	8.75	32.33	21.06	13.31	63.19	54.81	25.46	117.35	8.19	48.89	46.46	21.7	46.7
100.52	95.16	164.34	10.21	28.16	94.67	57.9	61.16	41.06	24.66	74.56	5.02	32.33	60.05	33.08	55.08	119.91	116.65	130.95	4.9	21.08	97.28	89.08	91.56	42.55	14.86	78.26	6.27	24.22	34.93	18.99	54.37
125.17	114.35	203.93	11.33	16.43	91.35	56.07	61.38	121.01	31.95	225.59	15.51	35.77	26.41	14.17	53.64	76.31	39.15	188.39	11.18	24.51	51.31	20.78	40.51	131.72	99.74	276.19	12.78	28.56	75.72	36.11	47.69
86.5	79.03	183.52	13.75	25.74	91.37	43.07	47.13	94.06	32.76	169.37	12.52	29.92	34.82	19.34	55.54	130.62	105.48	257.52	22.11	21.08	80.75	40.96	50.72	52.99	14.67	130.19	9.72	67.49	27.68	11.27	40.7
95.65	20.35	143.65	9.94	20.4	21.28	14.17	66.58	94.01	76.73	189.5	10.42	24.48	81.62	40.49	49.61	98.3	50.87	228.18	18.99	26.18	51.75	22.29	43.08	31.53	18.46	80.08	5.95	38.52	58.53	23.05	39.37
99.95	58.35	219.86	16.29	20.63	58.38	26.54	45.46	62.18	41.25	140.6	7.55	22.34	66.34	29.34	44.22	116.46	88.82	265.6	16.65	20.4	76.26	33.44	43.85	72.3	41.35	160.71	12.45	32.22	57.19	25.73	44.99
65.7	60.03	121.61	8.21	22.92	91.37	49.36	54.03	111.92	72.18	257.98	21.79	14.96	64.49	27.98	43.38	52.22	27.07	118.76	17.77	27.2	51.84	22.8	43.97	163.32	127.63	277.39	15.56	32.33	78.15	46.01	58.88
103.52	97.59	168.07	8.56	24.38	94.28	58.07	61.59	42.43	21.09	88.36	6	32.91	49.7	23.87	48.02	130.34	104.57	296.23	16.73	25.84	80.23	35.3	44	75.59	21.54	120.6	6.38	35.36	28.49	17.86	62.67
92.07	89.31	153.56	11.68	20.87	97	58.16	59.96	149.81	113.02	320.07	19.9	22.08	75.44	35.31	46.8	143.13	111.47	290.87	17.2	24.07	77.88	38.32	49.21	108.97	47.34	196.15	14.9	24.48	43.44	24.13	55.56
62.38	17.09	124.32	9.28	53.5	27.4	13.75	50.18	73.77	66.68	124.42	9.87	23.12	90.4	53.6	59.29	42.76	17.1	117.59	9.39	62.59	39.99	14.54	36.36	58.98	33.06	114.18	11.14	28.86	56.06	28.96	51.65
104.21	48.79	213.48	18.46	40.36	46.81	22.85	48.82	80.77	18.74	138.04	8.53	30.95	23.19	13.57	58.51	146.16	138.18	209.1	11.13	16.62	94.54	66.08	69.9	76.99	14.35	139.94	12.3	23.23	18.64	10.25	55.01
117.83	95.37	169.54	7.45	21.54	80.94	56.25	69.5	76.24	43.93	125.61	10.64	15.64	57.62	34.97	60.7	59.73	16.4	146.47	10.91	25.34	27.46	11.2	40.78	80.79	69.22	148.11	12.65	15.82	85.69	46.74	54.55
108.49	66.81	226.48	15.34	31.31	61.58	29.5	47.9	31.88	13.57	90.22	10.39	24.48	42.56	15.04	35.33	21.04	9.99	46.38	3.08	51.71	47.5	21.54	45.36	42.44	12.47	85.24	10.48	33.01	29.37	14.63	49.79
146.73	128.33	233.03	10.46	36.45	87.46	55.07	62.97	99.78	37.03	230.2	19.36	24.22	37.11	16.09	43.34	77.92	54.26	167.45	13.11	43.14	69.63	32.4	46.53	55.83	23.21	112.48	8.32	47.31	41.58	20.64	49.64
151.42	40.24	332.72	18.86	40.8	26.57	12.09	45.51	89.58	56.64	190.42	20.15	29.21	63.22	29.74	47.04	92.17	75.09	148.68	8.15	26.29	81.46	50.5	62	34.31	17.12	79.88	12.88	23.12	49.9	21.44	42.96
104.84	3.14	174.04	7.7	47.46	2.99	1.8	60.24	32.48	15.7	94.85	10.95	48.15	48.34	16.55	34.24	126.06	119.52	149.34	5.85	30.26	94.81	80.03	84.41	80.73	54.51	147.49	12.01	39.2	67.53	36.96	54.74
72.89	16.11	122.46	8.36	44.2	22.1	13.15	59.52	61.92	26.83	147.05	12	13.76	43.33	18.24	42.11	49.88	33.38	126.56	10.32	36.04	66.92	26.37	39.41	123.79	90.49	225.08	13.61	20.4	73.1	40.2	55
91.48	81.99	136.4	7.93	20.4	89.63	60.11	67.07	102.02	41.49	227.85	10.43	40.58	40.66	18.21	44.78	75.43	24.36	128.69	13.19	15.15	32.3	18.93	58.61	126.92	33.35	157.1	6.52	39.89	26.28	21.23	80.79
153.82	90.03	327.77	21.09	24.76	58.53	27.47	46.93	32.62	10.4	71.06	6.73	21.76	31.87	14.63	45.91	41.78	17.89	94.71	7.59	46.08	42.81	18.89	44.12	125.41	116.29	234.01	12.81	23.39	92.73	49.69	53.59
85.21	37.56	163.34	8.69	41.27	44.07	22.99	52.17	73.26	63.32	125.25	7.07	20.4	86.43	50.56	58.49	98.78	20.25	131.06	6.69	41.96	20.5	15.45	75.37	32.96	13.4	64.37	5.69	37.31	40.64	20.81	51.21
61.92	45.98	113.42	8.7	22.8	74.25	40.54	54.59	77.46	34.28	159.28	17.62	37.14	44.25	21.52	48.63	71.84	33.51	150.14	9.74	15.31	46.64	22.32	47.85	66.26	18.35	260.27	20.8	68.09	27.69	7.05	25.46
107.43	91.92	214.08	15.4	23.12	85.56	42.94	50.18	119.28	102.45	229.74	11.9	31.96	85.89	44.59	51.92	90.75	63.46	176.19	13.05	22.44	69.93	36.02	51.51	56.49	16.34	145.63	8.17	49.52	28.92	11.22	38.79
68.07	33.49	174.19	15.5	25.84	49.2	19.23	39.08	48.4	36.08	116.58	7.94	22.01	74.54	30.95	41.52	48.5	15.84	93.47	8.34	19.95	32.66	16.95	51.89	99.09	18.74	142.1	9.95	32.64	18.91	13.19	69.73
174.85	64.66	346.65	19.54	31.08	36.98	18.65	50.44	79.57	63.94	166.15	12.76	25.84	80.36	38.48	47.89	148.73	146.59	171.11	8.27	27.14	98.56	85.67	86.92	103.11	23.44	177.79	12.5	39.13	22.74	13.19	58
116.58	39.65	242.51	16.47	26.14	34.01	16.35	48.07	60.95	17.9	121.49	10.88	33.79	29.37	14.74	50.17	140.36	112.31	223.61	11.42	28.62	80.02	50.23	62.77	52.55	14.65	109.56	9.44	24.22	27.87	13.37	47.97
99.4	85.9	185.9	12.19	21.76	86.42	46.21	53.47	57.07	22	135.21	8.2	32.33	38.55	16.27	42.21	166.68	161.23	180.45	5.87	25.84	96.73	89.35	92.37	42.87	17.1	108.28	5.97	43.14	39.88	15.79	39.59
90.2	84.24	167.31	9.35	27.2	93.39	50.35	53.91	36.15	15.99	78.51	7.82	30.6	44.22	20.37	46.05	97.39	81.03	198.91	11.81	31.22	83.2	40.74	48.96	79.95	41.58	177.65	12.18	40.36	52.01	23.41	45
80.92	70.44	153.23	9.17	23.14	87.05	45.97	52.81	67.38	15.19	115.38	7.44	20.87	22.55	13.17	58.4	170.56	122.04	306.48	12.93	36.61	71.55	39.82	55.65	118.27	114.71	128.87	4.94	30.98	97	89.02	91.77
89.81	74.54	204.32	9.93	31.97	82.99	36.48	43.95	75.04	32.16	134.53	11.28	24.07	42.85	23.9	55.78	130.87	88.71	326.18	25.94	16.46	67.79	27.2	40.12	117.03	111.05	136.63	5.56	29.58	94.89	81.28	85.66
112.12	61.69	265.37	17.23	31.96	55.02	23.25	42.25	84.96	82.53	119.38	5.38	23.1	97.13	69.13	71.17	43.29	11.92	104.31	7.83	42.44	27.53	11.43	41.51	37.52	12.38	120.74	9.8	74.98	33.01	10.26	31.08
90.38	73.85	196.63	11.24	31.31	81.71	37.56	45.96	70.6	35.24	121.98	9.45	26.75	49.91	28.89	57.88	64.54	7.8	142.53	13.7	14.44	12.08	5.47	45.28	59.08	23.58	118.53	8.41	40.58	39.91	19.89	49.84
82.32	41.18	165.57	16.69	26.52	50.03	24.87	49.72	72.47	38.6	175.8	12.96	29.22	53.25	21.95	41.22	47.5	37.59	106.02	7.95	23.19	79.14	35.46	44.8	92.99	63.06	177.89	20.92	16.32	67.81	35.45	52.28
92.81	56.57	175.7	13.87	36.39	60.95	32.19	52.82	74.37	54.18	164.55	8.08	30.61	72.86	32.93	45.2	112	45.36	289.25	19.1	26.7	40.5	15.68	38.72	48.8	22.66	92.93	7.84	38.27	46.43	24.38	52.52
80.55	72.53	143.15	6.7	34.39	90.04	50.67	56.27	59.58	11.09	152.59	11.07	76.84	18.61	7.27	39.04	63.45	43.13	119.22	17.64	18.84	67.98	36.17	53.22	34.64	14.61	84.81	5.43	23.8	42.17	17.22	40.85
49.31	17	137.09	12.25	90.79	34.47	12.4	35.97	60.95	29.63	189	15.8	25.34	48.62	15.68	32.25	71.7	3.08	106.64	9.47	27.88	4.3	2.89	67.24	50.99	37.42	78.36	4.68	27.83	73.39	47.76	65.07
82.25	19.25	159.5	10.63	40.8	23.4	12.07	51.57	147.67	128.85	246.11	13.78	29.57	87.26	52.35	60	55.7	47.05	133.65	11.21	16.51	84.46	35.2	41.68	115.89	106.07	226.29	12.91	21.37	91.53	46.87	51.21
95.04	79.56	197.75	11.99	23.12	83.72	40.23	48.06	50.85	26.27	153.7	12.87	30.98	51.66	17.09	33.08	140.62	92.7	352.49	29.9	22.27	65.92	26.3	39.89	19.59	15.13	43.34	3.95	46.92	77.2	34.9	45.21
82.49	63.96	190.2	11.61	32.48	77.54	33.63	43.37	71.07	37.88	163.71	13.64	24.35	53.3	23.14	43.41	163.4	88.77	330.33	15.55	27.14	54.33	26.87	49.46	145.41	113.02	294.73	19.52	22.55	77.73	38.35	49.34
91.34	78.11	180.78	12.33	22.7	85.52	43.21	50.52	134.63	55.6	299.99	17.89	31.72	41.3	18.54	44.88	138.68	107.54	243.87	12.12	31.68	77.54	44.1	56.86	77.75	9.83	129.72	14.75	30.6	12.64	7.57	59.94
46.7	29.04	140.73	11.88	29.22	62.2	20.64	33.18	86.04	7.82	141.65	6.97	50.79	9.09	5.52	60.74	64.61	19.37	100.1	8.92	34.61	29.98	19.35	64.55	136.26	84.11	310.3	18.6	23.64	61.73	27.11	43.91
92.68	19.47	158.85	9.59	23.07	21.01	12.26	58.35	34.74	14.13	79.92	5.76	57.75	40.69	17.69	43.47	111.99	78.83	225.08	15.92	19.71	70.39	35.02	49.76	70.92	32.54	101.13	5.77	38.08	45.88	32.18	70.13
91.81	28.43	164.1	9.98	37.4	30.97	17.33	55.95	57.3	28.87	147.02	8.35	40.83	50.38	19.63	38.97	54.57	52.27	73.63	3.49	34.09	95.79	70.99	74.11	73.42	26.81	178.46	14.88	47.46	36.52	15.02	41.14
119.74	99.44	222.68	15.77	22.01	83.05	44.66	53.77	70.59	49.96	166.05	9.59	20.91	70.78	30.09	42.51	120.99	61.78	239.12	12.56	32.06	51.07	25.84	50.6	86.69	63.76	182.2	13.43	16.53	73.56	35	47.58
115.05	106.92	201.21	12.85	21.08	92.93	53.14	57.18	63.17	28.96	169.32	11.58	22.44	45.85	17.1	37.31	51.48	38.91	85.7	4.78	29.92	75.58	45.41	60.07	47.19	19.63	122.36	8.04	40.36	41.59	16.04	38.57
98.05	42.37	195.76	9.27	32.64	43.21	21.65	50.09	90.05	33.24	185.07	16.25	16.32	36.92	17.96	48.66	62.89	57.07	126.36	10.29	23.23	90.75	45.17	49.77	52.49	18.37	113.09	9.42	28.81	34.99	16.24	46.42
90.39	79.39	180.25	9.3	25.16	87.83	44.05	50.15	76.44	43.92	173.69	13.43	36.45	57.45	25.28	44.01	73.02	43	160.29	10	23.47	58.89	26.83	45.56	136.81	99.19	260.48	18.95	19.95	72.5	38.08	52.52
87.87	78.79	163.14	10.24	25.45	89.67	48.29	53.86	117.15	92.62	212.32	20.89	24.86	79.06	43.62	55.18	66.84	23.14	128.83	9.9	33.79	34.62	17.96	51.88	115.24	91.59	221.36	16.81	14.39	79.48	41.37	52.06
79.91	51.48	125.68	15.66	26.52	64.43	40.96	63.58	128.92	96.22	242.43	13.66	29.58	74.63	39.69	53.18	18.46	10.78	44.75	4.29	31.96	58.38	24.09	41.26	111.79	101.22	230	13.53	15.96	90.54	44.01	48.61
45.97	25.17	155.44	12.34	43.52	54.75	16.19	29.58	92.24	64.6	255.64	15.61	35.49	70.03	25.27	36.08	145.5	114.76	323.79	23.14	21.21	78.87	35.44	44.94	26.48	14.4	60.23	4.19	40.13	54.36	23.9	43.97
127.63	24.27	277.47	15.2	44.09	19.02	8.75	46	42.83	13.37	79.38	6.51	33.4	31.21	16.84	53.96	59.49	21.4	121.06	9.9	23.51	35.97	17.68	49.15	76.04	43.36	171.26	9.66	33.32	57.03	25.32	44.4
78.55	68.21	168.12	12.83	19.72	86.84	40.57	46.72	60.5	43.04	134.55	7.96	40.36	71.14	31.99	44.96	35.16	10.84	61.04	4.52	36.88	30.83	17.76	57.6	53.87	44.67	101.66	8.52	17.1	82.92	43.94	52.99
122.81	107.6	243.75	11.15	26.24	87.62	44.14	50.38	59.18	27.76	131.41	7.3	29.92	46.91	21.13	45.03	113.39	89.5	207.75	12.5	38.76	78.93	43.08	54.58	109.72	86.96	247.3	19	16.9	79.26	35.16	44.37
68.6	54.25	161.74	10.19	14.96	79.08	33.54	42.41	87.15	52.02	188.7	9.59	42.16	59.69	27.57	46.18	63.69	32.23	142.57	11.16	27.51	50.6	22.61	44.68	81.66	75.47	104.27	9.14	19.23	92.42	72.38	78.31
102.23	83.09	194.58	11.24	27.88	81.29	42.7	52.54	59.58	20.29	138.36	12.16	18.36	34.05	14.66	43.06	30.02	24.69	67.47	4.39	38.27	82.23	36.59	44.5	146.61	116.04	292.87	20.08	23.8	79.15	39.62	50.06
80.51	70.94	158.13	10.71	21.76	88.11	44.86	50.92	123.89	84.62	240.64	13.63	30.6	68.3	35.16	51.48	86.44	57.91	218.95	14.02	26.85	66.99	26.45	39.48	76.18	51.72	126.06	9.57	24.64	67.89	41.03	60.43
147.55	104.5	255.21	14.21	27.2	70.83	40.95	57.81	100.05	61.21	182.62	12.23	36.45	61.18	33.52	54.79	47.52	35.89	109.23	8.98	23.12	75.52	32.85	43.5	77.5	17.49	144.85	10.79	23.27	22.56	12.07	53.51
73.02	67.96	139.15	10.52	24.35	93.07	48.84	52.48	167.78	123.1	343.88	20.5	26.27	73.37	35.8	48.79	55.42	50.13	89.46	6.46	15.64	90.47	56.04	61.95	71.37	24.78	142.72	11.97	24.48	34.73	17.37	50
80.6	32.7	177.76	9.75	44.2	40.58	18.4	45.34	94.1	46.42	214.32	14.4	24.11	49.33	21.66	43.91	128.12	60.89	335.75	31.1	16.51	47.52	18.13	38.16	85.53	46.07	156.76	14.53	23.12	53.87	29.39	54.56
93.97	82.69	180.41	10.48	30.61	88	45.84	52.09	121.8	101.51	200.63	9.3	31.64	83.34	50.6	60.71	106.49	86.66	189.55	11.55	26.05	81.38	45.72	56.18	103.43	78.18	183.22	13.27	18.36	75.59	42.67	56.45
131.16	32.2	180.31	12.45	33.32	24.55	17.86	72.74	100.01	29.38	175.43	14.72	45.92	29.38	16.75	57.01	67.48	30.18	165.7	10.4	25.84	44.72	18.21	40.73	133.7	96.19	245.4	16.93	20.18	71.94	39.2	54.48
61.99	58.04	117.34	9.91	26.05	93.63	49.46	52.83	54.49	27.39	131.86	7.62	31.64	50.27	20.77	41.32	63.45	51.34	121.31	6.92	28.56	80.91	42.32	52.31	101.51	13.71	151.82	8.94	52.36	13.51	9.03	66.86
87.48	76.76	175.67	10.46	23.23	87.74	43.7	49.8	70.8	51.25	157.73	14.27	21.28	72.39	32.49	44.88	45.31	27.1	92.86	9.35	18.24	59.81	29.18	48.8	66.49	35.13	142.18	8.94	42.64	52.84	24.71	46.76
107.9	70.82	223.4	18.39	19.48	65.63	31.7	48.3	91.39	61.07	204.36	19.49	34.33	66.82	29.88	44.72	82.97	16.29	147.31	8.62	35.67	19.63	11.06	56.33	49.8	17.78	141.57	10.37	47.73	35.7	12.56	35.18
70.49	59.48	181.6	12.16	29.46	84.37	32.75	38.82	101.85	30.19	196.45	21.21	23.12	29.64	15.37	51.84	82.98	33.16	175.81	10.03	33.7	39.96	18.86	47.2	43.69	24.77	115.57	9.91	21.76	56.71	21.44	37.8
59.95	19.39	148.05	11.72	44.88	32.35	13.1	40.49	38.68	10.42	113.98	7.29	82.96	26.94	9.14	33.94	40.76	23.13	71.97	6.72	23.39	56.74	32.13	56.63	48.33	17.71	101.25	8.94	14.28	36.64	17.49	47.73
81	74.65	140.5	12.98	17	92.16	53.13	57.65	49	40.51	109.83	8.42	25.84	82.67	36.88	44.62	132.65	111.9	239.01	18.45	25.86	84.36	46.82	55.5	44.73	10.51	89.82	7.67	29.24	23.48	11.7	49.81
81.93	62.04	165.66	10.6	22.44	75.73	37.45	49.45	75.88	14.42	137.91	12.94	25.16	19.01	10.46	55.02	101.76	81.33	205.66	15.96	17	79.93	39.55	49.48	62.87	55.61	138.02	9.75	19.72	88.45	40.29	45.55
107.97	100.29	169.44	12.02	25.16	92.88	59.19	63.72	61.38	24.54	109.33	8.99	25.16	39.98	22.44	56.14	66.19	24.78	131.14	7.69	34.91	37.44	18.89	50.47	96.35	87.23	158.65	13.2	16.32	90.54	54.99	60.73
44.44	32.28	97.98	6.71	21.76	72.62	32.94	45.36	49.28	38.88	105.14	6.9	26.14	78.91	36.98	46.87	106.51	83.05	204.19	13.56	26.59	77.98	40.67	52.16	42.98	18.08	133.98	9.3	53.72	42.06	13.49	32.08
95.42	17.82	172.45	11.9	27.14	18.68	10.33	55.33	77.69	61.1	135.55	10.64	31.31	78.64	45.07	57.31	57.97	12.53	101.34	11.25	17	21.62	12.37	57.2	53.58	37.63	118.06	9.12	22.44	70.23	31.87	45.38
74.09	65.47	164.63	9.8	25.64	88.37	39.77	45	121.89	51.43	260.87	13.6	25.45	42.19	19.71	46.72	61.8	51.67	131.48	9.35	22.9	83.61	39.3	47	80.69	21.08	156.26	10.86	54.85	26.13	13.49	51.64
46.3	13.14	151.94	13.73	39.18	28.38	8.65	30.47	72.56	28.65	173.49	11.61	28.62	39.49	16.52	41.82	14.32	10.33	35.8	2.2	40.58	72.13	28.85	40	101.34	92.72	149.51	10.86	15.64	91.5	62.02	67.78
85.64	43.35	186.14	14.45	26.44	50.61	23.29	46.01	111.38	87.8	233.45	14.83	24.64	78.83	37.61	47.71	86.22	27.91	148.94	8.66	39.41	32.37	18.74	57.89	123.18	52.26	277.15	21.44	23.12	42.43	18.86	44.44
47.72	27.59	106.74	9.59	28.49	57.81	25.84	44.7	77.67	4.47	131.67	10.24	39.66	5.76	3.4	58.99	169.87	136.77	286.68	17.48	26.08	80.52	47.71	59.25	78.22	65.33	169.26	13.8	15.31	83.52	38.6	46.22
98.38	86.89	149.44	8.86	32.06	88.32	58.14	65.83	89.57	20.64	170.22	9.22	39.89	23.05	12.13	52.62	49.43	42.15	126.69	8.4	23.8	85.26	33.27	39.02	115.6	29.81	310.35	13.75	31.64	25.79	9.6	37.25
90	79.01	159.7	9.93	19.72	87.78	49.47	56.36	61.84	22.46	115.05	6.02	32.5	36.32	19.52	53.75	78.89	38.91	160.41	8.45	39.44	49.32	24.26	49.18	133.92	99.72	297.82	15.63	24.35	74.46	33.48	44.97
106.07	61.17	201.16	16.78	23.94	57.67	30.41	52.73	67.9	16.22	96.57	11.53	27.88	23.89	16.8	70.31	109.54	24.56	179.09	12.31	44.35	22.42	13.71	61.17	95.9	34.35	211.06	12.73	30.92	35.82	16.27	45.44
97.04	86.44	173.04	10.61	30.48	89.08	49.96	56.08	100.13	58.96	196.74	12.94	35.08	58.89	29.97	50.9	100.76	89.56	148.98	11.99	16.32	88.88	60.11	67.63	49.91	28.03	142.98	14.43	28.56	56.16	19.6	34.91
90.3	82.69	162.46	9.49	23.33	91.57	50.9	55.58	126.51	56.13	206.44	11.25	18.62	44.37	27.19	61.28	55.07	22.47	117.68	15.48	17	40.8	19.1	46.8	148.12	87.91	304.06	22.75	23.62	59.35	28.91	48.71
66.69	32.49	151.76	14.83	19.04	48.72	21.41	43.94	34.56	26.32	67.93	4.6	30.98	76.15	38.75	50.88	125.16	85.5	270.02	17.71	19.66	68.31	31.66	46.35	56.15	14.69	107.96	6.89	42.74	26.15	13.6	52.01
91.81	78.81	190.11	10.94	24.48	85.84	41.45	48.29	111.01	42.7	221.97	12.78	50.21	38.47	19.24	50.01	105.53	97.63	176.84	8.94	24.79	92.51	55.2	59.68	72.81	58.19	136.93	8.84	14.77	79.91	42.49	53.17
52.71	11.43	120.12	16.94	28.2	21.69	9.52	43.88	59.37	4.81	126.14	8.35	42.84	8.11	3.82	47.07	102.3	8.13	168.19	13.83	34.09	7.94	4.83	60.82	43.56	9.15	86.7	6.26	43.14	21.01	10.56	50.24
92.85	85.92	154.37	9.04	32.33	92.53	55.66	60.15	132.18	107.31	196.22	7.5	31.68	81.19	54.69	67.36	33.19	21.8	61.48	6.22	13.81	65.69	35.47	54	91	59.79	177.21	19.82	31.28	65.71	33.74	51.35
108.13	101.2	168.58	10.66	21.76	93.59	60.03	64.15	52.72	15.15	118.98	8.71	36.04	28.73	12.73	44.31	76.57	52.54	173.18	10.1	33.79	68.62	30.34	44.21	49.3	9.85	91.88	8.91	21.76	19.98	10.72	53.66
66.49	37.86	159.39	11.11	32.64	56.95	23.76	41.71	109.98	46.15	300.09	26.02	16.51	41.96	15.38	36.65	76.78	17.16	134.81	7.85	44.71	22.35	12.73	56.96	87.54	69.93	140.03	10.85	25.16	79.88	49.94	62.52
154.12	81.28	379.92	26.08	30.77	52.74	21.39	40.57	141.5	114.18	250.11	13.13	35.08	80.69	45.65	56.57	147.67	2.29	311.97	15.45	35.49	1.55	0.73	47.33	41.33	10.61	78.1	8.59	43.65	25.68	13.59	52.91
129.82	26.01	285.31	12.53	44.69	20.03	9.12	45.5	56.69	45.66	130.56	10.08	14.28	80.54	34.97	43.42	72.16	25.18	135.89	9.26	23.31	34.89	18.53	53.1	59.28	30.41	121	9.5	43.33	51.29	25.13	48.99
102.93	98.93	160.2	13.08	15.54	96.12	61.75	64.25	43.52	35.6	119.47	11.31	17	81.8	29.8	36.43	143.29	140.8	187.37	8.74	31.31	98.26	75.15	76.47	71.93	65.52	138.23	13.24	14.25	91.1	47.4	52.03
83.42	42.49	191.48	15.01	56.05	50.93	22.19	43.57	40.38	25.24	110.99	7.94	20.87	62.49	22.74	36.38	68.85	33.65	152.16	13.95	17.1	48.87	22.12	45.25	71.82	59.85	129.87	8.27	23.12	83.33	46.08	55.3
179.59	128.97	314.48	15.04	29.92	71.81	41.01	57.11	88.03	45.04	166.79	8.4	41.05	51.17	27.01	52.78	86.11	55.95	185.01	15.13	24.35	64.97	30.24	46.54	74.39	38.68	176.4	15.08	31.68	51.99	21.93	42.17
81.46	59.02	168.81	8.8	33.7	72.45	34.96	48.26	115.44	93.95	235.42	12.2	32.38	81.38	39.91	49.04	146.19	93.83	278.94	17.29	20.4	64.18	33.64	52.41	64.48	16.09	132.54	16.78	16.32	24.95	12.14	48.65
56.24	5.91	110.4	10.65	15.82	10.51	5.35	50.95	102.4	24.14	172.98	9.86	31.28	23.58	13.96	59.2	72.01	54.25	142.08	9.76	16.51	75.33	38.18	50.68	92.43	16.13	146.94	12.34	21.12	17.45	10.98	62.91
98.37	92.24	180.08	11.09	27.2	93.77	51.22	54.63	52.52	38.95	99.02	11.69	11.56	74.15	39.33	53.04	106.19	78.9	189.3	12.63	22.7	74.3	41.68	56.1	116.94	41.67	193.81	15.07	23.39	35.63	21.5	60.34
82.38	40.69	204.77	13.03	33.32	49.39	19.87	40.23	105.51	91.72	178.51	11.99	38.52	86.93	51.38	59.11	128.48	96.63	252.02	17.35	21.82	75.21	38.34	50.98	129.53	30.46	180.18	8.61	41.05	23.51	16.9	71.89
55.79	37.27	139.88	9.57	29.24	66.81	26.65	39.88	129.18	44.79	253.52	12.42	32.09	34.67	17.67	50.96	146.46	79.69	363.42	23.62	22.44	54.41	21.93	40.3	141.49	127.85	251.65	14.14	17.24	90.36	50.8	56.22
79.82	76.12	153.87	10.01	23.39	95.36	49.47	51.87	146.86	105.66	280.71	14.11	28.2	71.95	37.64	52.32	116.96	85.69	245.88	15.48	27.88	73.26	34.85	47.57	85.97	34.44	197.74	10.53	32.33	40.06	17.42	43.48
85.53	74.57	153.37	12.49	26.05	87.19	48.62	55.77	50.65	11.85	115.89	7.69	40.8	23.4	10.23	43.71	28.99	26	52.94	2.9	37.9	89.69	49.12	54.77	133.4	102.92	287.9	17.38	28.2	77.16	35.75	46.33
48.53	17.42	126.72	8.27	53.5	35.9	13.75	38.3	53.13	39.17	107.55	8.18	25.07	73.74	36.42	49.4	59.88	35.78	116.98	7.97	35.49	59.76	30.59	51.19	126.54	114.75	254.74	12.12	32.64	90.68	45.05	49.67
137.97	12.03	256.14	13.05	36.45	8.72	4.7	53.86	116.84	80.28	240.44	11.88	30.73	68.71	33.39	48.6	108.54	3.11	173.43	11.61	23.12	2.86	1.79	62.59	131.82	86.67	276.96	18.58	16.8	65.75	31.29	47.6
64.51	9.02	94.29	7.61	38.52	13.98	9.57	68.42	57.49	18.76	100.55	7.53	33.88	32.63	18.66	57.18	55.5	28.15	127.69	12.47	16.58	50.72	22.05	43.47	147.57	116.66	311.96	19.6	20.87	79.05	37.39	47.3
110.19	48.24	265.82	23.47	29.22	43.78	18.15	41.45	101.33	75.75	182.8	8.72	34.79	74.75	41.44	55.43	107.85	17.82	178.23	15.74	22.53	16.53	10	60.51	152.54	97.02	322.8	17.99	27.88	63.6	30.06	47.26
123.5	98.5	163.43	10	24.07	79.75	60.27	75.57	34.14	25.45	89.65	5.7	25.05	74.54	28.39	38.08	84.65	16.72	135.34	8.04	57.09	19.75	12.36	62.55	65.34	41.36	150.9	17.25	37.57	63.3	27.41	43.3
67.41	63.35	135.12	10.58	20.18	93.97	46.88	49.89	83.93	73.72	156.1	10.54	23.8	87.83	47.23	53.77	145.79	87.56	326.68	21.55	23.39	60.06	26.8	44.63	78.22	45.11	135.71	10.14	23.66	57.67	33.24	57.64
139.3	117.93	271.91	14.18	22.96	84.66	43.37	51.23	74.84	12.8	145.64	16.65	21.76	17.1	8.79	51.39	72.26	63.54	106.52	8.42	21.76	87.94	59.65	67.83	120.36	99.05	277.78	19.11	29.58	82.29	35.66	43.33
105.4	98.56	165.85	8.97	22.96	93.51	59.43	63.55	46.65	16.43	105.03	10.31	24.48	35.22	15.64	44.41	70.88	69.31	89.61	5.86	21.08	97.79	77.34	79.09	79.43	13.47	135.35	6.06	37.22	16.96	9.95	58.69
83.7	60.03	188.34	12.82	19.15	71.72	31.87	44.44	63.76	39.43	172.58	13.44	25.16	61.84	22.85	36.95	132.16	117.84	223.68	12.17	25.54	89.17	52.68	59.08	111.33	108.14	153.45	11.44	13.3	97.13	70.47	72.55
44.07	19.73	97.14	5.8	43.33	44.77	20.31	45.37	84.06	67.29	157.94	9.82	20.4	80.05	42.61	53.23	56.25	13.96	154.8	11.29	52.88	24.81	9.02	36.34	64.06	28.71	96.75	7.73	20.42	44.81	29.67	66.22
100.81	90.89	194.57	10.83	19.72	90.15	46.71	51.81	69.77	50.05	177.6	11.93	32.45	71.73	28.18	39.29	65.45	11.84	150.32	12.07	25.16	18.1	7.88	43.54	43.99	27.38	86.7	7.75	30.95	62.23	31.57	50.73
88.21	81.37	164.38	9.63	19.62	92.24	49.5	53.66	108.98	18.62	172.3	9.28	43.33	17.09	10.81	63.25	77.07	44.98	163.69	10.89	34.5	58.36	27.48	47.08	143.4	98.21	294.71	15.09	26.68	68.49	33.32	48.66
96.56	47.89	214.82	14.85	39.89	49.59	22.29	44.95	73.27	19.97	161.06	8.29	50.39	27.26	12.4	45.49	76.82	70.07	133.11	10.48	17.68	91.21	52.64	57.71	82.54	64.96	146.08	8.21	26.44	78.7	44.47	56.5
63.31	49.15	135.33	10.62	33.4	77.64	36.32	46.78	62.38	51.1	159.94	11.1	31.28	81.91	31.95	39	61.28	12.14	118.97	14.12	19.72	19.82	10.21	51.51	88.33	69.54	176.52	10.11	18.52	78.73	39.4	50.04
93.93	78.19	169.77	10.82	29.58	83.24	46.05	55.33	83.57	73.68	143.74	11.81	25.64	88.16	51.26	58.14	124.63	14.9	218.78	12.31	40.8	11.95	6.81	56.97	47.43	41.97	74.94	5.32	39.2	88.5	56.01	63.29
118.92	105.48	210.97	13.36	23.12	88.7	50	56.37	52.87	27.93	130.82	7.71	42.64	52.83	21.35	40.42	67.53	27.49	131.66	6.86	55.71	40.71	20.88	51.29	55.24	28.46	103.47	8.25	21.08	51.51	27.5	53.39
73.29	29.5	175.4	17.63	35.08	40.24	16.82	41.79	141.33	34.27	286.15	15.34	40.58	24.25	11.98	49.39	25.54	19.26	56.58	3.67	40.36	75.42	34.05	45.14	117.39	111.79	204.89	9.41	32.7	95.22	54.56	57.3
89.59	31.07	193.38	11.32	37.31	34.68	16.07	46.33	27.91	12.88	62.19	4.85	26.52	46.15	20.72	44.89	76.28	63.67	175.2	11.76	16.32	83.47	36.34	43.54	107.32	91.77	203.26	11.29	28.56	85.51	45.15	52.8
68.82	12.48	146.94	11.35	47.87	18.13	8.49	46.84	97.52	42.98	252.29	21.26	27.88	44.08	17.04	38.65	173.96	102.3	384.14	18.01	35.9	58.81	26.63	45.29	69.01	23.43	158.61	12.6	36.72	33.95	14.77	43.51
126.36	78.74	309.19	25.07	31.06	62.31	25.47	40.87	92.96	30.64	188.84	13.79	23.62	32.96	16.22	49.22	43.98	36.32	78.04	5.24	17.68	82.59	46.54	56.35	61.82	25.74	125.09	13.06	19.72	41.64	20.58	49.42
91.71	61.11	210.96	18.61	16.32	66.63	28.96	43.47	91.09	83.82	163.58	10.68	25.05	92.02	51.24	55.68	93.05	60.23	170.04	10.25	29.92	64.73	35.42	54.72	144.1	123.38	318.67	16.16	25.84	85.62	38.72	45.22
87.04	81.52	179.53	11.95	15.64	93.66	45.41	48.48	135.77	87	352.48	18.75	25.16	64.08	24.68	38.52	48.78	35.11	128.55	11.17	29.57	71.98	27.31	37.95	50.59	25.6	116.82	11.44	23.66	50.6	21.91	43.31
74.08	45.63	175.15	11.7	35.36	61.6	26.05	42.29	68.4	45.77	142.89	9.05	32.64	66.91	32.03	47.87	110.69	38.93	196.3	13.59	45.23	35.17	19.83	56.39	40.79	12.46	106.09	6.79	32.38	30.56	11.75	38.45
75.38	67.94	146.99	12.81	16.32	90.13	46.22	51.28	100.24	26.18	160.59	9.67	59.84	26.12	16.3	62.42	61.01	19.03	127.41	8.3	36.49	31.18	14.93	47.89	69.2	45.45	109.8	7.52	34.68	65.68	41.39	63.03
26.22	10.84	61.42	4.1	35.77	41.33	17.65	42.69	115.08	50.62	245.47	16.93	32.01	43.99	20.62	46.88	76.34	18.35	136.22	9.28	39.89	24.04	13.47	56.04	65.4	38.79	165.2	12.68	14.36	59.31	23.48	39.59
81.45	58.63	196.11	16.75	19.01	71.98	29.9	41.53	68.01	45.06	149.5	9.63	23.69	66.25	30.14	45.49	176.41	92.61	411.74	22.2	43.33	52.5	22.49	42.85	20.99	10.87	53.7	8.08	26.05	51.77	20.24	39.09
172.06	107.04	379.76	25.57	32.64	62.21	28.19	45.31	145.51	105.69	297.58	16.98	28.16	72.63	35.52	48.9	82.14	55.05	174.38	17.28	29.57	67.02	31.57	47.1	116.44	104.84	259.56	16.39	10.88	90.03	40.39	44.86
94.53	83.34	198.95	10.42	20.87	88.17	41.89	47.52	117.58	94.58	190.82	10.76	28.89	80.44	49.57	61.62	22.54	10.81	45.75	4.03	34.68	47.97	23.63	49.27	96.2	88.7	215.87	14.17	19.72	92.21	41.09	44.56
33.58	18.79	65.71	3.98	23.33	55.95	28.6	51.11	55.07	13.94	119.79	13.04	22.72	25.31	11.64	45.97	76.04	42.49	179.75	14.16	34.09	55.88	23.64	42.3	105.53	98.71	250.72	13.67	14.61	93.53	39.37	42.09
81.53	62.71	170.69	14.68	22.96	76.92	36.74	47.76	63.99	28.42	200.21	15.37	28.23	44.42	14.2	31.96	126.03	116.96	282.12	20.47	15.82	92.81	41.46	44.67	97.43	8.01	169.65	14.46	29.22	8.22	4.72	57.43
91.82	83.02	155.12	7.34	29.92	90.42	53.52	59.19	111.3	51.96	242.42	16.42	37.14	46.69	21.43	45.91	95.5	75.95	204.79	20.15	23.12	79.53	37.09	46.63	71.64	59.58	162.6	10.94	22.44	83.17	36.64	44.06
109.35	88.13	209.85	10.08	25.84	80.6	42	52.11	23.22	19.3	41.01	3.61	21.76	83.15	47.07	56.61	113.08	24	193.06	15.15	32.72	21.22	12.43	58.57	71.23	37.38	141.14	7.9	39.44	52.47	26.48	50.46
67.07	23.57	160.68	13.07	28.53	35.14	14.67	41.74	118.9	108.13	243.61	13.41	24.48	90.94	44.39	48.81	30.48	18.2	84.88	4.48	35.36	59.71	21.44	35.91	101.42	60.61	230.55	14.52	28.2	59.76	26.29	43.99
105.71	88.91	207.01	13.38	14.96	84.11	42.95	51.07	116.66	11.18	197.6	10.57	39.89	9.58	5.66	59.04	119.37	4.26	300.17	17.17	47.17	3.56	1.42	39.77	99.89	84.8	206.95	11.63	21.37	84.89	40.98	48.27
93.58	73.96	162.31	11.29	18.36	79.04	45.57	57.65	95.25	11.31	203.09	7.21	46.92	11.88	5.57	46.9	43.04	16.02	90.55	7.7	24.22	37.22	17.69	47.53	79.55	15.41	175.5	12.59	20.4	19.37	8.78	45.33
79.53	17.74	163.08	8.25	49.37	22.3	10.88	48.77	45.36	36.9	114.81	8.99	17	81.36	32.14	39.5	83.49	68.79	159.41	11.5	21.08	82.4	43.16	52.38	115.58	105.08	219.37	15.37	13.92	90.92	47.9	52.69
30.33	13.39	81.56	5.4	44.2	44.16	16.42	37.19	111.98	85.17	204.84	10.87	19.23	76.06	41.58	54.67	136.94	81.98	342.73	25.23	25.05	59.86	23.92	39.96	63.45	22.58	134.18	12.89	33.01	35.58	16.83	47.29
73.91	25.66	173.41	11.3	32.33	34.71	14.8	42.62	51.12	29.34	129.7	8.78	14.28	57.38	22.62	39.42	191.19	27.66	383.22	19.93	50.1	14.47	7.22	49.89	126.3	98.84	254.55	29.19	35.9	78.26	38.83	49.62
84.65	77.51	165.79	13.31	23.94	91.56	46.75	51.06	86.03	77.36	162.06	12.35	25.74	89.92	47.73	53.09	85.19	51.33	193.85	11.66	34	60.26	26.48	43.95	28.07	14.68	69.58	4.1	36.45	52.29	21.1	40.35
68.6	36.37	157.83	14.45	21.08	53.02	23.05	43.46	106.58	88.22	201.36	11.22	27.46	82.77	43.81	52.93	24.04	16.69	71.18	6.24	49.28	69.43	23.45	33.77	114.85	22.08	169.32	14.74	16.9	19.22	13.04	67.83
75.11	54.36	162.12	12.4	25.65	72.38	33.53	46.33	110.47	84.97	265.29	18.06	23.12	76.92	32.03	41.64	69.28	17.65	146.93	7.47	61.25	25.48	12.01	47.15	30.56	14.04	80.83	8.17	23.12	45.95	17.37	37.8
102.58	77.39	181.45	10.72	21.89	75.44	42.65	56.53	98.41	77.93	186.16	12.28	23.12	79.19	41.86	52.86	143	119.46	303.68	18.57	26.52	83.54	39.34	47.09	31.44	10.91	86.29	6.97	38.27	34.71	12.65	36.43
113.87	100.93	164.14	10.69	23.23	88.64	61.49	69.37	61.86	45.61	132.35	8.43	28.2	73.74	34.46	46.74	55.15	39.76	153.69	12.61	13.76	72.08	25.87	35.89	48.2	18.65	111.17	10.21	50.21	38.69	16.78	43.36
71.5	25.71	156.2	10.5	24.35	35.96	16.46	45.78	12.03	8.55	32.56	3.29	24.48	71.06	26.26	36.96	79	39.88	121.54	16.24	16.51	50.48	32.81	65	143.52	129.82	255.26	15.13	22.27	90.45	50.86	56.22
85.31	54.78	174.67	12.5	44.35	64.21	31.36	48.84	163.97	147.22	280.59	17.82	29.92	89.78	52.47	58.44	83.66	76.11	182.95	12.53	21.82	90.98	41.6	45.73	153.23	128.13	277.27	21.66	25.16	83.62	46.21	55.26
132.65	127.65	172.59	12.21	15.17	96.23	73.96	76.86	100.19	95.06	182.84	12.13	25.84	94.88	51.99	54.8	50.38	20.63	108.27	16.46	55.76	40.96	19.06	46.53	133.98	95.99	277.9	15.82	23.12	71.64	34.54	48.21
95.3	86.01	175.79	8.95	23.27	90.25	48.93	54.22	98.91	87.13	185.3	12.34	29.57	88.09	47.02	53.38	127.66	103.69	255.84	13.64	28.89	81.22	40.53	49.9	137.15	125.98	267.02	21.44	15.96	91.85	47.18	51.37
61.58	12.86	127.8	8.02	52	20.89	10.07	48.19	110.53	42.15	212.77	12.54	31.03	38.14	19.81	51.95	113.43	76.69	230.21	24.01	21.76	67.61	33.31	49.27	96.76	87.18	192.8	11.77	14.28	90.1	45.22	50.19
117.6	108.04	205.56	12.87	23.12	91.87	52.56	57.21	38.35	8.37	66.25	5.22	44.69	21.82	12.63	57.89	41.9	22.36	76.23	6.07	30.6	53.36	29.33	54.96	55.29	15.31	73.96	5.64	27.51	27.69	20.7	74.75
101.71	78.71	206.12	10.51	29.92	77.39	38.19	49.35	32.82	18.67	83.92	6.23	23.94	56.89	22.25	39.11	43	30.05	143.97	10.65	36.04	69.89	20.87	29.87	55.29	20.2	103.61	9.27	40.36	36.53	19.49	53.37
93.48	79.97	165.83	10.38	25.78	85.56	48.23	56.37	53.53	27.73	153.1	12.93	26.52	51.81	18.11	34.96	74.35	58.55	125.95	8.35	22.96	78.75	46.49	59.03	88.99	31.28	228.06	18.12	45.4	35.15	13.71	39.02
104.12	86.27	202.18	13.53	19.04	82.85	42.67	51.5	57.91	35.43	117.35	10.82	38.76	61.19	30.2	49.35	51.2	42.51	105.2	9.48	11.56	83.03	40.41	48.67	99.53	20.07	151.46	10.61	44.88	20.17	13.25	65.72
70.3	20.84	205.2	12.74	53.65	29.65	10.16	34.26	118.96	112.47	199.74	11.82	23.79	94.54	56.31	59.56	64.78	53.85	114.82	9.68	23.12	83.13	46.9	56.42	50.33	36.25	101.76	8.58	21.42	72.03	35.62	49.45
114.02	103.43	217.26	14.03	21.76	90.72	47.61	52.48	112.26	36.04	188.31	11.41	30.6	32.11	19.14	59.61	97	88.4	199.07	13.62	20.63	91.14	44.41	48.73	100.01	69.63	185.49	10.71	34.39	69.62	37.54	53.92
86.19	55.09	179.95	14.02	15.31	63.92	30.61	47.89	169.65	118.19	373.81	19.12	28.62	69.67	31.62	45.38	51.05	40.17	137.45	8.41	24.51	78.7	29.23	37.14	101.1	87.53	225.57	12.02	16.7	86.58	38.81	44.82
95.83	23.76	155.47	10.44	27.2	24.8	15.29	61.64	68.13	62.99	182.32	13.65	21.76	92.46	34.55	37.37	46.48	8.95	99.92	14.93	77.93	19.25	8.96	46.52	82.37	70.17	119.18	7.17	25.84	85.18	58.87	69.11
76.85	40.91	145.26	12.37	40.36	53.23	28.16	52.91	168.15	34.52	317.14	17.04	54	20.53	10.89	53.02	96.41	90.94	166.99	11.96	19.48	94.33	54.46	57.73	142.15	110.92	257.41	15.56	20.85	78.03	43.09	55.22
124.34	110.3	234.95	12.29	19.63	88.71	46.95	52.92	81.01	71.82	183.85	11.09	25.16	88.65	39.06	44.06	44.85	33.4	91.19	9.66	27.88	74.47	36.62	49.18	131.62	74.88	276.23	19.59	20.35	56.89	27.11	47.65
71.58	64.75	137.16	6.9	25.16	90.46	47.2	52.19	63.65	40.25	173.24	11.03	35.69	63.24	23.23	36.74	93.12	62.94	213.53	16.75	23.45	67.6	29.48	43.61	59.36	32.48	147.32	10.59	34.91	54.71	22.05	40.29
132.9	39.17	241.61	15.21	31.96	29.47	16.21	55	91.88	62.22	201.44	13.16	33.32	67.72	30.89	45.61	46.05	29.8	91.87	6.94	25.12	64.71	32.43	50.13	74.01	67.41	166.18	15.81	17	91.08	40.56	44.53
102.69	46.66	195.93	27.03	25.16	45.43	23.81	52.41	71.39	13.24	168.98	12.78	59.16	18.55	7.84	42.25	71.13	35.04	154.42	12.48	34.19	49.26	22.69	46.06	95.14	77.71	217.59	16.54	14.28	81.67	35.71	43.73
86.57	71.69	170.83	9.69	24.48	82.81	41.97	50.68	83.63	61.78	181.98	14.62	28.2	73.87	33.95	45.96	77.19	42.14	135.84	14.99	18.32	54.6	31.02	56.82	146.45	142	238.77	15.25	15.13	96.96	59.47	61.33
102.33	92.39	176.72	10.29	27.2	90.29	52.28	57.9	29.94	8.99	76.25	4.21	45.05	30.04	11.8	39.27	93.3	54.34	169.84	10.9	29.92	58.24	31.99	54.93	64.58	40.43	158.19	11.48	38.76	62.6	25.56	40.83
91.81	60.82	214.67	26.13	16.98	66.25	28.33	42.77	79.82	58.65	170.94	11.98	16.32	73.48	34.31	46.69	127.43	121.73	240.07	14.91	27.88	95.53	50.71	53.08	38.46	7	81.13	11.97	41.48	18.21	8.63	47.4
24.39	19.72	58.17	6.63	24.35	80.86	33.91	41.93	24.3	10.81	54.65	5.98	38.76	44.51	19.79	44.46	135.48	49.4	236.7	17.55	20.66	36.46	20.87	57.24	46.83	28.27	130.22	13.13	41.48	60.36	21.71	35.96
105.97	94.21	187.07	12.57	25.16	88.91	50.36	56.64	105.12	57.55	233.91	21.38	23.8	54.75	24.6	44.94	38.2	22.98	143.62	12.55	16.9	60.15	16	26.6	93.89	77.95	279.06	17.48	12.82	83.02	27.93	33.65
117.47	58.4	289.46	22.56	20.52	49.71	20.17	40.58	70.21	46.2	112.52	7.64	39.3	65.8	41.06	62.4	68.01	41.8	165.29	11.08	43.84	61.47	25.29	41.15	82.99	19.52	122.03	13.53	21.82	23.52	15.99	68.01
100.82	89.02	151.7	9.46	19.95	88.29	58.68	66.46	151.87	108	259.58	14.18	36.62	71.11	41.61	58.51	75.92	57.8	183.2	11.37	42.84	76.13	31.55	41.44	102.31	89.26	248.51	13.16	16.32	87.24	35.92	41.17
82.3	71.75	153.04	8.83	27.2	87.18	46.88	53.78	127.06	120.51	205.41	14.05	24.48	94.85	58.67	61.86	34.25	12.58	68.67	5.29	29.92	36.73	18.32	49.87	30.26	10.24	72.2	5.43	33.7	33.83	14.18	41.92
110.31	105.58	134.22	5.26	19.72	95.72	78.67	82.19	81.16	71.26	145.7	8.65	30.95	87.8	48.91	55.7	38.88	17.5	87.53	15.33	28.56	45.01	19.99	44.42	119.47	93.87	289.09	15.65	23.23	78.57	32.47	41.33
96.67	82.47	171.39	11.17	31.68	85.31	48.12	56.4	39.63	26.9	65.78	3.75	36.45	67.87	40.89	60.25	77.84	27.73	130.56	9.7	20.71	35.62	21.24	59.62	47.55	38.82	119.68	11.09	17	81.64	32.44	39.73
54.18	33.17	101.48	5.89	34.91	61.22	32.68	53.39	90.71	41.32	184.42	19.22	43.14	45.55	22.41	49.19	122.78	114.29	231.88	20.9	26.14	93.08	49.29	52.95	35.87	20.52	60.96	4.8	30.98	57.2	33.66	58.85
104.51	93.55	189.23	9.78	33.4	89.51	49.44	55.23	97.6	89.35	197.28	11.46	26.75	91.55	45.29	49.47	116.05	25.18	270.09	16.55	45.4	21.69	9.32	42.97	129.44	107.79	264.59	12.74	26.52	83.28	40.74	48.92
91.1	79.67	180.55	12.91	23.8	87.45	44.13	50.46	82.67	72.66	171.37	11.53	23.66	87.9	42.4	48.24	32.59	18.51	94.85	19.92	22.44	56.79	19.51	34.36	72.55	16.16	113.84	7.49	47.17	22.28	14.2	63.73
153.7	143.65	224.69	19.36	15.31	93.46	63.94	68.41	73.55	51.31	166.7	9.96	41.96	69.76	30.78	44.12	95.26	69.15	230.99	12.22	35.77	72.59	29.94	41.24	119.78	102.66	272.83	14.29	25.16	85.71	37.63	43.9
57.72	40.09	129.04	6.85	45.92	69.46	31.07	44.73	175	141.51	337.43	15.92	37.04	80.86	41.94	51.86	80.04	67.43	179.76	14.61	15.64	84.24	37.51	44.53	67.65	25.37	137.7	12.94	51.59	37.51	18.43	49.13
121.3	103.25	262.45	14.93	21.08	85.12	39.34	46.22	184.22	167.77	346.27	17.13	36.61	91.07	48.45	53.2	50.94	29.16	114.44	12.05	41.05	57.24	25.48	44.51	79.41	68.16	153.45	11.34	25.05	85.83	44.42	51.75
107.75	94.3	226.19	14.29	35.08	87.52	41.69	47.64	93.31	80.96	168.55	9.98	23.39	86.76	48.03	55.36	52.69	29.42	138.17	8.9	25.74	55.84	21.29	38.14	93.4	51.64	220.91	15.22	21.08	55.29	23.38	42.28
61.89	51.44	136.41	9.42	18.9	83.12	37.71	45.37	107.62	54.54	235.97	16.81	24.64	50.68	23.12	45.61	69.15	64.63	133.54	9.91	23.8	93.46	48.4	51.78	64.31	33.88	165.4	13.45	32.38	52.68	20.48	38.88
90.87	74.82	179.99	12.53	23.8	82.35	41.57	50.48	100.29	68.69	182.23	10.99	19.95	68.49	37.69	55.04	38.77	26.4	83.79	9.7	22.27	68.1	31.51	46.27	34.76	12.56	71.45	5.95	50.32	36.14	17.58	48.64
98.55	85.47	196.15	8.61	27.43	86.73	43.57	50.24	45.63	26.31	104.12	8.44	34.79	57.64	25.27	43.83	37.8	33.1	68.89	4.54	23.39	87.58	48.05	54.86	29.46	19.82	57.2	6.16	39.66	67.26	34.65	51.51
155.23	89.51	317.81	15.09	36.72	57.66	28.16	48.84	64.64	56.27	131.07	9.18	22.7	87.06	42.93	49.32	90.66	84.61	196.29	12.99	21.08	93.33	43.11	46.19	70.45	38.2	180.75	11.78	22.35	54.23	21.14	38.98
108.64	88.21	195.75	13.36	20.18	81.19	45.06	55.5	65.1	39.17	204.19	27.33	14.36	60.17	19.18	31.88	120.48	92.39	192.28	9.93	31.03	76.69	48.05	62.66	83.53	71.23	142.61	14.52	35.77	85.27	49.95	58.57
16.71	7.07	41.14	3.58	70.97	42.31	17.18	40.61	41.26	29.3	114.69	7.45	34.39	71.02	25.55	35.98	106.77	53.48	214.22	13.74	31.75	50.09	24.96	49.84	107.97	95.06	242.43	15.16	19.71	88.05	39.21	44.54
102.66	87.58	191.88	13.7	22.62	85.31	45.64	53.5	34.49	9.15	72.32	5.67	56.44	26.52	12.65	47.69	105.99	61.88	213.7	16.55	21.76	58.38	28.96	49.6	157.67	131.22	299.65	18.11	25.74	83.22	43.79	52.62
101.88	90.64	242.82	14.62	24.48	88.96	37.33	41.96	60.84	44.42	156.03	14.63	25.84	73.01	28.47	38.99	32.71	15.21	86.39	6.65	96.72	46.51	17.61	37.86	77.47	7.26	121.12	9.36	37.57	9.37	5.99	63.96
43.55	16.1	104.89	10.7	71.4	36.98	15.35	41.52	83	61.95	164.18	7.74	44.88	74.64	37.74	50.56	149.22	109.43	277.65	14	34.09	73.34	39.41	53.74	74.6	41.64	171.56	13.53	24.48	55.82	24.27	43.48
89.75	81.28	178.09	11.48	15.82	90.56	45.64	50.4	102.57	83.87	195.76	13.04	21.76	81.77	42.84	52.4	111.45	69.65	248.29	18.37	19.72	62.49	28.05	44.89	119.25	88.18	243.71	15.11	31.68	73.95	36.18	48.93
155.23	16.17	346.6	15.73	52.88	10.41	4.66	44.79	143.51	119.27	279.17	17.47	33.73	83.11	42.72	51.4	94.34	90.52	105.3	5.76	16.51	95.96	85.97	89.59	42.14	28.03	127.36	9.37	29.92	66.51	22.01	33.09
44.27	15.15	114.75	6.87	33.7	34.22	13.2	38.58	45.17	26.78	123.35	11.96	27.07	59.28	21.71	36.62	56.82	49.4	152.19	9.6	42.24	86.95	32.46	37.33	54.76	31.89	108.38	7.32	35.49	58.23	29.42	50.52
85.25	8.21	159.22	16.21	31.28	9.64	5.16	53.54	76.44	37.22	202.67	16.19	35.36	48.69	18.36	37.72	155.27	112.45	317.48	14.56	31.55	72.42	35.42	48.91	133.8	8.64	198.46	15.1	23.94	6.46	4.35	67.42
124.41	107.74	211.42	10.95	24.76	86.6	50.96	58.85	70.57	62.19	114.33	8.59	25.34	88.13	54.4	61.72	102.06	96.54	212.07	13.65	25.05	94.6	45.52	48.12	107.4	61.78	214.52	17.72	30.26	57.52	28.8	50.07
114.03	97.18	185.01	12.49	23.8	85.22	52.53	61.64	73.92	39.78	129.34	9.39	26.75	53.81	30.76	57.15	86.84	59.56	151.36	7.81	37.57	68.59	39.35	57.37	120.7	107.7	240.07	12.79	22.01	89.23	44.86	50.28
96.99	69.62	191.93	10.6	40.36	71.78	36.27	50.53	96.29	67.3	235.11	13.38	33.01	69.89	28.63	40.96	64.6	34.61	163.82	11.35	25.84	53.57	21.13	39.44	119.61	113.9	256.76	15.12	21.76	95.23	44.36	46.58
99.77	85.49	182.52	16.69	15.67	85.69	46.84	54.66	64.24	27.4	108.23	10.28	33.32	42.65	25.31	59.36	80.52	31.24	171.02	22.19	40.36	38.8	18.27	47.08	65.76	46.36	123.09	14.52	15.64	70.49	37.66	53.42
138	110.31	242.55	13.25	23.6	79.93	45.48	56.89	57.37	41.46	98	7.05	25.74	72.27	42.31	58.55	58.81	23.22	115.18	17.16	20.66	39.48	20.16	51.06	126.05	113.5	261.03	16.91	21.37	90.04	43.48	48.29
104.63	96.16	188.3	10.91	33.14	91.9	51.06	55.56	97.66	90.8	168.3	10.2	28.53	92.98	53.95	58.03	65.14	27.42	193.9	12.66	27.2	42.09	14.14	33.59	88.25	78.13	178.97	17.58	30.26	88.53	43.66	49.31
193.46	110.78	377.36	17.18	26.02	57.26	29.36	51.27	107.85	96.99	195.39	10.65	33.4	89.93	49.64	55.2	69.57	49.59	126.93	12.1	20.4	71.27	39.07	54.81	129.32	104.97	211.96	9.48	33.7	81.17	49.52	61.01
61.3	42.95	125.88	12.62	16.19	70.06	34.12	48.7	98.26	84.39	183.46	16.95	27.47	85.88	46	53.56	77.46	36.93	147.75	12.46	43.65	47.67	24.99	52.43	100.63	89.5	229.53	16.18	21.08	88.94	39	43.84
114.93	105.83	172.17	6.45	29.31	92.08	61.47	66.75	54.34	14.96	109.3	21.2	37.57	27.53	13.69	49.72	57.53	33.9	130.82	14.36	48.71	58.93	25.91	43.97	35.8	16.7	67.3	5.95	40.12	46.65	24.81	53.19
82.7	62.46	160.89	11.7	16.32	75.52	38.82	51.41	120.97	95.07	252.36	13.55	33.01	78.59	37.67	47.93	85.45	20.7	189.03	13.86	38.01	24.23	10.95	45.2	159.81	131.97	292.97	13.29	25.84	82.58	45.05	54.55
98.02	89.98	179.81	10.3	23.12	91.79	50.04	54.51	100.59	93.07	199.31	10.26	35.75	92.52	46.69	50.47	38.51	4.47	63.5	5.78	38.93	11.6	7.04	60.64	128.38	119.51	242.63	13.82	26.82	93.1	49.26	52.91
103.82	94.53	192.79	14.35	23.23	91.06	49.03	53.85	126.3	90.63	239.32	13.33	29.92	71.76	37.87	52.78	56.06	43.07	120.64	6.44	40.12	76.83	35.7	46.47	46.42	27.25	74.26	9.08	23.8	58.7	36.69	62.5
46.54	13.35	77.15	9.77	40.6	28.68	17.3	60.32	88.85	78.92	189.37	11.12	27.07	88.82	41.67	46.92	60.47	48.69	155.52	12.47	15.86	80.51	31.31	38.88	53.49	42.51	160.61	9.3	27.2	79.48	26.47	33.3
57.29	42.81	109.59	8.49	16.7	74.72	39.06	52.28	57.95	14.56	120.82	9.81	28.45	25.12	12.05	47.97	115.25	19.49	180.89	12.84	38.96	16.91	10.78	63.71	65.68	45.24	165.93	8.77	27.2	68.88	27.26	39.58
114.21	98.35	207.18	10.1	23.8	86.11	47.47	55.13	82.98	53.62	160.49	8.49	38.27	64.61	33.41	51.7	106.12	58.16	234.57	17.44	28.2	54.81	24.79	45.24	140.57	100.4	334.19	16.53	26.24	71.42	30.04	42.06
105.09	92.46	209.13	11.6	27.2	87.98	44.21	50.25	95.33	69.57	187.34	13.06	33.32	72.98	37.14	50.89	110.67	91.12	186.81	10.78	38.52	82.33	48.78	59.24	38.97	26.83	112.02	9.49	24.51	68.85	23.95	34.79
79.3	17.54	168.3	8.74	53.75	22.11	10.42	47.12	13.38	5.44	36.13	6.5	126.33	40.67	15.06	37.02	110.21	107.49	154.22	8.91	15.13	97.53	69.7	71.47	98.23	78.69	186.49	10.33	27.51	80.11	42.2	52.67
103.29	99.29	150.99	10.09	17	96.13	65.76	68.41	101.28	91.03	182.44	10.66	24.76	89.87	49.89	55.52	94.8	91.79	116.2	7.43	14.96	96.83	78.99	81.58	49.08	8.18	93.63	7.03	42.03	16.67	8.74	52.42
78.91	71.33	163.34	10.95	21.08	90.4	43.67	48.31	66.58	11.21	118.21	9.15	36.04	16.84	9.48	56.33	17.47	16.2	29.2	2.14	27.83	92.72	55.48	59.84	80.15	40.53	170.46	12.25	41.53	50.57	23.78	47.02
90.62	67.07	186.62	10.57	38.27	74.01	35.94	48.56	40.06	18.73	73.51	4.96	39.13	46.75	25.48	54.5	126.25	108.24	243.99	18.07	25.12	85.74	44.36	51.74	122.95	117.9	226.36	12.55	24.48	95.9	52.09	54.32
47.88	13.85	227.58	16.17	99.96	28.93	6.09	21.04	98.36	85.09	177.97	10.43	23.12	86.51	47.81	55.27	90.19	46.16	163.12	15.2	14.96	51.18	28.3	55.29	95.25	56.73	159.21	9.93	30.88	59.56	35.63	59.83
87.64	83.62	144.38	10.27	16.51	95.41	57.92	60.7	149.32	124.12	234.07	13.37	23.94	83.12	53.03	63.79	109.31	106.35	153.89	8.44	26.93	97.29	69.11	71.03	24.63	20.34	62.49	8.15	23.66	82.57	32.55	39.42
84.99	69.07	172.19	10.07	19.95	81.27	40.11	49.36	115.99	111.21	201.11	11.73	25.16	95.88	55.3	57.67	104.19	45.72	227.61	18	25.84	43.88	20.09	45.78	79.32	73.58	141.58	8.23	21.58	92.77	51.97	56.03
77.82	66.34	130.28	7.75	25.84	85.26	50.92	59.73	98.06	87.78	193.68	14.64	21.37	89.51	45.32	50.63	45.25	10.39	172.02	9.07	40.8	22.97	6.04	26.3	67.41	48.7	125.64	10.72	23.79	72.25	38.77	53.65
71.07	57.34	166.8	15.29	25.02	80.68	34.38	42.61	120.61	28.98	278.04	17.14	31.28	24.03	10.42	43.38	94.69	78.08	211.57	13.8	21.76	82.46	36.9	44.76	60.15	26.43	111.14	10.52	33.16	43.94	23.78	54.12
113.24	91.65	240.56	14.81	31.72	80.94	38.1	47.07	139.29	76.04	321	20.18	23.79	54.59	23.69	43.39	61.28	22.64	120.92	10.01	41.27	36.94	18.72	50.68	152.23	127.54	280.45	14.21	36.88	83.78	45.48	54.28
101.26	38.97	182.25	18.75	23.8	38.48	21.38	55.56	37.97	16	84.84	6.4	42.84	42.14	18.86	44.75	97.79	89.97	178.4	8.37	31.64	92	50.43	54.81	114.11	81.51	243.18	13.86	31.96	71.43	33.52	46.93
103.26	98.68	166.28	13.57	11.56	95.56	59.34	62.1	69.43	30.18	154.63	15.27	15.67	43.47	19.52	44.9	61.53	26.5	154.85	11.13	45.23	43.07	17.12	39.74	53.85	23.7	127.31	9.37	26.82	44	18.61	42.3
59.65	49.13	112.27	5.74	35.62	82.37	43.76	53.13	96.97	69.22	187.03	20.19	40.8	71.38	37.01	51.85	119.45	101.63	254.95	18.04	15.64	85.08	39.86	46.85	98.61	47.77	180.22	14.19	23.51	48.44	26.51	54.72
100.13	87.1	162.99	10.02	16.88	86.99	53.44	61.43	79	73.14	169.84	11.33	23.12	92.58	43.06	46.52	69.36	41.61	131.8	8.4	30.26	59.99	31.57	52.63	102.19	75.15	202.72	14.8	28.53	73.53	37.07	50.41
109.57	101.15	174.4	14.23	22.96	92.32	58	62.82	92.26	47.76	202.33	10.45	40.8	51.77	23.61	45.6	71.65	63.89	127.62	9.77	20.4	89.17	50.06	56.14	76.65	49.15	190.49	11.07	51.68	64.12	25.8	40.24
17.09	9.55	42.55	2.72	35.03	55.86	22.44	40.16	92.56	71.04	147.46	11.83	18.57	76.75	48.18	62.77	75.59	59.47	169.07	10.26	13.6	78.67	35.17	44.71	70.93	36.96	185.08	14.59	25.45	52.12	19.97	38.32
106.65	89.94	201.8	14.98	28.89	84.34	44.57	52.85	78.63	69.18	195.13	13.5	19.72	87.98	35.45	40.3	48.67	31.83	161.75	13.84	49.28	65.4	19.68	30.09	13.66	7.9	37.01	3.33	64.01	57.82	21.35	36.92
117.67	95.37	198.05	9.88	34.79	81.05	48.15	59.41	51.16	32.92	128.66	11.17	15.64	64.35	25.59	39.77	127.19	97.76	193.97	11.47	37.83	76.86	50.4	65.57	123.88	117.44	265.3	12.83	21.76	94.8	44.27	46.69
53.53	30.66	114.66	7.48	40.58	57.27	26.74	46.69	95.91	77.64	194.1	14.34	24.48	80.95	40	49.41	21.32	11.49	40.3	15.61	326.39	53.92	28.52	52.89	28.18	20.64	60.46	5.84	53.04	73.25	34.14	46.61
95.84	83.96	193.74	11.37	32.64	87.6	43.34	49.47	120.67	14.46	185.68	17.44	32.7	11.98	7.79	64.99	49.9	34.03	126.62	8.46	39.89	68.21	26.88	39.41	135.66	115.17	332.95	20.99	16.9	84.89	34.59	40.75
120.62	109.62	215.8	15.78	23.12	90.88	50.8	55.89	143	63.61	346.48	27.2	24.93	44.48	18.36	41.27	87.04	50.84	182.49	11.01	32.7	58.41	27.86	47.7	130.04	18.49	263.68	15.18	35.9	14.22	7.01	49.32
87.29	52.76	189.9	9.21	39.54	60.44	27.78	45.97	65.19	6.22	124.28	7.72	46.08	9.54	5	52.45	70.12	37.79	171.82	11.77	21.57	53.9	22	40.81	106.11	82.98	247.52	16.9	29.92	78.2	33.53	42.87
86.78	24.69	153.15	11.82	19.04	28.45	16.12	56.66	64.13	46.72	119.16	13.82	26.52	72.85	39.21	53.82	24.18	16.82	35.05	13.87	254.31	69.58	48	68.98	26.54	3.53	41.21	2.43	25.05	13.28	8.55	64.39
112.78	99.57	212.66	14.84	22.44	88.28	46.82	53.04	97.49	86.15	148.07	8.72	22.8	88.37	58.18	65.84	25.55	19.13	47.15	15.01	83.91	74.85	40.57	54.2	109.98	93.39	158.08	13.99	27.51	84.91	59.07	69.57
62.14	19.27	141.48	8.53	34.09	31	13.62	43.92	102.09	86.5	200.35	9.77	29.39	84.73	43.18	50.96	135.1	46.27	248.49	16.13	41.05	34.25	18.62	54.37	140.57	79.16	295.02	19.35	18.36	56.32	26.83	47.65
174.34	167.34	221.41	15.05	22.7	95.98	75.58	78.74	151.93	148.9	191.78	9.49	14.28	98	77.64	79.22	68.01	5.17	137.72	17.07	23.8	7.6	3.75	49.38	141.92	140.62	180.85	7.96	19.72	99.09	77.76	78.47
100.7	93.19	181.53	11.16	25.16	92.55	51.34	55.47	90.52	39.05	217.12	12.14	46.62	43.13	17.98	41.69	62.34	3.95	186.57	12.97	44.02	6.34	2.12	33.41	38.53	22.44	83.7	6.92	19.72	58.23	26.81	46.04
50.16	20.05	70.62	4.78	39.66	39.96	28.38	71.03	132.2	110.86	250.52	14.82	27.78	83.86	44.25	52.77	26.27	25.45	40.86	2.15	25.49	96.88	62.29	64.29	84.71	64.55	142.13	7.58	23.07	76.2	45.42	59.6
123.04	83.43	228.33	17.26	29.06	67.81	36.54	53.89	104.71	93.79	189.75	11.49	27.51	89.57	49.43	55.18	63.89	26.8	188.62	12.55	58.48	41.95	14.21	33.87	186.53	183.58	211.72	8.08	17	98.42	86.71	88.1
113.82	90.15	203.82	12.69	19.56	79.2	44.23	55.84	46.97	27.18	118.12	9.73	20.9	57.86	23.01	39.76	88.32	67.8	177.73	10.25	21.91	76.76	38.15	49.69	65.23	26.59	163.21	11.29	16.19	40.76	16.29	39.96
84.44	81.24	142.02	6.41	21.45	96.2	57.2	59.46	156.29	151.34	166.68	5.54	23.66	96.83	90.8	93.77	74.05	58.81	156.5	9.65	22.44	79.43	37.58	47.31	56.81	45.22	138.51	14.68	16.32	79.6	32.65	41.02
89	78.44	163.91	11.23	13.6	88.13	47.86	54.3	56.18	8.49	116.69	6.54	67.58	15.11	7.28	48.15	54.37	10.03	139.38	7.3	65.28	18.46	7.2	39.01	94.95	15.52	188.02	15.35	32.33	16.34	8.25	50.5
123.69	96.2	204.74	13.06	22.08	77.78	46.99	60.41	119.76	96.74	230.7	13.24	24.48	80.78	41.94	51.91	69.86	55.46	134.12	11.18	22.44	79.39	41.35	52.09	33.54	17.96	94.28	6.39	23.12	53.56	19.05	35.57
110.55	105.36	164.54	8.66	24.38	95.3	64.03	67.19	98.62	94.66	150.49	9.77	17	95.98	62.9	65.54	137.56	108.22	201.5	11.21	19.72	78.67	53.71	68.27	94.56	74.5	183.77	16.3	21.63	78.79	40.54	51.46
94.27	72.42	152.05	12.1	16.88	76.82	47.63	62	55.89	39.1	114.14	11.13	14.44	69.96	34.26	48.97	89.86	69.48	218.76	13.96	22.7	77.31	31.76	41.08	100.87	90.41	172.15	13.26	22.44	89.63	52.52	58.59
51.6	37.23	88.11	4.74	26.6	72.15	42.25	58.56	93.52	62.6	185	14.49	39.42	66.94	33.84	50.55	117.67	104.96	209.72	10.39	34.49	89.19	50.05	56.11	98.39	50.28	197.71	20.37	21.42	51.1	25.43	49.77
69.86	35.33	176.22	16.31	41.98	50.58	20.05	39.64	113.48	91.87	244.08	20.85	25.84	80.96	37.64	46.49	132.6	62.72	265.62	22.25	21.76	47.3	23.61	49.92	88.19	74.73	185.3	11.82	17.95	84.75	40.33	47.59
96.97	52.91	178.57	15.48	31.72	54.56	29.63	54.3	34.51	21.92	122.19	6.72	44.2	63.51	17.94	28.24	79.14	64.46	108.2	6.92	34.19	81.46	59.58	73.14	97.58	77.21	216.82	25.05	23.66	79.13	35.61	45.01
70.64	61.12	161.02	10.52	22.27	86.53	37.96	43.87	65.67	34.21	141.25	9.81	36.72	52.1	24.22	46.49	192.97	138.33	331.67	15.71	37.79	71.69	41.71	58.18	76.02	30.71	148.81	11.31	35.03	40.4	20.64	51.08
90.26	71.88	146.28	10.7	18.79	79.64	49.14	61.7	207.87	207.26	220.33	7.58	24.48	99.71	94.07	94.34	45.02	24.08	71.99	4.33	34.19	53.48	33.44	62.54	77.68	42.19	197.63	14.88	15.67	54.31	21.35	39.31
81.06	29.07	167.23	10.54	33.09	35.86	17.38	48.47	98.64	80.64	217.74	17.05	21.89	81.76	37.04	45.3	85.66	23.73	166.31	11.92	22.01	27.7	14.27	51.5	61.19	34.64	134.25	10.46	34.09	56.62	25.8	45.58
110.59	98.7	186.44	10.99	18.79	89.24	52.94	59.32	56.7	18.37	113.66	8.04	24.48	32.4	16.16	49.89	133.86	82.13	283.24	15.08	36.72	61.35	29	47.26	113.22	107.24	232.72	17.29	19.72	94.72	46.08	48.65
98.4	70.34	216.81	19.62	26.52	71.48	32.44	45.39	62.94	58.27	114.64	7.19	23.39	92.57	50.83	54.91	48.9	21.78	147.69	7.96	38.96	44.53	14.74	33.11	76.22	9.88	190.25	15.96	21.12	12.96	5.19	40.06
31.86	18.44	68.35	6.04	25.45	57.88	26.98	46.62	95.59	84.88	237.74	15.38	25.49	88.8	35.7	40.21	62.9	57.95	132.27	12.02	22.44	92.12	43.81	47.56	14.43	4.67	33.79	1.95	48.96	32.33	13.8	42.71
56.68	35.59	107.99	5.98	40.12	62.79	32.96	52.49	100.6	89.25	194.77	15.71	24.93	88.72	45.83	51.65	134.26	113.72	330.87	27.86	16.97	84.7	34.37	40.58	138.23	84.28	256.86	22.34	26.82	60.97	32.81	53.82
89.89	83.88	162.07	10.87	24.48	93.31	51.76	55.46	81.23	54.82	195.47	16.36	27.2	67.48	28.04	41.55	115.76	109.12	242.65	14.75	16.51	94.26	44.97	47.71	78.46	60.76	162.68	12.52	23.8	77.44	37.35	48.23
94.37	32.55	185.43	17.04	13.6	34.49	17.55	50.89	18.58	11.24	55.98	3.54	27.2	60.48	20.08	33.19	56.94	44.85	106.96	6.06	27.2	78.77	41.93	53.24	123.3	90.49	270.32	15.93	19.48	73.39	33.47	45.61
120.71	105.88	193.46	25.23	22.44	87.71	54.73	62.4	55.35	4.82	113.62	11.2	61.88	8.7	4.24	48.72	80.31	70.7	170.83	12.41	19.04	88.03	41.39	47.01	63.2	45.28	134	12.32	30.95	71.65	33.79	47.16
79.55	55.61	199.09	12.75	30.27	69.91	27.93	39.96	129.2	110.4	244.14	16.81	22.09	85.45	45.22	52.92	54.26	33.39	151.45	9.19	49.52	61.53	22.05	35.83	39.99	29.21	80.45	9.47	29.22	73.03	36.31	49.71
54.2	19.52	80.04	11.3	18.79	36.01	24.38	67.72	56.14	34.33	136	12.44	17	61.16	25.25	41.28	41.92	26.61	75.84	4.35	36.72	63.49	35.09	55.27	63.99	28.74	136.62	9.52	40.36	44.92	21.04	46.83
90.94	76.87	156.23	9.05	24.48	84.52	49.2	58.21	82.84	76.37	149.25	8.63	23.66	92.19	51.16	55.5	119.31	64.77	263.02	22.55	20.4	54.28	24.63	45.36	22.89	15.75	49.28	3.41	23.8	68.79	31.96	46.46
89.32	77.66	160.98	11.33	22.44	86.94	48.24	55.48	134.3	110.8	256.52	20.06	29.5	82.5	43.19	52.36	147.22	136.1	257.03	12.06	25.84	92.45	52.95	57.28	97.59	82.58	179.95	10.81	28.53	84.63	45.89	54.23
56.1	23.92	100.76	4.32	35.2	42.63	23.74	55.68	94.05	78.71	183.62	13.88	24.35	83.68	42.86	51.22	52.98	29.21	99.2	10.53	28.46	55.13	29.45	53.41	70.28	44.83	139.45	10.93	60.53	63.78	32.15	50.4
87.81	75.51	168.97	9.93	24.48	85.99	44.69	51.97	100.47	82.07	208.2	10.36	35.08	81.68	39.42	48.26	93.55	35.76	205.42	10.34	44.35	38.22	17.41	45.54	108.32	92.31	205.08	12.17	31.31	85.21	45.01	52.82
107.11	103.22	144.06	10.32	14.96	96.37	71.65	74.35	123.38	107.18	195.57	9.77	24.93	86.87	54.81	63.09	51.39	33.64	95.83	6.89	39.42	65.46	35.1	53.62	104.65	95.63	227.07	17.2	29.57	91.38	42.12	46.09
86.6	75.79	186.78	10.96	25.16	87.52	40.58	46.37	51.42	18.17	89.78	19.2	151.69	35.33	20.24	57.27	144.55	108.08	257.77	17.91	27.88	74.77	41.93	56.08	52.6	36.72	98.32	7.81	15.67	69.81	37.35	53.5
60.75	20.72	200.16	16.63	40.39	34.11	10.35	30.35	115.02	96.64	195.91	12.31	19.54	84.02	49.33	58.71	75.56	14.49	164.09	15.28	27.88	19.18	8.83	46.05	44.67	22.9	80.03	9.73	20.4	51.26	28.61	55.82
70.14	35.56	122.32	13.38	34.5	50.7	29.07	57.34	109.95	62.32	209.07	15	46.46	56.68	29.81	52.59	80.18	61.34	152.93	16.2	16.32	76.51	40.11	52.43	81.19	26.2	145.72	9	41.75	32.27	17.98	55.72
90.65	82.85	173.14	9.62	19.95	91.4	47.85	52.36	86.93	78.39	164.09	14.19	21.76	90.17	47.77	52.98	60.44	27.14	156.19	9.54	35.77	44.91	17.38	38.7	73.46	71.09	81.48	3	30.37	96.77	87.25	90.16
42.11	12.53	139.61	7.6	42.16	29.74	8.97	30.16	65.16	51.03	163.69	10.86	28.16	78.32	31.17	39.81	73.28	30.46	139.57	8.25	37.31	41.56	21.82	52.5	77.29	26.24	183.8	9.43	41.75	33.95	14.28	42.05
32.4	10.65	87.65	8.86	36.45	32.86	12.15	36.96	107.39	100.74	175.81	12.04	21.67	93.81	57.3	61.08	52.6	29.28	75.4	4.82	24.48	55.68	38.84	69.76	115.88	104.7	249.49	20.77	21.76	90.35	41.97	46.45
98.57	92.35	155.3	7.98	32.64	93.69	59.46	63.47	105.3	85.16	185.93	12.46	23.66	80.88	45.8	56.63	76.17	48.99	151.83	12.16	21.16	64.32	32.27	50.17	165.54	135.42	334.06	17.92	28.53	81.8	40.54	49.55
68.9	9.15	163.5	12.63	146.88	13.27	5.59	42.14	28.45	7.37	81.77	7.65	40.12	25.9	9.01	34.79	124.83	110.32	208.48	13.19	38.89	88.38	52.92	59.88	152.82	123.55	311.5	14.71	28.56	80.85	39.66	49.06
83.71	47.69	183.88	11.53	32.11	56.97	25.94	45.53	119.71	103.66	231.57	15.66	23.12	86.6	44.77	51.69	102.98	94.24	181.37	10.79	25.74	91.51	51.96	56.78	76.03	48.4	194.27	23.98	25.16	63.65	24.91	39.14
72.22	36.32	153	13.55	47.31	50.29	23.74	47.2	111.18	105.78	194.65	8.52	29.92	95.14	54.34	57.12	124.74	110.35	271.07	16.89	25.24	88.46	40.71	46.02	79.49	20.03	128.26	10.45	40.58	25.2	15.62	61.97
85.69	72.51	172.62	9.6	28.89	84.62	42.01	49.64	101.36	61.99	190.63	10.7	31.64	61.16	32.52	53.17	114.14	24.89	197.65	10.91	33.7	21.81	12.59	57.75	87.75	75.3	192.81	10.96	24.35	85.81	39.05	45.51
104.09	27.32	153.23	10.37	25.84	26.25	17.83	67.93	67.39	53.03	111.47	9.55	25.05	78.69	47.58	60.46	54.29	40.53	120.27	6.86	35.08	74.65	33.7	45.14	90.65	73.85	190.78	12.8	27.88	81.46	38.71	47.52
69.08	21.62	133.06	10.28	23.8	31.29	16.25	51.92	151.28	146.99	311.28	17.32	24.48	97.17	47.22	48.6	83.09	37.18	153.79	12.18	40.12	44.75	24.18	54.03	66.15	51.29	142.26	9.66	24.48	77.53	36.05	46.5
13.94	10.33	37.26	3.32	16.95	74.08	27.71	37.41	24.7	7.68	47.63	5.5	19.47	31.1	16.13	51.86	45.34	39.77	61.45	3.54	23.12	87.71	64.71	73.77	93.3	82.96	190.79	11.59	16.48	88.91	43.48	48.9
60.5	47.11	140.57	8.99	20.87	77.87	33.52	43.04	77.87	70.53	155.48	9.16	32.01	90.57	45.36	50.09	87.74	57.18	196.51	13.88	19.63	65.17	29.1	44.65	115.42	90.38	259.08	14.5	26.52	78.3	34.88	44.55
63.42	10.22	87.41	9.98	28.56	16.11	11.69	72.56	133	76.8	321.62	20.76	25.16	57.74	23.88	41.35	42.37	26.73	121.47	11.98	29.57	63.08	22	34.88	138.69	116.33	250.09	13.89	33.86	83.88	46.52	55.46
104.35	100.27	191.4	10.92	17.7	96.09	52.39	54.52	21.55	15.85	45.53	3.11	38.52	73.55	34.82	47.34	81.89	35.88	124.67	10.11	20.4	43.81	28.78	65.69	63.07	38.03	135.89	13.62	26.14	60.3	27.98	46.41
74.67	43.41	177.7	13.29	42.64	58.14	24.43	42.02	53.44	29.89	90.01	5.51	26.93	55.93	33.2	59.37	55.35	15.35	126.73	8.21	39.41	27.73	12.11	43.67	80.21	72.97	191.54	12.71	11.69	90.97	38.09	41.88
108.61	29.38	167.15	14.18	25.74	27.05	17.58	64.98	92.31	82.88	174.77	7.59	33.66	89.78	47.42	52.82	95.52	29.72	195.99	19.5	27.46	31.11	15.16	48.73	139.48	124.02	257.08	11.83	28.89	88.92	48.24	54.26
96.61	90.38	162.46	10.41	26.52	93.56	55.63	59.46	67.47	14.36	135.61	10.33	34	21.28	10.59	49.75	67.88	43.62	140.75	11.12	47.87	64.26	30.99	48.23	125.05	34.46	214.9	16.28	24.93	27.56	16.03	58.19
101.28	91.03	188.35	9.9	24.07	89.87	48.33	53.78	61.23	11.97	124.09	10.68	43.33	19.55	9.64	49.34	30.52	12.41	71.15	7.26	30.26	40.67	17.44	42.89	58.94	31.73	104.11	8.16	22.85	53.84	30.48	56.62
87.63	16.29	154.98	10.56	41.27	18.59	10.51	56.54	125.62	120.85	151.47	7.47	23.71	96.21	79.79	82.93	87.38	63.39	176.35	10.64	29.92	72.55	35.95	49.55	47.12	17.63	115.7	16.6	7.57	37.42	15.24	40.72
37.68	30.15	57.5	4.22	25.84	80.03	52.44	65.53	73.54	47.65	183.61	10.98	34.39	64.79	25.95	40.05	39.34	11.36	86.39	8.28	44.88	28.87	13.15	45.54	62.36	45.55	125.15	9.87	22.44	73.05	36.4	49.83
131.9	105.69	222.79	13.03	20.87	80.13	47.44	59.2	82.88	73.14	156.51	10.83	22.01	88.25	46.73	52.96	38.48	11.15	87.54	8.17	34	28.98	12.74	43.96	64.53	46.98	129.1	7.66	35.9	72.8	36.39	49.98
106.3	95.47	195.39	9.85	34.68	89.82	48.86	54.4	99.96	50.72	176.37	17.04	24.48	50.74	28.75	56.67	121.42	104.64	224.81	15.48	22.01	86.18	46.55	54.01	126.5	82.38	274.49	16.71	19.04	65.12	30.01	46.08
128.97	123.47	146.87	7.1	16.8	95.73	84.06	87.81	75.98	72.35	142.64	8.69	16.32	95.22	50.72	53.26	91.44	26	187.13	14.09	44.02	28.44	13.9	48.86	66.18	51.21	128.32	9.67	25.39	77.38	39.91	51.57
32.18	6.33	65.94	6.85	42.19	19.67	9.6	48.8	81.59	50.13	147.08	14.09	258.14	61.44	34.08	55.48	58.09	20.55	159.68	11	12.52	35.37	12.87	36.38	75.08	52.75	144.97	14.17	21.37	70.26	36.39	51.79
89.4	80.85	147.39	11.03	20.4	90.43	54.85	60.66	94.01	59.12	195.11	13.57	27.2	62.88	30.3	48.18	102.14	93.21	206.76	11.49	41.96	91.25	45.08	49.4	160.54	136.72	294.47	16.66	23.8	85.17	46.43	54.52
78.9	70.39	171.87	9.17	35.36	89.21	40.95	45.91	80.89	61.07	197.74	9.91	42.01	75.5	30.88	40.91	49.09	34.36	113.24	10.67	14.96	70	30.34	43.35	81.92	23.76	138.73	10.98	42.16	29.01	17.13	59.05
27.47	21.06	55.35	3.49	37.01	76.66	38.04	49.62	89.13	73.9	168.05	14.22	31.96	82.91	43.97	53.03	132.74	109.12	253.63	12.87	31.91	82.21	43.02	52.34	64.52	46.89	113.16	8.98	27.51	72.68	41.44	57.02
80.82	35.73	138.64	9.12	23.12	44.21	25.78	58.3	58.65	40	158.81	12.76	22.94	68.2	25.19	36.93	102.87	100.19	129.58	9.35	17.88	97.39	77.32	79.39	111.08	68.74	252.84	19.67	21.12	61.88	27.19	43.93
47.38	30.19	133.42	12.12	25.93	63.71	22.62	35.51	147.45	21.84	340.85	26.29	21.57	14.81	6.41	43.26	53.2	27.29	132.02	7.36	47.6	51.29	20.67	40.3	89.95	74.93	189.37	13.47	22.44	83.3	39.57	47.5
89.1	79.98	181.33	10.34	29.24	89.77	44.11	49.13	72.7	63.86	138.04	8.29	22.16	87.84	46.26	52.66	13.27	9.89	32.85	2.52	38.97	74.52	30.09	40.38	87.61	9.08	174.26	23.65	88.37	10.37	5.21	50.27
93.11	21.59	187.45	13.61	38.89	23.19	11.52	49.67	47.49	15.01	109.12	7.25	47.87	31.61	13.76	43.53	75.14	6.66	141.11	8.98	40.13	8.87	4.72	53.25	39.19	7.09	76.38	4.71	31.31	18.08	9.28	51.31
100.29	89.11	194.62	13.3	28.56	88.86	45.79	51.53	80.48	72.97	182.8	10.95	25.84	90.67	39.92	44.03	113.13	70.93	201.87	13.51	37.83	62.7	35.14	56.04	68.4	40.01	168.08	18.18	26.14	58.49	23.8	40.7
95.33	72.88	186.65	12.04	23.12	76.45	39.05	51.07	74.53	52.83	140.46	9.45	20.4	70.89	37.61	53.06	127.67	77.7	244.55	17.05	31.64	60.86	31.77	52.21	148.81	110.2	314	19.08	26.18	74.05	35.09	47.39
130.41	63.88	199.4	12.55	32.74	48.98	32.03	65.4	74.05	52.13	160.59	17.92	40.87	70.4	32.46	46.11	71.66	64.51	165.75	11.43	23.94	90.02	38.92	43.24	116.9	106.84	222.13	15.41	20.42	91.39	48.1	52.63
155.44	91.7	287.01	14.62	35.49	58.99	31.95	54.16	84.31	47.17	151.99	11.93	37.31	55.95	31.03	55.47	105.73	45.33	233.9	10.65	29.24	42.87	19.38	45.2	50.17	19.99	104.6	7.23	21.08	39.84	19.11	47.97
58.04	39.55	133.1	17.91	16.7	68.15	29.72	43.61	80.42	45.99	160.26	12.48	24.81	57.19	28.7	50.18	112.5	91.47	196.2	11.55	30.6	81.31	46.62	57.34	123.47	106.24	235.47	15.63	30.6	86.04	45.12	52.44
19.79	9.97	51.35	5.04	43.83	50.4	19.42	38.54	78.44	71.28	151.66	11.4	22.44	90.87	47	51.72	162.57	157.93	184.95	11.02	15.82	97.15	85.39	87.9	78.06	57.51	165.23	11.11	19.72	73.67	34.8	47.24
64.22	39.33	111.93	17.08	37.04	61.23	35.13	57.38	109.96	28.32	223.15	32.78	16.9	25.76	12.69	49.28	137.88	125.3	234.92	11.25	28.16	90.87	53.33	58.69	129.43	55.61	304.96	17.57	37.4	42.96	18.24	42.44
39.2	19.52	66.73	3.67	53.04	49.8	29.26	58.75	96.2	26.75	149.2	8.79	38.47	27.81	17.93	64.48	61.6	51.98	86.08	4.68	22.96	84.39	60.39	71.57	111.14	102.49	174.65	20.72	20.87	92.22	58.68	63.63
127.91	107.43	222.1	14.77	14.96	83.99	48.37	57.59	100.15	82.45	184.82	11.1	28.2	82.33	44.61	54.19	40.43	20.39	94.99	9.93	24.48	50.43	21.46	42.56	102.93	78.57	200.11	16.12	17	76.33	39.26	51.44
62.59	47.68	116.7	11.05	25.88	76.19	40.86	53.63	66.77	12.22	166.32	9.78	63.92	18.3	7.35	40.14	146.25	67.29	320.89	17.56	29.22	46.01	20.97	45.58	66.58	51.25	135.25	11.45	10.88	76.97	37.89	49.23
80.68	70.81	139.78	9.66	19.71	87.76	50.66	57.72	92.73	79.04	188.11	10.84	33.32	85.24	42.02	49.29	94.5	60.89	169.58	14.64	42.52	64.44	35.91	55.72	78.27	15.92	122.99	9.95	53.72	20.34	12.94	63.64
69.39	35.47	165.98	11.09	24.48	51.12	21.37	41.81	47.42	24.32	100.94	9.63	29.01	51.28	24.09	46.98	65.04	51.15	143.69	8.79	35.36	78.65	35.6	45.26	98.68	92.44	162.29	11.06	22.96	93.68	56.96	60.81
67.73	23.13	155.73	12.94	50.79	34.15	14.85	43.49	141.87	86.57	334.49	25.04	27.88	61.02	25.88	42.41	104.8	87.44	191.94	10.47	39.44	83.43	45.56	54.6	76.91	64.98	152.02	8.63	25.81	84.49	42.75	50.59
76.18	40.69	168.14	14.93	41.96	53.41	24.2	45.31	102.48	78.87	164.9	11.08	28.53	76.96	47.83	62.15	66.95	37.5	170.09	15.51	28.39	56.01	22.05	39.36	47.55	6.27	136.65	10.73	26.52	13.19	4.59	34.79
70.01	61.53	128.64	7.86	26.82	87.89	47.83	54.42	55.95	40.85	109.59	6.75	19.65	73	37.27	51.05	46.26	8.63	102.32	9.07	23.12	18.67	8.44	45.21	131.68	111.03	260.26	16.47	26.52	84.31	42.66	50.6
64.15	51.41	127.59	10.04	25.84	80.14	40.29	50.28	103.75	68.63	179.47	17.41	27.2	66.15	38.24	57.81	76.23	6.03	148.57	16.69	52.88	7.92	4.06	51.31	119.52	49.02	288.98	17.55	19.04	41.02	16.96	41.36
91.84	74.03	160.59	10.44	33.01	80.61	46.1	57.19	101.33	72.88	217.44	14.38	25.84	71.92	33.52	46.6	53.48	31.69	151.45	20.54	41.75	59.25	20.92	35.31	54.37	47.55	139.91	11.63	16.9	87.46	33.99	38.86
92.57	79.56	162.73	8.17	26.49	85.95	48.89	56.89	54.34	8.27	116.97	13.03	38.52	15.21	7.07	46.46	60.75	42.73	117.12	11.26	39.42	70.34	36.49	51.87	83.84	16.02	139.3	17.49	15.82	19.11	11.5	60.18
61.35	32.12	150.87	9.49	48.15	52.35	21.29	40.66	19.31	13.65	44.33	3.97	37.04	70.69	30.79	43.57	81.44	80.54	96.06	3.59	31.28	98.9	83.84	84.77	53.13	21.45	119.11	12.74	30.6	40.37	18.01	44.6
77.82	64.82	161.65	14.62	27.14	83.29	40.1	48.14	27.89	9.47	54.48	9.86	63.32	33.94	17.38	51.2	164.97	69.93	334.82	17.16	28.2	42.39	20.89	49.27	70.9	38.75	155.53	10.19	39.39	54.66	24.91	45.58
98.33	83.41	181.87	14.77	15.67	84.82	45.86	54.07	78.88	35.39	188.97	10.93	41.27	44.86	18.73	41.74	119.56	103.61	242.55	16.1	18.36	86.66	42.72	49.29	89.34	40.48	173.79	11.25	44.88	45.32	23.3	51.41
77.99	15.86	162.51	15.31	23.69	20.33	9.76	47.99	102.48	82.78	196.23	14.29	14.96	80.78	42.19	52.22	59.12	25.21	138.22	7.78	57.12	42.65	18.24	42.77	25.79	21.6	69.4	4.72	34.79	83.77	31.13	37.16
26.19	13.52	68.63	5.1	18.7	51.62	19.7	38.16	131.96	91.02	274.85	21.08	26.52	68.98	33.12	48.01	123.35	109.52	225.7	12.77	24.64	88.79	48.53	54.65	122.53	92.29	263.36	17.5	21.69	75.32	35.04	46.52
48.33	32.81	130.99	6.79	34.61	67.88	25.05	36.9	96.99	64.67	222.91	18.65	26.52	66.68	29.01	43.51	105.37	86.74	236.92	16.49	18.36	82.32	36.61	44.48	66.66	52.28	134.31	6.95	33.01	78.43	38.92	49.63
16.61	13.52	28	4.07	39.03	81.4	48.29	59.33	128.33	94.68	272.61	17.75	25.74	73.78	34.73	47.08	88.74	66.4	202.98	15.37	21.08	74.83	32.71	43.72	57.6	40.88	122.69	10.96	22.01	70.98	33.32	46.94
101.77	72.24	194.48	9.94	22.7	70.98	37.15	52.33	102.94	57.69	260.5	15.51	39.42	56.04	22.15	39.52	106.82	10.32	158.7	12.26	27.83	9.66	6.5	67.31	58.29	31.89	162.57	11.67	47.31	54.71	19.62	35.86
102.91	86.31	176.34	11.34	28.89	83.87	48.95	58.36	54.83	51.14	77.62	6.37	26.52	93.27	65.88	70.64	135.77	123.86	191.63	9.45	26.44	91.23	64.63	70.85	47.17	14.24	113.41	13.22	36.45	30.18	12.56	41.6
111.34	36.51	171.34	18.27	27.4	32.79	21.31	64.99	142.72	122.52	228.42	9.85	34.19	85.85	53.64	62.48	21.43	9.77	52.22	3.91	37.31	45.6	18.71	41.03	56.61	40.94	122.19	7.85	29.24	72.32	33.51	46.33
99.37	84.03	222.16	15.16	24.93	84.56	37.82	44.73	66.44	38.93	136.12	10.38	25.81	58.58	28.6	48.81	69.91	25.26	149.14	15.69	16.51	36.13	16.94	46.88	139.17	103.93	309.24	17.97	18.57	74.68	33.61	45
125.02	100.66	214.9	13.21	24.48	80.52	46.84	58.17	145.47	125.76	247.11	14.47	30.26	86.45	50.89	58.87	55.77	30.5	128.79	18.88	21.76	54.7	23.68	43.3	98.11	12.41	173.47	12.31	32.64	12.65	7.15	56.56
146.57	140.8	208.16	8.91	24.07	96.06	67.64	70.41	32.86	16.44	76.43	6.64	32.01	50.03	21.51	43	70	41.33	137.6	12.67	24.93	59.05	30.04	50.87	81.94	36.3	142.67	17.89	39.09	44.3	25.44	57.43
34.87	17.45	63.52	3.25	28.92	50.04	27.47	54.89	55.57	21.05	153.63	9.6	51	37.87	13.7	36.17	84.51	43.94	173.69	11.01	23.12	51.99	25.3	48.66	97.63	16.54	224.72	16.36	18.36	16.94	7.36	43.44
129.74	74.26	299.34	24.67	36.04	57.24	24.81	43.34	44.24	11.09	94.37	5.42	35.77	25.07	11.75	46.88	70.58	58.43	178.11	12.27	22.01	82.78	32.81	39.63	141.34	74.8	334.11	19.52	22.27	52.92	22.39	42.3
109.65	100.49	185.34	9.09	21.54	91.64	54.22	59.16	101.39	55.88	239.15	14.74	30.46	55.12	23.37	42.39	77.07	38.48	138.16	8.36	40.33	49.92	27.85	55.78	79.54	32.38	135.64	9.6	33.7	40.71	23.87	58.64
74.21	51.65	154.5	9.23	34.68	69.6	33.43	48.03	86.29	61.61	198.21	11.79	29.13	71.4	31.08	43.53	54.81	24.74	136.75	10.33	35.49	45.14	18.09	40.08	108.15	74.01	218.35	11.52	26.08	68.43	33.89	49.53
81.98	65.76	178.34	9.34	30.6	80.22	36.87	45.97	61.14	7.78	106.51	5.05	37.14	12.72	7.3	57.41	42.08	10.26	83.17	7.31	46.41	24.39	12.34	50.59	145.04	128.99	254.74	13.97	30.6	88.93	50.64	56.94
83.3	76.37	167.28	10.53	19.04	91.67	45.65	49.8	18.17	13.91	39.59	2.83	27.2	76.54	35.13	45.9	55.61	31.63	108.57	7.04	23.12	56.87	29.13	51.22	173.84	145.33	346.19	16.98	33.79	83.6	41.98	50.22
91.48	77.13	192.13	23.58	33.7	84.32	40.15	47.61	71.09	67.09	171.88	11.11	25.16	94.38	39.04	41.36	137.97	20.62	203.49	12.52	44.2	14.95	10.14	67.8	156.87	153.86	186.97	10.21	13.76	98.08	82.29	83.9
96.45	86.73	170.63	10.82	21.08	89.93	50.83	56.52	61.76	56.45	160.56	20.74	15.82	91.4	35.16	38.46	82.9	19.01	104.87	6.47	30.27	22.93	18.13	79.05	123.63	116.39	268.95	15.96	15.82	94.14	43.28	45.97
29.75	18.63	66.91	3.92	36.05	62.62	27.85	44.47	68.37	45.23	124.67	8.5	19.04	66.16	36.28	54.84	50.52	36.13	114.56	12.19	38.02	71.51	31.53	44.1	110.34	98.38	195	13	33.32	89.16	50.45	56.58
159.52	137.34	308.3	15.13	29.92	86.1	44.55	51.74	20.55	14.6	48.3	3.32	39.2	71.05	30.23	42.55	27.48	19.36	46.62	19.57	156.5	70.46	41.52	58.94	92.83	18.63	175.67	11.83	47.46	20.07	10.6	52.84
147.96	72.06	327.76	23.87	27.83	48.7	21.99	45.14	142.95	51.66	335.09	26.5	16.39	36.14	15.42	42.66	57.02	23.23	132.51	12.55	18.36	40.74	17.53	43.04	69.85	44.44	152.45	12.51	14.78	63.62	29.15	45.82
94.39	86.37	142.29	9.61	22.27	91.5	60.7	66.34	176.54	170.11	194.86	8.39	27.73	96.36	87.3	90.6	158.83	107.18	291.23	14.89	34.68	67.48	36.8	54.54	30.86	9.6	61.96	6.44	26.52	31.12	15.5	49.81
107.24	92.69	189.1	10.9	23.12	86.43	49.01	56.71	118.91	22.1	222.95	16.73	42.74	18.59	9.91	53.33	70.67	54.73	168.58	13.37	20.87	77.44	32.46	41.92	31.03	16.19	69.53	4.1	38.97	52.19	23.29	44.62
74.33	68.65	142.22	9.91	33.86	92.37	48.27	52.26	17.83	12.19	31.39	2.44	23.8	68.37	38.84	56.8	58.61	47.38	105.33	7.85	29.24	80.83	44.98	55.64	140.5	81	271.7	11.74	31.31	57.65	29.81	51.71
73.61	54.52	158.29	10.41	21.08	74.07	34.45	46.5	48.44	24.37	113.98	8.25	45.23	50.3	21.38	42.5	74.95	29.78	142.52	10.86	32.38	39.73	20.89	52.59	82.38	61.48	186.01	12.17	20.4	74.63	33.05	44.29
113.26	89.83	238.45	14.05	25.84	79.32	37.67	47.5	104.6	30.29	201	9.87	44.02	28.96	15.07	52.04	81.54	9.15	128.21	8.27	19.71	11.22	7.14	63.6	53.72	8.81	103.87	6.29	24.07	16.4	8.48	51.72
113.44	92.15	235.82	13.68	21.76	81.24	39.08	48.1	89.31	82.3	168.13	8.39	23.12	92.15	48.95	53.12	94.57	55.42	172.02	12.61	24.64	58.6	32.22	54.98	50.86	13.59	82.41	13.64	26.52	26.72	16.49	61.71
140.86	87.34	313.45	19.94	23.12	62	27.86	44.94	124.9	34.41	253.81	16.38	39.89	27.55	13.56	49.21	112.71	96.23	172.81	15.41	21.12	85.38	55.69	65.22	29.63	23.2	52.16	4.94	42.94	78.3	44.48	56.81
102.3	91.86	174.14	11.05	22.8	89.79	52.75	58.75	81.56	50.59	163.92	11.9	35.62	62.03	30.86	49.76	105.34	88.86	170.98	11.77	15.82	84.36	51.97	61.61	36.34	12.18	87.6	6.2	53.5	33.52	13.91	41.49
76.61	71.05	129.02	10.56	13.51	92.75	55.07	59.38	58.33	40.15	72.23	2.93	36.04	68.83	55.58	80.75	51.13	42.94	99.01	7.22	22.44	83.99	43.37	51.64	26.82	11.33	56.94	5.21	76.16	42.24	19.9	47.1
11.35	8.6	24.7	2.68	43.52	75.75	34.81	45.95	25.07	21.14	60.99	4.77	32.64	84.31	34.66	41.11	58.88	22.87	108.43	9.64	22.96	38.84	21.09	54.3	65.3	34.97	196.4	11.65	33.1	53.56	17.81	33.25
69.27	49.11	128.75	7.21	27.13	70.9	38.14	53.8	72.48	45.88	170.44	12.74	27.78	63.3	26.92	42.53	81.2	61.09	147.7	8.34	23.51	75.23	41.36	54.98	99.68	71.86	244.27	16.48	35.2	72.09	29.42	40.81
149.96	44.13	289.66	16.29	35.49	29.43	15.24	51.77	103.82	91.4	188.99	10.41	28.53	88.03	48.36	54.93	41.48	18.34	99.38	9.97	25.74	44.21	18.45	41.74	121.42	114.63	221.27	12	30.95	94.41	51.81	54.87
33.68	8.48	70.36	9.73	134.81	25.17	12.05	47.87	73.97	51.95	152.11	9.51	22	70.23	34.15	48.63	42.13	23.94	115.01	8.94	41.27	56.82	20.81	36.63	82.35	29.22	131.58	11.66	36.49	35.48	22.2	62.59
40.62	11.14	64.88	10.53	29.43	27.42	17.17	62.61	117.94	65.99	238.6	16.39	30.26	55.95	27.66	49.43	37.24	10.49	85.22	8.04	38.52	28.17	12.31	43.69	69.02	36.73	128.97	7.89	33.01	53.21	28.48	53.52
175.89	120.74	364.09	24.59	21.76	68.65	33.16	48.31	66.1	60.52	99.65	8.17	21.83	91.55	60.73	66.34	126.23	57.66	256.82	15.4	35.41	45.68	22.45	49.15	71.89	50.5	154.84	11.6	22.96	70.25	32.61	46.43
113.03	93.21	207.71	13.09	21.23	82.47	44.88	54.42	104.78	95.79	223.7	13.48	25.45	91.41	42.82	46.84	63.37	16.63	132.04	7.97	46.08	26.25	12.6	47.99	112.25	89.75	275.6	20.91	23.12	79.96	32.57	40.73
181.18	127.83	340.77	21.72	31.39	70.56	37.51	53.17	81.12	69.65	178.87	10.89	23.8	85.86	38.94	45.35	62.28	58.08	124.18	9.01	16.51	93.25	46.77	50.16	60.09	20.32	144.74	8.48	57.12	33.82	14.04	41.52
158.64	130.91	289.58	12.4	28.77	82.52	45.21	54.78	73.15	56.96	126.22	9.26	15.64	77.86	45.13	57.96	108.74	95.33	197.81	13.97	18.36	87.67	48.19	54.97	53.3	23.81	90.58	20.93	27.46	44.68	26.29	58.84
105.27	90.93	162.78	9.32	20.4	86.38	55.86	64.67	33.59	17.34	77.9	5.26	36.45	51.63	22.26	43.11	89.78	39.76	166.18	10.4	33.01	44.29	23.93	54.03	127.19	111.92	216.46	11.35	33.12	87.99	51.71	58.76
76.74	57.6	143.06	12.16	27.88	75.06	40.26	53.64	76.35	22.33	195.64	10.85	48.15	29.25	11.42	39.02	62.54	22.57	115.08	12.29	22.53	36.09	19.61	54.35	32.05	7.66	76.22	8.17	25.84	23.9	10.05	42.04
63.75	13.16	119.95	7.72	27.2	20.64	10.97	53.14	70.98	62	161.31	12.05	21.08	87.35	38.43	44	122.06	102.94	232.86	19.51	24.48	84.33	44.21	52.42	87.88	14.49	184.01	14.1	21.08	16.49	7.87	47.76
89.46	24.53	142.76	16.71	39.89	27.43	17.19	62.66	80.98	49.93	157.09	10.69	33.7	61.66	31.79	51.55	51.45	25.43	182.18	18.01	83.5	49.42	13.96	28.24	80.28	22.59	188.2	11.99	33.7	28.14	12	42.66
58.6	14.97	117.32	10.2	41.96	25.55	12.76	49.95	96.99	53.83	196.72	11.21	33.88	55.49	27.36	49.31	45.43	17.81	94.65	8.91	48.96	39.19	18.81	48	16.5	8.37	46.27	2.49	67.58	50.75	18.1	35.66
84.29	54.72	143.09	7.53	35.08	64.92	38.24	58.91	80.61	16.51	128.49	7.36	30.6	20.48	12.85	62.73	70.57	24.79	143.13	7.65	38.52	35.13	17.32	49.3	54.86	5.76	98.67	7.62	50.32	10.5	5.84	55.59
84.34	76.6	164.51	8.63	23.51	90.83	46.56	51.26	72	42	160.89	9.18	30.27	58.34	26.11	44.75	75.35	43.91	170.53	10.08	29.92	58.28	25.75	44.19	38.31	28.04	78.52	6.99	21.32	73.18	35.71	48.79
73.21	39.75	170.73	15.21	23.8	54.3	23.28	42.88	72.17	30.29	147.31	15.12	23.23	41.97	20.56	48.99	48.97	20.63	117.68	12.68	35.08	42.12	17.53	41.62	78.97	54.6	143.44	13.98	19.95	69.14	38.06	55.06
98.75	91.24	149.98	8.85	20.4	92.4	60.84	65.84	161.55	140.82	252.06	11.01	38.08	87.17	55.87	64.09	85.64	64.07	196.94	13.05	21.69	74.81	32.53	43.48	43.73	4.8	105.57	7.57	62.59	10.97	4.55	41.43
67.44	57.71	132.74	11.93	16.98	85.57	43.48	50.81	77.87	10.03	160.25	11.7	94.63	12.88	6.26	48.6	53.15	28.34	126.55	8.52	35.49	53.33	22.4	42	56.45	18.66	112.23	7.55	42.84	33.06	16.63	50.3
65.34	45.49	152.37	9.51	24.22	69.62	29.85	42.88	87.6	64.26	211.39	17.41	18.79	73.36	30.4	41.44	139.24	118.9	205.14	12.54	26.52	85.39	57.96	67.88	102.33	58.52	217.29	16.29	26.67	57.19	26.93	47.09
175.7	106.94	311.63	16.39	34	60.86	34.32	56.38	100.31	72.94	171.41	12.83	32.64	72.71	42.55	58.52	27.56	26.1	40.46	3.07	23.12	94.69	64.5	68.12	133.35	87.94	271.27	12.35	31.28	65.94	32.42	49.16
95.63	86.9	173.84	12.27	15.64	90.87	49.99	55.01	86.91	75.61	164.52	10.85	30.26	86.99	45.96	52.83	106.97	100.87	233.49	22.58	24.28	94.3	43.2	45.81	28.69	17.95	65.35	6.83	28.56	62.55	27.47	43.91
102.76	83.77	203.33	14.87	24.48	81.52	41.2	50.54	62.34	36.6	132.81	11.04	24.48	58.7	27.56	46.94	107.55	101.02	201.47	13.53	24.48	93.93	50.14	53.38	71.92	65.55	164.57	11.57	24.48	91.14	39.83	43.7
93.98	79.26	191.02	19.8	30.69	84.33	41.49	49.2	85.57	54.07	151.53	10.68	39.2	63.19	35.68	56.47	40.34	19.45	95.01	8.9	26.36	48.21	20.47	42.46	65.95	17.84	127.53	15.65	17	27.05	13.99	51.72
151.72	124.46	286.75	15.47	30.61	82.03	43.4	52.91	123.61	105.03	225.48	15.69	30.61	84.97	46.58	54.82	48.62	19.67	124.89	13.5	16.32	40.45	15.75	38.93	121.11	57.49	253.9	19.66	28.2	47.47	22.64	47.7
112.91	86.32	205.64	13.86	15.64	76.45	41.98	54.91	89.08	81.49	150.06	7.93	19.71	91.49	54.31	59.36	49.85	17.82	101.58	6.31	51	35.76	17.55	49.08	62.99	20.82	145.67	16.31	36.18	33.05	14.29	43.24
75.09	25.97	170.64	12.75	51.49	34.58	15.22	44	104.96	4.08	288.08	17.72	30.26	3.89	1.42	36.43	79.39	47.42	133.67	6.68	39.89	59.73	35.48	59.39	82.79	52.34	208.16	16.22	16.8	63.22	25.14	39.77
79.2	72.36	147.3	10.53	16.32	91.37	49.13	53.77	101.67	94.01	159.26	8.11	28.07	92.46	59.03	63.84	60.82	53.3	126.98	10.31	22.96	87.65	41.98	47.89	63.75	39.55	144.02	12.76	16.51	62.04	27.46	44.26
21.54	13.49	39.21	3.92	33.7	62.63	34.4	54.92	99.64	80.06	180.9	12.97	22.16	80.36	44.26	55.08	54.84	38.29	112.87	10.56	22.44	69.82	33.92	48.58	47.13	33.33	119.13	15.02	26.82	70.72	27.98	39.56
69.94	32.96	147.17	13.43	33.32	47.12	22.39	47.52	76.2	51.41	138.6	11.93	28.42	67.46	37.09	54.98	120.66	65.66	232.55	16.01	23.48	54.42	28.23	51.89	77.83	67.94	184.41	13.3	16.53	87.3	36.84	42.21
91.98	82.75	157.4	10.06	23.12	89.97	52.58	58.44	146.62	139.08	159.7	6.89	14.21	94.86	87.09	91.81	55.58	34.7	148.8	9.21	38.27	62.44	23.32	37.35	76.63	9.25	138.67	10.48	47.87	12.07	6.67	55.27
112.24	98.05	235.99	15.84	16.51	87.36	41.55	47.56	94.52	90.4	191.92	14.01	24.48	95.64	47.1	49.25	79.54	15.85	189.34	9.28	44.53	19.93	8.37	42.01	145.06	130.27	269.59	13.21	28.67	89.8	48.32	53.81
57.58	48.07	146.81	8.18	42.11	83.49	32.74	39.22	61.09	31.07	127.67	13.98	24.48	50.86	24.33	47.85	85.14	70.05	157.62	10.08	27.51	82.28	44.44	54.01	112.04	103.44	217.75	12.71	25.05	92.32	47.5	51.45
49.23	11.17	108.93	7.29	25.16	22.7	10.26	45.19	62.95	52.52	104.22	7.53	14.44	83.42	50.39	60.41	103.63	79.94	193.08	18.69	26.52	77.14	41.4	53.67	41.87	15.85	101.22	8.77	50.21	37.85	15.66	41.37
89.89	79.06	154.77	11.65	20.4	87.95	51.08	58.08	68.05	57.82	128.92	9.24	30.61	84.97	44.85	52.78	51.39	42.1	94.84	7.65	20.4	81.93	44.39	54.19	157.13	136.04	274.95	17.26	29.11	86.58	49.48	57.15
72.5	64.95	103.02	5.53	25.16	89.59	63.05	70.37	109.8	99.89	244.21	14.8	24.76	90.97	40.9	44.96	41.68	33.04	77.12	5.65	25.84	79.26	42.84	54.05	89.01	44.89	175.74	17.4	22.7	50.43	25.54	50.65
28.86	4.17	59.46	3.85	37.83	14.45	7.01	48.54	60.93	45.85	116.44	14.06	23.12	75.24	39.37	52.33	115.96	64.39	242.37	19.4	25.84	55.53	26.57	47.85	51.59	20.19	93.49	7.12	40.58	39.13	21.59	55.18
129.61	109.44	211.86	13.73	19.04	84.44	51.66	61.17	68.11	50.62	167	10.2	36.18	74.31	30.31	40.79	59.45	18.31	134.39	9.95	50.79	30.79	13.62	44.24	79.55	4.97	152.42	8.19	30.95	6.25	3.26	52.19
99.69	9.73	199.06	12.28	21.57	9.76	4.89	50.08	68.95	30.12	168.18	14.43	37.14	43.68	17.91	41	116.84	104.88	201.21	10.74	26.14	89.77	52.13	58.07	109.55	103.38	243.15	15.66	16.32	94.36	42.52	45.05
18.87	13.66	59.85	5.01	24.81	72.38	22.83	31.53	96.01	63.02	224.42	16.65	22.44	65.64	28.08	42.78	27.31	15.99	66.23	4.4	22.27	58.55	24.14	41.23	87.82	58.97	259.46	19.64	15.64	67.15	22.73	33.85
101.32	89.27	183.36	9.31	34.79	88.11	48.69	55.26	101.42	95.74	111.39	3.93	23.8	94.41	85.95	91.04	43.05	28.99	124.09	13.71	15.64	67.34	23.36	34.69	71.59	32.31	125.05	8.13	32.64	45.13	25.84	57.25
85.13	78.56	130.11	9.69	11.56	92.28	60.38	65.43	95.12	87.92	188.16	12.8	24.48	92.42	46.72	50.55	88.53	83.22	146.25	9.16	21.32	94	56.9	60.54	180.01	162.87	274.25	10.58	35.2	90.48	59.39	65.64
66.85	45.27	136.82	13.3	34.79	67.72	33.09	48.86	82.42	78.72	164.57	10.34	33.7	95.51	47.84	50.09	51.29	16.09	92.61	7.13	37.57	31.36	17.37	55.38	52.41	23.24	119.78	7.52	45.56	44.33	19.4	43.76
79.43	72.76	182.91	12.27	14.28	91.6	39.78	43.43	45.73	42.76	75.53	11.12	24.72	93.5	56.61	60.54	26.99	8.18	54.97	3.9	19.72	30.3	14.87	49.1	119.7	90.56	291.57	18.93	19.04	75.66	31.06	41.05
69.58	54.94	159.18	11.07	25.16	78.95	34.51	43.71	78.27	2.5	117.48	11.81	14.96	3.19	2.13	66.62	106.63	87.08	181.42	10.16	25.05	81.67	48	58.77	52.08	3.34	110.39	16.7	59.16	6.41	3.02	47.18
118.09	107.8	193.87	10.88	20.87	91.29	55.61	60.91	27.52	16.61	61.26	4.78	36.33	60.37	27.12	44.92	47.62	22.1	94.97	5.35	36.45	46.41	23.27	50.14	98.61	79.83	197.62	15.27	15.67	80.95	40.4	49.9
18.59	12.32	54.28	3.36	44.71	66.27	22.7	34.25	98.11	81.22	176.78	8.62	33.01	82.79	45.94	55.5	85.88	34.96	161.64	9.87	41.48	40.7	21.63	53.13	86.09	26.14	144.58	14.47	20.66	30.36	18.08	59.55
122.66	72.9	226.72	14.24	21.58	59.43	32.16	54.1	41.03	18.46	81.99	7.49	27.51	44.99	22.51	50.04	38.47	8.9	64.27	6.11	25.84	23.12	13.84	59.86	47.06	39.07	119.06	15.06	35.9	83.02	32.81	39.52
41.9	24.47	88.07	7.99	28.16	58.4	27.78	47.57	55.28	39.94	147.6	14.52	29.24	72.26	27.06	37.45	84.49	76.07	164.92	10.38	26.05	90.04	46.13	51.23	89.17	74.16	185.51	14.51	17	83.17	39.98	48.07
61.5	36.22	122.42	10.02	41.05	58.9	29.59	50.24	87.72	56.04	172.99	8	37.55	63.88	32.39	50.71	71.41	44.14	199.76	8.58	57.12	61.81	22.1	35.75	56.36	31.15	146.77	14.39	28.86	55.28	21.23	38.4
58.34	37.09	128.64	8.75	46.08	63.58	28.83	45.35	73.55	66.01	127.82	7.02	23.78	89.74	51.64	57.54	95.47	65.6	168.73	16.59	39.89	68.72	38.88	56.58	61.58	47.35	116.66	7.18	36.52	76.89	40.59	52.79
72.93	48.79	190.56	11.7	25.65	66.91	25.61	38.27	76.67	32.34	146.56	9.13	37.4	42.18	22.06	52.31	58.14	23.02	138.1	8.05	36.45	39.59	16.67	42.1	125.17	103.54	244.71	13.86	34.97	82.72	42.31	51.15
64.6	45.17	142.47	10.09	35.72	69.92	31.7	45.34	132.17	28.57	199.64	12.23	28.89	21.62	14.31	66.2	166.14	118.52	332.3	19.21	28.16	71.34	35.67	50	128.07	116.9	200	10.84	27.2	91.28	58.45	64.04
112.15	103.32	201.98	14.32	27.88	92.13	51.15	55.52	51.34	17.21	112.98	7.68	37.57	33.51	15.23	45.44	111.57	22.09	236.57	15.43	30.6	19.8	9.34	47.16	93.74	78.96	200.95	14.38	27.07	84.24	39.29	46.65
105.21	71.11	193.46	12.74	24.48	67.59	36.76	54.38	47.62	11.42	114.78	8.73	46.08	23.99	9.95	41.49	74.8	63.14	132.32	10.18	22.44	84.42	47.72	56.53	96.29	84.44	211.26	11.4	31.28	87.7	39.97	45.58
142.6	55.64	322.21	21.06	28.12	39.02	17.27	44.26	94.3	69.16	199.48	13.46	23.66	73.33	34.67	47.27	74.77	46.06	173.91	13.35	20.4	61.6	26.48	43	97.32	90.98	205.98	15.77	15.64	93.49	44.17	47.25
96.61	87.86	182.65	14.65	21.82	90.95	48.1	52.89	150.38	108.57	308.9	20.83	20.68	72.2	35.15	48.68	128.08	117.57	215.16	12.02	33.01	91.79	54.64	59.53	73.14	61.16	197.4	12.37	23.12	83.62	30.98	37.05
82.09	41.76	168.64	20.88	11.69	50.87	24.76	48.68	164.24	109.99	306.79	16.12	32.7	66.97	35.85	53.53	70.52	63.46	177.16	11.43	25.16	89.99	35.82	39.81	42.9	17.45	112.26	12.23	45.31	40.68	15.54	38.22
62.99	59.04	124.49	10.13	17	93.72	47.42	50.6	24.07	18.97	71.57	24.09	146.88	78.8	26.5	33.63	49.35	40.88	94.67	5.71	24.07	82.84	43.18	52.13	84.21	50.45	167.19	15.82	22.44	59.9	30.17	50.37
61.79	56.08	110.59	6.66	30.65	90.75	50.71	55.87	81.55	43.86	190.73	12.57	49.64	53.78	23	42.76	21.26	12.19	66.1	17.24	49.87	57.36	18.45	32.16	54.41	39.57	111.26	9	26.82	72.72	35.56	48.9
157.59	68.83	327.26	23.14	34	43.68	21.03	48.15	69.49	53.02	193.3	12.58	47.02	76.29	27.43	35.95	52.67	13.18	151.59	8.52	57.12	25.03	8.7	34.74	44.47	23	118.25	9.76	25.84	51.74	19.45	37.6
103.78	58.81	194.6	11.91	38.08	56.66	30.22	53.33	72.72	32.04	189.99	12.1	35.08	44.06	16.86	38.28	41.56	27	68.79	6.95	24.76	64.97	39.26	60.42	141.9	119.31	254.65	11.52	28.56	84.08	46.85	55.72
75.44	62.38	162.25	15.03	25.84	82.69	38.45	46.5	72.45	28.48	129.31	10.73	19.04	39.32	22.03	56.03	67.15	30.33	137.61	10.68	36.72	45.17	22.04	48.8	136.69	121.4	239.48	15.93	18.79	88.82	50.69	57.08
99.84	93.02	175.62	10.75	20.4	93.17	52.97	56.85	81.09	62.93	176.94	18.8	22.08	77.6	35.57	45.83	47.23	39.93	87.26	9.49	23.23	84.54	45.76	54.13	142.8	106.84	269.29	21.24	25.84	74.82	39.67	53.03
109.87	87.14	211.99	9.53	34.68	79.31	41.11	51.83	55.89	26.01	108.54	12.96	22.01	46.54	23.96	51.49	71.06	37.14	133.4	9.4	21.76	52.27	27.84	53.27	62.11	22.42	120.24	9.55	35.36	36.1	18.65	51.65
71.08	7.2	115.33	14.87	184.96	10.13	6.24	61.63	67.56	12.98	99.59	7.02	23.78	19.21	13.03	67.83	177.91	134.49	304.36	14.12	36.88	75.6	44.19	58.45	56.36	53.45	81.59	6.39	28.09	94.83	65.51	69.08
56.46	18.84	160.01	10.04	47.46	33.36	11.77	35.29	76.44	68.45	154.62	10.22	25.05	89.55	44.27	49.43	41.94	26.28	96.58	12.23	29.57	62.67	27.22	43.42	64.31	45.82	113.69	9.07	23.8	71.25	40.3	56.56
81.03	67.97	131.24	7.99	23.12	83.89	51.79	61.74	28.24	0.24	69.49	9.92	195.52	0.86	0.35	40.64	92.02	81.78	133.61	11.97	33.01	88.88	61.21	68.87	87.78	78.79	179.56	13.76	23.8	89.76	43.88	48.89
52.3	30	149.51	10.45	41.75	57.35	20.06	34.98	53.33	14.15	112.03	11.33	30.63	26.53	12.63	47.61	75.47	61.73	152.52	10.12	36.72	81.79	40.47	49.48	72.26	14.2	104.53	6.57	44.26	19.65	13.58	69.13
[truncated: 874 more rows]
