# Supplementary material for: RAC1 controls progressive movement and competitiveness of mammalian spermatozoa
Source: PLoS Genet. 2021 Feb 4;17(2):e1009308. doi: 10.1371/journal.pgen.1009308 (PMC7861394; doi:10.1371/journal.pgen.1009308)
Supplement: S4 Dataset — (XLSX) [file pgen.1009308.s024.xlsx]

## Sheet: Mice genotypes comparison
VAP-wt	VSL-wt	VCL-wt	ALH-wt	BCF-wt	STR-wt	LIN-wt	VAP-t+	VSL-t+	VCL-t+	ALH-t+	BCF-t+	STR-t+	LIN-t+	VAP-tt	VSL-tt	VCL-tt	ALH-tt	BCF-tt	STR-tt	LIN-tt
27.5	20.32	71.88	4.26	36.45	73.9	28.27	23.68	14.76	76.48	5.14	34.79	62.32	19.3	61.91	10.43	94.13	8.05	32.7	16.86	11.09
94.9	86.88	156.48	11	20.4	91.54	55.52	70.64	40.66	150.91	7.92	38.52	57.56	26.94	61.66	16.36	99.26	16.79	27.88	26.53	16.48
26.47	15.93	77.67	5.06	42.84	60.17	20.51	23.38	16.08	50.21	3.33	21.76	68.78	32.03	57.96	2.9	96.68	6.32	31.96	5	3
87.71	83.13	99.25	5.93	29.92	94.78	83.76	74.14	69.12	122.24	5.73	37.14	93.22	56.54	31.88	15.57	78.58	6.79	20.43	48.85	19.82
75.49	46.62	128.59	10.17	13.99	61.76	36.25	44.84	23.34	131.96	6.85	41.96	52.04	17.68	30.25	13.62	59.29	4.62	31.96	45.02	22.97
124.97	116.57	253.52	15.31	45.39	93.28	45.98	26.27	17.04	99.4	4.4	50.21	64.85	17.14	66.99	18.09	127.86	12.46	6.96	27.01	14.15
92.52	84.28	170.92	9.83	32.7	91.1	49.31	86.96	79.43	172.45	9.38	30.95	91.34	46.06	83.22	27.74	155.56	11.37	24.93	33.33	17.83
63.35	49.1	169.89	9.96	31.96	77.51	28.9	98.7	91.1	163.22	9.68	33.01	92.3	55.82	94.81	35.85	141.03	12.88	20.19	37.82	25.42
85.96	74.86	111.01	7.93	21.76	87.08	67.43	94.23	81.81	192.73	10.73	17.54	86.81	42.45	33.32	13.43	100.77	7.2	23.12	40.31	13.33
95.7	83.41	197.26	9.97	36.45	87.15	42.28	79.37	71.31	148.79	10.36	34.39	89.84	47.92	42.79	17.43	93.26	7.22	27.46	40.74	18.69
126.88	118.96	208.3	10.09	30.6	93.76	57.11	72.54	59.26	150.66	8.17	35.08	81.69	39.33	19.9	2.27	45.41	6.77	63.44	11.38	4.99
111.55	96	203.01	10.58	28.89	86.06	47.29	39.05	3.31	87.78	4.74	66.25	8.48	3.77	21.43	12.91	69.45	3.96	24.48	60.24	18.58
86.97	82.91	144.81	7.02	16.39	95.33	57.26	76.12	64.83	145.68	8.67	21.76	85.17	44.5	23.68	12.53	57.44	5.13	40.36	52.9	21.81
139.49	126.68	181.44	7.4	34.09	90.81	69.82	78.48	71.18	172.94	9.97	20.42	90.7	41.16	51.07	23.88	103.13	7	16.32	46.76	23.16
125.7	121.08	204.65	9.37	23.2	96.32	59.16	130.24	120.79	204.16	12.08	27.78	92.74	59.16	72.97	9.19	102	7.8	42.44	12.6	9.01
95.13	76.24	235.57	14.19	20.71	80.14	32.36	30.9	18.74	92.61	5.17	59.14	60.64	20.23	67.16	25.48	112.92	11.84	28.53	37.94	22.57
69.82	24.29	139.32	16.73	22.44	34.79	17.44	69.87	60.29	158.06	8.25	29.21	86.29	38.14	42.88	14.47	76.19	7.39	25.05	33.73	18.99
89.3	73.85	175.33	17.07	32.01	82.7	42.12	86.34	79.1	147.97	8.81	30.27	91.61	53.45	55.63	22.01	125.6	8.23	21.85	39.56	17.52
104.48	96.4	205.71	11.18	24.48	92.27	46.86	142.53	136.9	213.32	10	36.18	96.05	64.18	36.24	8.93	53.38	6.7	36.72	24.64	16.73
70.2	60.19	98.67	4.27	29.19	85.74	61	70.46	59.56	159.77	11.57	23.12	84.52	37.28	39	17.5	99.63	7.93	25.05	44.88	17.57
91.99	88.42	132.18	7.5	24.79	96.12	66.9	81.04	4.29	177.41	16.98	55.08	5.3	2.42	30.13	19.31	75.91	9.28	48.89	64.07	25.43
95.82	92.05	178.81	10.7	22.23	96.07	51.48	95.01	76.02	138.55	7.93	30.62	80.01	54.87	41.32	17.31	110.95	7.61	20.18	41.9	15.6
77.76	70.66	165.45	12.49	14.96	90.87	42.71	45.05	30.07	86.67	7.77	24.48	66.74	34.69	41.27	15.81	106.8	8.19	21.57	38.31	14.81
103.52	86.68	187.81	9.93	28.84	83.73	46.15	55.49	11.88	126.82	8.98	32.33	21.41	9.37	101.5	9.24	144.09	11.58	28.72	9.1	6.41
115.09	103.39	179.89	11.04	28.67	89.83	57.47	51.26	4.22	136.66	15.27	57.12	8.22	3.08	51.37	5.99	89.64	7.62	19.04	11.67	6.69
91.58	80.35	164.3	9.67	30.3	87.73	48.9	85.52	78.08	158.84	8.82	25.34	91.3	49.15	84.87	10.21	109.88	9.45	39.2	12.03	9.29
79.29	70.71	148.71	9.27	19.72	89.18	47.55	98.15	89.46	203.68	10.54	28.39	91.14	43.92	24.23	15.11	79.32	4.78	22.53	62.39	19.05
89.28	12.08	158.4	13.11	18.94	13.53	7.62	34.16	17.02	99.24	7.12	58.45	49.82	17.15	49.82	20.16	128.46	12.67	27.78	40.46	15.69
80.95	65.99	176.18	8.94	34.39	81.51	37.45	20.72	14.27	90.6	5.39	50.1	68.88	15.75	24.33	13.47	86.52	7.34	21.76	55.37	15.57
88.14	70.64	186.34	9.88	32.7	80.15	37.91	59.14	51.32	143.63	12.25	18.3	86.77	35.73	34.75	6.05	82.83	7.15	80.92	17.42	7.31
101.06	86.7	177.73	13.25	19.72	85.79	48.78	69.54	51.24	151.27	8.01	26.44	73.69	33.88	35.35	11.28	79.96	4.75	46.86	31.9	14.1
88	51.26	172.12	16.23	37.59	58.25	29.78	75.74	70.78	144.04	11.3	24.81	93.45	49.14	66.5	15.78	128.46	15.3	22.44	23.73	12.28
33.17	26	52.1	5.41	24.48	78.39	49.92	64.12	51.03	146.14	10.44	26.52	79.59	34.92	63.58	7	103.06	11.25	44.35	11.02	6.8
83.57	77.14	154.5	10.58	21.08	92.3	49.92	44.75	22.45	134.1	7.88	41.05	50.17	16.74	32.5	0.39	99.62	10.25	32.44	1.19	0.39
76.66	66.73	174.85	14.01	36.18	87.05	38.16	73.17	68.81	139.73	8.4	29.92	94.05	49.25	35.8	15.38	100.78	10.47	16.32	42.96	15.26
126.18	109.85	250.55	10.68	37.17	87.06	43.84	35.68	19.9	77.74	6.35	38.08	55.76	25.59	49.26	18.33	103.83	10.04	29.92	37.22	17.66
157.97	138.51	341.75	23.9	23.94	87.68	40.53	44.36	23.95	106.59	7.47	46.77	54	22.47	80.12	23.41	148.42	10.87	23.94	29.23	15.78
65.38	59.85	170.06	15.08	14.96	91.55	35.19	77.31	68.75	166.72	12.55	15.64	88.93	41.24	67.99	1.12	96.67	6.54	43.6	1.64	1.16
112.11	92.7	219.51	12.2	27.87	82.69	42.23	57.83	6.79	219.7	8.48	51.58	11.74	3.09	35.44	18.27	82.83	6	34.49	51.56	22.06
157.41	137.93	279.05	12.37	28.16	87.62	49.43	59.06	42.79	129.09	9.21	40.83	72.46	33.15	48.86	24.59	94.14	5.46	37.04	50.33	26.12
107.8	96.3	225.44	11.53	27.83	89.34	42.72	60.72	48.85	139.97	7.2	28.2	80.45	34.9	37.94	12.11	102.76	5.91	41.27	31.92	11.79
129.47	109.68	262.56	16.61	36.45	84.72	41.77	67.46	52.24	141.62	10.38	20.4	77.44	36.89	34.44	18.46	89.71	5.45	35.77	53.6	20.57
70.78	45.14	167.33	20.6	102.78	63.77	26.98	67.39	45.74	164.68	10.32	32.7	67.88	27.78	53.41	17.18	102.81	8.03	16.78	32.17	16.71
114.91	89.35	224.26	15.61	34.39	77.76	39.84	20.76	11.85	69.25	4.19	36.33	57.1	17.11	40.4	18.54	113.6	7.45	26.52	45.91	16.32
77.04	70.43	158.05	10.72	37.83	91.42	44.56	23.03	15.68	75.45	3.66	55.76	68.07	20.78	44.34	8.9	88.26	8.32	17	20.07	10.08
67.37	29.57	124.59	13.19	28.16	43.9	23.74	48.82	28.19	107.79	6.22	31.96	57.75	26.15	83.75	14.73	135.14	10.83	21.08	17.59	10.9
118.71	106.16	231.15	13.77	21.76	89.43	45.93	92.52	77.09	176.59	9.67	35.77	83.33	43.66	58.27	18.54	85.72	4.61	29.24	31.82	21.63
122.05	106.3	210.46	11.66	38.72	87.1	50.51	61.98	53.78	146.71	10.53	25.16	86.77	36.66	93.71	22.92	129.15	6.5	63.36	24.46	17.74
116.4	99.55	218.42	12.05	27.51	85.52	45.58	97.91	89.61	174.84	10.55	19.48	91.53	51.25	26.51	15.22	94.44	4.95	46.92	57.44	16.12
29.51	14.45	68.42	3.66	34	48.98	21.12	57.2	47.39	173.27	11.91	22.44	82.84	27.35	29.52	13.36	49.81	3.31	46.77	45.27	26.83
73.76	70.03	121.75	6.7	22.01	94.94	57.52	135.05	129.86	213.52	10.72	34.79	96.16	60.82	68.2	12.19	97.89	9.09	27.51	17.88	12.45
84.76	79.27	169.23	13.19	22.44	93.52	46.84	68.8	56.34	165.95	9.63	22.44	81.89	33.95	55.6	8.83	104.84	7.86	15.64	15.87	8.42
107.95	98.67	189.2	13.17	19.95	91.4	52.15	104.47	24.61	166.85	12.09	31.81	23.55	14.75	83.45	18.94	137.97	11.55	62.83	22.69	13.73
65.56	59.64	110.57	7.05	31.68	90.97	53.94	119.18	109.64	219.52	14.6	28.89	92	49.95	96.08	15.86	159.18	14.8	9.52	16.51	9.97
37.6	9.69	95.89	4.71	46.24	25.76	10.1	74.82	37.61	162.9	8.95	28.89	50.26	23.08	28.85	16.34	127.77	14.92	52.36	56.63	12.79
120.06	101.87	225.02	11.85	31.96	84.85	45.27	38.43	21.86	83.01	6.59	35.49	56.88	26.33	41.55	25.42	80.81	8.41	54.27	61.17	31.46
147.5	142.43	217.52	8.62	31.31	96.56	65.48	43.21	36.46	114.05	6.38	30.95	84.38	31.97	35.9	2.3	67.44	14.42	65.28	6.41	3.41
144.43	131.54	284.13	16.46	27.83	91.07	46.29	63.48	52.49	148.48	11.81	24.51	82.69	35.35	65.72	9.34	120.66	9.93	17.1	14.21	7.74
77.05	66.83	150.38	10.87	30.6	86.73	44.44	41.16	10.45	75.42	5.65	39.89	25.4	13.86	53.68	21.15	113.5	13.63	20.4	39.4	18.63
77.73	64.53	193.04	16.17	24.93	83.02	33.43	50.51	44.2	103.22	6.37	30.6	87.49	42.82	84.87	12.5	117.23	8.38	29.22	14.73	10.66
137.43	118.43	247.47	16.2	20.18	86.18	47.86	70.86	58.99	146.79	6.9	30.26	83.26	40.19	55.01	20.55	136.11	10.26	21.57	37.36	15.1
81.1	42.23	136.25	13.66	22.8	52.07	30.99	39.91	17.19	142.98	7.39	44.2	43.06	12.02	69.33	11.26	142.85	10.78	27.83	16.25	7.89
100.35	86.28	176.9	8.59	33.7	85.97	48.77	83.76	71.32	158.74	13.29	26.52	85.14	44.93	71.99	18.33	118.72	10.75	19.7	25.46	15.44
83.87	63.76	237.08	14.89	30.53	76.02	26.89	74.32	64.14	164.54	12.32	11.13	86.3	38.98	72.16	25	139.84	11.04	19.95	34.65	17.88
94.14	79.32	181.44	9.57	37.17	84.26	43.72	57.76	45	149.06	7.86	30.95	77.9	30.19	51.81	17.82	133.59	6.54	41.48	34.39	13.34
60.16	53.12	140.98	11.59	27.14	88.29	37.68	111.43	99.6	206.31	9.21	28.53	89.38	48.28	41.71	14.97	83.72	5.08	25.93	35.88	17.88
91.97	83.92	189.98	13.69	22.35	91.24	44.17	69.21	62.36	134.53	10.4	22.56	90.1	46.36	29.97	3.77	50.5	5.77	53.58	12.57	7.46
158.56	128.94	271.25	18.26	37.83	81.32	47.54	51.63	38.42	125.84	6.59	49.64	74.42	30.53	25.66	11.04	59.23	6.72	17	43.04	18.65
118.64	97.82	225.96	21.48	38.52	82.45	43.29	72.78	18.16	130.28	9.83	28.56	24.95	13.94	108.98	34.45	183.88	15.93	16.32	31.61	18.74
105.97	97.32	198.57	13.52	32.33	91.84	49.01	83.64	75.21	156.19	7.66	28.2	89.92	48.15	89.85	24.82	150.14	9.25	21.3	27.62	16.53
119.98	75.37	243.96	15.49	22.64	62.82	30.89	72.14	66.67	132.49	7.54	25.84	92.41	50.32	79.9	19.96	148.86	11.78	33.91	24.98	13.41
119.64	108.82	199.35	12.81	33.01	90.95	54.59	49.87	29.1	137.34	8.22	33.7	58.35	21.19	54.58	32.05	131.09	10.83	15.91	58.72	24.45
54.06	44.93	112.58	8.6	40.8	83.12	39.91	33.07	10.62	120.99	6.47	57.78	32.11	8.78	55.99	13.46	138.5	14.42	15.49	24.04	9.72
78.38	61.94	191.56	13.56	33.79	79.03	32.34	100.38	85.44	179.8	8.31	29.92	85.12	47.52	56.5	24.55	133.03	10.72	42.49	43.45	18.46
53.83	40.54	97.67	8.77	16.51	75.32	41.51	54.88	43	115.44	9.2	28.86	78.36	37.25	157.57	23.95	189.06	7.27	39.66	15.2	12.67
115.28	100.25	212.94	10.77	31.31	86.96	47.08	21.57	15.29	47.7	4.48	37.4	70.89	32.05	73.7	16.4	158.57	10.39	22.96	22.25	10.34
99.47	91.52	217.63	15.26	20.42	92.01	42.05	150.32	137.18	272.87	12.47	23.39	91.26	50.27	65.58	21.76	111.41	14.95	26.37	33.19	19.54
85.56	80.01	160.7	10.81	22.44	93.51	49.79	35.94	17.11	121.96	5.78	48.28	47.61	14.03	50.53	14.31	73.36	6	42.64	28.32	19.5
89.35	64.84	231.4	25.12	32.54	72.56	28.02	71.68	56.5	203.36	19.1	22.8	78.82	27.78	32.97	16.41	91.16	4.85	62.59	49.76	18
52.09	15.54	82.95	6.22	16.32	29.84	18.74	66.35	58.04	171.68	8.76	26.14	87.47	33.81	36.02	19.02	121.05	10.8	25.84	52.8	15.71
39.25	25.59	78.24	5.04	23.8	65.2	32.71	86	12.85	158.63	15.77	23.12	14.94	8.1	70.41	27.66	97.78	9.97	37.14	39.29	28.29
147.11	136.04	262.58	12.75	25.16	92.48	51.81	33.02	22.37	90.92	5.4	42.16	67.73	24.6	58.82	32.75	128.68	11.05	15.64	55.67	25.45
62.89	50.33	147.88	11.75	25.45	80.02	34.03	44.16	27.5	122.1	5.64	43.65	62.28	22.52	67.88	25.87	119.42	13.66	16.32	38.1	21.66
61.47	9.05	126.42	9.03	24.48	14.72	7.16	44.2	17.03	134.42	11.18	46.08	38.53	12.67	38.77	21.39	113.1	8.06	23.27	55.17	18.91
93.72	82.63	213.85	13.58	23.12	88.17	38.64	94.93	84.32	153.22	10.34	32.84	88.83	55.03	31.24	17.54	89.91	5.15	31.64	56.15	19.51
88.21	83.04	177.4	10.43	24.48	94.14	46.81	85.1	73.26	182.19	13.72	19.95	86.09	40.21	65.21	15	112.34	8.1	21.57	23	13.35
71.93	64.78	167.73	12.69	18.74	90.05	38.62	86.63	74.54	171.95	11.68	19.23	86.04	43.35	46.17	14.02	123.29	9.36	31.31	30.36	11.37
96.05	89.86	217.92	17.76	18.57	93.55	41.23	43.52	16.32	142.57	6.36	38.27	37.5	11.45	46.65	26.45	113.69	9.47	16.51	56.7	23.26
85.53	16.11	133.83	6.45	42.44	18.84	12.04	88.28	79.34	190.28	8.85	30.95	89.88	41.7	65.83	11.56	111.69	6.2	20.63	17.56	10.35
125.72	116.02	274.73	18.23	16.51	92.28	42.23	91.76	81.86	185.54	8.37	25.84	89.21	44.12	48.22	10.58	77.93	4.53	58.48	21.93	13.57
68.85	58.42	129.22	8.61	20.66	84.85	45.21	83.52	77.53	154.58	10.58	13.6	92.83	50.16	48.86	21.93	93.9	8.17	26.52	44.89	23.36
140.89	107.84	284.3	14.28	35.77	76.54	37.93	31.15	22.95	89.77	4.57	39.65	73.7	25.57	95.43	13.09	140.51	10.75	22.7	13.72	9.32
48.3	29.33	90.98	4.64	35.49	60.73	32.24	35.86	18.4	88.28	7.2	21.08	51.32	20.85	62.18	23.64	127.04	11.9	19.04	38.01	18.61
92.69	75.47	151.7	8.16	22.7	81.42	49.75	47.76	18.06	148.68	8.01	35.49	37.81	12.15	40.43	15.56	68.51	5.63	41.48	38.47	22.71
112.93	96.14	217.56	12.44	23.8	85.14	44.19	55.91	16.68	130.76	7.19	39.44	29.83	12.75	43.48	16.3	99.51	6.44	40.58	37.49	16.38
43.14	18.12	94.95	6.25	37.83	42.01	19.09	64.98	59.82	129.83	10.59	13.6	92.06	46.07	59.15	5.4	110.6	12.43	17	9.12	4.88
22.93	19.51	45.7	4.09	22.01	85.06	42.69	86.49	84.05	145.07	6.44	26.52	97.17	57.93	44.66	26.01	97.4	9.09	27.88	58.23	26.7
91.67	84.8	177.16	9.45	31.34	92.51	47.87	75.06	65.14	172.63	11.15	28.16	86.78	37.73	43.29	14.95	103.94	5.16	28.56	34.54	14.38
32.21	7.08	89.81	13.72	69.56	22	7.89	147.38	132.53	268.98	15.58	28.34	89.92	49.27	45.49	18.6	128.05	6.93	42.03	40.88	14.52
43.6	29.67	94.43	6.24	34.35	68.06	31.42	138.05	131.58	209.48	12.04	23.12	95.31	62.81	54.07	22.15	137.64	12.33	35.77	40.96	16.09
123.12	110.32	224.36	11.03	32.38	89.6	49.17	62.86	45.7	124.56	8.09	23.12	72.7	36.69	23.31	4.11	41.47	4.63	97.41	17.63	9.91
95.22	93.54	101.18	5.91	29.58	98.23	92.45	24.84	16.4	72.68	3.67	44.02	66	22.56	67.07	26.52	153.51	10.35	39.89	39.54	17.28
41.78	21.77	90.59	9.86	17	52.1	24.03	134	126.17	221.93	12.17	33.24	94.15	56.85	38.55	14.28	81.51	5.42	39.89	37.03	17.52
70.11	55.54	151.27	9.83	33.47	79.21	36.71	75.99	70.12	161.98	9.26	27.51	92.28	43.29	52.05	25.26	119.61	9.97	20.19	48.54	21.12
125.6	112.15	227.64	11.71	35.62	89.29	49.26	75.04	70.5	151.98	8.7	26.52	93.95	46.39	89	5.57	146.34	12.3	17	6.25	3.8
48.36	23.64	124.09	8.01	51	48.88	19.05	58.62	50.68	128.02	8.75	16.32	86.45	39.58	34.06	12.52	105.82	8.58	38.47	36.75	11.83
97.78	61.05	244.43	20.7	22.96	62.44	24.98	48.83	38.05	115.3	7.02	31.28	77.92	33	91.26	2.92	119.6	6.07	22.16	3.2	2.44
78.55	68.22	174.11	12.5	23.66	86.84	39.18	92.32	76.14	178.76	12.74	23.12	82.47	42.59	57.17	15.49	123.64	10.83	28.16	27.09	12.53
109.68	105.03	186.13	10.54	36.45	95.76	56.43	90.04	72.25	198.39	12.38	24.48	80.23	36.42	45.52	20.55	145.39	11.06	16.9	45.16	14.14
67.42	52.5	138.89	9.71	15.81	77.87	37.8	76.27	66.94	172.71	11.73	25.16	87.76	38.76	74.16	28.9	137.67	8.86	26.05	38.97	20.99
149.04	129.13	244.13	12.08	33.7	86.64	52.89	38.85	15.43	121.42	7.42	95.88	39.71	12.71	43.8	13.94	94.89	6.78	105.23	31.83	14.69
91	85.6	185.91	12.8	21.76	94.07	46.04	106.21	98.51	203.6	11.59	26.71	92.74	48.38	98.67	13.31	138.77	9.75	22.44	13.49	9.59
117.03	105.61	209.58	9.7	29.58	90.24	50.39	53.97	33.87	133.28	7.56	42.44	62.75	25.41	84.82	16.23	138.58	14.74	32.15	19.13	11.71
95.23	83.63	224.73	14.33	38.47	87.81	37.21	87.05	79.77	162.62	12.54	24.64	91.63	49.05	88.08	20.89	131.63	7.79	30.95	23.72	15.87
98.63	86.27	214.05	17.99	23.8	87.47	40.3	25.57	15.6	106.27	4.07	61.95	60.99	14.68	35.51	11.52	66.2	6.1	25.23	32.44	17.4
72.01	63.86	122.17	8.72	25.05	88.68	52.27	61.35	52.43	118.64	7.8	31.96	85.45	44.19	58.6	6.66	124.41	8.56	27.51	11.37	5.35
115.57	87.07	252.31	17.59	29.92	75.34	34.51	66.69	45.43	151.86	8.76	34.5	68.12	29.92	29.93	15.31	80.35	3.89	32.16	51.14	19.05
71.36	65.66	165.14	14.29	24.48	92.01	39.76	84.13	70.88	206.47	11.97	33.7	84.26	34.33	52.67	20.74	122.83	10.49	22.44	39.39	16.89
101.86	93.56	197.38	11.6	32.64	91.86	47.4	31.98	18.49	100.29	4.8	51.49	57.81	18.43	41.75	13.75	82.15	6.05	42.64	32.93	16.74
38.63	15.76	81.92	5.5	23.94	40.8	19.24	54.06	47.9	142.61	10.39	22.96	88.61	33.59	47.69	27.31	102.76	6.66	34	57.26	26.57
65.39	31.87	116.31	9.92	22.44	48.74	27.4	28.34	12.2	121.74	5.68	57.09	43.05	10.02	64.95	7.94	99.27	7.33	28.89	12.22	8
109.46	94.48	201.36	13.68	18.3	86.31	46.92	55.5	42.58	119.59	8.71	38.76	76.72	35.6	45.32	20.06	123.67	7.41	40.39	44.26	16.22
71.62	56.42	166.47	20.09	27.83	78.78	33.89	60.12	48.86	141.81	7.58	25.84	81.27	34.46	60.33	17.65	137	18.12	12.24	29.25	12.88
130.14	112.23	245.81	18.74	38.08	86.24	45.66	36.87	25.99	72.46	3.56	34.68	70.48	35.86	21.86	8.13	40.16	5.53	46.92	37.2	20.25
79.64	65.72	124.19	6.35	25.34	82.52	52.92	28.73	17.92	85.29	4.49	48.28	62.39	21.01	47.86	21.61	126.96	10	19.04	45.16	17.02
118.66	98.72	246.77	13.78	40.8	83.19	40	58.08	2.51	114.17	7.71	41.05	4.32	2.2	88.09	12.09	138.36	10.35	14.28	13.73	8.74
150.37	144.32	273.08	15.54	25.16	95.98	52.85	102.3	90.74	176.72	14.51	24.48	88.7	51.35	47.75	24.13	129.32	11.5	24.51	50.55	18.66
37.01	34.94	45.95	2.95	22.44	94.4	76.03	39.83	24.81	141.41	6.45	48.96	62.28	17.54	64.04	5.49	152.88	10.63	16	8.57	3.59
111.42	34.48	182.65	11.73	34.09	30.94	18.88	26.97	14.28	106.24	7.79	32.33	52.95	13.44	61.85	10.42	147.73	12.68	14.28	16.85	7.05
93.46	81.57	175.05	10.27	36.18	87.28	46.6	43.28	17.12	167.23	7.93	58.46	39.56	10.24	42.54	9.44	79.32	8.79	30.65	22.19	11.9
120.98	106.51	210.67	14.78	19.48	88.04	50.56	101.62	77.08	226.73	15.01	23.12	75.85	34	53.75	19.89	104.93	9.67	15.64	37	18.95
93.01	89.04	185.74	11.49	16.32	95.73	47.94	91.44	82.72	143.54	7.8	19.04	90.47	57.63	47.24	10.63	96.1	8.62	16.32	22.51	11.06
112.65	102.67	222.03	14.06	26.05	91.14	46.24	76.11	67.7	162.4	14.86	17	88.95	41.69	69.04	14.91	129.82	12.25	18.02	21.6	11.49
70.08	65.3	142.33	13.9	21.08	93.18	45.88	68.32	50.65	159.42	9.17	28.81	74.14	31.77	48.74	40.7	112.57	8.41	14.73	83.51	36.15
120.32	99.09	234.49	12.35	33.09	82.35	42.26	22.53	10.28	83.17	4.05	45.76	45.63	12.36	22.58	11.94	63.98	14.74	87.51	52.87	18.66
83.85	73.31	163.19	14.19	31.28	87.43	44.92	82.69	76.78	166.2	10.4	25.84	92.85	46.2	95.63	40.88	143.25	7.28	20.34	42.75	28.54
93.9	28.45	159.8	11.5	23.12	30.3	17.8	69.61	63.06	148.77	7.53	38.52	90.6	42.39	30.72	8.9	80.48	9.91	51.29	28.97	11.06
67.19	52.16	142.04	11.18	33.16	77.62	36.72	43.49	19.91	131.72	7.56	39.89	45.79	15.12	29.05	21.2	82.26	5.76	32.06	72.98	25.77
25.71	16.12	83.26	7.32	36.72	62.69	19.36	27.38	16.79	88.34	3.52	44.02	61.32	19	27.19	12.42	110.59	9.85	44.2	45.67	11.23
66.23	57.63	201.1	12.21	19.04	87.01	28.66	81.69	73.83	163.23	8.55	29.92	90.38	45.23	37.2	19.47	136.53	6.73	52.36	52.35	14.26
110.18	105.44	187.28	11.01	27.2	95.7	56.3	59.08	45.92	155.03	8.14	35.49	77.73	29.62	24.17	9.58	87.87	5.31	46.45	39.61	10.9
126.39	109.13	246.59	18.34	31.28	86.34	44.25	37.11	25.45	101.21	5.73	40.58	68.6	25.15	37.45	19.25	113.76	6.88	21.76	51.42	16.92
107.99	93.39	210.57	16.53	27.2	86.48	44.35	69.75	50.69	131.71	10.77	33.01	72.68	38.49	24.01	14.6	117.86	5.82	64.01	60.8	12.39
82.74	67.91	169.59	13.78	25.74	82.07	40.04	31.28	17.22	93.24	5.23	46.08	55.05	18.47	17.98	10.19	61.98	3.31	34.41	56.7	16.45
52.26	21.5	93.1	6.99	22.08	41.14	23.09	78.25	68.08	143.54	10.13	25.16	87.01	47.43	43.91	18.27	92.42	5.16	31.64	41.61	19.77
78.77	65.99	157.8	13.64	19.26	83.77	41.82	30.12	14.44	60.66	3.44	32.33	47.96	23.81	21.05	5.9	59.41	4.03	45.56	28.03	9.93
98.73	92.01	209.92	11.5	34.19	93.19	43.83	61.12	53.09	123.95	8.11	29.92	86.87	42.84	37.43	9.92	124.13	13.41	44.2	26.5	7.99
71.75	57.04	166.35	9.16	31.28	79.5	34.29	98.78	91.73	181.21	9.66	21.76	92.86	50.62	41.71	18.83	123.01	7.14	36.45	45.16	15.31
130.57	109.67	233.29	17.62	25.45	84	47.01	46.3	34.91	99.93	6.2	39.2	75.38	34.93	21.41	13.44	85.55	4.65	50.32	62.75	15.7
90.41	79.68	187.22	10.68	19.72	88.13	42.56	13.31	11.66	27.89	1.55	26.14	87.54	41.8	31.34	7.37	103.35	8.89	50.1	23.52	7.13
76.54	62.09	173.8	15.39	26.88	81.13	35.73	44.17	26.62	136.5	6.17	40.58	60.27	19.5	19.55	11.79	95.52	7.55	56.36	60.28	12.34
78.34	74.98	128.36	6.8	26.52	95.71	58.41	29.68	22.14	77.19	3.87	35.71	74.6	28.68	26.87	5.1	58.24	5.05	54	18.98	8.76
63.84	51	124.83	6.03	35.56	79.88	40.86	36.12	22.98	107.03	5.39	33.4	63.62	21.47	15.02	10.52	64.72	4.99	27.88	70.04	16.25
62.3	49.6	136.25	10.11	36.18	79.61	36.4	28.45	19.52	74.76	5.63	39.89	68.58	26.1	41.57	25.89	109.43	8.93	16.99	62.3	23.66
77.96	64.35	129.54	11.59	18.36	82.55	49.68	92.98	83.98	177.86	8.34	27.33	90.32	47.22	32.45	18.1	110.67	6.57	34.68	55.78	16.36
89.44	82.84	154.38	10.04	18.09	92.62	53.66	72.14	8.19	148.63	15.63	11.69	11.35	5.51	21.24	13.33	76.37	10.26	22.01	62.75	17.45
38.83	4.1	62.91	7.86	43.98	10.56	6.52	85.03	75.96	178.25	9.19	28.2	89.34	42.62	25.72	16.47	89.05	5.71	26.44	64.02	18.49
76.28	68.35	164.35	11.81	16.32	89.61	41.59	68.25	17.21	202.08	9.39	40.83	25.22	8.52	33.59	17.37	99.11	6.44	23.51	51.72	17.53
57.15	47.59	133.55	8.17	21.76	83.27	35.63	87.02	78.13	176.81	10.41	36.72	89.78	44.19	60.83	21.81	120.85	10.2	14.44	35.85	18.04
141.99	119.99	221.18	9.43	36.33	84.5	54.25	91.9	71.99	206.11	10.2	28.89	78.33	34.93	36.78	16.62	93.16	14.38	34.68	45.17	17.84
72.74	67.27	133.25	6.11	23.8	92.48	50.48	69.4	60.17	152.38	8.91	26.82	86.7	39.48	28.02	15.09	90.7	5.3	37.14	53.86	16.64
84.85	76.51	144.51	7.56	23.23	90.17	52.94	55.98	47.2	122.46	8.53	42.63	84.31	38.54	52.31	29.44	138.29	10.43	26.36	56.28	21.29
98.97	91.81	151.06	6.28	31.64	92.77	60.78	67.37	29.77	163.78	9.69	37.5	44.18	18.17	23.22	8.98	104.35	7.52	22.44	38.66	8.6
88.86	83.97	151.43	7.45	29.24	94.5	55.45	122.65	111.3	219.32	10.04	34.19	90.75	50.75	31.27	17.57	94.89	4.72	27.2	56.18	18.51
81.49	77.74	156.04	7.96	27.88	95.4	49.82	43.72	22.65	104.95	6.54	29.92	51.8	21.58	28.88	12.65	118.97	12.94	40.83	43.81	10.64
18.79	12.53	64.24	3.8	61.2	66.72	19.51	26.46	15.54	73.38	5.86	57.12	58.76	21.18	20.88	13.01	83.96	4.33	45.56	62.31	15.5
90.43	84.59	148.29	9.85	20.63	93.54	57.05	65.13	54.3	142.87	9.32	27.88	83.38	38.01	26.49	12.62	93.98	4.96	54.34	47.63	13.42
79.43	75.25	145.45	8.43	22.7	94.74	51.74	37.63	20.79	132.79	6.68	46.24	55.25	15.66	46.12	42.09	88.9	15.64	29.92	91.24	47.34
56.33	47.83	99.94	5.62	29.58	84.91	47.86	78.8	68.23	176.82	8.61	33.7	86.59	38.59	40.27	16.67	130.78	8.69	40.36	41.4	12.75
79.6	71.45	154.1	8.72	22.08	89.77	46.37	122.74	116.34	195.6	11.83	30.92	94.79	59.48	25.1	19.92	90.53	8.67	54.34	79.37	22
96.92	91.59	128.31	7.09	22.27	94.5	71.39	22.04	11.81	66.77	4.45	41.48	53.59	17.69	24.47	8.77	46.22	4.66	36.88	35.83	18.97
148.8	136.66	237.74	8.57	39.89	91.84	57.48	28.04	18.86	67.82	3.38	49.64	67.27	27.81	33.41	11.44	77.65	5.09	39.89	34.23	14.73
86.49	80.47	142.41	7.88	17.68	93.04	56.51	27.45	12.59	96.34	5.87	70.72	45.85	13.06	29.47	13.96	95.85	10.66	48.44	47.35	14.56
112.53	104.98	166.99	9.97	23.8	93.29	62.87	25.83	14.07	91.67	4.28	60.53	54.48	15.35	23.01	13.59	82.74	3.5	44.2	59.09	16.43
67.75	59.01	122.45	10.57	12.24	87.1	48.19	115.19	113.39	131.37	6.85	13.51	98.44	86.32	33.63	16.17	120.09	13.31	45.4	48.08	13.47
106.84	99.46	160.34	7.93	23.39	93.1	62.03	66.3	46.55	170.55	7.48	36.72	70.22	27.3	40.65	19.15	113.95	9.13	28.2	47.11	16.81
35.26	28.03	69.62	4.78	39.89	79.48	40.26	28.77	12.08	112.13	4.86	61.93	41.98	10.77	39.53	21.16	129.13	8.25	35.77	53.55	16.39
91.73	82.53	162.9	10.6	25.76	89.97	50.66	47.26	23.73	93.03	11.83	16.9	50.21	25.51	24.18	14.1	87.04	5.74	56.4	58.31	16.2
90.83	84.92	158.17	10.27	23.12	93.49	53.69	87.86	4.54	138.99	8.79	26.52	5.17	3.27	39.34	9.54	94.2	5.94	45.39	24.25	10.13
74.07	68.65	124.11	6.17	34.09	92.68	55.31	27.61	6.33	135.06	6.22	66.17	22.95	4.69	29.22	15.09	112.77	6.78	24.81	51.65	13.38
94.69	88.86	165.01	8.49	28.56	93.84	53.85	51.11	35.68	124.06	8.59	22.27	69.8	28.76	26.56	9.42	118.2	6.59	69.36	35.46	7.97
119.53	113.36	205.18	11.13	23.12	94.84	55.25	60.85	53.54	141.67	9.73	26.52	87.99	37.8	31.51	15.7	95.23	10.31	29.92	49.84	16.49
138.36	122.01	233.44	10.41	28.86	88.18	52.26	26	13.47	69.86	3.74	45.92	51.82	19.29	20.37	11.86	61.21	10.29	55.02	58.2	19.37
40.79	25.2	82.26	7.22	26.75	61.77	30.63	81.07	70.3	178.79	11.05	29.22	86.72	39.32	21.84	9.21	88.41	5.46	40.14	42.16	10.41
110.74	102.76	154.36	7.35	27.83	92.79	66.57	27.74	16.3	87.87	3.6	66.25	58.76	18.55	28.98	16.78	115.42	10.59	51.58	57.89	14.54
86.67	82.19	156.85	8.94	21.76	94.83	52.4	67.7	45.3	150.08	13.12	23.12	66.92	30.18	84.21	6.22	150.38	10.32	25.45	7.38	4.13
101.44	92.57	184.34	11.21	32.06	91.25	50.21	92.96	76.81	194.68	11.03	42.43	82.63	39.46	56.23	6.13	130.51	11.36	24.76	10.9	4.69
127.35	118.9	212.46	15.24	27.14	93.36	55.96	38.28	19.73	115.42	4.61	45.06	51.53	17.09	41.76	12.21	120.9	7.32	41.27	29.23	10.1
99.01	91.53	146.03	8.96	21.37	92.45	62.68	24.78	17.8	106.75	7.26	48.71	71.84	16.68	20.63	13.7	65.37	5.75	53.72	66.42	20.96
73.04	53.14	124.93	18.43	20.2	72.74	42.53	85.13	81.48	133.15	6.66	22.53	95.71	61.19	29.36	15.35	99.6	6.43	24.48	52.27	15.41
74.83	65.94	173.59	13	23.94	88.12	37.98	16.32	15.47	28.95	2.12	23.12	94.74	53.42	32.3	21.33	98.9	5.97	21.08	66.03	21.57
62.41	53.63	142.28	8.53	25.5	85.94	37.69	25.18	12.83	80.42	5.63	44.88	50.94	15.95	39.2	22.25	126.49	6.95	27.51	56.76	17.59
106.73	103.51	174.56	6.81	31.28	96.98	59.29	27.02	11.84	96.14	6.1	50.32	43.83	12.32	34.22	12.37	116.28	14.78	42.54	36.15	10.64
92.95	87.92	179.68	11.55	14.44	94.59	48.93	46.55	24.98	157.78	8.45	46.24	53.66	15.83	27.24	12.8	107.48	6.36	48.15	46.97	11.9
83.52	74.18	137.91	9.22	20.6	88.82	53.79	146.55	137.28	242.69	10.94	33.7	93.67	56.56	33.03	20.21	123.12	5.85	39.66	61.19	16.41
87.48	80.89	147.97	16.85	20.34	92.47	54.67	53.19	37.99	129.11	11.08	30.6	71.43	29.42	28.59	8.07	69.4	6.4	48.89	28.22	11.63
78.63	75.31	134.06	6.73	22.27	95.78	56.18	51.72	26.03	180.53	10.87	39.44	50.33	14.42	24.61	11.01	117.53	6.13	57.34	44.73	9.37
104.51	102.07	153.65	7.93	27.83	97.66	66.43	54.92	43.7	143.59	10.31	27.88	79.58	30.44	34.58	15.55	106.08	5.59	35.9	44.98	14.66
92.76	85.54	161.29	6.72	28.89	92.21	53.04	43.85	21.11	146.06	7.09	48.83	48.15	14.45	35.5	19.49	151.4	7.17	45.23	54.89	12.87
83.19	73.47	137.4	6.82	28.56	88.32	53.47	39.56	28.35	104.53	6.27	33.09	71.67	27.12	32.75	27.01	79.99	4.74	43.83	82.46	33.76
72.69	67.12	127.91	8.71	25.34	92.35	52.48	111.66	109.24	164.3	8.45	27.88	97.83	66.49	17.68	10.63	67.98	4.99	43.83	60.15	15.64
102.48	63.68	172.58	11.87	16.9	62.13	36.9	35.02	18.44	114.76	13.65	42.84	52.65	16.07	47.82	23.94	150.94	10.82	24.35	50.06	15.86
85.13	83.12	148.28	8.23	24.07	97.63	56.05	36.11	28.99	67.02	5.46	29.92	80.29	43.26	24.14	15.4	79.33	3.64	36.45	63.79	19.41
55.33	43.77	109.15	10.44	16.32	79.11	40.11	111.63	104.36	179.73	8.5	33.4	93.49	58.07	33.75	17.1	158.72	8.12	70.27	50.68	10.77
92.87	87.61	165.62	9.35	31.68	94.34	52.9	29.23	17.63	119.63	3.45	78.2	60.3	14.74	19.66	11.01	76.4	3.87	56.32	56.01	14.41
140.05	120.27	271.1	13.21	26.52	85.88	44.36	92.25	87.44	152.2	8.76	25.05	94.78	57.45	22.4	11.14	81.82	7.28	54.27	49.71	13.61
39.13	35.32	71.06	5.44	27.46	90.27	49.71	21.94	12.6	92.97	3.48	55.76	57.45	13.56	34.17	14.29	108.97	5.23	54.97	41.81	13.11
90.21	85.32	156.56	7.67	26.52	94.58	54.5	52.82	10.62	160.05	8.27	40.8	20.1	6.63	34.94	6.96	57.51	5.39	82.28	19.93	12.11
85.12	77.72	153.16	9.29	28.89	91.3	50.74	57.42	48.41	143.6	11.14	25.45	84.32	33.72	29.04	18.46	100.63	5.99	47.6	63.58	18.35
97.87	91.35	171.91	7.11	29.24	93.34	53.14	30.39	20.46	104.32	7.23	42.42	67.32	19.61	22.71	9.86	83.25	3.66	61.9	43.43	11.85
152.7	137.54	229.87	9.96	44.2	90.07	59.83	30.04	20.42	112.63	6.85	59.15	67.99	18.13	35.34	14.56	93.95	5.35	49.64	41.2	15.5
76.39	70.11	138.46	8.86	29.24	91.79	50.64	46.33	34.6	116.77	8.03	14.78	74.69	29.63	66.73	24.75	99.45	7.02	17.49	37.09	24.88
98.34	90.73	173.34	16.82	16.58	92.27	52.34	50.1	27.34	117.31	5.69	31.96	54.57	23.3	60.62	27.42	138.3	6.79	38.72	45.24	19.83
79.16	75.33	144.99	8.05	19.04	95.15	51.95	26.57	14.51	117.59	6.87	47.17	54.63	12.34	38.09	16.89	96.91	5.1	38.21	44.34	17.43
89.47	85.39	149.98	11.19	23.66	95.45	56.93	78.06	69.25	182.93	10.11	26.82	88.72	37.86	38.45	18.52	105.64	13.97	36.04	48.17	17.53
68.34	10.83	113.37	12.18	40.58	15.84	9.55	72.08	66.19	131.92	9.36	20.19	91.83	50.18	34.44	17.33	86.55	5.12	35.08	50.33	20.03
83.49	79.38	142.99	7.87	22.44	95.07	55.51	78.15	64.15	160.52	7.5	32.97	82.08	39.96	49.43	12.48	123.03	8.05	37.83	25.25	10.15
114.05	109.81	179.12	7.14	39.44	96.28	61.3	72.97	63.69	165.05	12.39	23.12	87.29	38.59	23.16	7.16	49.57	5.36	10.88	30.89	14.43
66.36	63.81	116.82	8.92	25.16	96.16	54.62	97.92	91.78	172.47	8.94	33.79	93.73	53.21	24.7	11.4	75.01	4.27	29.22	46.15	15.2
93.14	83.48	146.88	10.91	21.67	89.62	56.83	53.45	30.24	142.15	6.04	42.16	56.57	21.27	35.44	12.77	80.03	5.16	29.24	36.02	15.95
127.48	115.27	206.56	9.06	34.68	90.42	55.81	20.51	14.19	41.51	2.58	33.01	69.2	34.19	24.23	4.89	54.98	6.9	26.82	20.17	8.89
96.06	93.17	131.62	9.52	19.95	96.99	70.79	49.55	40.61	124.67	8.57	43.65	81.96	32.57	27.98	13.43	73.16	4.26	29.58	48	18.36
74.73	68.72	127.71	6.59	22.7	91.96	53.81	58.67	17.26	122.08	9.61	41.48	29.42	14.14	25.43	18.53	76.57	3.9	36.72	72.86	24.2
73.42	70.31	116.05	6.07	20.87	95.77	60.59	71.98	60.68	159.37	11.01	27.88	84.3	38.08	12.07	9.49	42.13	3.13	14.96	78.62	22.52
82.39	76.21	142.05	10.74	22.8	92.5	53.65	70.66	58.36	169.05	9.54	28.16	82.6	34.52	50.46	11.89	130.98	8.49	42.94	23.57	9.08
85.13	79.22	172.57	11.4	24.48	93.05	45.91	69.07	4.77	124.76	6.94	55.66	6.9	3.82	40.96	15.86	89.82	6.47	51	38.72	17.66
120.27	117.16	161.96	5.11	38.56	97.42	72.34	64.03	54.94	122.62	7.14	32.38	85.81	44.81	42.57	18.05	112.27	10.57	20.18	42.4	16.08
55.45	51.63	106.18	7.98	20.63	93.12	48.63	55.53	28.5	171.34	11.71	37.4	51.32	16.63	19.06	11.65	61.74	5.29	19.26	61.1	18.86
57.49	9.05	138.52	9.92	27.86	15.74	6.53	47.33	19.7	159.49	8.24	61.21	41.63	12.35	46.22	13.9	75.44	4.13	51.39	30.07	18.42
80.51	75.12	140.27	6.99	18.62	93.31	53.56	29.5	14.62	82.77	4.24	46.62	49.54	17.66	42.39	9.15	64.54	5.52	48.96	21.58	14.17
137.59	124.16	195.85	8.58	29.92	90.24	63.39	25.16	17.09	94.86	3.51	57.09	67.93	18.02	37.78	12.98	106.58	7.14	22.7	34.35	12.18
78.96	72.05	146.17	9.41	20.66	91.25	49.3	33.71	17.43	87.33	6.76	25.23	51.72	19.96	42.38	5.73	64.96	7.76	41.48	13.51	8.81
97.04	93.46	141.69	7.66	21.76	96.3	65.96	46.65	22.68	144.04	6.91	50.32	48.62	15.75	40.62	9.14	77.43	11.26	54.97	22.51	11.81
118.34	112.63	182.72	9.44	29.92	95.18	61.64	96.31	80.88	185.56	8.24	30.6	83.97	43.59	39.28	15.85	92.34	6.3	23.12	40.36	17.17
42.45	34.56	67.04	4.41	31.34	81.41	51.55	66.31	19.91	163.81	15.62	43.14	30.03	12.16	29.96	14.52	73.93	6.08	16.32	48.47	19.65
112.8	94.6	204.58	8.78	25.45	83.86	46.24	48.51	44.16	111.82	5.43	37.83	91.02	39.49	29.76	7.66	79.51	5.26	38.08	25.75	9.64
72.96	68.15	108.49	6.75	28.2	93.4	62.81	45.11	12.97	96.29	5.25	37.14	28.75	13.47	53.68	9.52	100.47	6.83	74.23	17.74	9.48
52.23	39.63	104.25	7.69	26.14	75.88	38.01	42.29	25.35	141.42	7.45	39.89	59.93	17.92	53.25	15.08	137.5	10.26	39.89	28.32	10.97
140.52	136.09	174.12	7.23	21.82	96.85	78.16	70.21	31.18	152.57	10.25	44.53	44.41	20.44	30.85	13.45	90.33	7.43	28.53	43.61	14.89
72.33	63.83	134.06	10.28	29.92	88.24	47.61	55.57	12.76	161.75	12.61	46.77	22.96	7.89	43.38	10.7	108.19	8.64	39.08	24.66	9.89
39.4	14.82	70.36	7.63	37.14	37.62	21.07	72.36	64.15	159.01	11.52	22.8	88.64	40.34	23.5	13.87	90.16	12.75	36.72	59.01	15.38
44.66	42.91	47.16	1.2	27.2	96.07	90.98	23.98	17.9	88.28	4.56	53.04	74.67	20.28	68.5	27.57	118.29	7.63	36.37	40.25	23.31
89.08	85.13	116.5	4.93	29.58	95.57	73.08	45.42	16.37	170.08	7.41	46.77	36.03	9.62	52.89	27.28	158.98	11.72	22.8	51.58	17.16
100.79	93.47	170.73	6.61	32.33	92.74	54.75	54.11	32.65	145.86	9.12	32.01	60.34	22.38	57.51	7.43	139.88	8.94	80.47	12.92	5.31
90.62	54.97	158.55	13.79	25.34	60.66	34.67	45.31	1.12	123.99	7.44	72.76	2.47	0.9	45.39	14.79	77.1	3.9	48.15	32.58	19.18
86.03	82.05	115.36	5.27	32.57	95.38	71.13	26.51	17.67	83.41	3.84	41.48	66.65	21.18	12.46	6.74	34.81	1.9	69.47	54.07	19.35
78.57	73.86	110.35	8.8	20.63	94.01	66.93	54.71	43.97	129.16	9.58	26.14	80.37	34.05	23.47	10.34	62.93	5.2	37.14	44.07	16.44
91.77	57.95	181.02	12.68	16.11	63.15	32.01	96.95	56.75	210.59	17.71	27.88	58.53	26.95	20.13	5.65	44.27	8.45	40.33	28.05	12.76
108.26	97.18	194.32	10.19	29.21	89.76	50.01	107.24	20.58	155.03	9.75	49.52	19.19	13.27	36.54	16.55	55.41	4.06	26.14	45.29	29.87
95.39	92.07	154.94	6.5	32.01	96.52	59.42	30.34	18.51	79.74	8.9	48.83	61.01	23.21	46.26	28.41	144.15	10.28	61.9	61.41	19.71
85.98	53.96	177.01	11.32	37.4	62.76	30.49	69.54	62.4	133.04	7.29	36.18	89.74	46.91	36.73	12.98	117.54	11.38	13.54	35.34	11.04
48.89	44.76	78.1	6.46	20.4	91.54	57.31	46.14	18.45	152.81	6.52	42.84	39.99	12.07	82.93	17.63	123.03	8.05	21.76	21.26	14.33
48.06	41.67	124.39	8.43	23.8	86.7	33.5	33.38	12.88	98.38	5.46	48.83	38.59	13.09	47.05	15.27	84.09	4.7	40.36	32.45	18.16
71.14	59.91	131.35	12.27	14.28	84.21	45.61	94.53	81.96	179.86	13.35	19.72	86.7	45.57	21.41	11.99	63.11	4.02	21.08	55.98	18.99
73.81	67.9	131.94	9.18	26.52	92	51.46	82.1	76.68	144.92	7.01	37.31	93.4	52.91	40.81	18.47	111.52	7.96	23.8	45.27	16.57
113.9	109.69	166.14	10.06	27.88	96.31	66.03	32.14	16.54	111.5	6.88	48.58	51.47	14.84	72.56	27.16	124.69	9.21	23.23	37.43	21.78
84.23	81.77	146.13	8.37	19.72	97.08	55.96	73.83	66.46	177.03	9.18	25.45	90.02	37.54	42.32	20.55	109.92	7.38	18.3	48.55	18.69
102.67	98.7	157.38	6.91	31.96	96.13	62.72	122.44	108.89	209.21	12.18	31.28	88.93	52.05	38.05	16.4	67.32	5.94	28.56	43.12	24.37
58.07	37.45	96	8.91	17	64.49	39.01	97.96	85.99	194.92	16.65	21.08	87.78	44.11	42.06	22.19	89.97	7.41	27.28	52.76	24.66
159.66	145.59	218.35	8.15	39.89	91.19	66.68	29.98	16.32	111.48	5.35	52.36	54.44	14.64	53.57	23.1	138.03	10.28	21.57	43.12	16.73
59.21	54.57	88.08	7.75	23.94	92.17	61.96	44.28	22.97	124.62	11.1	9.52	51.88	18.44	51.07	22.3	139.68	10.65	23.12	43.67	15.97
87.32	80.55	142.95	12.05	15.13	92.24	56.35	40.14	18.85	125.95	5.17	48.15	46.95	14.96	39.35	17.6	100.32	7.23	26.36	44.72	17.54
117.14	108.73	193.87	9.85	26.75	92.83	56.09	30.28	17.33	97.73	7.47	42.84	57.23	17.73	26.61	9.33	48.54	4.25	48.01	35.07	19.22
54.15	40.12	110.68	9.39	20.63	74.09	36.25	54.28	49.22	109.18	11.67	17	90.69	45.09	64.74	41.97	164.49	9.29	19.58	64.83	25.52
63.44	49.91	92.98	7.42	25.74	78.69	53.69	50.61	34.35	133.08	9.47	34.39	67.87	25.81	53.82	12.76	153.68	10.06	68.78	23.72	8.31
83.43	78.2	139.93	10.5	14.44	93.73	55.88	55.32	13.04	146.91	9.44	48.96	23.57	8.88	45.35	21.8	115.4	9.18	16.32	48.07	18.89
84.69	82.51	148.25	7.95	24.48	97.42	55.65	66.87	49.62	146.54	7.89	36.45	74.2	33.86	35.02	15	89.65	3.7	34.09	42.84	16.73
87.68	80.35	166.89	8.69	23.94	91.64	48.14	42.51	23.24	140.71	16.79	44.88	54.67	16.52	28.64	16.04	85.32	11.36	16.32	55.99	18.8
140.64	119.7	234.18	11.99	23.01	85.11	51.11	36.73	19.54	116.02	5.76	45.39	53.21	16.84	53.7	26.66	96.72	6.53	19.72	49.64	27.56
53.28	46.91	111.48	7.44	25.54	88.06	42.09	57.72	37.01	191.88	8.78	43.33	64.13	19.29	16.4	11.17	45.09	3.08	34	68.08	24.76
64.61	50.5	126.9	9.98	25.88	78.16	39.8	38.87	11.84	153.33	7.62	57.09	30.47	7.72	37.02	3.86	62.82	7.97	26.44	10.42	6.14
71.86	66.97	124.97	7.83	24.81	93.2	53.59	110.68	101.44	190.12	10.95	32.7	91.65	53.35	24.78	10.51	72.5	5.79	25.75	42.41	14.5
29.92	21.36	70.7	4.84	37.11	71.37	30.21	58.94	49.38	131.14	6.64	37.83	83.77	37.65	62.55	10.84	106.22	5.35	25.84	17.33	10.2
77.18	66.41	174.33	12.75	33.01	86.05	38.09	86.91	82.34	161.08	9.09	33.4	94.74	51.12	27.63	13.14	107.9	6.51	36.61	47.54	12.17
97.22	91.5	178.35	10.12	29.92	94.12	51.31	80.47	67.84	169.79	8.05	37.31	84.3	39.96	42.38	27.74	69.47	4.68	43.88	65.45	39.93
58.92	25.47	129.06	7.75	34.59	43.23	19.73	30.93	15.5	118.5	7.03	69.58	50.13	13.08	42.2	22.52	107.79	5.63	34.61	53.37	20.9
64.54	60.53	111.55	8.38	25.84	93.78	54.26	22.17	14.91	80.39	4.36	43.83	67.29	18.55	44.2	21.5	98.05	5.85	27.07	48.64	21.93
84.95	80.26	146.74	8.4	18.36	94.47	54.69	85.76	76.75	184.96	9.38	36.45	89.49	41.49	26.03	17.81	80.48	3.95	28.56	68.44	22.13
90.36	87.18	141.57	7.29	29.92	96.49	61.58	21.56	13.14	66.41	3.15	42.16	60.96	19.79	35.88	12.22	86.73	8.11	28.56	34.05	14.09
62.15	55.98	129.33	8.09	20.18	90.08	43.29	72.47	46.06	167.58	11.27	30.95	63.55	27.48	36.72	20.47	95.64	9.26	39.2	55.74	21.4
95.49	87.36	159.73	11.48	15.64	91.48	54.69	82.71	67.53	170.72	13.03	21.32	81.64	39.55	59.5	13.35	81.35	7.87	61.25	22.43	16.4
131.27	108.58	177.18	11.47	16.98	82.72	61.29	53.03	15.78	120.73	9.99	25.19	29.75	13.07	46.1	10.83	72.16	5.45	39.89	23.5	15.01
86.22	79.41	171.5	12.36	25.52	92.1	46.3	28.87	18.23	100.92	5.81	41.48	63.16	18.07	26.52	14.39	72.56	9.35	19.04	54.27	19.83
61.89	58.21	91.18	5.87	25.74	94.05	63.84	105.72	99.91	168.01	6.69	32.91	94.51	59.47	38.31	15.81	78.99	4.74	42.64	41.26	20.01
90.85	85.92	161.36	7.51	32.01	94.57	53.25	53.5	26.23	109.69	4.34	42.64	49.02	23.91	25.18	10.23	123.25	9.92	48.57	40.6	8.3
83.1	73.83	185.1	12.42	22.01	88.84	39.88	38.56	13.57	141.49	7.56	40.36	35.19	9.59	54.08	22.8	90.85	13.33	44.2	42.15	25.09
114.51	100.04	202.18	11.17	19.04	87.36	49.48	32.54	16.86	139.05	5.63	61.9	51.81	12.12	33.94	21.65	104.53	13.69	26.52	63.79	20.71
78.92	70.96	134.09	9.52	21.76	89.91	52.92	89.56	41.49	156.65	9.33	19.01	46.33	26.49	41.01	18.85	72.97	5.67	41	45.95	25.83
90.73	83.61	174.18	10.99	33.01	92.15	48	84.38	72.85	172.67	7.89	31.39	86.34	42.19	58.81	5.68	171.75	24.51	79.56	9.66	3.31
71.9	63.72	144.83	7.25	35.33	88.62	44	70.09	58.48	122	7.65	19.48	83.43	47.94	62.9	28.74	178.54	13.21	18.57	45.69	16.1
91.56	87.8	135.96	4.73	31.91	95.9	64.58	35.97	23.43	101.84	5.17	45.05	65.14	23.01	55.99	26.86	175.61	14.59	27.88	47.97	15.3
79.42	50.24	185.38	14.21	25.95	63.26	27.1	89.21	76.45	170.1	13.91	37.14	85.71	44.95	45.5	18.43	85.39	5.48	90.87	40.51	21.58
76.43	68.06	136.02	11.02	19.23	89.05	50.04	72.2	52.98	148.91	7.38	35.49	73.38	35.58	67.66	16.1	107.05	6.04	50.21	23.8	15.04
75.87	58.92	124.43	8.21	29.92	77.66	47.35	24.78	15.43	76.64	5.29	37.14	62.26	20.13	28.94	13.04	98.54	6.7	57.8	45.07	13.24
125.05	106.63	203.79	12.46	27.43	85.27	52.32	18.48	11.06	68.05	4.14	55.71	59.84	16.25	19.65	5.74	50.03	8.22	56.65	29.19	11.46
106.52	100.21	154.07	9.88	24.64	94.07	65.04	84.72	77.41	180.36	8.56	27.2	91.37	42.92	36.27	10.4	70.43	4.5	36.94	28.67	14.76
87.78	80.31	173.82	8.88	22.27	91.49	46.2	61.55	18.52	117.01	6.95	38.76	30.09	15.83	33.3	13.36	96.41	6.75	53.35	40.13	13.86
114.52	111.09	175.05	7.65	23.8	97	63.46	59.24	50.11	157.47	11.17	27.88	84.58	31.82	77.92	18.3	151.73	9.87	52.18	23.48	12.06
58.14	51.07	132.71	8.95	20.87	87.84	38.49	31.69	12.83	152.21	6.54	90.81	40.48	8.43	47.35	21.78	81.49	5.82	71.37	45.99	26.72
70.99	66.69	135.42	9.19	25.84	93.95	49.25	44.67	24.79	151.24	10.37	37.4	55.49	16.39	75.99	12.08	120.73	10.19	15.64	15.9	10.01
113.81	107.98	173.59	7.56	28.77	94.87	62.2	55.38	31.95	140.96	9.58	27.51	57.69	22.67	42.8	2.21	88.88	11.5	80.69	5.16	2.48
49.73	43.42	64.9	5.47	23.35	87.31	66.89	39.86	19.89	139.49	7.46	52.96	49.9	14.26	76.65	24.98	183.42	17.59	13.22	32.59	13.62
111.22	97.88	203.33	12.43	21.57	88.01	48.14	38.26	16.36	133.48	8.57	34.09	42.76	12.26	51.44	22.81	98.19	8.8	24.64	44.34	23.23
87.88	81.7	186.47	8.96	25.05	92.97	43.82	64.66	53.9	136.44	10.65	24.35	83.35	39.5	48.24	19.85	88.56	8.05	29.24	41.16	22.42
86.42	77.17	176.73	12.04	23.38	89.3	43.67	74.75	68.29	156.7	11.1	39.89	91.36	43.58	78.98	4.46	128.41	10.66	25.05	5.64	3.47
90.77	81.62	163.55	7.67	29.39	89.92	49.91	130.68	123.61	193.99	10.39	28.16	94.59	63.72	37.18	13.01	99.61	9.43	25.16	35	13.06
91.48	82.17	165.98	8.91	35.26	89.82	49.51	86.14	68.97	184.08	14.45	27.4	80.07	37.47	42.86	12.43	84	4.75	34.19	29	14.8
103.67	100.69	164.36	7.38	32.77	97.12	61.26	23.45	21.69	27.42	1.24	33.32	92.53	79.12	38.2	12.79	89.71	6.14	20.91	33.48	14.26
92.23	86.75	152.5	6.76	33.32	94.06	56.89	34.21	18.2	110.18	5.84	43.52	53.2	16.52	39.78	9.09	82.19	7.02	53.04	22.86	11.06
90.76	86.92	174.44	14.07	23.12	95.77	49.83	96.31	85.5	173.94	8.8	28.2	88.77	49.16	57.91	16.92	97.97	13.88	20.43	29.22	17.27
101.41	82.55	179.69	8.65	26.82	81.4	45.94	32.52	9.3	124.47	7.07	51	28.59	7.47	131.01	34.42	173.69	12.25	23.62	26.27	19.82
87.12	83.5	152.61	9.78	24.48	95.84	54.71	109.75	98.29	200.6	13.38	31.31	89.56	49	55.09	27.7	132.26	18.51	21.97	50.28	20.94
100.76	97.87	166.91	7.55	28.56	97.13	58.64	103.72	85.75	287.83	14.83	29.24	82.68	29.79	60.04	18.03	128.66	10.76	17	30.03	14.02
114.21	111.07	189.92	13.03	15.82	97.24	58.48	72.06	30.34	147.9	10.03	36.9	42.11	20.52	53.01	17.03	120.12	9.88	21.76	32.12	14.18
80.87	69.36	161.16	10.84	20.87	85.76	43.04	30.56	19.7	100.95	9.55	23.12	64.45	19.51	24.31	14.85	69.68	6.72	18.02	61.07	21.31
124.15	118.99	182.15	8.12	25.49	95.84	65.33	28.53	18.14	56.83	3.39	32.37	63.59	31.92	55.6	6.97	73.81	5.36	38.76	12.54	9.45
87.44	80.57	196.28	13.7	26.02	92.14	41.05	56.93	41.23	159.08	9.79	32.64	72.42	25.92	39.64	24.12	101.24	8.82	12.24	60.83	23.82
79.75	65.89	179.12	10.06	16.62	82.62	36.79	100.26	87.7	174.92	6.97	34.39	87.47	50.14	50.25	27.24	86.82	7.6	24.35	54.21	31.37
16.59	12.8	40.45	3.5	31.64	77.2	31.66	86.52	43.03	195.45	9.95	34.68	49.73	22.02	40.65	9.6	87.95	5.87	46.62	23.61	10.91
99.73	94.17	162.23	8.05	30.63	94.43	58.05	98.44	87.02	182.55	8.58	29.92	88.39	47.67	43.19	14.63	83.17	5.1	52.27	33.87	17.59
96.81	93.46	156.41	8.35	23.8	96.54	59.75	58.9	49.77	148.35	9.13	16.8	84.49	33.55	43.66	18.09	74.95	15.72	88.37	41.43	24.13
59.68	48.97	96.4	6.14	19.72	82.06	50.8	46.17	27.45	133.67	8	44.88	59.46	20.54	27.5	13.77	62.21	5.27	27.88	50.07	22.13
83.57	78.57	163.34	7.82	25.05	94.02	48.1	85.66	68.24	166.98	14.32	28.56	79.66	40.87	49.74	6.7	118.75	8.43	14.78	13.46	5.64
59.03	54.94	113.46	6.15	34.5	93.08	48.43	82.99	62.18	182.93	17.52	16.32	74.92	33.99	45.96	19.23	78.33	8.52	70.52	41.84	24.55
102.2	95.32	173.58	7.03	26.82	93.27	54.92	123.63	2.28	238.97	14.23	24.48	1.85	0.96	38.88	13.4	86.04	5.64	48.01	34.48	15.58
80.18	70.18	152.4	14.51	17	87.53	46.05	34.87	8.57	99.32	6.65	37.4	24.58	8.63	30.76	26.93	70.23	3.92	31.96	87.55	38.35
88.74	86.57	120.46	5.57	32.41	97.55	71.87	32.08	18.02	104.56	4.56	44.71	56.17	17.23	31.74	8.97	75.69	5.27	27.83	28.25	11.85
69.72	57.69	173.76	12.59	19.72	82.75	33.2	91.01	82.2	177.93	10.53	19.04	90.32	46.2	50.65	14.05	92.17	9.86	25.05	27.74	15.24
90.62	82.59	169.01	17.72	33.01	91.14	48.87	61.37	55.07	145.29	8.06	27.14	89.72	37.9	89.2	8.77	161.98	15.21	15.82	9.83	5.42
104.58	98.49	206.24	14.61	38.27	94.17	47.76	115.71	107.84	195	10.21	33.01	93.2	55.3	47.64	17.04	80.86	6.24	23.8	35.77	21.07
120.28	110.44	264.23	16.27	38.27	91.82	41.8	59.71	33.36	204.11	11.53	49.52	55.87	16.34	41.69	26.15	146.89	13.02	38.52	62.74	17.8
102.08	77.01	225.76	14.77	38.01	75.43	34.11	91.24	82.55	173.53	9.31	29.92	90.48	47.57	47.99	14.32	76.04	4.66	43.83	29.85	18.84
123.96	101.22	245.43	13.11	35.08	81.65	41.24	99.8	26.91	178.27	14.47	20.4	26.96	15.09	60.13	12.55	138.46	8.78	20.4	20.87	9.06
64.06	59.92	128.45	10.14	23.12	93.53	46.65	31.18	23.92	86.24	3.47	36.42	76.7	27.74	80.74	40.28	168.92	15.26	14.02	49.89	23.84
81.21	76.65	150.65	9.69	21.08	94.39	50.88	76.71	66.04	189.64	8.66	31.96	86.09	34.82	53.17	24.26	94.54	9.51	23.12	45.62	25.66
73.45	20.29	143.1	9.25	23.37	27.62	14.18	87.87	70.85	193.53	10.69	35.9	80.62	36.61	26.54	4.77	126.61	15.89	126.63	17.98	3.77
38.17	19.04	81.45	6.36	14.28	49.89	23.38	48.81	23.9	150.26	7.52	55.35	48.97	15.91	43.94	9.2	94.63	17.76	54.6	20.94	9.72
132.65	122.65	192.16	10.6	32.74	92.47	63.83	78.09	68.15	184.28	8.42	28.89	87.28	36.98	21.39	12.3	59.7	7.75	19.72	57.48	20.6
38.41	28.59	91.86	6.55	37.83	74.42	31.12	113.49	95	195.24	7.72	37.57	83.71	48.66	52.26	22.6	103.53	7.62	24.64	43.25	21.83
79.85	31.04	142.02	14	44.02	38.88	21.86	25.27	14.42	95.35	5.65	61.23	57.08	15.12	26.7	12.4	93.59	6.49	42.64	46.43	13.24
103.43	96.38	163.1	10.03	21.82	93.18	59.09	34.34	20.38	128.09	6.14	44.2	59.34	15.91	75.96	35.09	99.94	16.13	30.32	46.2	35.11
103.56	97.9	183.15	9.19	22.44	94.53	53.45	76.77	61.75	149.03	11.13	31.28	80.44	41.44	39.15	15.31	110.24	9.32	16.19	39.1	13.89
69.6	53.47	142.33	7.94	34.91	76.83	37.57	100.16	91.03	175.7	6.11	36.45	90.89	51.81	22.14	9.28	73.72	5.61	20.4	41.92	12.59
82.29	53.42	141.33	13.08	14.78	64.91	37.8	46.46	25.1	141.12	6.7	46.62	54.02	17.79	52	15.05	131.13	10.5	13.6	28.94	11.48
82.24	71.21	170.42	12.1	18.57	86.58	41.78	65.88	43.17	136.78	10.11	25.84	65.53	31.56	52.2	22.31	129.62	7.4	18.74	42.75	17.22
78.56	65.29	159.39	10.5	27.62	83.1	40.96	61.12	12.61	165.56	11.3	43.52	20.63	7.62	53.81	13.51	82.36	4.78	40.58	25.11	16.41
90.04	86.52	154.89	9.39	23.8	96.09	55.86	28.55	17.36	104.88	4.15	44.71	60.82	16.56	28.33	22.77	79.74	11.2	47.46	80.37	28.56
88.63	73.39	186.92	12.72	28.16	82.8	39.26	49.54	10.25	93.48	9.58	46.77	20.7	10.97	64.41	22.5	113.76	8.4	19.04	34.93	19.78
108.57	103.83	174.25	11.07	22.44	95.64	59.59	102.16	97.97	170.56	9.62	33.51	95.9	57.44	15.81	5.86	53.54	5.09	41.36	37.08	10.95
101.33	82.36	219.05	16.37	20.4	81.28	37.6	65.42	51.16	139.04	10.67	35.9	78.2	36.79	60.08	26.58	134.39	13.27	11.69	44.25	19.78
142.4	109.42	230.73	13.89	25.02	76.84	47.42	44.55	20.82	139.44	7.16	41.05	46.74	14.93	42.72	9.62	74.82	7.78	26.52	22.52	12.86
140.67	126.15	238.16	15.85	26.05	89.68	52.97	69.71	59.92	153.42	8.09	37.14	85.95	39.05	47.37	13.19	86.82	9.6	40.6	27.84	15.19
44.85	36.93	107.4	9.2	14.28	82.35	34.39	51.19	33.87	113.5	8.85	23.8	66.18	29.85	22.99	6.93	45.05	4.27	60.53	30.12	15.37
102.01	95.63	167.82	7.07	34.79	93.74	56.98	18.27	12.41	39.77	2.16	36.45	67.94	31.21	34.27	8.74	58.4	3.66	64.82	25.51	14.97
92.25	84.16	135.09	8.71	21.89	91.23	62.29	74.87	68.17	145.08	6.78	26.82	91.06	46.99	76.2	25.18	130.42	7.04	25.16	33.05	19.31
42.03	35.95	85.81	6.54	25.84	85.55	41.9	122.28	115.13	199.22	9.19	40.36	94.15	57.79	54.11	8.99	76.07	5.77	53.72	16.62	11.82
94.2	81.83	165.72	9.85	25.12	86.87	49.38	58.41	13.82	181.37	7.13	43.33	23.66	7.62	33.39	15.84	85.16	5.86	29.92	47.44	18.6
55.44	28.37	168.84	18	36.45	51.18	16.81	39.22	20.28	120.47	4.44	46.92	51.71	16.83	19.54	8.95	75.92	9.09	87.67	45.8	11.79
65.5	49.36	147.91	9.03	34.49	75.36	33.37	27.16	14.65	91.84	4.07	48.01	53.94	15.95	21.65	1.26	37.51	4.28	48.83	5.84	3.37
27.59	10.78	76.09	8.58	30.28	39.07	14.17	24.36	14.39	107.4	5.81	57.12	59.05	13.4	44.14	13.48	121.27	11.81	54.4	30.54	11.12
75.07	67.89	125.73	10.09	22.27	90.44	54	37.15	18.39	115.17	4.71	44.71	49.49	15.97	50.97	10.65	74.95	5.98	35.36	20.9	14.21
119.89	115.73	175.76	10.06	13.6	96.53	65.84	16.93	12.38	39.94	3.08	40.83	73.14	31	55.87	35.92	108.47	9.94	33.12	64.28	33.11
89.1	79.34	154.73	8.19	33.7	89.05	51.28	37.55	23.02	116.12	5.71	40.12	61.3	19.82	91.98	10.08	140.77	9.61	34.68	10.96	7.16
90.44	68.91	180.53	13.75	33.48	76.2	38.17	97.83	88.12	177.08	9.62	32.33	90.08	49.76	44.07	8.6	104.67	5.44	42.16	19.51	8.22
95.01	91.12	180.73	11.76	15.82	95.9	50.42	64.53	49.4	159.02	11.5	29.24	76.55	31.06	65.64	26.41	112.51	7.7	22.05	40.24	23.47
87.09	75.7	169.55	8.92	26.14	86.91	44.64	94.47	77.78	208.77	19.92	36.18	82.33	37.26	97.09	5.23	172.64	20.49	25.34	5.39	3.03
155.45	146.01	232.4	11.09	31.28	93.93	62.83	84.3	73.85	166.63	10.85	33.01	87.61	44.32	47.6	20.15	105.95	11.31	11.22	42.32	19.01
90.68	88.56	148.92	7.59	21.08	97.67	59.47	88.36	44.9	204.27	14.43	32.57	50.82	21.98	45.71	4.08	66.84	4.33	36.45	8.92	6.1
82.35	69.25	180.43	14.18	22.44	84.1	38.38	45.62	26.94	140.05	10.62	39.89	59.06	19.24	51.8	25.07	117.97	7.93	26.27	48.4	21.25
71.77	62.41	118.05	5.25	29.47	86.96	52.87	68.65	8.29	139.45	11.92	29.11	12.08	5.95	57.21	14.04	77.84	4.36	37.95	24.54	18.04
72.28	60.37	151.37	9.7	27.73	83.52	39.88	32.06	15.17	128.32	5.55	59.16	47.32	11.82	40.53	10.04	67.38	3.98	43.33	24.78	14.9
101.22	83.69	176.02	10.23	24.76	82.68	47.55	59.86	33.92	175.25	8.56	53.58	56.66	19.36	79.04	17.13	125.48	8.87	29.92	21.67	13.65
112.16	101.29	213.39	11.57	20.81	90.31	47.47	38.95	24.22	130.36	6.18	33.32	62.19	18.58	33.28	9.36	62.89	5.06	38.86	28.12	14.88
105.72	91.84	183.94	9.92	22.44	86.87	49.93	66.13	24.43	160.51	12.7	36.04	36.94	15.22	50.59	13.91	86.4	5.45	33.79	27.48	16.09
89.12	79.13	151.02	11.18	22.44	88.8	52.4	27.84	9.42	73.04	5.01	58.26	33.84	12.9	61.72	31.48	141.87	12.78	14.28	51.01	22.19
73.32	68.81	125.7	8.27	31.72	93.86	54.75	50.75	29.01	120.81	5.18	42.64	57.17	24.02	37.47	7.26	62.49	6.15	31.96	19.38	11.62
44.67	28.91	87.21	9.65	23.94	64.71	33.15	32.35	19.71	69.04	4.12	40.36	60.94	28.56	33.78	7.18	62.03	6.05	108.54	21.26	11.58
99.46	91.13	153.99	9.97	21.68	91.63	59.18	50.61	23.63	158	6.77	46.92	46.69	14.96	41.79	12.71	93.52	8.34	45.23	30.41	13.59
98.23	91.27	142.06	10.33	16.7	92.92	64.25	29.77	6.12	137.81	6.92	79.56	20.55	4.44	47.43	4.52	94.4	9.14	51.41	9.54	4.79
84.59	76.65	145.12	12.86	20.4	90.62	52.82	89.18	80.52	180.96	10.3	37.14	90.29	44.49	42.19	9.21	96.92	7.41	51.19	21.82	9.5
115.92	110.03	184.54	10.94	24.35	94.92	59.63	80.92	75.64	144.41	7.27	36.45	93.48	52.38	49.15	17.23	82.16	6.83	56.28	35.06	20.98
47.71	38.19	131.16	6.16	42.44	80.05	29.12	28.93	16	90.58	4.86	44.2	55.31	17.67	62.2	15.09	100.53	8.05	39.44	24.26	15.01
79.15	72.22	125.57	7.85	21.76	91.24	57.51	22.83	14.28	102.13	3.95	46.08	62.53	13.98	57.49	17.64	94.15	7.5	21.58	30.68	18.73
44.04	27.63	91.61	6.77	24.64	62.74	30.16	45.54	16.88	150.5	8.44	55.02	37.06	11.21	20.93	2.61	62.38	8.94	92.12	12.48	4.19
83.33	79.37	135.13	13.1	24.48	95.25	58.74	62	42.61	150.34	8.88	36.72	68.72	28.34	79.63	8.79	104.92	13.67	26.82	11.03	8.37
98.72	88.61	176.63	13.58	29.49	89.76	50.17	63.16	46.02	152.84	9.35	33.01	72.85	30.11	52.75	22.6	121.4	10.16	21.85	42.84	18.62
94.79	90.32	157.99	9.01	22.53	95.28	57.17	51.97	37.86	137.22	7.48	34	72.85	27.59	19.01	1	64.7	17.22	96.56	5.26	1.55
89.01	81.11	159.42	9.61	20.63	91.13	50.88	30.28	15.75	100.8	7.03	44.2	52.01	15.62	68.95	16.11	111.37	6.6	55.46	23.37	14.47
37.35	32.53	60.25	4.82	17.1	87.1	53.99	45.42	2.25	89.75	6.12	44.88	4.95	2.5	29.27	8.92	62.11	5.01	58.46	30.47	14.36
97.23	90.55	175.44	12.31	20.4	93.12	51.61	62.68	52.87	150.42	8.52	38.76	84.35	35.15	68.15	7.33	119.79	14.24	46.77	10.76	6.12
92.87	84.35	157.38	7.6	21.08	90.83	53.6	22.92	12.67	83.04	4.96	55.71	55.26	15.26	28.13	5.96	43.53	2.64	38.27	21.18	13.68
65.82	59.6	134.29	8.06	27.88	90.55	44.38	58.32	41.33	104.7	8.62	30.6	70.87	39.48	23.54	14.19	79.11	7.79	38.76	60.27	17.93
54.47	17.24	118.11	10.6	16.17	31.65	14.59	49.73	29.64	142.58	8.46	40.12	59.6	20.79	63.78	9.92	96.97	7.16	39.89	15.56	10.23
60.34	36.01	109.3	8.33	29.92	59.69	32.95	68.62	63.75	140.83	6.56	29.24	92.9	45.26	27.72	12.39	108.13	9.01	20.18	44.72	11.46
90.79	85.34	131.85	10.12	21.08	94	64.73	29.05	15.9	97.59	3.91	45.23	54.76	16.3	81.23	43.17	155.08	12.57	13.38	53.15	27.84
86.93	77.4	162.47	10.02	31.68	89.03	47.64	41.98	12.93	149.62	7.96	50.32	30.79	8.64	83.24	15.42	122.14	10.7	22.7	18.52	12.62
81.44	77.73	116.26	6.18	23.79	95.44	66.86	32.35	16.53	94.97	6.19	33.32	51.08	17.4	48.46	7.74	109.85	13.6	93.78	15.98	7.05
92.46	88	145.82	11.77	20.21	95.17	60.35	84.47	76.04	168.25	9.01	33.48	90.01	45.19	43.56	10.02	64.38	5.93	33.09	23.01	15.57
26.2	13.17	63.24	7.67	14.28	50.26	20.83	36.03	20.04	143.36	7.75	45.23	55.62	13.98	36.8	13.89	89.33	4.2	45.56	37.76	15.55
96.13	79.65	178.72	12.25	14.96	82.85	44.57	55.63	34.16	150.11	8.95	47.6	61.41	22.76	53.66	10.41	97.31	5.41	38.01	19.39	10.69
79.79	79.47	83.34	2.27	26.52	99.6	95.35	39.28	23.37	143.46	6.54	58.46	59.49	16.29	63.05	15.5	115.76	15.28	14.96	24.59	13.39
87.69	78.68	137.51	6.44	23.8	89.73	57.22	48.11	13.3	129.41	10.86	44.88	27.64	10.28	31.93	8.85	90.01	4.92	50.21	27.73	9.84
98.68	92.6	128.79	8.24	14.96	93.84	71.9	43.04	23.05	156	6.85	37.14	53.55	14.77	33.25	12.79	113.61	6.92	28.56	38.48	11.26
114.15	106.73	192.26	11.56	18.28	93.5	55.51	103.54	99.61	185.91	10.01	24.48	96.2	53.58	56.03	13.12	103.98	9.19	37.83	23.43	12.62
106.19	101.1	188.51	8.91	19.01	95.21	53.63	83.53	76.36	154.94	7.39	34.79	91.41	49.28	27.17	10.07	73.33	4.18	34.09	37.05	13.73
79.09	72.09	153.34	6.53	26.44	91.15	47.01	61.18	54.62	143.29	6.76	30.61	89.28	38.12	61.07	19.36	103.67	7.72	29.92	31.7	18.67
87.32	82.22	167.29	11.88	17	94.17	49.15	38.26	17.45	111.74	5.33	51.29	45.61	15.62	54.47	20.16	135.17	12.83	57.77	37.02	14.92
86.2	76.3	171.75	11.45	34.39	88.52	44.43	99.5	88.68	177.12	10.12	33.7	89.13	50.07	41.66	18.82	115.45	9.09	29.22	45.18	16.3
53.93	34.55	124.85	7.28	31.12	64.07	27.68	38.02	17.24	136.71	6.4	55.76	45.33	12.61	20.42	11.02	44.33	5.68	14.28	53.95	24.85
102.99	93.99	180.73	10.45	20.74	91.26	52	64.18	53.53	135.73	11	18.36	83.41	39.44	24.4	2.45	51.05	4.43	29.09	10.03	4.8
64.34	55.59	104.89	9.76	19.72	86.41	53	33.89	19.55	118.92	6.36	44.71	57.7	16.44	36.33	14.27	86.38	4.38	41.96	39.29	16.52
65.12	58.78	168.63	10.4	23.12	90.27	34.86	78.16	58.37	157.34	7.63	44.88	74.68	37.1	37.43	17.36	81.72	8.29	25.84	46.37	21.24
71.97	60.18	128.94	7.09	18.26	83.62	46.67	136.39	131.49	181.52	8.41	37.57	96.41	72.44	37.02	23.7	62.52	7.42	44.71	64.02	37.91
86.88	85.1	178.4	10.47	21.76	97.95	47.7	113.63	109.58	186.04	9.87	27.2	96.44	58.9	59.48	18.1	93.29	9.7	25.84	30.44	19.41
89.39	83.64	171.98	11.84	23.12	93.57	48.63	80.46	59.08	172.06	13.76	31.64	73.43	34.34	37.5	14.28	121.85	9.12	34.39	38.07	11.72
80.3	9.11	125.59	10.85	24.35	11.34	7.25	80.39	66.85	162.94	8.89	34.39	83.16	41.03	29.08	5.38	42.69	6.61	30.26	18.51	12.61
79.65	73.72	125.93	8.14	14.96	92.56	58.55	65.94	61.79	127.91	6.88	28.53	93.71	48.31	51.22	23.3	110.54	9.97	22.83	45.48	21.08
106.27	102.54	146.71	5.82	26.47	96.49	69.89	46.4	18.98	112.61	13.57	9.52	40.9	16.85	57.63	26.82	96.19	6.55	24.48	46.54	27.88
93.56	89.28	152.17	12.51	16.51	95.43	58.67	57.76	44.15	130.95	14.57	29.24	76.43	33.71	29.65	3.14	51.38	5.74	57.12	10.6	6.11
103.32	97.9	184.83	8.95	17.68	94.76	52.97	59.01	43.8	118.29	7.51	27.14	74.22	37.03	42.63	13.44	92.36	7.76	25.16	31.53	14.55
110.06	100.09	179.55	10.15	21.07	90.94	55.74	68.67	66.05	125.57	6.57	27.81	96.19	52.6	47.83	11.34	84.05	6.54	37.83	23.72	13.5
119.81	107.67	155.52	8.99	16.32	89.87	69.24	88.11	84.34	155.03	8.68	42.11	95.72	54.4	47.04	12.14	123.08	17.12	87.67	25.81	9.87
65.59	60.84	135.24	6.82	21.76	92.77	44.99	69.36	65.52	128.31	7.99	25.93	94.46	51.06	55.75	8.1	75.83	4.29	29.92	14.54	10.69
109.1	71.52	200.83	12.6	19.72	65.56	35.61	72.23	57.91	139.9	11.06	25.28	80.18	41.39	32.41	12.7	69.56	3.71	45.4	39.2	18.26
95.63	37.79	152.06	10.67	21.32	39.52	24.85	77.6	55.68	139.82	7.41	32.7	71.76	39.83	66.77	22.79	96.34	7.69	17	34.14	23.66
84.21	78.01	152.47	8.6	19.72	92.63	51.17	101.93	97.95	162.84	7.74	29.24	96.1	60.15	49.32	13.24	104.43	9.41	21.63	26.84	12.67
55.24	43.84	94.51	7.13	17	79.36	46.39	137.64	128.98	203.1	8.34	28.89	93.71	63.51	37.44	19.45	109.01	9.29	16.32	51.96	17.84
83.35	79.76	134.76	16.84	16.97	95.69	59.19	127.91	122.82	209.03	12.36	21.76	96.02	58.76	51.34	11.66	87.1	7.95	29.24	22.7	13.38
54.42	25.64	121.46	12.99	28.53	47.12	21.11	117.04	109.39	179.09	6.66	33.24	93.46	61.08	51.64	21.92	108.78	8.94	13.6	42.45	20.15
89.62	66.28	173.67	10.46	37.4	73.96	38.17	44.32	19.88	124.43	7.93	25.84	44.86	15.98	37.98	11.35	77.74	5.72	59.15	29.89	14.61
82.86	75.6	146.3	8.34	28.89	91.24	51.67	69.82	24.51	142.21	8.69	24.79	35.11	17.24	52.02	23.51	105.43	10.28	13.53	45.2	22.3
109.1	73.99	184.1	12.79	21.57	67.82	40.19	99.82	92.55	171.53	9.33	33.01	92.72	53.96	28.53	16.48	69.56	7.48	64.01	57.77	23.69
77.9	69.84	123.56	9.08	32.01	89.66	56.53	100.81	97.61	171.28	12.83	20.4	96.83	56.99	31.63	15.84	53.57	5.97	15.13	50.09	29.57
92.12	87.63	142.81	9.14	15.64	95.13	61.36	34.61	24.12	73.8	6.74	18.79	69.69	32.69	52.49	12.31	100.88	11.67	32.64	23.45	12.2
84.2	79.56	140.08	11.89	15.64	94.49	56.79	61.88	19.69	154.11	10.04	36.72	31.83	12.78	112.88	5.99	168.73	11.22	24.48	5.31	3.55
72.3	66.99	153.01	10.74	25.16	92.66	43.78	83.81	77.67	200.08	15.32	14.96	92.67	38.82	25.79	9.51	82.75	6.03	27	36.89	11.5
127.99	102.17	245.26	15.79	22.44	79.82	41.66	165.72	134.42	332.68	16.97	30.98	81.11	40.41	65.9	18.57	118.32	8.26	36.45	28.19	15.7
105.27	52.67	201.75	16.93	25.16	50.03	26.1	108.29	87.82	264.6	14.92	37.4	81.1	33.19	62.48	9.48	98.4	5.59	43.33	15.17	9.63
79.27	70.71	159.42	16.75	16.62	89.2	44.36	61.3	53.46	86.62	5.16	32.38	87.21	61.72	60.99	17.81	107.49	9.24	42.24	29.2	16.57
52.29	45.87	102.82	6.32	35.9	87.73	44.62	64.82	52.26	144.57	8.6	32.38	80.61	36.15	40.26	11.49	74.13	4.42	49.52	28.54	15.5
82.53	71.37	140.63	11.5	21.76	86.48	50.75	101.53	92.4	244.2	13.84	45.06	91	37.84	34.73	19.24	92.19	7.22	16.32	55.39	20.87
93.54	83.01	183.68	9.34	36.04	88.74	45.19	137.01	131.37	209.8	9.58	33.01	95.88	62.62	38.09	2.51	49.47	4.06	34.09	6.59	5.07
77.57	11.48	142.57	17.99	40.58	14.81	8.06	67.43	55.83	124.56	7.44	31.28	82.81	44.82	41.99	12.17	93.59	7.16	21.08	28.98	13
57.3	53.89	114.58	11.25	17	94.05	47.03	74.43	67.25	174.96	9.48	32.31	90.36	38.44	50.82	19.85	111.76	8.72	21.82	39.05	17.76
83.38	73.98	142.44	8.92	25.34	88.72	51.94	76.1	70.64	155.05	8.06	25.13	92.82	45.56	75.71	25.47	140.15	6.63	38.72	33.65	18.17
87.16	80.1	160.51	11.76	15.61	91.9	49.91	79.56	68.49	180.24	9.27	29.22	86.08	38	30.31	15.49	73.14	5.98	31	51.11	21.19
29.49	20.44	51.49	2.75	34.68	69.3	39.69	52.38	40.18	132.9	7.6	41.54	76.7	30.23	61.85	20.71	108.47	8.79	22.44	33.49	19.1
83.82	78.48	132.41	7.82	21.08	93.63	59.27	102.3	89.54	187.48	8.46	28.46	87.53	47.76	34.84	13.44	60.34	3.09	51.68	38.58	22.28
99.55	78.86	205.62	14.63	21.08	79.22	38.35	93.37	31.48	172.51	13.99	27.2	33.71	18.25	43	16.74	109.42	11.34	29.92	38.92	15.3
70.32	66.47	126.29	7.17	43.14	94.52	52.63	37.92	26.93	95.91	5.14	39.2	71.02	28.07	20.42	4.2	34.41	3.25	57.09	20.57	12.2
104.22	102.82	137.17	5.52	36.45	98.65	74.96	38.61	23.49	96.99	5.63	29.24	60.83	24.22	42.03	18.97	81.38	7.94	20.4	45.12	23.3
88.87	77.79	173.3	9.77	20.63	87.53	44.88	77.35	69.69	137.2	9.54	23.12	90.1	50.8	39.51	1.2	70.09	6.58	34.91	3.03	1.71
38.79	34.82	73.17	4.78	32.7	89.75	47.59	49.4	34.31	124.59	6.63	39.42	69.44	27.54	30.31	0.51	47.78	5.05	54.4	1.69	1.07
66.55	44.06	139.65	10.94	22.44	66.2	31.55	36.64	19.21	123.78	5.73	49.05	52.43	15.52	87.13	11.56	120.16	8.1	29.92	13.27	9.62
74.88	13.34	176.08	19.98	14.96	17.81	7.58	70.77	66.25	140.93	8.33	21.08	93.62	47.01	23.84	1.98	41.15	6.36	84.32	8.29	4.8
81.13	73.44	141.13	8.17	16.32	90.53	52.04	100.36	98.64	128.17	5.94	31.64	98.29	76.96	51.81	8.67	92.4	7.03	74.12	16.73	9.38
96.1	81.47	194.76	9.89	22.8	84.78	41.83	103.57	91.14	183.02	11.87	17	88	49.8	44.71	24.56	102.02	7.7	24.48	54.92	24.07
92.54	81.4	186.63	15.28	22.56	87.96	43.61	72.93	66.23	146.01	11.64	25.39	90.82	45.36	86.62	27.73	168.52	15.87	21.76	32.01	16.45
78.29	75.21	120.08	5.57	32.33	96.06	62.63	53.29	37	107.18	5.42	35.36	69.44	34.53	39.43	15.91	87	7.77	29.92	40.34	18.28
100.89	89.78	173.08	12.78	19.72	88.98	51.87	99.16	92.12	185	11.71	33.4	92.9	49.8	89.18	18.63	174.76	25.42	49.5	20.89	10.66
129.35	122.89	248.62	14.79	21.76	95.01	49.43	64.31	44.05	143.26	8.73	35.16	68.51	30.75	44.7	15.73	67.28	4.67	26.27	35.2	23.39
159.09	155.63	215.17	9.93	36.88	97.83	72.33	66.21	36.3	145.61	8.45	27.2	54.82	24.93	48.85	16.23	121.11	10.95	48.3	33.22	13.4
69.16	65.67	110.31	7.48	23.8	94.95	59.53	76.72	70.46	181.41	8.28	27.46	91.83	38.84	19.48	1.95	35.81	3.89	80.92	10.02	5.45
49.24	41.26	80.29	6.55	15.41	83.79	51.39	111.7	109.25	175.61	9.55	20.85	97.8	62.21	43.26	9.91	110.43	7.13	37.83	22.91	8.97
119.29	105.97	217.71	11.08	23.8	88.84	48.67	105.6	98.84	181.57	8.45	25.74	93.6	54.44	63.28	36.72	108.07	7.68	26.18	58.03	33.98
78.9	73.18	119.95	7.37	26.14	92.75	61.01	42.79	15.98	153.2	8.99	55.02	37.35	10.43	42.04	7.38	66.26	5.12	86.84	17.56	11.14
56.96	47.27	67.16	2.37	40.26	83	70.39	32.04	20.11	86.99	3.62	41.75	62.78	23.12	97.66	5.15	120.18	6.38	49.64	5.27	4.28
139.11	121.53	225.35	12.57	23.12	87.36	53.93	73.92	58.85	174.56	12.49	23.8	79.61	33.71	47.29	9.44	92.77	13.76	25.74	19.96	10.18
75.08	63.95	136.61	7.33	28.86	85.18	46.82	64.09	56.72	125.41	5.77	30.26	88.5	45.23	52.79	22.88	118.36	7.95	16.32	43.34	19.33
98.45	90.11	180.45	11.1	23.66	91.53	49.94	42.77	14.81	89.22	6.56	20.91	34.62	16.6	45.78	4.84	66.32	3.76	33.7	10.58	7.3
81.76	67.78	177.2	10.25	25.05	82.91	38.25	120.67	23.49	206.47	11.06	37.14	19.47	11.38	52.73	19.91	129.85	10.72	21.63	37.76	15.34
107.66	96.12	177.55	11.07	28.53	89.28	54.14	26.07	18.27	77.63	4.42	42.16	70.1	23.54	52.92	4.8	99.85	7.05	41.27	9.07	4.81
99.2	96.33	165.49	10.42	19.04	97.11	58.21	86.36	81.24	146.09	8.87	21.08	94.07	55.61	86.25	7.54	132.21	10.94	53.04	8.74	5.7
85.72	70.06	178.85	10.87	27.14	81.73	39.17	56.39	44.73	144.34	8.59	32.77	79.32	30.99	28.56	9.52	96.3	8.19	56.23	33.34	9.89
84.56	76.2	151.53	8.41	14.96	90.12	50.29	109.14	101.27	182.23	8.25	33.01	92.79	55.57	62.01	13.81	108.54	10.61	30.6	22.27	12.72
143.79	136.6	177.17	9.88	13.53	95	77.1	52.37	20.4	110	11.07	16.88	38.94	18.54	37.99	12.53	68.46	3.45	23.79	32.99	18.31
93.15	81.16	182.2	10.74	25.34	87.13	44.55	78.65	67.99	141.34	7.59	30.29	86.46	48.11	62.15	24.12	115.31	8.18	21.76	38.81	20.91
87.96	81.15	227.87	17.03	23.8	92.26	35.61	50.82	32.93	155.31	10.33	32.38	64.8	21.2	30.47	11.72	122.61	14.03	32.91	38.47	9.56
83.59	36.79	147.65	11.52	28.53	44.01	24.92	25.14	17.7	111.05	7.29	52.88	70.39	15.94	52.4	16.76	77.18	11.01	16.46	31.99	21.72
112.28	91.12	198.55	9.45	30.26	81.16	45.89	70.23	59.24	172.05	15.3	28.56	84.34	34.43	87.58	33.98	153.95	11.3	21.08	38.8	22.07
82.07	76.48	152.26	9.84	30.6	93.2	50.23	104.42	92.68	180.01	14.22	22.7	88.75	51.48	37.02	9.42	68.04	4.87	58.46	25.44	13.84
78.93	72.13	148.74	10.9	25.16	91.39	48.5	79.95	70.31	183.93	12.41	16.38	87.94	38.23	61.44	29.79	94.18	5.83	36.74	48.49	31.64
108.08	100.01	172.26	11.97	11.05	92.53	58.06	30.84	16.85	67.99	4.72	28.56	54.64	24.78	32.85	6.1	53.74	3.03	55.71	18.57	11.35
59.68	53.76	105.69	7.78	25.34	90.08	50.87	106.25	100.22	204.97	12.21	29.24	94.32	48.89	30.96	11.63	67.46	6.67	43.83	37.58	17.24
88.18	78.45	143.33	8.6	24.07	88.97	54.73	44.88	27.75	98.11	6.62	36.72	61.84	28.29	75.03	14.39	114.49	7.22	26.52	19.18	12.57
66.32	58.63	101.4	8.56	15.64	88.4	57.82	72.67	65.4	156.39	12.66	15.67	89.99	41.82	47.07	8.52	96.9	8.3	23.8	18.11	8.8
105.34	72.33	176.73	11.09	35.77	68.67	40.93	74.29	11.95	137.96	12.58	22.44	16.09	8.66	64.13	12.33	120.69	12.43	15.64	19.23	10.22
60.67	29.04	153.84	10.64	33.32	47.87	18.88	40.72	24.92	109.67	9.01	27	61.2	22.72	88.94	5.67	132.27	13.53	22.53	6.37	4.28
65.86	60.33	113.24	11.86	22.44	91.61	53.28	118.98	115.44	179.53	8.32	30.61	97.03	64.3	43.01	15.82	83.72	6.61	33.7	36.79	18.9
98.05	86.29	182.46	9.97	27.86	88.01	47.29	102.34	90.72	190.83	10.8	27.51	88.64	47.54	27.64	0.63	53.76	6.2	72.76	2.29	1.18
107.43	99.84	189.97	10.93	19.04	92.93	52.55	76.83	66.62	153.65	12.48	33.4	86.71	43.36	14.75	2.72	43.38	3.36	68.25	18.43	6.27
73.92	64.94	142.16	12.87	22.8	87.85	45.68	31.82	14.36	96.97	7.21	21.08	45.13	14.81	40.17	13.96	95.48	11.37	38.52	34.74	14.62
42.44	22.79	89.31	19.2	68.97	53.7	25.52	53.73	20.45	134.49	7.05	32.64	38.06	15.21	39.85	26.44	128.35	8.92	21.57	66.35	20.6
101.38	70.14	155.7	11.93	21.89	69.19	45.05	38.23	25.09	106.46	6.62	36.88	65.64	23.57	73.94	20.33	128.72	11.56	17	27.5	15.8
84.38	77	120.26	8.71	19.95	91.26	64.03	119.59	113.12	187.29	9.19	31.38	94.6	60.4	83.24	20.58	158	12.15	49.87	24.72	13.02
83.46	74.16	159.89	8.55	25.84	88.86	46.38	98.41	87.13	161.49	8.37	29.92	88.53	53.95	33.5	6.65	64.68	7.46	43.84	19.86	10.29
95.94	89.61	209.32	14.32	16.32	93.4	42.81	53.03	25.15	99.3	5.38	34.91	47.42	25.32	32.38	9.27	57.27	3.51	33.4	28.63	16.19
85.53	75.65	152.7	10.86	21.16	88.44	49.54	96.05	88.07	145.23	6.82	32.7	91.7	60.65	50.94	15.94	107.97	10.85	27.07	31.29	14.76
73.56	61.43	148.58	9	28.89	83.51	41.34	77.97	67.87	131.02	8.93	14.61	87.05	51.8	103.76	34.9	151.91	19.35	33.15	33.64	22.98
35.6	16.65	59.99	4.22	58.46	46.77	27.76	58.46	31.27	149.73	10.79	42.62	53.48	20.88	91.05	6.93	119.09	7.3	25.16	7.61	5.82
87.98	79.89	162.38	9.46	23.8	90.8	49.2	122.26	107.54	198.7	9.41	28.89	87.96	54.12	39.18	15.55	92.03	7.05	28.16	39.67	16.89
77.82	75.45	142.65	9.87	16.32	96.95	52.89	104.16	96.54	180.37	9.37	27.51	92.68	53.53	27.88	8.5	62.16	4.8	55.66	30.49	13.67
86.72	81.02	121.98	7.6	22.01	93.42	66.42	63.37	24.42	187.25	13.06	25.16	38.53	13.04	29.05	13.61	108.4	5.81	57.12	46.85	12.55
75.76	18.7	125.67	8.23	37.83	24.69	14.88	75.36	70.36	135.17	7.4	23.38	93.37	52.05	44.72	11.79	84.99	6.12	101.34	26.36	13.87
83	32.89	178.39	9.58	45.76	39.63	18.44	84.06	80.66	133.98	6.81	33.01	95.96	60.2	66.51	5.94	94.47	8.24	39.66	8.93	6.29
63.43	56.48	105.37	6.51	36.72	89.04	53.6	68.36	65.75	117.31	8.4	16.58	96.18	56.05	37.34	17.16	108.25	6.08	19.72	45.95	15.85
71.41	41.66	115.31	6.54	23.12	58.34	36.13	95.17	88.97	178.82	7.81	29.22	93.48	49.75	37.4	11.84	72.6	4.12	45.56	31.66	16.31
75.63	65.05	160.57	11.9	29.24	86.01	40.52	52.08	26.47	109.6	7.16	24.41	50.82	24.15	93.24	12.82	140.25	8.69	36.88	13.75	9.14
100.02	96.64	169.28	9.24	20.4	96.62	57.09	46.08	31.7	98.88	9.02	16.51	68.79	32.06	48.53	27.51	123.01	12.06	22.54	56.69	22.36
48.35	41.8	102.37	6.9	25.05	86.46	40.83	53.49	39.98	123.8	7.02	31.28	74.75	32.3	57.98	9.32	117.38	7.27	48.96	16.07	7.94
99.35	81.16	166.42	10.98	26.18	81.69	48.77	111.05	103.84	180.22	8.36	25.39	93.5	57.62	28.33	3.32	111.22	7.82	59.12	11.71	2.98
105.04	101.53	153.91	9.87	17	96.66	65.97	93.91	86.01	155.84	7.1	31.64	91.59	55.19	40.61	0.24	64.44	3.86	63.28	0.58	0.37
100.08	13.27	170.39	12.13	23.12	13.26	7.79	31.78	22.08	70.97	3.23	43.14	69.48	31.11	42.47	13.48	79.98	4.39	38.96	31.73	16.85
95.48	85.53	167.08	9.4	23.8	89.58	51.19	66.4	62.26	131.13	6.89	23.12	93.77	47.48	57.02	14.98	115.37	8.01	32.29	26.27	12.98
69.85	32.33	159.62	10.2	36.88	46.28	20.25	70.25	11.19	119.38	6.67	33.4	15.93	9.38	26	11.3	91.64	8.74	53.72	43.45	12.33
91.02	74.96	185.35	9.18	26.52	82.36	40.44	65.47	32.16	125.28	8.17	17	49.12	25.67	31.16	13.96	73.74	5.67	54.85	44.79	18.93
44.81	40.47	86.42	8.03	25.84	90.31	46.83	46.45	24.53	90.77	3.81	36.04	52.81	27.03	62.37	26.22	121.99	8.98	46.14	42.04	21.49
101.33	93.33	178.99	9.13	39.39	92.1	52.14	84.37	78.64	155.54	8.94	21.08	93.22	50.56	40.56	30.29	66.33	13.34	39.42	74.67	45.66
79.2	72.36	142.86	9.21	21.21	91.36	50.65	86.72	82.74	153.69	10.41	21.76	95.41	53.83	30.04	7.3	82.48	10.7	25.16	24.32	8.86
102.16	92.92	173.16	10.17	19.72	90.96	53.66	96.38	90.18	166.59	9.75	21.08	93.56	54.13	34.97	12.24	90.11	5.99	49.64	35	13.58
67.88	55.69	132.55	8.45	23.79	82.04	42.01	80.78	3.87	143.26	6.62	36.88	4.8	2.7	40.81	10.46	122.56	8.8	74.97	25.62	8.53
88.38	77.42	153.31	9.68	19.72	87.61	50.5	82.78	72.35	144.97	8.93	26.05	87.4	49.91	25.65	3.12	51.6	4.38	41.08	12.18	6.06
41.09	15.12	82.3	4.48	29.92	36.79	18.37	67.62	15.7	123.78	10.55	40.83	23.21	12.68	49.51	20.18	88.36	7.28	23.66	40.75	22.83
98.51	92.37	166.6	8.44	19.26	93.77	55.44	27.83	9.78	47.84	4.5	52	35.12	20.43	66.49	16.89	101.55	8.54	37.14	25.4	16.63
70.93	64.54	122.18	7.25	28.2	91	52.83	81.78	7.74	163.3	23.19	13.22	9.47	4.74	30.77	12.08	112.11	9.33	41.96	39.27	10.78
128.89	112.44	227.62	12.98	16.75	87.23	49.4	19.33	17.07	41.35	2.57	28.07	88.31	41.29	64.13	32.45	149.92	16.54	23.16	50.59	21.64
74.72	68.3	115.94	5.64	32.33	91.4	58.91	86.06	23.71	129.68	7.79	22.96	27.55	18.29	40.45	9.09	82.33	7.47	29.92	22.48	11.04
30.69	24.77	58.8	4.34	34.39	80.71	42.13	30.18	22.78	102.94	9.39	46.92	75.48	22.13	74.48	21.52	118.36	7.26	24.48	28.89	18.18
100.04	97.2	149.38	10.48	15.61	97.16	65.07	53.55	40.02	124.68	8.69	27.46	74.73	32.1	37.63	22.25	107.89	10.71	32.7	59.13	20.63
91.46	85.52	142.94	7.03	37.72	93.51	59.83	114.56	106.42	188.43	7.61	39.06	92.9	56.48	55.43	24.56	115.39	9.17	29.92	44.3	21.28
95.26	84.44	169.76	10.49	14.74	88.64	49.74	58.64	51.1	120.12	6.8	26.82	87.13	42.54	33.47	6.81	70.02	6.67	23.12	20.35	9.73
113.53	103.43	190.47	11.15	24.48	91.1	54.3	48.65	10.73	128.75	7.04	40.12	22.05	8.33	62.58	17.36	144.23	9.91	48.96	27.74	12.04
101.57	92.51	163.77	9.04	18.57	91.09	56.49	65.93	50.16	138.08	7.33	35.08	76.07	36.32	54.96	7.47	109.23	4.89	52.88	13.59	6.84
28.92	19.43	62.97	5.29	21.76	67.18	30.85	105.04	100.81	164.57	9.14	23.12	95.97	61.26	36.88	10.12	100.39	7.52	56.32	27.44	10.08
42.85	15.8	66.87	4.6	38.08	36.86	23.62	99.29	86.39	215.19	10.52	28.69	87	40.15	54.92	16.25	118.89	10.79	13.6	29.59	13.67
111.25	100.26	172.38	8.76	20.4	90.13	58.16	107.56	101.08	187.76	9.97	30.67	93.97	53.83	45.02	16.08	83.62	4.5	43.52	35.71	19.23
79.1	41.73	145.08	11.58	16.66	52.76	28.77	127.37	116.2	205.22	16.17	28.42	91.23	56.62	28.88	11.27	87.5	5.37	36.88	39.01	12.88
59.13	47.84	113.69	8.41	24.55	80.91	42.08	54.48	32.64	146.1	10.22	16.95	59.92	22.34	60.49	6.65	111.52	16.95	35.46	11	5.96
40.29	25.27	67.26	5.45	17.68	62.73	37.57	49.18	9.62	99.92	8.98	25.84	19.56	9.63	51.2	30.89	97.01	13.67	19.04	60.34	31.85
79.5	69.36	137.04	6.13	31.79	87.24	50.61	59.82	41.18	118.88	10.13	26.36	68.85	34.64	48.93	19.56	98.9	7.27	21.12	39.98	19.78
67.46	62.02	103.37	8.19	14.61	91.93	60	77.17	65.91	139.52	9.84	26.52	85.41	47.24	54.84	20.09	98.63	11.8	16.32	36.63	20.37
93.55	88.77	144.1	8.87	21.76	94.89	61.6	39.86	25.62	98.18	3.72	42.64	64.26	26.09	48.91	13.23	95.72	7.59	50.9	27.04	13.82
83.71	66.52	156.36	11.79	25.84	79.47	42.54	120.46	116.73	187.47	9.8	30.56	96.91	62.27	23.94	3.56	43.7	6.6	32.38	14.89	8.15
87.17	82.59	157.81	10.59	17	94.74	52.33	98.38	69.7	204.24	15.49	21.76	70.84	34.12	35.87	9.54	63.31	5.47	88.4	26.6	15.07
119.51	109.01	208.41	13.18	17	91.22	52.31	17.27	8.8	78.99	4.31	50.58	50.94	11.14	82.17	23.78	126.72	5.99	37.14	28.94	18.77
120.16	105.32	211.07	13.03	22.01	87.65	49.9	31.84	19.25	79.99	3.53	43.52	60.47	24.07	33.65	12.91	55.47	6.43	59.84	38.35	23.27
80.5	74	121.92	7.81	31.31	91.92	60.69	73.56	61.59	130.85	10.77	16.51	83.72	47.07	42.37	6.48	69.51	4.52	52.96	15.3	9.32
102.04	94.18	201.32	13.42	17.68	92.3	46.78	22.65	15.56	75.15	3.7	42.16	68.69	20.7	30.79	14.29	93.36	7.11	16.25	46.41	15.3
103.01	88.68	137.01	9.26	19.71	86.09	64.73	81.39	58.23	148.37	11.25	29.92	71.54	39.25	48.41	10.8	111.3	8.21	77.08	22.31	9.7
86.6	80.2	143.07	11.28	23.8	92.61	56.06	53	14.2	194.39	11.2	52.36	26.78	7.3	39.42	16.19	73.87	6.29	39.44	41.08	21.92
81.91	75.37	155.16	10.79	21.76	92.02	48.58	29.42	15.74	65.04	4.13	24.48	53.49	24.2	68.19	13.91	112.13	12.51	16.32	20.4	12.41
94.51	84.36	171.44	10.27	21.08	89.26	49.21	33.35	25.37	75.4	3.75	36.18	76.06	33.64	38.09	16.09	57.15	5.39	48.01	42.24	28.16
120.65	115.77	207.82	10.21	40.12	95.96	55.71	29.98	16.62	108.51	6.45	47.6	55.43	15.31	51.18	12.93	91.4	7.41	20.4	25.27	14.15
101.63	93.65	192.7	15.31	14.96	92.14	48.6	102.62	62.49	194.07	13.8	23.37	60.9	32.2	31.21	5.93	48.48	7.1	18.95	19.01	12.24
118.93	75.71	285.15	27.95	25.05	63.65	26.55	38.94	20.46	99.61	11.05	55.05	52.53	20.54	59.77	11.53	105.66	7.76	25.16	19.3	10.92
118.51	97.3	198.76	9.08	26.44	82.1	48.95	82.89	14.44	137.1	8.36	36.05	17.42	10.53	57.99	16.88	126.28	19.42	21.08	29.1	13.37
77.57	71.34	135.92	11.67	21.32	91.98	52.49	59.8	51.33	107.81	5.77	27.51	85.84	47.62	87.05	23.43	165.41	14.18	36.61	26.91	14.16
55.7	50.1	105.55	7.74	15.82	89.94	47.46	72.38	64.34	139.06	6.41	26.82	88.88	46.26	28.23	11.93	85.59	8.53	13.6	42.25	13.93
107.71	102.6	165.02	12.5	16.99	95.26	62.17	69.09	61.12	120.5	6.72	32.38	88.47	50.73	68.09	16.21	114.51	6.24	41.52	23.81	14.16
118.58	100.17	216.98	11.91	19.95	84.48	46.17	34.63	22.93	99.24	6.8	20.87	66.22	23.11	97.8	17.1	145.1	11.84	23.8	17.48	11.79
80.2	74.53	155.02	9.14	21.05	92.94	48.08	60.76	51.09	128.03	6.49	34.68	84.08	39.91	40.47	10.96	105.57	6.57	35.9	27.07	10.38
97.84	93.09	161.01	10.26	16.32	95.15	57.82	90.25	80.68	175.28	9.94	32.01	89.39	46.03	102.73	35.78	156.4	11.96	27.88	34.83	22.88
71.96	65.66	163.19	11.05	24.48	91.25	40.23	85.82	79.54	198.4	10.64	26.52	92.68	40.09	82.53	25.33	153.37	10.97	27.83	30.69	16.52
86.5	74.63	199.94	10.42	27.14	86.28	37.33	118.8	102.6	187.44	14.67	32.33	86.37	54.74	47.01	14.03	118.92	9.21	29.24	29.84	11.8
82.21	69.86	157.6	11.21	19.72	84.97	44.33	83.93	77.82	136.65	7.06	24.48	92.72	56.95	50.99	14.72	78.35	3.67	42.16	28.87	18.79
69.38	65.2	131.16	6.36	20.87	93.97	49.71	69.82	41.35	140.51	8.65	25.16	59.23	29.43	45.79	9.84	102.29	9.1	72.66	21.49	9.62
76.26	40.57	147.85	9.74	39.89	53.2	27.44	24.86	14.17	69	3.22	40.13	56.99	20.54	64.04	19.61	79.73	16.44	105.71	30.62	24.6
81.14	63.78	156.64	12.26	21.85	78.6	40.72	124.2	115.06	219.78	12.69	23.8	92.64	52.35	37.95	3	100.4	17.17	50.94	7.89	2.98
119.72	100.85	225.47	14.45	20.34	84.24	44.73	84.27	72.32	131.03	7.03	20.63	85.82	55.19	77.41	14.08	109.33	11.27	37.04	18.19	12.88
104.04	98.25	170.79	11.25	22.27	94.43	57.52	53.08	26.53	125.27	7.16	41.48	49.99	21.18	45.38	11.5	78.42	4.82	27.83	25.34	14.66
28.38	16.6	53.92	20.14	107.71	58.48	30.78	63.51	22.79	110.52	6.82	31.31	35.88	20.62	64.75	2.52	93.68	7.18	32.01	3.9	2.69
55.1	47.77	129.11	8.99	23.54	86.71	37	70.03	63.64	142.32	9.27	27.05	90.86	44.71	33.11	15.84	85.99	7.17	25.16	47.83	18.42
75.44	51.45	159.34	9.84	29.92	68.2	32.29	102.52	87.27	181.57	15.36	32.54	85.12	48.06	29.72	10.74	69.99	5.26	29.19	36.15	15.35
68.58	65.32	114.98	12.29	15.82	95.26	56.81	93.91	86.33	168.26	6.95	34.68	91.93	51.31	34.83	16.44	49.45	2.41	38.76	47.19	33.24
98.08	90.62	183.44	18.49	16.32	92.4	49.4	42.81	17.09	102.72	5.27	36.45	39.93	16.64	52.29	17.18	111.19	11.8	34	32.85	15.45
100.94	93.93	127.54	5.15	33.7	93.05	73.65	50.25	27.92	149.32	6.16	39.15	55.56	18.7	71.45	15.1	132.49	7.14	88.73	21.13	11.4
81.25	73.79	133.85	6.37	29.22	90.81	55.13	21.67	10.54	53.5	5.19	26.52	48.66	19.71	39.51	17.09	61.05	7.55	39.44	43.25	27.99
48.91	30.05	83.32	7.86	25.16	61.43	36.06	82.44	75.44	152.75	8.93	30.63	91.51	49.39	35.67	16.47	101.99	5.44	87.72	46.18	16.15
81.47	75.63	136.99	7.55	22.08	92.83	55.21	66.01	62.19	126.33	9.09	22.44	94.22	49.23	39.76	10.95	116.07	5.74	44.53	27.55	9.44
94.27	88.01	157.4	7.85	23.22	93.36	55.92	69.08	62.48	126.08	7.41	34	90.44	49.55	23.09	12.5	91.81	5.34	42.03	54.15	13.62
93.63	80.88	196.52	17.14	23.12	86.37	41.15	79.88	73.78	123.86	7.81	21.63	92.36	59.56	53.47	9.24	106.03	11.03	52.88	17.27	8.71
44.28	13.54	89.21	6.9	29.24	30.57	15.18	86.34	54.15	213.81	12.56	31.64	62.73	25.33	45.97	12.47	83.51	9.18	27.14	27.12	14.93
90.72	47.76	162.68	12.86	23.66	52.65	29.36	26.26	19.13	82.04	3.71	42.64	72.83	23.31	90.6	28.63	140.79	10.63	15.82	31.6	20.34
73.91	57.49	137.37	6.42	33.51	77.79	41.85	116.23	111.95	188.44	9.63	29.92	96.31	59.41	52.89	15.94	113.42	7.84	26.05	30.14	14.06
97.39	87.64	179.74	10.47	25.88	90	48.76	83.26	49.84	163.7	11.36	19.95	59.86	30.44	38.32	4.2	79.45	6.44	29.92	10.96	5.29
92.06	82.06	141.65	9.83	19.95	89.14	57.93	30.06	21.89	83.16	4.45	35.9	72.81	26.32	52.55	14.74	67.07	5.61	41.32	28.06	21.98
101.93	73.4	155.38	16.83	24.64	72.01	47.24	111.44	107.5	177.54	7.89	33.01	96.47	60.55	57.86	24.16	125.35	9.48	21.76	41.77	19.28
60.26	31.94	117.98	13.63	39.39	53	27.07	78.94	66.65	144.34	11.14	21.76	84.43	46.18	51.38	22.35	137.55	7.82	29.21	43.5	16.25
88.38	76.28	173.44	13.08	25.45	86.31	43.98	77.81	72.23	141.18	9.71	19.72	92.83	51.16	52.39	16.71	100.43	7.67	37.76	31.89	16.64
53.34	13.04	193.78	11.99	55.71	24.46	6.73	94.71	91.07	171.24	7.02	37.14	96.15	53.18	54.34	22.38	137.45	16.48	15.14	41.19	16.28
64.3	55.78	121.09	7.6	22.53	86.75	46.07	86.82	73.12	216.34	11.78	33.01	84.21	33.8	80.82	13.51	112.39	6.38	31.31	16.72	12.02
57.78	55.61	119.55	6.62	21.57	96.24	46.52	102.42	99.74	154.05	6.31	31.64	97.38	64.74	34.04	14.92	108.97	8.88	56.4	43.83	13.69
87.69	83.52	151.04	12.63	17	95.24	55.3	50.55	6.65	93.8	9.92	22.01	13.16	7.09	31.15	2.44	95.42	10.77	82.1	7.83	2.56
86.55	80.29	128.49	8.94	21.76	92.77	62.49	30.3	14.48	94.78	5.07	38.76	47.8	15.28	35.42	19.64	109.05	6.71	20.66	55.46	18.01
96.12	93.74	148.41	11.57	20.4	97.53	63.16	78.97	37.06	147.22	9.46	23.8	46.93	25.17	65.08	28.15	101.52	6.9	28.56	43.25	27.73
97.25	78.68	200.79	13.13	19.48	80.9	39.19	42.11	21.91	119.85	5.33	35.77	52.02	18.28	70.11	18.51	111.62	12.34	11.69	26.4	16.58
71.92	60.37	122.48	10.28	22.76	83.94	49.29	106.57	73.77	167.5	6	36.04	69.23	44.04	37.91	15.79	64.71	5.57	23.8	41.66	24.4
98.18	81.43	197.85	14.22	16.7	82.94	41.16	61.12	48.61	121.66	12.64	10.88	79.53	39.96	48.04	9.55	96.42	8.49	63.92	19.88	9.91
102.47	95.05	168.08	7.81	25.16	92.77	56.55	88.87	86.46	150.73	9.54	27.46	97.29	57.37	52.16	15.49	88.94	7.08	33.09	29.69	17.41
53.42	28.36	86.39	5.91	19.63	53.09	32.83	75.9	68.4	144.02	8.62	31.15	90.12	47.5	60.23	24.1	103.82	7.56	15.64	40.02	23.22
101.02	90.22	177.91	11.18	22.44	89.32	50.71	92.47	80.17	163.33	12.53	25.16	86.7	49.08	77.2	0.98	175.72	30.48	140.93	1.27	0.56
89.34	14.63	142.31	9.84	35.36	16.38	10.28	62.28	41.08	148.15	12.03	39.44	65.96	27.73	35.02	12.81	60.66	6.15	35.77	36.58	21.12
90	82.31	158.84	7.84	21.12	91.46	51.82	64.7	47.3	127.93	10.5	25.84	73.11	36.98	46.3	16.88	113.3	8.24	41.96	36.46	14.9
79.28	73.09	119.98	7.53	17	92.19	60.92	90.65	32.39	131.97	11.63	14.96	35.73	24.54	71.8	9.16	105.84	11.99	54.97	12.75	8.65
61.22	50.61	99.47	8.74	20.4	82.68	50.88	96.66	89.75	167.99	10.63	23.12	92.85	53.42	57.66	4.91	121.89	9.9	23.94	8.51	4.03
67.02	61.64	133.63	7.72	21.76	91.98	46.13	43.31	18.06	122.9	7.65	26.52	41.69	14.69	70.68	22.85	159.43	13.87	35.77	32.33	14.33
113.04	96.1	236.42	13.16	23.8	85.01	40.65	76.75	74.25	148.63	10.07	25.41	96.73	49.96	50.56	23.99	107.51	14.74	33.7	47.46	22.32
89.4	82.3	140.41	8.84	32.01	92.06	58.62	44.2	14.81	142.35	8.33	58.48	33.51	10.41	42.35	19.81	104.6	8.25	44.71	46.79	18.94
87.45	76.98	155.39	9.12	20.4	88.03	49.54	59.39	47.57	124.24	7.2	26.75	80.1	38.29	36.37	14.84	57.71	10.52	57.09	40.81	25.72
79.15	69.47	137.4	9.14	16.7	87.78	50.56	35.72	23.53	95.91	6.2	41.05	65.86	24.53	30.55	19.21	60.5	7.87	25.64	62.89	31.75
93.52	85.93	165.59	11.47	27.62	91.89	51.89	75.3	52.27	146.37	9.23	28.89	69.41	35.71	85.9	14.15	161.47	22.49	14.28	16.47	8.76
93.25	88.16	149.4	9.57	23.94	94.54	59.01	72.04	57	146.96	8.19	37.4	79.12	38.79	23.71	12.2	78.82	5.57	21.08	51.47	15.48
59.69	52.22	99.39	8.65	14.96	87.48	52.54	83.48	65.32	141.99	7.48	29.24	78.26	46.01	69.37	16.42	118.18	16.96	32.15	23.67	13.89
98.17	90.26	174.66	11.39	16.25	91.94	51.67	18.99	10.22	59.39	7.86	52.27	53.82	17.21	39.88	13.03	122.76	8.28	31.96	32.67	10.61
82.29	54.67	195.28	12.69	19.72	66.44	27.99	70.4	61.22	136.37	9.11	23.01	86.95	44.89	43.78	17.3	108.52	5.92	27.88	39.51	15.94
105.01	102.53	185.41	10.29	19.72	97.64	55.3	87.61	82.73	166.06	15.43	20.4	94.43	49.82	17.42	9.71	48.45	3.23	21.32	55.73	20.04
117.08	101.01	177.95	7.99	29.57	86.27	56.76	77.75	68.27	154.88	9.89	24.64	87.8	44.08	30.79	11.71	60.73	3.77	55.76	38.04	19.28
91.15	81.04	148.2	9.05	21.08	88.9	54.68	67.78	46.35	160.95	11.76	32.64	68.38	28.8	15.71	7.56	41.21	8.39	142.37	48.11	18.34
49.89	20.86	93.2	7.52	25.16	41.8	22.38	81.96	59.86	147.4	10.6	37.14	73.03	40.61	52.93	19.73	111.86	13.2	38.08	37.28	17.64
91.89	79.74	181.69	13.7	21.32	86.79	43.89	37.32	12.99	93.33	6.93	67.4	34.81	13.92	58.1	30.82	106.33	9	35.77	53.04	28.99
60.77	40.37	137.34	12.85	16.11	66.43	29.39	106.57	20.5	146.52	7.49	23.69	19.23	13.99	71.42	10.58	98.32	8.84	20.4	14.82	10.76
44.09	41.86	56.17	3.79	24.76	94.93	74.52	80.25	72.46	168.22	11.98	23.12	90.3	43.07	33.62	13.48	53.86	6.6	38.76	40.09	25.02
78.43	70.36	142.34	12.03	17	89.7	49.43	55.31	44.44	137.16	9.44	33.32	80.34	32.4	72.74	13.55	125.65	8.5	54.21	18.62	10.78
46.46	26.87	111.2	9.4	40.36	57.82	24.16	91.62	83.05	150.7	9	34.79	90.65	55.11	22.62	12.6	86.03	7.56	37.4	55.7	14.65
97.19	83.03	176.81	11.94	21.68	85.43	46.96	78.93	62.52	148.7	6.69	23.57	79.21	42.04	63.55	22.03	114.21	7.97	35.77	34.67	19.29
60.18	32.15	129.31	12.23	23.1	53.43	24.86	81.86	71.47	147.83	7.9	25.84	87.31	48.34	39.95	14.37	109.99	7.81	66.17	35.98	13.07
94.02	83.84	163.85	9.82	25.23	89.17	51.17	38.66	18.52	111.64	6.5	38.76	47.91	16.59	31.1	10.97	58.09	3.77	56.4	35.28	18.88
69.82	34.75	133.29	11.46	22.01	49.77	26.07	101.94	90.59	169.95	8.16	23.12	88.86	53.3	26.21	11.8	87.52	8.39	21.76	45.02	13.48
88.11	77.87	172.58	10.78	21.82	88.38	45.12	75.45	60.77	155.03	9	29.92	80.54	39.2	42.7	19.37	127.31	10.22	17	45.36	15.21
66.45	56.03	127.32	7.56	21.08	84.32	44.01	55.52	47.1	122.51	5.82	42.84	84.83	38.44	29.95	14.53	106.16	8.94	23.8	48.52	13.69
73.63	15.72	160.75	11.05	38.08	21.36	9.78	102.91	97.29	163.84	9.15	21.08	94.54	59.38	33.32	15.19	89.93	7.14	16.58	45.59	16.89
58.3	36.2	146.26	8.2	32.41	62.08	24.75	85.43	40.08	194.66	17.59	25.16	46.92	20.59	34.65	16.7	97.62	6.44	25.16	48.19	17.11
109.35	95.08	184.37	13.6	22.44	86.95	51.57	28.71	18.85	90.31	4.64	44.2	65.67	20.87	52.72	22.27	86.3	6.87	15.82	42.25	25.81
116.39	110.28	186.42	11.09	17	94.75	59.16	82.69	80.3	137.25	7.4	30.95	97.11	58.51	35.63	15.31	90.34	5.93	25.95	42.95	16.94
58.2	30.77	111.64	6.21	45.06	52.87	27.56	89.06	76.67	169.23	9.76	34.39	86.09	45.31	41.52	10.4	67.02	8.78	14.28	25.06	15.52
90.04	82.88	164.85	11.77	20.87	92.05	50.28	125	120.61	207.54	11.66	27.78	96.49	58.12	78.58	8.8	125.19	9.77	14.28	11.2	7.03
61.5	56.28	117.03	9.81	15.64	91.51	48.09	77.26	62.93	194.35	10.11	34.39	81.46	32.38	33.29	11.36	56.09	5.43	27.88	34.12	20.25
53.51	35.49	123.78	8.4	30.95	66.33	28.67	62.75	17.71	186.04	8.06	43.33	28.22	9.52	25	10.17	71.33	4.73	47.73	40.69	14.26
99.93	12.03	161.28	13.46	16.66	12.04	7.46	92.95	85.44	177.16	7.64	32.64	91.92	48.23	63.74	14.63	98.03	6.61	45.42	22.96	14.93
102.61	95.07	186.6	8.87	26.44	92.65	50.95	119.38	105.37	185.27	9.79	30.26	88.27	56.88	43.51	17.33	79.25	7.24	89.4	39.84	21.87
61.58	50.38	150	12.43	19.72	81.8	33.58	48.67	18.52	70.25	16.73	27.05	38.06	26.36	47.56	9.01	68.84	3.95	44.88	18.94	13.09
143.23	120.24	248.4	11.72	34	83.95	48.41	20.81	17.77	47.55	2.89	23.12	85.38	37.37	62.08	17.8	107.15	5.51	34.68	28.67	16.61
70.72	57.69	157.59	9.22	26.14	81.58	36.61	96.2	77.87	168.08	8.29	31.96	80.95	46.33	21.65	20.96	37.67	2.02	28.16	96.84	55.65
46.79	36.11	112.32	7.95	24.48	77.18	32.15	41.55	17.68	95.42	8.12	57.06	42.55	18.53	31.38	16.93	69.1	6.41	31.64	53.95	24.5
85.34	76.43	196.73	13.19	19.95	89.55	38.85	98.84	93.76	162.66	11.36	33.7	94.86	57.64	47.41	15.48	71.21	4.75	32.33	32.64	21.73
159.71	152.01	199.01	8.25	35.9	95.18	76.38	38.88	29.62	109.81	6.14	36.72	76.18	26.98	67.59	20.84	96.88	8.93	25.95	30.84	21.51
99.59	89.64	194.65	8.7	29.92	90.02	46.05	59.4	41.06	136.24	7.65	29.24	69.13	30.14	50.2	19.44	110.54	6.14	34.49	38.73	17.59
51.05	44.56	100.63	6.17	25.74	87.29	44.28	26.31	19.98	79.25	3.55	32.64	75.96	25.22	76.39	41.26	105.53	8.91	25.84	54.01	39.1
56.83	52.6	119.79	11.25	15.82	92.55	43.91	46.89	24.55	121.42	5.56	38.76	52.35	20.21	46.15	18.51	77.21	6.54	50.58	40.1	23.97
51.91	35.14	139.45	9.02	35.08	67.71	25.2	56.03	44.93	150.81	13.59	23.12	80.18	29.79	47.14	27.66	88.32	13.12	13.16	58.69	31.32
127.84	116.44	230.89	13.33	25.16	91.08	50.43	37.64	20.81	100.53	5.37	35.08	55.28	20.7	28.8	11.64	67.63	4.61	55.08	40.42	17.21
105.78	96.87	175.74	9.73	24.35	91.57	55.12	100.42	97.55	156.51	6.83	29.92	97.14	62.33	33.26	18.3	103.06	9.48	27.07	55.02	17.76
80.87	47.71	194.18	10.04	33.32	58.99	24.57	75.69	60.35	144.28	11.18	37.4	79.73	41.83	38.35	17.94	82.95	4.87	46.77	46.78	21.63
102.47	92	172.17	9.37	17.39	89.79	53.44	38.69	26.29	94.77	4.78	38.27	67.95	27.74	40.73	14.48	100.88	5.77	43.45	35.55	14.35
75.03	68.28	148.91	11.12	21.76	90.99	45.85	32.7	18.11	88.11	5.88	41.96	55.37	20.55	43.49	13.33	81.76	7.14	17	30.66	16.31
104.07	93.75	195.16	13.24	20.4	90.09	48.04	109	100.8	201.53	10.57	29.92	92.48	50.02	59.7	19.74	95.8	8.58	32.01	33.06	20.6
71.18	56.47	179.28	12.15	15.14	79.33	31.5	65.66	61.17	120.98	8.42	16.51	93.15	50.56	41.51	19.86	80.77	5.48	15.51	47.84	24.59
92.12	85.13	169.36	9.48	20.4	92.41	50.27	160.44	127.39	263.41	9.88	35.77	79.41	48.36	37.97	21.01	77.53	10.39	15.64	55.32	27.09
95.65	85.83	194.26	11.07	23.8	89.74	44.18	86.15	78.23	163.27	8.54	27.4	90.81	47.91	33.31	14.76	101.73	8.43	46.62	44.32	14.51
178.17	163.07	277.58	11.13	43.14	91.52	58.75	76.7	42.97	182.87	8.76	43.14	56.02	23.49	33.08	10.61	79.71	4.9	39.42	32.07	13.31
54.72	35.49	151.79	7.58	32.01	64.85	23.38	56.48	41.2	137.56	8.29	37.83	72.95	29.95	44.52	17.26	101.01	8.13	28.56	38.76	17.09
85.21	77.12	185.08	9.72	24.38	90.51	41.67	60.72	7.15	87.9	6.67	18.79	11.78	8.14	46.77	17.71	88.3	9.01	15.82	37.86	20.06
83.18	75.38	153.41	10.99	21.08	90.62	49.13	83.89	64.13	163.53	9.9	27.55	76.45	39.21	24.64	15.15	90.27	8.23	17	61.51	16.79
80.7	69.15	167.18	8.67	29.92	85.69	41.36	71.49	59.46	150.03	11.36	23.39	83.18	39.63	29.23	14.71	95.33	10.78	40.58	50.33	15.43
88.7	84.2	136.78	6.84	31.64	94.92	61.55	95.95	11.57	163.18	13.12	27.2	12.06	7.09	51.88	22.27	126.54	10.31	32.77	42.93	17.6
49.92	30.79	113.72	7.82	29.57	61.67	27.07	107.89	99.47	192.68	9.17	31.22	92.2	51.63	37.06	21.76	108.9	8.09	16.08	58.72	19.98
49.68	43.09	98.51	5.78	20.4	86.72	43.74	82.15	73.85	172.96	8.87	23.23	89.89	42.7	37.5	22.16	98.14	10.22	15.64	59.1	22.58
112.1	95.54	187.49	10.2	30.97	85.22	50.95	70.53	49.64	180.49	10.24	39.2	70.39	27.51	42.46	11.6	81.88	5.65	40.58	27.32	14.17
100.57	82.84	187.21	10.58	23.75	82.38	44.25	24.94	16.1	99.46	5.33	43.33	64.58	16.19	41.12	11.03	81.43	6.49	28.2	26.82	13.54
71.01	61.64	159.73	7.4	32.16	86.8	38.59	79.18	66.94	156.07	10.43	23.77	84.55	42.89	50.99	9.31	84.47	4.15	52.96	18.27	11.03
88.49	79.07	201.86	10.62	23.48	89.35	39.17	58.45	52.65	118.91	7.68	27.07	90.08	44.28	38.46	8.32	101.52	5.93	38.52	21.62	8.19
101.14	92.15	187.34	9.61	27.51	91.11	49.19	44.94	15.16	120.24	6.6	53.65	33.73	12.61	34.69	17.01	109.38	7.67	27.7	49.02	15.55
81.58	72.47	173.43	10.19	24.48	88.84	41.79	58.49	50.78	112.09	6.2	19.51	86.83	45.31	33.62	18.83	104.53	7.27	22.08	56.01	18.02
67.86	47.16	150	16.51	27.56	69.5	31.44	111.25	98.42	188.64	8.54	13.71	88.46	52.17	37.78	11.07	62.37	3.18	37.14	29.3	17.74
100.67	93.54	186.04	10.53	24.34	92.92	50.28	37.44	19.25	88.41	5.82	38.93	51.42	21.78	26.52	8.62	88.49	11.01	71.81	32.5	9.74
90.34	82.09	189.88	12.54	18.36	90.86	43.23	68.03	57.83	132.19	10.95	29.22	85.01	43.75	52.19	22.85	88.16	6.2	25.74	43.79	25.92
64.69	53.57	161.06	8.91	41.27	82.82	33.26	67.32	53.64	167.78	8.96	43.52	79.68	31.97	46.13	16.71	87.05	6.77	43.14	36.22	19.19
51.62	22.85	101.07	9.06	14.41	44.25	22.6	50.84	31.44	138.6	8.19	43.14	61.85	22.69	36.06	10.32	83.83	5.07	27.88	28.61	12.31
112.58	105.03	201.27	11.33	25.84	93.29	52.18	54.54	40.25	117.1	6.85	38.72	73.79	34.37	42.68	18.39	84.23	8.72	15.82	43.09	21.83
68.6	51.31	157.68	9.54	22.67	74.8	32.54	102.12	95.34	176.9	10.05	35.49	93.36	53.9	53.34	8.77	81.59	5.71	39.44	16.45	10.75
59.08	51.93	120	8.15	16.32	87.9	43.27	58.47	34.57	128.87	9.69	16.8	59.12	26.82	72.24	20.53	128.21	10.13	50.32	28.43	16.02
88.85	76.59	168.27	7.57	29.58	86.2	45.52	43.77	23.49	130.38	5.88	40.83	53.66	18.02	52.42	15.89	103.79	7.98	44.88	30.32	15.31
84.11	72	174.21	11.78	21.76	85.6	41.33	85.74	76.81	155.73	8.21	34.49	89.59	49.32	45.85	18.9	97.17	7.87	38.52	41.23	19.45
73.9	68.96	163.74	10.49	20.19	93.31	42.12	58.85	47.98	145.54	12.41	21.76	81.53	32.97	39.35	12.61	69.88	6.88	26.14	32.05	18.05
108.65	96.53	175.61	7.92	36.13	88.85	54.97	73.25	60.32	132.7	7.24	26.82	82.35	45.46	39.1	11.86	65.44	3.64	40.36	30.34	18.13
57.84	50.81	151.88	8.68	15.32	87.85	33.45	55.91	45.82	145.58	10.84	17	81.95	31.47	38.41	15.81	95.3	5.96	26.05	41.15	16.59
43.18	32.16	94.05	4.27	44.88	74.48	34.19	116.31	109.19	183.37	11.25	30.95	93.88	59.55	48.1	19.88	119.3	7.46	47.6	41.33	16.67
105.59	97.33	195.5	9.96	28.89	92.18	49.78	78.44	7.67	150.32	9.64	32.7	9.78	5.1	45.79	7.32	107.58	5.63	46.77	15.98	6.8
173.55	169.07	186.29	8.47	8.84	97.42	90.76	115.44	108.64	180.7	8.72	31.64	94.11	60.12	83.94	26.92	140.3	11.02	26.82	32.07	19.19
121.67	103.06	214	11.14	26.14	84.7	48.16	48.25	24.24	113.42	7.03	42.84	50.24	21.37	34.01	11.75	66.62	8.69	27.78	34.56	17.64
110.97	101.3	180.9	9.96	26.14	91.28	56	97.99	94.01	175.22	10.41	16.94	95.94	53.65	40.08	13.81	79.15	6.29	27.27	34.46	17.45
78.21	66.01	165.06	11.43	20.4	84.41	39.99	71.04	60.56	131.29	8.96	23.12	85.25	46.12	41.43	11.86	83.39	4.44	41.96	28.63	14.22
108.59	99.25	189.92	10.55	21.76	91.4	52.26	70.07	63.39	136.54	6.32	28.16	90.46	46.42	49.36	28.77	130.65	8.23	16.32	58.29	22.02
85.69	76.6	159.4	10.1	20.18	89.39	48.05	35.02	27.17	114.01	5.02	48.15	77.59	23.83	23.18	11.67	90.5	4.82	40.12	50.34	12.89
87.02	83.56	196.89	13.9	23.12	96.02	42.44	133.91	123.87	205.83	6.86	39.66	92.5	60.18	65.09	16.22	127.24	11.09	15.17	24.91	12.74
96.88	91.2	171.53	12.11	26.44	94.14	53.17	48.05	34.84	107.81	5.53	46.03	72.51	32.31	68.89	19.13	117.03	11.61	36.88	27.77	16.35
143.05	136.94	222.88	9.93	38.52	95.73	61.44	91.29	86.65	160.17	10.93	24.07	94.92	54.1	46.18	13.29	90.83	8.23	49.4	28.78	14.63
69.48	26.9	120.88	11.12	30.26	38.72	22.26	76.91	70.27	151.6	8.37	32.22	91.37	46.35	52.38	13.24	103.65	7.3	21.89	25.28	12.78
102.62	96.82	173.49	10.7	26.44	94.35	55.81	45.17	25.25	103.58	5.94	22.53	55.9	24.38	29.19	8.08	78.75	5.73	42.16	27.69	10.26
55.24	33.81	109.04	12.44	11	61.21	31.01	41.27	22.89	105.14	7.44	45.05	55.46	21.77	45.06	16.62	98.23	5.79	45.39	36.88	16.92
57.79	24.02	104.26	6.68	22.44	41.57	23.04	91.91	74.61	163.67	11.28	27.83	81.18	45.59	32.4	13.17	67.17	4.49	27.2	40.66	19.61
85.61	80.58	133.17	6.93	23.19	94.13	60.51	94	88.6	156.68	8.69	29.58	94.25	56.55	22.87	2.92	44.3	2.8	55.71	12.77	6.59
89.01	80.77	154.37	9.38	27.62	90.73	52.32	52.46	38.39	130.39	9.23	25.84	73.17	29.44	35.95	14.58	70.72	6.24	19.95	40.57	20.62
96.82	91.71	190.31	9.76	23.51	94.72	48.19	78.88	73.81	147.71	8.5	22.95	93.57	49.97	43.26	13	99.9	7.35	62.59	30.05	13.01
74.7	70.07	127.25	6.43	21.12	93.81	55.07	50.72	27.97	92.49	5.37	23.8	55.14	30.24	34.54	13.96	87.77	5.83	40.36	40.4	15.9
58.99	45.71	117.01	9.05	20.18	77.48	39.07	61.62	54.52	125.77	11.41	27.78	88.48	43.35	35	14.57	75.01	8.22	25.43	41.63	19.43
87.23	81.96	131.09	7.25	38.96	93.96	62.52	51.43	43.63	98.79	6	20.42	84.84	44.17	35.05	14.08	81.33	4.65	21.57	40.16	17.31
72.3	61.22	172.12	12.51	23.35	84.67	35.56	32.37	15.36	74.65	6.94	41.19	47.47	20.58	39.37	16.98	95.24	6.8	24.48	43.12	17.83
39.63	20.04	85.3	6.66	34.09	50.56	23.49	34.14	17	100.7	5.3	40.8	49.79	16.88	38.49	17.81	85.13	6.68	23.78	46.28	20.93
39.98	24.96	79.07	6.58	22.44	62.43	31.56	53.66	29.35	100.09	6.6	32.77	54.7	29.33	16.11	8.04	51.1	3.75	22.72	49.88	15.73
106.89	85.59	219.5	16.78	25.26	80.08	38.99	78.64	62.76	142.87	6.56	38.84	79.81	43.93	57.85	18.81	122.09	8.82	41.27	32.52	15.41
108.78	100.63	188	8.38	32.33	92.51	53.52	34.95	23.81	103.24	4.73	39.89	68.14	23.07	37.86	19.71	90.01	8.66	29.92	52.05	21.89
71.74	62.21	175	10.13	23.8	86.71	35.55	89.19	80.48	203.13	16.24	23.54	90.23	39.62	43.52	11.41	93.52	9.23	25.16	26.23	12.2
47.43	37.81	110.45	13.59	53.19	79.71	34.23	55.35	49.46	121.76	6.03	36.61	89.35	40.62	31.54	13.95	93.97	6.62	45.56	44.23	14.84
57.85	44.49	147.47	9.89	27.46	76.92	30.17	21.4	9.11	60.48	3.85	46.14	42.58	15.07	38.66	13.71	83.95	5.12	31.96	35.46	16.33
129.9	100.06	268.23	15.01	29.92	77.02	37.3	52.05	37.61	139.68	12.28	41.3	72.26	26.93	43.23	12.44	86.75	5.5	52.96	28.77	14.34
64.12	58.17	161.58	10.09	26.52	90.73	36	37.16	20.2	90.29	4.83	39.44	54.35	22.37	9.61	8.29	20.71	1.38	28.56	86.21	40.01
91.2	82.67	167.08	9.45	19.04	90.64	49.48	55.28	47.27	135.45	10.57	26.05	85.51	34.9	9.78	8.08	21.3	1.5	42.64	82.62	37.93
69.6	63.15	106.04	7.4	26.05	90.73	59.55	101.7	91.86	180.04	9.49	29.24	90.33	51.02	49.57	27.5	105.08	7.58	25.46	55.47	26.17
88.44	69.22	213.8	23.37	29.57	78.27	32.37	76.37	72.85	139.88	10.62	21.76	95.4	52.08	29.68	12.12	62.5	6.3	47.46	40.83	19.39
79.59	71.67	144.07	10.9	15.82	90.05	49.74	67.41	26.47	125.59	10.02	17	39.27	21.08	31.29	19.06	57.24	8.53	52.59	60.93	33.31
84.52	78.88	131.2	10.17	16.32	93.32	60.12	83.66	78.31	147.08	11.32	22.9	93.6	53.24	53.58	15.13	117.6	10.85	41.96	28.23	12.86
58.77	51.83	115.48	6.04	30.6	88.2	44.88	51.68	41.76	127.2	7.58	29.92	80.81	32.83	50.04	16.97	111.65	9	27.51	33.91	15.2
88.77	80.19	196.2	11.95	17	90.34	40.87	72.95	62.03	134.22	7.77	32.33	85.02	46.21	60.3	16.66	114.98	12.33	62.05	27.64	14.49
69.75	63.44	167.84	11.71	25.45	90.94	37.79	48.85	34.76	118.62	9.06	36.04	71.17	29.31	47.07	18	106.67	17.04	28.56	38.23	16.87
116.49	106.42	210.74	15.48	16.32	91.36	50.5	35.73	22.98	119.17	5.06	45.56	64.31	19.28	34.78	13.31	57.6	5.97	23.07	38.26	23.1
58.07	46.48	133.78	9.38	26.14	80.04	34.74	42.21	2	66.85	7.2	40.58	4.73	2.99	47.99	15.57	93.83	4.7	31.28	32.44	16.59
88.21	81.77	175.16	13.27	15.13	92.7	46.68	67.34	52.17	150.78	7.6	38.52	77.48	34.6	23.55	18.13	63.26	6.65	15.71	77.01	28.66
51.66	42.94	118.99	13.19	16.7	83.12	36.09	77.73	69.51	156.38	10.34	19.72	89.42	44.45	60.45	23.38	103.61	11.12	46.77	38.68	22.57
62.15	55.63	143.31	10.29	25.16	89.51	38.82	33.67	20.51	92.99	4.99	34.79	60.9	22.05	48.61	21.91	94.59	6.36	24.48	45.08	23.17
66.35	13.21	128.2	14.38	101.26	19.91	10.31	87.71	84.21	144.45	8.14	20.98	96	58.3	40.14	23.04	80.46	7.45	18.57	57.39	28.63
77.5	67.71	161.65	12.16	21.08	87.37	41.89	61.3	25.16	132.21	9.03	31.28	41.05	19.03	49.99	20.79	88.79	8.84	50.71	41.59	23.42
59.99	44.14	151.42	11.44	25.64	73.59	29.15	45.03	32.75	123.62	8.52	26.52	72.72	26.49	62.8	13.99	109.81	12.11	14.28	22.28	12.74
150.09	125.72	254.15	9.77	34.91	83.77	49.47	46.53	23.78	148.27	8.11	33.32	51.1	16.04	21.66	10.16	41.7	9.99	116.61	46.91	24.37
75.92	72.19	142.47	10	22.27	95.08	50.67	92.54	83.69	153.35	10.63	26.82	90.44	54.58	50.9	15.42	107.5	7.28	50.3	30.29	14.34
97.83	92.25	167.99	8.6	32.44	94.29	54.91	92.12	70	176.01	11.07	24.64	75.98	39.77	25.46	16.27	91.62	4.82	33.01	63.91	17.76
75.63	58	194.59	9.39	38.02	76.7	29.81	60.56	57.41	114.97	9.51	16.32	94.8	49.94	26.74	15.16	81.93	5.79	40.8	56.71	18.51
52.82	16.9	93.98	6.95	23.8	32	17.99	61.54	11.97	97.37	6.55	42.16	19.45	12.29	53.99	10.59	88.7	7.52	62.66	19.61	11.94
57.13	50.79	134.17	9.92	22.44	88.91	37.85	112.58	107.52	177.8	7.24	32.7	95.51	60.47	5.16	3.27	19.45	1.48	24.87	63.35	16.8
110.76	92.49	210.17	10.7	31.64	83.5	44.01	86.49	80.9	153.94	9.64	24.48	93.54	52.55	38.19	12.79	89.67	4.54	41.53	33.5	14.27
159.53	143.38	268.61	10.47	37.4	89.88	53.38	74.38	68.29	126.31	10.07	14.96	91.81	54.06	40.58	9.02	76.26	11.05	62.56	22.22	11.82
88.85	77.51	191.45	12.16	25.74	87.23	40.48	90.92	82.91	183.53	10.22	38.52	91.19	45.17	47.68	12.66	71.82	4.34	34.19	26.56	17.63
70.28	62.27	142.97	12.17	18.79	88.6	43.55	88.41	82.28	166.09	9.46	39.2	93.06	49.54	45.51	20.37	138.33	18.75	20.91	44.77	14.73
49.67	38.16	131.17	9.27	25.65	76.84	29.1	37.44	28.41	102.68	6.88	43.14	75.88	27.67	65.57	11.1	110.64	11.11	15.64	16.93	10.03
108.3	94.6	214.45	13.56	19.72	87.35	44.11	115.4	104.69	236.11	11.31	37.14	90.72	44.34	52.89	20.2	88.71	6.9	21.08	38.19	22.77
76.97	60.55	212.72	14.3	22.44	78.68	28.47	45.31	13.46	147.51	6.53	48.96	29.7	9.12	55.86	15.77	117.06	9.45	14.96	28.23	13.47
77.96	72.1	143.35	9.91	18.36	92.49	50.3	60.83	4.16	146.53	10.26	44.32	6.84	2.84	25.88	17.47	55.33	4.13	44.2	67.5	31.58
34.18	17.87	69.65	10.31	74.49	52.27	25.65	34.84	23.72	86.35	4.59	37.57	68.08	27.47	53.42	12.71	84.31	6	21.32	23.78	15.07
72.01	62.76	191.14	14.5	36.45	87.15	32.83	62.36	7.4	173.8	9.8	34	11.87	4.26	53.23	21.13	82.61	6.81	25.16	39.69	25.58
45.3	5.7	69.08	3.33	40.58	12.58	8.25	62.32	51.19	157.46	8.94	33.4	82.15	32.51	39.16	10.28	53.94	3.78	37.04	26.25	19.06
72.14	54.67	150.24	11.74	26.14	75.79	36.39	65.88	40.61	152.87	8.71	26.52	61.65	26.57	63.44	9.17	84.76	6.15	42.64	14.46	10.82
55.07	41.1	139.24	10.57	21.08	74.63	29.52	81.53	73.81	162.34	9.75	36.04	90.54	45.47	102.21	12.21	145.71	8.91	24.48	11.94	8.38
157.28	140.53	253.8	12.35	28.16	89.35	55.37	29.19	19.04	110.59	6.11	51	65.25	17.22	58.77	10.26	78.43	7.69	23.48	17.45	13.08
81.61	61.28	177.83	11.2	25.45	75.09	34.46	69.71	61.81	136.71	6.7	30.26	88.67	45.21	38.09	13.7	127.19	9.74	54.91	35.96	10.77
68.18	50.73	178.03	8.75	37.14	74.4	28.49	99.03	11.48	210.7	11.46	39.2	11.6	5.45	43.48	15.22	108.7	7.94	20.42	35	14
95.22	89.24	254.66	15.86	16.51	93.71	35.04	73.21	54.73	159.61	9.14	30.61	74.77	34.29	97.11	13.53	147.44	23.21	26.52	13.93	9.17
80.6	61.31	164.68	10.46	42.18	76.06	37.23	74.83	68.87	144.44	10.95	26.52	92.05	47.68	35.69	16.35	99.46	5.67	35.49	45.81	16.44
91.78	80.22	197.93	9.14	38.76	87.41	40.53	88.34	80.7	155.74	6.9	33.01	91.35	51.82	28.08	17.92	117.5	5.66	34.68	63.81	15.25
75.73	68.86	152.65	9.87	26.52	90.93	45.11	66.6	56.91	136.79	9.62	24.22	85.46	41.61	40.42	18.62	102.38	10.63	10.32	46.06	18.18
77.34	37.24	166.25	16.92	31.86	48.16	22.4	49.76	35.51	125.56	7.63	33.4	71.36	28.28	51.89	8.5	106.63	8.72	23.12	16.37	7.97
112.73	105.42	194.6	10.01	34.68	93.52	54.17	47.25	27.1	120.6	6.87	39.66	57.35	22.47	69.27	18.57	121.99	13.48	27.46	26.81	15.22
70.94	59.63	169.76	14.03	16.7	84.05	35.12	71.56	41.32	174.52	10.04	50.1	57.74	23.68	89.25	6.99	188.93	13.65	65.28	7.84	3.7
83.25	70.72	157.69	9.37	20.43	84.95	44.85	29	19.42	86.49	4.91	28.2	66.97	22.46	66.06	13.4	113.99	12.91	36.72	20.28	11.75
112.76	90.2	222.6	12.48	24.07	80	40.52	46.83	28.59	140.19	8.1	38.08	61.05	20.39	28.99	21.22	92.45	8.72	14.28	73.22	22.96
63.64	58.26	121.52	8.45	31.73	91.54	47.94	63.67	11.15	109.92	7	26.44	17.52	10.15	72.01	21.28	114.65	9.02	22.62	29.55	18.56
92.28	75.72	203.92	15.56	19.01	82.05	37.13	73.17	33.31	143.04	13.55	19.72	45.53	23.29	73.65	12.12	90.03	4.62	20.87	16.46	13.46
82.37	73.47	161.49	7.72	25.46	89.2	45.5	49.62	31.02	99.54	5.69	27.88	62.51	31.16	33.09	19.26	85.03	7.41	14.44	58.21	22.65
43.35	30.54	77.07	5.17	27.73	70.45	39.63	47.9	29.84	129.95	11.09	27.14	62.3	22.97	51.04	13.67	130.36	6.93	18.24	26.79	10.49
119.33	106.05	246.72	13.53	21.76	88.87	42.98	39.4	19.13	130.68	5.74	46.77	48.55	14.64	47.09	7.71	78.47	13.45	27.2	16.38	9.83
68.84	56.42	155.95	7.59	31.96	81.95	36.18	82.99	76.68	152.76	9.53	21.76	92.39	50.19	82.04	1.69	139.73	10.29	14.61	2.06	1.21
94.76	86.38	169.48	10.69	27.83	91.16	50.97	85.72	71.79	190.22	16.48	21.57	83.75	37.74	28.13	6.28	48.97	4.47	107.4	22.31	12.82
72.08	58.71	150.35	8.09	22.8	81.45	39.05	60.75	25.38	118.53	8.71	39.66	41.77	21.41	25.68	18.83	104.34	9.22	20.18	73.33	18.05
93.3	83.33	193.25	10.04	34.79	89.32	43.12	36.2	21.37	54.01	3.89	41.54	59.02	39.56	38.39	4.67	70.7	4.63	53.58	12.16	6.6
52.24	41.94	106.51	10.25	17	80.29	39.38	35.51	18.73	138.4	6.42	57.75	52.75	13.53	31.21	20.81	102.96	6.68	30.63	66.69	20.21
111.92	106	187.99	8.95	34.68	94.71	56.39	117.63	112.14	187.4	12.14	29.01	95.34	59.84	74.26	20.34	123.09	13.64	13.87	27.4	16.53
66.52	61.08	114.47	5.36	34.08	91.83	53.36	59.68	51.12	118.8	7.74	25.16	85.67	43.03	44.62	13.15	77.67	5.73	25.84	29.47	16.93
107.18	86.21	221.15	15.51	14.96	80.44	38.98	36.48	24.48	109.23	5.69	37.31	67.1	22.41	50.33	21.24	91.28	6.2	33.4	42.2	23.27
83.37	77.7	184.67	10.28	24.48	93.2	42.07	64.28	32.76	194.23	12.33	29.92	50.96	16.87	55.54	31.79	113.26	13.88	12.75	57.23	28.07
144.91	126.67	222.23	9.85	27.88	87.42	57	117.24	107.31	190.99	9.93	33.4	91.53	56.19	46.8	19.06	110.41	7.48	22.61	40.73	17.27
136.89	119.83	251.05	12.84	25.84	87.54	47.73	76.5	65.46	145.83	7.72	44.02	85.57	44.89	41.14	28.64	87.51	8.83	10.09	69.62	32.73
85.6	70.45	179.27	15.45	10.44	82.3	39.3	73.81	53.19	150.64	13	21.37	72.07	35.31	86.69	11.87	134.6	15.64	37.68	13.7	8.82
66.64	59.96	155.37	8.64	17.68	89.97	38.59	80.66	27.17	147.61	12.11	19.04	33.69	18.41	44.53	14.5	66.49	5.34	72.59	32.57	21.81
132.85	131.44	164.88	7.31	23.94	98.94	79.72	41.79	22.1	122.14	7.17	31.68	52.87	18.09	34.06	19.51	121.02	15.61	24.07	57.29	16.12
83.66	75.45	172.49	14.64	23.6	90.18	43.74	94.75	88.94	146.22	7.69	36.88	93.86	60.82	28.96	14.17	40.44	4.27	28.81	48.91	35.03
64.31	55.27	142.04	9.83	25.65	85.94	38.91	32.44	19.31	80.56	4.68	46.77	59.53	23.98	60.37	25.67	104.95	7.62	13.6	42.52	24.46
122.03	100.91	223.62	11.53	31.28	82.69	45.13	94.45	85.77	148.99	8.82	30.95	90.8	57.57	69.02	28.95	98.48	5.3	22.01	41.94	29.39
71.09	51.77	129.19	14.45	14.28	72.82	40.07	75.01	68.82	139.29	6.65	37.4	91.75	49.41	51.2	24.02	101.32	6.55	29.92	46.92	23.71
64.31	55.86	153.71	9.43	26.4	86.86	36.34	49.05	25.03	90.51	5.52	29.24	51.04	27.66	62.06	19.25	131.49	10.01	17.68	31.01	14.64
88.01	79.43	184.9	12.21	23.94	90.25	42.96	44.86	42.28	62.15	2.99	20.63	94.25	68.02	49.1	11.8	97.02	11.43	24.48	24.03	12.16
89.41	84.2	151.08	9.5	24.64	94.17	55.73	72.42	65.06	140.23	7.55	29.24	89.84	46.4	27.43	13.56	74.02	5.7	24.24	49.41	18.31
55.27	40.03	134.69	6.74	34.39	72.43	29.72	102.97	92.46	165.07	6.28	37.14	89.79	56.02	86.22	22.96	137.91	25.36	74.8	26.63	16.65
118.2	87.52	264.96	18.59	39.3	74.04	33.03	73.98	60.99	160.47	13.18	36.72	82.45	38.01	51.87	3.75	114.74	20.65	85.15	7.23	3.27
54.64	35.5	117.5	7.55	41.08	64.97	30.21	63.34	14.21	127.37	13.79	25.05	22.43	11.15	35.86	16.42	99.27	5.25	41.96	45.8	16.54
61.11	34.7	143.79	7.64	37.83	56.78	24.13	60.16	41.47	147.77	9.02	32.33	68.93	28.06	32.26	15.36	87.42	5.2	25.16	47.6	17.57
99.46	81.2	191.78	12.29	25.34	81.64	42.34	38.26	13.53	75.52	7.52	28.89	35.36	17.91	66.32	17.98	135.47	11.32	55.08	27.11	13.27
60.84	47.04	150.71	10.51	23.8	77.32	31.21	70.9	61.84	121.02	5.76	36.45	87.21	51.1	31.23	12	47.28	2.97	41.75	38.43	25.39
102.07	86.49	197.41	12.83	23.39	84.74	43.81	69.66	61.7	123.73	5.88	34.39	88.58	49.87	80.12	18.78	120.1	11.93	15.64	23.43	15.63
74.91	59.17	194.88	12.42	27.55	78.99	30.36	88.29	81.62	173.66	15.85	21.32	92.44	47	67.81	13.63	105	10.36	14.28	20.1	12.98
68.18	64.37	108.23	7.15	24.22	94.41	59.47	78.41	56.64	162.25	11.91	16.7	72.23	34.91	71.52	19.53	142.07	9.98	15.14	27.31	13.75
83.02	81.09	112.62	5.98	16.32	97.67	72.01	41.42	16.27	101.47	9.71	46.62	39.27	16.03	41.87	12.83	112.21	7.36	18.36	30.63	11.43
79.63	74.48	162.49	15.34	18.95	93.53	45.84	68.25	65.04	138.52	8.99	16.32	95.29	46.95	43.41	19.04	113.71	5.83	49.52	43.87	16.75
77.04	32.1	172.62	23	36.72	41.67	18.6	98.18	35.52	171.84	9.5	32.64	36.18	20.67	37.66	13.35	119.8	6.59	53.43	35.44	11.14
52.78	18.05	92.81	8.89	17	34.21	19.45	111.73	102.89	189.08	9.7	34.19	92.09	54.42	87.32	26.28	108.07	7.19	19.6	30.09	24.32
69.74	63.93	150.76	9.36	22.27	91.67	42.41	45.49	14.97	101.77	8.1	35.49	32.9	14.71	34.88	22.02	95.17	8.92	13.3	63.14	23.14
79.33	68.72	178.87	11.09	20.4	86.62	38.42	85.33	79.8	148.92	12.04	22.44	93.52	53.59	52.51	16.41	101.55	10.15	30.6	31.25	16.16
70.78	65.53	178.64	12.36	20.18	92.58	36.68	80.95	75.27	143.68	10.03	19.04	92.98	52.39	57.59	16.78	129.36	7.63	23.12	29.14	12.97
128.76	114.21	210.02	10.24	33.7	88.7	54.38	95.16	88.52	177.86	8.22	29.92	93.02	49.77	40.65	18.99	121.45	12.38	29.22	46.72	15.64
64.92	46.18	178.22	12.05	30.95	71.14	25.91	94.63	85.28	163.39	8.92	25.64	90.12	52.19	110.92	17.9	183.55	15.94	15.13	16.14	9.75
59.63	48.56	135.89	12.91	8.84	81.43	35.73	32.4	18.69	78.57	5.26	38.08	57.67	23.78	78.67	53.67	167.48	11.01	20.4	68.22	32.04
81.35	73.33	175.94	11.02	17.88	90.14	41.68	69.18	50.3	167.93	10.31	31.64	72.72	29.95	41.47	24.29	152.23	15.37	25.52	58.56	15.95
90.91	81.7	187.1	7.85	35.36	89.88	43.67	55.32	26.15	106.06	5.55	38.08	47.27	24.66	80.06	2.36	153.52	11.82	24.48	2.95	1.54
60.02	39.25	124.06	11.54	13.6	65.39	31.63	52.16	41.43	123.63	10.83	19.04	79.42	33.51	81.13	32.74	161.6	7.27	31.34	40.35	20.26
49.97	35.14	94.78	6.06	34.79	70.33	37.08	32.39	15.56	90.72	4.06	47.31	48.02	17.15	40.11	13.11	81.89	4.32	34.68	32.69	16.01
44.23	33.78	84.53	8.23	22.27	76.37	39.96	75.8	69.56	126.26	6.51	20.4	91.76	55.09
77.95	69.87	184.73	13.53	29.92	89.64	37.82	67.51	46.63	125.63	9.03	30.26	69.06	37.11
69.13	61.5	149.73	12.07	26.52	88.95	41.07	81.56	65.39	164.22	13.04	21.08	80.17	39.82
53.01	34.66	147.23	8.99	26.51	65.39	23.54	88.73	77.79	153.51	8.31	34.68	87.67	50.67
136.78	127.78	206.03	9.16	40.12	93.42	62.02	62.57	45.97	139.17	13.94	29.24	73.47	33.03
53.54	47.86	79.77	4.82	28.53	89.39	60	75.29	67.65	137.5	8.44	31.64	89.86	49.2
83.38	74.72	181.84	13.01	23.12	89.62	41.09	46.14	17.47	119.3	6.62	64.65	37.87	14.65
55.07	48.66	99.64	7.09	20.4	88.38	48.84	41.43	20.22	95.77	6.66	27.88	48.81	21.11
115.58	103.02	223.6	11.65	21.16	89.13	46.07	71.4	53.65	144.07	12.87	22.44	75.14	37.24
109.88	104.07	189.6	10.29	38.08	94.71	54.89	27.94	14.16	63.32	4.93	21.82	50.69	22.37
77.55	64.64	157.58	8.66	32.01	83.36	41.02	34.81	15.71	79.23	4.26	36.45	45.12	19.82
193.22	174.62	283.39	9.83	37.4	90.37	61.62	87.77	84.79	162.07	8.73	25.84	96.61	52.32
47.26	43.43	57.47	3.07	25.16	91.9	75.57	134.33	60.9	226.26	15.8	23.94	45.33	26.91
123.54	112.28	231.83	11.01	32.01	90.88	48.43	41.87	21.02	111.49	5.83	34.39	50.2	18.85
80.12	68.43	186.54	9.28	35.49	85.42	36.68	75.12	65.63	132.46	8.37	22.53	87.37	49.55
106.28	75.95	188.23	21.8	25.05	71.46	40.35	31.23	28.83	56.94	2.64	37.71	92.33	50.64
98.24	94.92	182.58	12.35	19.95	96.63	51.99	51.5	41.11	101.27	5.66	42.44	79.82	40.6
69.63	60.55	166.59	9.6	21.68	86.95	36.35	59.29	21.27	128.85	6.75	41.27	35.87	16.5
53.5	36.68	120.35	10.84	16.51	68.55	30.47	55.57	46.66	122.22	6.2	31.96	83.97	38.18
128.69	113.64	221.72	11.92	35.49	88.3	51.25	38.89	23.68	113.85	4.15	46.92	60.9	20.8
91.83	86.63	157.15	8.09	25.28	94.34	55.13	39.3	23.92	87.96	3.84	38.52	60.86	27.19
60.23	49.01	151.77	10.92	23.8	81.37	32.29	49.66	29.82	107.31	5.96	32.41	60.05	27.79
49.89	39.58	119.31	6.94	36.18	79.32	33.17	67.91	48.44	142.39	12.12	40.87	71.34	34.02
56.09	43.17	155.56	9.45	30.26	76.97	27.75	38.27	16.35	104.9	7.67	67.58	42.73	15.59
93.82	79.65	207.18	9.26	36.77	84.9	38.45	53.23	33.17	131.69	7.31	38.93	62.31	25.19
104.37	97.67	188.23	9.4	26.6	93.58	51.89	57.39	43.7	121.72	7.03	29.01	76.16	35.9
53.66	33.87	102.18	6.79	38.02	63.13	33.15	48.38	36.37	131.19	7.49	30.63	75.19	27.73
63.33	54.63	156.23	11.17	20.4	86.27	34.97	95.68	61.09	188.18	10.55	21.32	63.85	32.46
75.07	70.18	133.1	7.96	21.68	93.5	52.73	64.58	44.56	136.25	8.88	30.6	69	32.71
29.88	10.78	58.42	3.82	43.33	36.07	18.45	52	40.21	113.62	6.94	28.89	77.33	35.39
172.43	149.52	322.39	13.73	29.44	86.71	46.38	48.8	25.83	162.97	8.61	48.71	52.94	15.85
73.39	62.11	166.1	10.96	22.44	84.63	37.39	63.6	31.39	110.5	8.21	37.4	49.35	28.41
51.94	37.06	94.44	6.77	29.24	71.36	39.25	71.2	63.93	134.31	10.92	17	89.79	47.6
78.99	68.26	159.14	10.39	19.95	86.42	42.9	64.7	24.54	147	9.2	27.51	37.93	16.7
61.35	55.58	134.03	10.9	23.12	90.59	41.47	15.39	11.06	39.56	2.77	27.88	71.85	27.96
82.05	76.39	135.19	8.74	21.86	93.1	56.51	64.96	54.24	141.66	7.7	32.01	83.5	38.29
73.66	50.49	173.1	9.66	34	68.55	29.17	56.4	42.05	135.21	9.08	42.44	74.56	31.1
55.41	11.05	98.84	13.7	63.29	19.95	11.18	62.8	58.86	123.85	6.56	30.51	93.72	47.52
36.64	24.9	77.86	8.78	30.61	67.97	31.98	88.8	84.48	165.94	9.32	25.88	95.13	50.91
79.8	68.56	164.58	10	23.12	85.91	41.66	95.84	86.25	170.33	8.38	26.05	89.99	50.63
93.22	86.92	160.95	7.92	30.61	93.24	54.01	74.93	32.89	164.34	8.47	33.88	43.9	20.02
65.52	60.2	122.86	9.18	22.96	91.88	49	72.82	66.92	139.96	7.74	36.18	91.9	47.81
67.33	58.61	136.53	10.33	20.87	87.04	42.92	55.06	19.33	158.61	12.1	29.58	35.11	12.19
42.8	27.9	91.66	8.55	25.05	65.18	30.44	43.69	14.06	109.48	4.14	46.08	32.18	12.84
74.48	63.95	157.35	12.42	23.8	85.86	40.64	70.81	20.95	148.87	12.36	34	29.58	14.07
67.39	58.18	142.86	11.62	14.96	86.35	40.73	36.66	28.19	88.88	5.63	34.35	76.91	31.72
169.78	152.16	244.46	8.64	44.2	89.62	62.24	60.49	50.75	136.82	8.69	24.48	83.9	37.09
70.25	24.75	117.28	17.61	17	35.23	21.1	50.1	26.94	113.99	4.93	41.05	53.76	23.63
62.18	49.68	155.93	9.03	20.4	79.9	31.86	86.05	35.37	195.35	17.32	14.44	41.1	18.1
42.51	33.47	84.95	10.81	16.32	78.74	39.4	25.84	15.39	57.56	4.33	33.7	59.57	26.74
75.4	70.78	87.36	4.25	14.96	93.88	81.02	41.1	27.01	103.43	6.06	36.18	65.72	26.11
62.27	42.71	144.74	14.89	16.32	68.59	29.51	87.73	73.27	155.32	9.2	23.94	83.52	47.17
72.34	70.26	130.86	6.97	25.84	97.12	53.69	64.71	11.28	148.23	8.38	52.36	17.43	7.61
123.74	110.21	199.34	8.58	36.04	89.07	55.29	46.29	26.36	113.3	5.6	32.33	56.95	23.26
94.19	59.28	172.82	14.11	22.56	62.93	34.3	33.04	20.9	99.08	4.84	44.53	63.25	21.09
59.88	45.16	127.02	7.06	33.01	75.42	35.56	35.42	23.22	91.21	8.69	19.72	65.56	25.46
133.1	116.15	252.98	12.6	34.68	87.26	45.91	95.12	81.82	196.35	11.07	32.64	86.02	41.67
24.63	16.67	52.87	8.42	25.16	67.69	31.53	76.12	67.93	144.73	6.84	29.22	89.24	46.93
81.71	77.6	165.32	11.98	17	94.97	46.94	23.51	4.22	44.02	2.46	39.89	17.96	9.59
77.69	70.55	125.17	6.63	21.76	90.81	56.36	87.93	43.42	148.5	8.63	30.95	49.38	29.24
92.25	79.74	196.91	11.02	36.61	86.44	40.5	29.8	11.67	58.88	5.51	23.94	39.15	19.81
144.85	141.32	174.84	8.09	13.76	97.57	80.83	65.09	54.73	139	7.88	34.09	84.08	39.37
20.99	12.14	48.59	3.58	33.32	57.83	24.99	62.35	57.11	139.64	10.52	25.54	91.59	40.89
62.63	48.05	119.15	11.86	36.04	76.72	40.33	72.66	49.13	125.96	7.72	21.31	67.61	39
46.61	42.47	104.57	8.89	16	91.12	40.62	89.24	58.32	170.11	9.69	34.79	65.35	34.28
83.27	70.45	185.37	9.25	48.83	84.61	38.01	104.52	52.45	174.26	12.66	22.7	50.19	30.1
127.88	110.29	214.5	10.08	40.36	86.25	51.42	88.54	79	152.93	8.39	25.28	89.23	51.66
49.68	33.71	124.76	9.28	34.39	67.85	27.02	51	29.18	109.4	5.79	42.16	57.23	26.68
22.7	15.56	66.05	4.9	27.14	68.56	23.56	59.58	16.96	132.88	6.35	35.08	28.46	12.76
68.57	53.37	147.95	8.86	39.02	77.83	36.07	86.85	76.68	150.12	10.57	22.01	88.28	51.08
68.7	59.79	148.48	10.63	21.37	87.03	40.27	35.26	21.63	106.76	6.6	36.88	61.32	20.26
70.68	44.88	168.44	12.58	25.12	63.5	26.65	48.76	29.27	112.09	7.67	31.28	60.04	26.12
80.53	75.6	176.1	11.85	14.96	93.88	42.93	69.56	62.7	139.2	9.5	23.35	90.14	45.05
125.11	98.24	225.37	14.61	20.66	78.53	43.59	60.68	53.12	119.28	6.99	19.72	87.54	44.53
145.26	111.35	278.39	13.49	41.96	76.66	40	114.44	17.97	190.11	12.28	25.84	15.71	9.45
99.73	91.62	180.42	11.66	23.66	91.87	50.78	18.22	13.91	53.14	4.4	36.04	76.36	26.18
79.76	44.65	154.9	12.59	36.45	55.98	28.82	48.92	6.19	84.38	5.78	48.28	12.65	7.33
72.13	65.13	156.59	8.22	27.14	90.31	41.59	62.02	3.85	110.27	12.56	29.58	6.21	3.49
52.22	21.31	97.43	8.44	27.83	40.82	21.88	88.95	80.84	194.78	20.81	12.38	90.88	41.5
84.94	71.21	212.18	12.56	25.16	83.84	33.56	60.37	41.05	124.81	11.4	21.08	67.99	32.89
74.19	69.75	139.79	8.98	20.87	94.01	49.89	31.92	20.76	98.37	4.67	46.92	65.04	21.11
145.19	133.97	203.43	10.78	41.48	92.27	65.85	64	55.76	125.98	8.98	16.83	87.12	44.26
77.89	67.44	138.73	9.63	24.48	86.59	48.61	60.81	44.13	131.31	9.53	23.12	72.57	33.61
65.55	58.64	167.08	10.69	25.16	89.47	35.1	147.47	133.75	242.34	10.54	26.59	90.69	55.19
68.37	61.06	167.29	13.52	15.49	89.32	36.5	38.92	24.46	102.06	6.75	25.93	62.85	23.97
118.32	105.66	245.17	10.5	29.58	89.31	43.1	71.61	64.22	157.19	12.67	19.72	89.68	40.85
68.76	54.75	171.74	11.75	20.42	79.62	31.88	31.92	14.62	92.78	5.66	35.36	45.79	15.75
39.09	17.31	73.74	5.71	25.34	44.27	23.47	83.26	76.23	137.56	6.32	29.92	91.56	55.42
90.52	82.02	161.74	10.92	24.48	90.6	50.71	75.13	64.93	140.98	7.08	30.61	86.42	46.05
17.54	12.47	36.88	1.99	39.2	71.12	33.82	94.71	89.32	168.34	9.82	30.97	94.31	53.06
124.2	118.61	227.69	11.44	33.7	95.5	52.09	60.38	27.13	123.83	7.73	43.14	44.94	21.91
24.73	15.06	46.04	5	42.94	60.91	32.72	67.49	62.96	128.99	9.46	15.49	93.29	48.81
61	56.48	104.3	6.43	25.95	92.58	54.15	32.2	20.64	98.48	3.27	45.23	64.1	20.96
74.99	65.74	165.15	10.44	24.68	87.66	39.81	62.46	53.13	127.52	8.62	28.86	85.06	41.66
81.64	65.53	180.36	8.84	33.4	80.27	36.33	43.45	6.84	89.53	4.96	35.36	15.75	7.64
86.07	77.19	216.77	10.88	29.92	89.68	35.61	38.99	15.87	91.54	7.39	21.08	40.71	17.34
80.55	66.84	171.77	11.06	29.24	82.99	38.91	39.9	27.53	97.5	5.89	34.79	68.99	28.23
62.01	57.8	168.24	11.93	20.4	93.2	34.35	38.05	8.77	80.88	8.4	42.74	23.04	10.84
30.51	19.71	94.06	7.17	26.44	64.59	20.95	79.89	15.23	176.52	10.24	22.44	19.06	8.63
66.19	58.5	144.72	9.33	39.89	88.38	40.42	97.21	14.94	213.76	12.54	44.02	15.36	6.99
57.73	45.12	111.47	10	16.32	78.17	40.48	112.5	75.85	219.67	13.63	22.44	67.42	34.53
87.53	81.7	146.15	7.96	27.83	93.34	55.9	128.61	15.64	214.14	11	36.77	12.16	7.3
48.77	38.34	112.74	10.05	36.04	78.62	34	47.27	34.2	122.16	7.28	38.96	72.36	28
85.84	67.76	192.82	12.73	22.27	78.94	35.14	38.57	25.88	90.99	8.03	16.9	67.08	28.44
58.53	48.13	138.13	9.88	14.44	82.22	34.84	49.79	14.61	167.59	12.25	41.09	29.34	8.72
84.32	75.44	161.7	7.56	27.83	89.46	46.65	66.62	7.14	156.1	8.06	40.58	10.72	4.57
135.89	117.71	234.67	11.7	34.49	86.62	50.16	38.84	20.08	151.62	6.74	48.15	51.72	13.25
82.33	76.43	173.49	9.85	24.22	92.83	44.05	75.05	21.27	153.23	8.91	34.09	28.33	13.88
60.35	52.02	130.41	10.91	22.27	86.19	39.89	88.76	62.6	248.01	15.41	32.33	70.53	25.24
71.73	59.82	161.28	10.2	17.19	83.4	37.09	68.24	52.67	148.23	8.55	31.91	77.19	35.53
84	75.23	145.91	8.26	20.4	89.56	51.56	84.61	53.4	166.91	13.08	19.72	63.12	31.99
86.79	69.42	192.68	11.63	23.79	79.99	36.03	66.65	44.94	134.36	9.98	25.84	67.42	33.44
62.05	47.09	158.34	14.77	16.24	75.89	29.74	84.32	74.07	204.53	12.26	30.95	87.84	36.21
82.49	73.84	161.97	10.43	20.4	89.52	45.59	75.36	59.68	205.57	10.14	34.49	79.19	29.03
66.04	54.23	177.06	12.11	23.51	82.12	30.63	43.13	20.56	137.72	8.14	34.39	47.66	14.93
96.26	87.8	196.96	9.74	22.88	91.22	44.58	52.73	3.21	90.66	7.29	67.4	6.09	3.54
71.61	64.57	137.07	10.67	26.52	90.17	47.11	32.16	24	121.59	4.56	46.24	74.64	19.74
69.65	61.65	218.83	14.26	22.27	88.51	28.17	108.81	77.12	229.84	27.42	17.68	70.88	33.56
71.17	63.29	222.49	14.92	13.76	88.92	28.44	71.84	54.67	170.85	13.28	38.36	76.1	32
57.92	53.22	167.78	9.5	27.2	91.88	31.72	114.75	104.21	212.46	16.46	23.27	90.82	49.05
66.94	59.63	172.15	12.66	38.52	89.08	34.64	52.11	17.11	143.54	9.01	34	32.83	11.92
58.31	14.88	82.35	5.17	33.7	25.51	18.06	49.88	1.75	118.15	8.59	65.28	3.51	1.48
52.45	43.51	133.12	9.95	20.66	82.95	32.68	95.75	49.4	150.68	10.97	21.54	51.59	32.79
91.77	82.61	218.29	13.11	23.12	90.02	37.85	45.41	17.4	142.31	9.63	48.28	38.32	12.23
127.08	102.47	216.98	13.64	29.22	80.64	47.23	88.18	60.14	252.66	13.77	29.92	68.2	23.8
72.96	54.97	181.47	10.13	34.39	75.34	30.29	98.72	80.52	191.06	10.54	24.48	81.56	42.14
96.48	79.61	164.91	9.95	22.58	82.51	48.27	53.35	23.88	136.51	10.43	41.96	44.76	17.49
82.06	63.73	168.36	14.63	25.84	77.67	37.86	85.53	22.1	154.08	11.85	38.41	25.84	14.34
47.66	34.75	145.18	9.18	21.37	72.91	23.94	77.62	60.33	216.64	19.13	20.68	77.72	27.85
76.39	67.1	151.79	10.26	15.64	87.84	44.21	48.48	28.65	161.05	6.65	52.09	59.09	17.79
63.36	43.04	177.06	12.62	32.7	67.92	24.31	102.26	93.06	178.9	8.67	30.26	91.01	52.02
57.56	49.01	148.3	8.61	28.89	85.14	33.05	68.09	30.05	176.41	12.51	35.36	44.13	17.04
86.24	76.8	185.15	12.68	16.19	89.05	41.48	92.78	88.48	172.92	14.51	21.08	95.37	51.17
54.09	21.77	126.61	8.37	35.77	40.24	17.19	33.3	20.87	64.42	3.98	25.34	62.67	32.4
73.11	70.35	84.03	3.19	25.32	96.23	83.73	73.04	17.82	145.02	8.91	43.33	24.39	12.29
87.13	79.38	165.59	10.47	21.08	91.11	47.94	82.78	72.05	151.58	10.21	36.39	87.04	47.53
92.56	81.77	199.55	9.63	19.56	88.34	40.98	115.21	106.11	210.12	12.45	30.61	92.11	50.5
86.38	75.14	169.19	10.77	31.64	86.98	44.41	63.97	25.09	185.57	7.81	39.2	39.21	13.52
36.99	16.68	72.47	5.07	40.12	45.09	23.02	60.79	38.51	137.75	7.96	27.88	63.36	27.96
58.9	10.28	133.24	10.34	100.53	17.45	7.71	41.91	20.39	134.83	7.2	40.12	48.65	15.12
69.47	50.84	149.87	8.33	35.9	73.19	33.93	40.67	19.73	124.7	6.76	45.56	48.52	15.82
61.93	51.71	141.98	13.56	12.92	83.5	36.42	50.82	25.88	121.37	10.56	35.36	50.92	21.32
57.52	39.51	118.59	8.93	32.33	68.68	33.32	93.75	79.34	182.85	9.55	28.49	84.62	43.39
65.81	27.01	145.01	14.35	27.4	41.05	18.63	66.46	38.45	140.4	7.17	32.74	57.85	27.39
66.9	52.3	138.97	7.79	31.91	78.18	37.63	45.94	20.44	107.11	11.04	26.67	44.51	19.09
59.39	32.66	156.17	8.78	29.22	55	20.91	96.74	20.56	160.48	10.4	42.11	21.25	12.81
70.33	55.49	157.68	8.88	33.88	78.9	35.19	50.78	22.88	132.47	9.63	34.09	45.05	17.27
62.95	46.18	150.54	8.59	26.97	73.36	30.67	95.36	7.81	164.85	14.03	37.49	8.19	4.74
77.31	70.61	141.52	7.21	28.75	91.33	49.89	41.03	23.28	159.82	7.07	45.39	56.74	14.57
82.7	65.69	194.01	13.81	32.01	79.42	33.86	117.07	110.14	225.28	14.4	23.12	94.08	48.89
49.47	19.89	82.24	6.37	47.6	40.21	24.19	85.2	30.38	158.05	12.96	41.27	35.66	19.22
53.41	29.18	102.98	7.94	22.8	54.63	28.33	42.47	9.24	115.61	7.45	32.33	21.76	7.99
42.02	22.4	150	10.01	33.32	53.31	14.94	28.42	15.88	84.3	9.29	33.32	55.88	18.84
111.51	89.05	204.82	9.87	29.58	79.86	43.48	66.02	30.78	179.41	8.99	39.66	46.62	17.15
63.56	36.74	112.41	7.93	22.44	57.81	32.69	106.88	22.47	188.72	13.47	24.48	21.02	11.9
60.36	42.41	125.06	8.8	19.63	70.26	33.91	75.4	17.35	136.96	9.5	38.76	23.02	12.67
83.14	66.44	175.57	8.2	31.75	79.91	37.85	64.42	20.61	129.59	12.14	24.22	31.99	15.9
63.72	34.96	131.16	9.08	33.48	54.86	26.65	68.26	20.84	119.02	10.38	45.92	30.54	17.51
82.89	75.54	158.21	8.71	31.75	91.14	47.75	41.55	21.91	106.83	7.95	44.88	52.72	20.51
33.51	27.01	64.82	4.51	22.44	80.62	41.68	93.84	81.58	199.27	10.99	30.56	86.94	40.94
70.75	63.31	143.86	11.14	22.01	89.49	44.01	42.04	1.54	69.85	8.15	31.38	3.65	2.2
67.45	57.74	148.8	10	18.3	85.62	38.81	40.5	17.49	131.62	21.44	32.64	43.2	13.29
46.36	36.24	123.65	9.62	22.44	78.18	29.31	62.58	15.81	155.11	13.52	21.08	25.27	10.2
23.76	13.94	54.79	4.37	34.68	58.67	25.44	107.06	97.7	181.81	12.2	32.33	91.26	53.74
62.78	56.64	102.93	11.54	13.22	90.22	55.03	102.67	14.28	197.11	13.04	23.8	13.91	7.24
61.92	48.41	157.8	8.67	24.48	78.18	30.68	82.6	70.22	188.79	17.57	16.32	85.02	37.2
98.7	80.86	207.7	15.55	31.09	81.92	38.93	96.27	23.81	149.82	17.16	23.12	24.74	15.89
61.16	44.85	142.42	11.88	24.48	73.33	31.49	91.24	69.01	190.17	16.61	22.01	75.64	36.29
80.03	71.49	187.06	11.58	22.08	89.33	38.22	95.15	8.71	175.59	7.93	34	9.16	4.96
78.35	68.71	172.63	8.91	28.16	87.7	39.8	63.38	34.14	121.12	8.8	35.49	53.88	28.19
73.3	65.1	153.77	10.47	19.95	88.81	42.33	69.04	59.98	174.11	13.28	23.8	86.89	34.45
66.63	51.88	169.96	18.49	20.66	77.86	30.53	52.22	32.34	151.03	9.61	38.97	61.93	21.42
126.71	119.36	146.63	7.15	13.6	94.2	81.4	146.91	135.66	275.27	12.35	27.2	92.34	49.28
46.09	28.67	107.33	6.74	41.27	62.19	26.71	37.47	23.39	135.94	5.54	44.88	62.42	17.2
61	46.56	148.45	7.8	26.52	76.33	31.37	92.92	84.54	187.75	10.85	25.05	90.98	45.03
89.44	75.8	170.63	10.29	25.84	84.74	44.42	91.4	78.72	174.32	8.78	30.95	86.13	45.16
48.16	35.47	141.46	10.8	27.14	73.66	25.08	18.67	14.29	35.97	1.96	38.08	76.54	39.73
58.45	44.64	156.73	11.37	28.12	76.38	28.48	80.74	47.21	146.6	10.44	38.08	58.47	32.2
59.97	41.85	124.17	8.82	26.52	69.79	33.71	155.21	143.83	287.33	13.26	26.68	92.67	50.06
72.16	65.57	138.49	9.72	29.22	90.87	47.35	89.09	6.5	148.03	10.57	23.8	7.3	4.39
63.36	48.66	147.48	8.59	33.7	76.81	32.99	26.44	10.32	121.13	7.01	85.68	39.05	8.52
129.04	97.84	213.43	12.32	19.72	75.82	45.84	39.6	24.47	132.69	6.71	36.45	61.8	18.44
63.16	54.75	140.81	10.87	24.48	86.69	38.88	66.92	53.06	143.5	10.54	23.12	79.29	36.98
51.53	32.04	126.08	8.96	23.12	62.18	25.41	46.33	16.47	145.82	12.51	42.16	35.55	11.3
74.95	69.72	177.31	10.65	15.64	93.03	39.32	39.34	22.01	137.86	9.94	31.28	55.96	15.97
75.59	35.11	136.03	9.63	25.23	46.45	25.81	89.47	82.38	177.85	13.54	19.26	92.07	46.32
81.09	72.4	159.5	11.61	23.48	89.29	45.39	68.86	45.87	167.17	9.34	42.24	66.61	27.44
49.59	44.38	95.17	7.66	16.32	89.49	46.63	53.37	24.48	142.03	8.33	24.35	45.86	17.23
136.67	134.52	163.63	10.92	10.2	98.42	82.21	74.73	27.32	148.59	11.07	17	36.56	18.39
78.77	71.33	163.58	9.55	25.97	90.56	43.61	35.25	23.05	95.12	5.95	36.72	65.39	24.23
76.45	64.87	171.9	8.34	36.04	84.86	37.74	95.67	86.88	188.26	12.66	28.56	90.81	46.15
43.35	20.89	85.48	11.59	16.32	48.18	24.43	43.63	8.4	165.12	11.16	36.45	19.24	5.08
48.03	14.95	93.77	7.02	16.7	31.13	15.95	70.96	18.22	165.79	16.52	18.36	25.67	10.99
71.46	45.2	157.02	9.16	33.16	63.26	28.79	52.73	9.01	83.2	7.71	23.01	17.08	10.82
53.98	39.53	160.76	12.2	25.16	73.22	24.59	40.98	17.59	143.22	6.15	40.8	42.92	12.28
59.48	28.83	150.85	23.68	20.63	48.47	19.11	92.52	65.34	211.83	10.11	37.5	70.62	30.84
67.22	60.25	156.39	11.64	14.51	89.63	38.52	97.6	51.34	190.44	13.18	33.32	52.6	26.96
90.56	82.18	162.57	9.08	30.6	90.76	50.55	22.24	11.25	77.65	4.4	38.21	50.56	14.48
90.04	79.53	178.91	10.17	33.7	88.33	44.45	45.95	20.9	185.49	9.15	39.2	45.49	11.27
73.69	68.44	159.6	10.95	23.38	92.88	42.89	67.34	47.03	183.31	17.03	22.8	69.85	25.66
59.04	49.38	134.35	10.33	15.64	83.64	36.76	111.39	100.42	242.03	13.59	31.31	90.15	41.49
63.64	40.19	113.63	13.26	52.96	63.16	35.37	117.83	21.48	202.7	9.98	37.14	18.23	10.6
67.51	60.7	136.32	7.02	30.26	89.92	44.53	52.62	4.62	137.29	10.66	70.27	8.79	3.37
73	43.85	142.91	10.57	27.46	60.06	30.68	41.18	28.18	122.16	6.56	34.39	68.42	23.06
95.96	85.14	182.93	9.98	30.26	88.72	46.54	87.33	49.01	229.8	15.1	39.2	56.12	21.33
122.1	109.89	167.67	9.39	31.28	90	65.54	39.69	23.65	116.65	6.13	36.15	59.58	20.27
81.31	72.23	149.48	18.76	19.95	88.83	48.32	59.13	10.01	139.72	11.3	37.14	16.93	7.16
77.66	69.99	161.74	8.56	24.48	90.12	43.27	133.21	124.81	246.74	16.36	17.45	93.69	50.58
61.07	56.54	123.4	9.03	20.42	92.59	45.82	41.01	22.45	104.83	8.23	38.52	54.74	21.41
76.26	63	187.11	13.47	23.12	82.62	33.67	122.25	109.11	232.26	15.9	23.38	89.25	46.98
62	39.63	119.73	13.12	16.99	63.92	33.1	46.67	25.08	142.65	6.74	47.17	53.74	17.58
85.53	65.13	164.35	10.13	21.12	76.14	39.63	97.31	56.95	222.38	10.99	35.77	58.53	25.61
87.03	73.45	163.47	17.54	22.53	84.4	44.93	60.62	31.53	124.3	10.62	17	52.01	25.37
102.91	98.24	195.44	8.75	28.2	95.46	50.27	40.19	29.28	122.78	9.87	31.31	72.86	23.85
62.05	45.21	151.34	11.22	18.79	72.86	29.88	52.96	23.24	119.27	6.3	43.33	43.88	19.49
61.27	40.72	140.69	9.21	43.33	66.46	28.94	40.9	20.7	133.18	9.48	48.83	50.62	15.54
111.52	98.13	214.98	10.79	26.87	87.99	45.65	51.68	9.94	114.62	6.51	70.84	19.23	8.67
53.19	28.29	119.12	20.09	65.28	53.18	23.75	51.14	12.85	198.94	10.32	73.54	25.13	6.46
48.52	27.14	114.07	7.61	39.66	55.93	23.79	50.38	33.73	138.34	8.19	41.48	66.96	24.38
65.17	47.57	146.21	9.66	37.31	72.99	32.53	88.9	17.36	178.14	15.79	26.52	19.53	9.75
49.04	41.31	70.19	4.99	26.93	84.24	58.85	104.84	39.26	209.02	18.87	33.16	37.44	18.78
54.56	49.2	66.37	2.49	33.01	90.18	74.13	39.21	17.87	152.68	13.42	52.96	45.59	11.71
70.75	54.08	209.55	11.69	19.04	76.44	25.81	58.47	18.14	164.09	7.62	51.58	31.02	11.05
86.13	75.78	173.23	9.53	28.84	87.99	43.75	93.66	25.9	193.72	12.46	20.4	27.65	13.37
63.95	45.53	133.02	14.54	16.51	71.19	34.23	95.71	37.94	203.32	15.45	19.95	39.64	18.66
70.09	53.94	201.99	13.48	19.72	76.95	26.7	38.42	22.03	132.81	6.27	44.88	57.34	16.59
70.23	60.69	119.19	10.2	22.96	86.41	50.92	35.45	19.7	112.96	5.64	43.33	55.59	17.44
116.05	109.18	224.67	14.94	34.35	94.08	48.59	68.16	30.15	135.47	7.9	33.32	44.23	22.25
146.19	109.82	279.52	11.02	35.36	75.12	39.29	122.15	104.34	229.57	13.89	31.28	85.42	45.45
152.29	137.01	245.49	11.42	34.09	89.97	55.81	91.43	70.52	194.6	12.15	30.26	77.13	36.24
55.34	48.6	101.54	6.31	29.24	87.81	47.86	92.57	66.45	190.62	12.12	26.14	71.79	34.86
78.52	55.65	192.25	11.58	33.01	70.88	28.95	127.27	8.08	204.83	11.05	43.45	6.35	3.94
79.74	70.85	175.94	12.28	18.36	88.86	40.27	60.88	26.66	142.74	11.81	44.2	43.79	18.68
66.8	56.34	122.42	10.21	25.95	84.35	46.02	95.71	68.35	187.19	15.54	19.72	71.42	36.52
118.9	106.93	205.47	8.68	33.32	89.94	52.04	60.37	45.16	153.58	9.51	27.88	74.8	29.41
81.04	77.12	134.81	8.41	27.88	95.16	57.21	93.03	85.9	204.04	13.38	25.84	92.34	42.1
141.17	120.21	247.38	10.26	34.39	85.15	48.59	58.16	31.05	130.61	9.31	33.7	53.39	23.77
50.01	36.82	99.8	6.86	20.4	73.63	36.9	120.35	108.53	218.17	16.86	22.05	90.18	49.75
62.19	53.48	137.62	11.97	21.82	85.99	38.86	81.22	71.62	159.16	8.28	28.2	88.18	45
45.69	33.39	114.04	12.33	21.08	73.07	29.28	48.6	39.33	132.68	8.39	44.2	80.93	29.65
85.47	74.85	167.79	8.85	29.39	87.58	44.61	27.97	17.48	90.63	6.11	54.91	62.5	19.29
68.39	61.1	116.08	12.46	22.44	89.35	52.64	105.1	96.97	212.2	9.54	24.76	92.26	45.69
60.33	49.71	134.29	10.05	26.05	82.4	37.02	101.49	26.9	203.93	16.27	29.22	26.5	13.19
61.79	47.67	164.52	11.86	14.96	77.16	28.98	54.7	29.95	177.87	11.83	27.14	54.76	16.84
97.76	91.31	164.04	16.14	16.51	93.4	55.66	64.73	44.5	163.4	8.52	34.43	68.75	27.24
59.51	43.06	113.37	8.41	33.7	72.36	37.98	27.68	11.61	110.02	9.14	47.17	41.94	10.55
60.67	52.34	146.52	7.45	39.89	86.27	35.72	34.58	10.98	106.07	5.37	52.96	31.76	10.35
127.77	106	203.5	12.32	26.11	82.96	52.09	132.83	13.51	213.86	15.08	42.84	10.17	6.32
97.6	80.35	244.9	14.85	26.14	82.32	32.81	117.04	91.08	221.29	14.36	33.09	77.82	41.16
73.85	65.25	131.75	9.18	25.45	88.36	49.53	72.41	12.9	180.82	16.61	56.44	17.81	7.13
111.02	84.78	223.9	13.13	20.4	76.36	37.86	78.13	58.59	156.46	12.34	30.26	74.98	37.45
72.48	52.8	183.15	11.06	21.76	72.85	28.83	57.2	27.48	177.69	10.88	40.8	48.05	15.47
25.62	11.17	80.16	6.79	42.54	43.59	13.93	106.28	89.19	170.62	9.16	33.01	83.92	52.27
46.73	28.57	94.79	6.26	27.27	61.14	30.14	44.17	21.53	154.03	7.71	35.49	48.75	13.98
89.85	82.08	188.24	10.71	27.46	91.35	43.6	99.78	88.16	217.68	11.68	34.19	88.35	40.5
71.7	65.39	172.51	10.18	26.24	91.2	37.91	112.03	21.8	210.44	12.68	19.72	19.46	10.36
76.02	34.09	142.83	13.08	17	44.85	23.87	83.19	19.47	166.43	12.53	22.44	23.41	11.7
104.5	96.33	194.6	12.07	24.48	92.18	49.5	41.92	30.51	123.46	5.26	44.71	72.79	24.71
82.9	78	168.13	10.44	24.48	94.1	46.4	29.2	14.22	93.92	4.63	53.43	48.7	15.14
60.49	6.06	142.51	9.72	48.28	10.01	4.25	53.51	11.83	131.88	9.23	34	22.11	8.97
96.33	86.33	201.82	12.95	33.01	89.61	42.77	57.84	8.45	109.55	7.41	41.05	14.61	7.71
61.58	38.96	117.22	14.83	61.21	63.27	33.24	60.48	26.71	211.87	13.15	25.45	44.16	12.61
54.02	40.7	156.35	8.49	50.9	75.35	26.03	90.87	78.32	164.46	9.7	21.76	86.18	47.62
121.14	111.45	210.81	15.62	14.96	92	52.87	81.39	71.56	174.3	9.79	26.14	87.93	41.06
47.9	23.1	91.82	9.66	10.34	48.22	25.16	46.01	11.2	120.98	7.59	39.42	24.35	9.26
89.78	80.65	225.78	11.85	19.04	89.83	35.72	108.7	35.12	209.5	17.77	17	32.31	16.76
61.09	52.13	124.75	11.68	16.19	85.33	41.78	29.98	12.41	112	6.49	57.8	41.38	11.08
105.52	95.19	179.15	9.5	29.92	90.21	53.14	106.03	53.25	242.82	20.36	19.72	50.23	21.93
72.92	67.89	162.59	10.25	20.87	93.11	41.75	112.79	18.78	204.07	14.94	25.16	16.65	9.2
108.87	95.71	213.2	12.71	24.31	87.92	44.89	67.83	14.29	144.05	17.95	10.2	21.07	9.92
70.44	51.54	171.12	10.17	33.88	73.16	30.12	106.36	22.53	183.52	13.69	27.2	21.18	12.28
69.48	54.54	163.24	13	36.49	78.49	33.41	120.01	18.15	203.8	15.37	14.96	15.12	8.9
72.62	67.32	171.99	10.92	26.82	92.69	39.14	29.79	12.18	100.36	5.29	53.04	40.9	12.14
76.21	71.35	173.19	10.74	18.36	93.62	41.2	78.45	51.39	188.56	15.21	50.1	65.51	27.26
102.9	91.09	115.46	6.81	21.76	88.52	78.89	27.77	16.54	119.62	5.37	56.36	59.57	13.83
117.79	111.84	244.87	15.46	23.23	94.95	45.68	42.04	14.74	113.2	8.44	32.33	35.06	13.02
30.46	23.36	75.63	5.09	21.76	76.7	30.89	72.89	4.21	164.33	12.62	26.52	5.78	2.56
31.89	15.96	104.25	5.14	48.96	50.07	15.31	29.26	11.79	121.12	6.35	47.17	40.29	9.73
65.16	49.83	152.92	10	38.02	76.48	32.59	39.46	20.91	135.71	6.31	59.84	52.99	15.41
66.7	52.31	159.08	10.26	33.01	78.43	32.89	35.71	14.58	143.61	7.65	65.96	40.84	10.15
56.84	47.72	134.99	10.05	19.45	83.96	35.35	86.68	45.41	163.25	15.24	24.22	52.39	27.82
73.94	42.44	208.56	15.25	35.77	57.4	20.35	111.25	11.23	186.95	11.65	40.13	10.1	6.01
69.21	60.88	144.2	7.82	37.31	87.97	42.22	42.06	13.54	114.91	8.22	29.92	32.2	11.78
51.86	41.67	141.67	7.33	36.77	80.34	29.41	58.37	30.97	183.12	7.39	42.84	53.06	16.91
79.52	73.05	157.57	8.61	23.23	91.87	46.36	33.29	22.09	96.31	5.83	40.13	66.37	22.94
93.36	79.7	181.54	11.32	27.14	85.37	43.9	48.05	20.89	117.97	7.64	47.02	43.49	17.71
91.17	80.74	181.99	11.34	30.95	88.56	44.36	67.33	13.93	134.71	8.64	22.44	20.69	10.34
61.42	53.51	157.8	11.29	14.44	87.12	33.91	62.17	22.17	167.43	8.1	29.92	35.66	13.24
59.57	52.72	161.62	13.31	23.39	88.5	32.62	70.16	28.6	128.82	8.54	39.44	40.77	22.21
83.71	81.32	126.71	6.61	27.88	97.14	64.18	41.75	22.33	153.4	6.35	46.24	53.48	14.56
80.64	59.94	182.45	11.18	35.9	74.32	32.85	78.16	28.72	159.69	11.58	26.51	36.74	17.98
33.7	21.09	105.31	7.38	31.31	62.6	20.03	69.04	9.52	141.52	10.58	24.07	13.78	6.72
77.6	69.56	167.83	14.14	16.51	89.64	41.45	58.93	34.31	149.24	8.6	38.52	58.22	22.99
111.79	94.03	216.94	14.36	20.49	84.12	43.34	78.65	10.74	149.78	11.75	47.6	13.65	7.17
94.67	85.04	190.04	10.21	28.2	89.83	44.75	72.12	51.57	184.34	16.35	28.89	71.5	27.97
53.87	45.82	100.04	9.13	24.76	85.06	45.81	53.89	24.47	100.76	5.78	48.11	45.42	24.29
97.29	86.68	172.75	10.14	26.27	89.09	50.18	62.68	47.92	194.28	10.62	39.2	76.46	24.67
128.76	94.45	246.98	15.97	21.12	73.35	38.24	102.73	38.86	191.88	15.04	25.16	37.83	20.25
87.19	66.84	253.4	20.6	23.38	76.66	26.38	56.07	16.01	152.28	7.73	35.9	28.56	10.52
96.98	79.34	290.76	23.44	16.51	81.81	27.29	27.97	20.21	92.35	4.72	41.48	72.27	21.89
134.57	117.5	263.61	21.25	25.05	87.31	44.57	110.59	37.35	198.14	11.53	34.5	33.77	18.85
45.21	28.79	89.2	8.7	38.27	63.69	32.28	35.42	22.67	107.41	6.53	44.64	64	21.11
92.9	79.06	192.58	11.78	30.27	85.11	41.05	39.55	21.86	114.84	6.2	26.75	55.28	19.04
109.11	102.17	182.72	10.86	24.48	93.64	55.91	80.35	48.91	178.59	13.94	29.92	60.87	27.39
25.77	14.05	80.27	7.48	33.4	54.53	17.51	28.82	14.7	81.17	6.41	27.2	50.99	18.11
75.52	66.83	155.48	8.82	23.23	88.5	42.98	130.71	21.12	242.19	17.49	19.04	16.16	8.72
57.65	43.95	167.13	12.31	17	76.24	26.3	90.6	62.84	200.1	18.47	19.23	69.36	31.41
129.78	122.23	243.67	15.69	22.96	94.18	50.16	52.72	27.27	183.56	8.46	52.88	51.73	14.86
72.26	65.76	152.2	6.42	30.53	91	43.2	24.96	14.7	79.31	3.97	48.01	58.87	18.53
72.41	62.71	160.66	11.3	18.36	86.6	39.03	53.84	18.98	149.7	6.76	42.84	35.26	12.68
78.99	34.5	166.6	14.14	13.43	43.68	20.71	76.34	14.5	192.09	17.2	25	19	7.55
72.28	49.12	138.28	16.37	23.8	67.96	35.52	55.08	9.17	94.45	11.9	25.45	16.64	9.71
76.65	72.17	136.85	8.64	27.88	94.15	52.74	77.01	12.04	154.7	13.21	17.2	15.63	7.78
104.79	92.44	172.87	11.09	16	88.22	53.48	27.94	11.13	102.04	10.9	44.35	39.84	10.91
67.28	60.62	130.43	11.48	23.8	90.09	46.48	68.46	32.72	136.66	11.14	23.8	47.8	23.95
112.79	102.61	196.06	9.67	23.23	90.97	52.34	102.89	51.13	176.14	15.71	26.82	49.69	29.03
74.98	69.2	151.83	10.8	17	92.3	45.58	106.19	14.62	195.86	14.21	24.93	13.77	7.46
70.51	64.83	162.38	9.39	22.53	91.95	39.92	76.7	69.06	154.56	11.72	14.44	90.03	44.68
42.2	33.32	94.67	7.75	16.38	78.96	35.2	47.97	30.11	151.01	16.15	35.9	62.76	19.94
79.01	69.06	167.23	11.87	24.35	87.4	41.29	60.37	33.36	181.55	9.82	42.94	55.27	18.38
62.85	54.72	124.89	7.98	14.28	87.07	43.81	53.08	18.71	136.05	10.49	45.05	35.25	13.75
183.22	179.55	240.53	7.15	27.14	98	74.65	57.96	33.43	167.03	15.05	42.62	57.67	20.01
80.47	50.76	150.44	10.83	16.51	63.08	33.74	44.94	30.64	107.37	9.7	54.5	68.19	28.54
94.49	79.28	180.53	10.59	37.57	83.9	43.91	45.46	7.9	82.9	7.11	42.64	17.37	9.53
81.56	45.89	178.18	9.28	32.77	56.26	25.75	30.74	17.89	87.11	5.27	39.89	58.21	20.54
16.47	9.51	25.59	2.11	35.77	57.7	37.14	70.54	3.08	149.26	9.93	46.92	4.37	2.07
80.2	64.81	208.78	12.57	24.48	80.81	31.04	68.4	27.92	153.45	9.27	36.61	40.82	18.2
63.18	49.74	157.85	9.85	30.97	78.73	31.51	149.91	78.97	252.94	26.11	20.34	52.68	31.22
62.7	44.56	155.6	11.33	16.9	71.07	28.64	99.21	86.14	173.46	11.02	27.88	86.83	49.66
86.4	69.46	179.36	11.4	17.39	80.4	38.73	22.92	13.39	73.6	4.08	50.32	58.42	18.19
47.81	30.06	109.13	5.6	34.91	62.88	27.55	36.69	21.75	105.29	4.74	43.98	59.26	20.65
62.67	52.36	151.42	10.22	25.16	83.54	34.58	30.89	15.22	126.05	6.51	59.84	49.27	12.08
52.87	20.92	130.54	9.06	39.42	39.57	16.03	22	13.66	66.61	6.5	41.53	62.08	20.51
55.86	30.76	112.29	7.29	30.85	55.06	27.39	78.99	33.56	166.76	11.28	30.95	42.49	20.13
78.44	61.45	167.28	8.52	32.84	78.33	36.73	48.44	18.44	114.24	6.97	35.76	38.07	16.14
61.96	43.01	129.55	9.5	28.98	69.42	33.2	83.89	60.26	204.44	10.41	37.31	71.83	29.48
89.56	80.69	182.71	11.59	23.8	90.1	44.16	75.09	29.56	156.24	9.95	36.04	39.37	18.92
107.19	91.07	202.8	12.36	25.84	84.96	44.91	29.71	11.58	56.56	3.97	29.92	38.98	20.48
74.33	54.09	167.02	9.65	29.39	72.78	32.39	65.82	44.8	150.24	11.69	35.2	68.07	29.82
67.91	40.91	135.46	8.89	28.16	60.25	30.2	113.02	11.73	236.75	23.67	52.24	10.38	4.95
50.63	35.49	153.14	10.26	26.36	70.09	23.17	80.3	27.89	165.57	11.19	47.31	34.74	16.85
62.32	39.74	179.67	13.02	23.12	63.77	22.12	31.45	11.78	80.14	8.17	23.94	37.46	14.7
52.85	19.76	138.54	8.29	46.77	37.39	14.27	20.95	11.29	63.31	4.33	50.69	53.92	17.84
61.72	18.53	119.26	8.42	31.28	30.03	15.54	64.04	54.47	157.88	11.46	28.89	85.06	34.5
53.47	34.35	116.27	11.19	25.84	64.24	29.55	85.43	70.95	257.37	14.93	25.16	83.05	27.57
78.68	61.41	168.79	10.29	21.08	78.05	36.38	74.43	56.33	174.71	12.24	37.49	75.69	32.25
61.25	48.08	127.13	7.72	32.7	78.5	37.82	65.66	11.8	130.27	7.66	49.28	17.97	9.06
54.22	35.79	169.44	11.04	50.21	66.02	21.12	102.61	21.22	180.9	10.43	35.49	20.68	11.73
43.61	18.65	76.33	7.4	32.64	42.77	24.44	113.94	41.7	204.09	16.59	25.05	36.6	20.43
73.34	61.62	174.27	12.58	17.68	84.02	35.36	76.79	62.45	163.94	17.16	16.88	81.32	38.09
80.73	68.8	160.08	9.8	35.46	85.22	42.97	34.94	24.88	102.99	8.93	48.76	71.21	24.16
48.04	26.82	116.86	8.88	26.05	55.83	22.95	97.17	77.95	203.76	11.8	45.39	80.22	38.26
66.39	56.42	157.71	25.57	17.1	84.98	35.78	89.55	25.52	167.08	10.89	32.7	28.5	15.27
99.33	87.94	194.36	10.93	22.44	88.53	45.25	59.5	7.2	111.34	8.64	36.45	12.1	6.46
63.65	46.74	155.19	9.51	26.49	73.43	30.12	109.62	30.84	198.73	15.01	24.08	28.13	15.52
145.47	137.37	277.46	12.96	26.36	94.44	49.51	64.29	25.73	140.21	9.85	29.24	40.02	18.35
58.86	50.41	120.53	7.04	26.49	85.64	41.82	28.07	18.69	48.07	2.53	33.7	66.58	38.88
88.2	80.94	191.87	12.5	23.8	91.76	42.18	50.35	15.58	108.72	7.27	46.46	30.94	14.33
80.21	67.37	154.35	13.22	16.15	83.98	43.65	74.56	60.18	186.31	11	36.04	80.72	32.3
92.62	77.91	211.87	10.97	23.51	84.11	36.77	104.22	70.14	162.93	13.79	15.91	67.3	43.05
155.12	150.65	245.08	12.62	23.8	97.12	61.47	59.83	17.13	104.63	7.68	30.95	28.64	16.37
102.78	90.97	210.14	10.22	38.97	88.5	43.29	83.64	73.71	183.74	12.94	21.08	88.12	40.12
68.59	59.86	174.77	9.72	23.23	87.29	34.25	103.56	21.69	193.92	11.72	25.16	20.95	11.19
81.6	74.94	142.27	11.35	20.18	91.84	52.68	64.29	54.21	140.65	7.97	22.96	84.33	38.54
85.21	82.05	143.95	8.38	15.41	96.29	57	30.4	11.66	96.81	8.7	39.89	38.37	12.05
128.03	116.47	211.64	9.94	29.19	90.97	55.03	46.35	30.36	120.05	7.52	47.31	65.51	25.29
81.51	68.37	210.92	13.89	22.96	83.88	32.42	36.27	9.94	64.82	8.07	26.14	27.41	15.34
67.47	56.88	150.26	14.12	15.64	84.3	37.85	44.82	30.74	122.28	9.52	36.88	68.59	25.14
77.29	68.27	158	9.01	28.34	88.33	43.21	61.57	19.89	124.65	8.06	29.24	32.3	15.96
61.19	52.92	131.15	11.23	18.36	86.49	40.35	67.96	23.91	157.67	8.82	34.49	35.18	15.16
91.55	87.24	159	9.03	30.62	95.29	54.87	63.63	21.52	151.65	10.44	34.19	33.82	14.19
88.88	39.11	158.5	8.7	31.31	44	24.67	73.42	42.53	150.75	8.04	29.58	57.93	28.22
130.07	119.93	232.31	15.97	28.2	92.21	51.63	49.21	13.81	109.71	5.89	42.16	28.06	12.59
133.82	116.67	176.91	10.05	32.33	87.19	65.95	45.07	15.38	145.96	12.4	48.87	34.12	10.54
70.22	61.98	201.24	16.12	18.11	88.26	30.8	35.47	15.41	127.25	8.31	79.32	43.45	12.11
78.08	69.35	143.86	9.47	26.82	88.82	48.21	105.39	46.22	192.98	13.21	41.27	43.85	23.95
52.08	31.94	75.97	9.17	25.16	61.33	42.04	82.85	60.64	198.7	16.79	19.95	73.19	30.52
91.73	77.78	193.53	10.25	32.7	84.78	40.19	148.74	125.04	285.24	14.25	23.8	84.07	43.84
111.68	102.37	235.07	13.72	24.64	91.66	43.55	52.76	30.28	123.14	8.68	40.36	57.39	24.59
81.96	74.55	167.31	9.57	31.72	90.95	44.56	35.64	13.38	127.99	7.91	50.9	37.54	10.45
63.41	51.98	156.65	10.96	26.05	81.98	33.18	58.25	42.34	117.41	12.63	12.92	72.69	36.06
41.46	20.71	76.25	5.37	23.12	49.95	27.16	58.81	36.83	151.95	16.92	132.6	62.62	24.24
55.26	46.77	90.55	7.7	23.12	84.64	51.65	97	36.78	219.71	16.5	16.9	37.91	16.74
86.66	81.03	139.3	10.64	21.76	93.5	58.17	93.99	18.06	156.8	8.81	27.51	19.22	11.52
63.88	51.88	171.63	13.57	10.88	81.21	30.22	35.25	18.13	125.62	6.8	74.12	51.42	14.43
53.18	43.83	140.36	10.54	22.27	82.42	31.23	67.61	10.44	159.75	14.95	22.44	15.45	6.54
69.16	44.53	176.23	23.51	18.32	64.39	25.27	55.53	6.12	116.82	9.25	36.08	11.03	5.24
109.88	93.42	199.95	12.35	24.08	85.01	46.72	96.29	63.3	191.5	10.25	34.79	65.74	33.05
93.88	82.53	181.71	12.2	19.58	87.91	45.42	28.79	15.61	86.44	6.12	34.39	54.22	18.06
84.73	79.59	173.18	16.46	16.97	93.94	45.96	53.71	19.16	150.69	9.9	37.14	35.66	12.71
43.21	3.12	96.63	7.33	31.28	7.21	3.23	76.66	3.34	148.81	11.19	34.5	4.36	2.25
78.92	72.6	181.63	10.59	26.52	91.99	39.97	76.27	48.14	181.72	16.86	25.45	63.11	26.49
115.45	96.32	214.54	10.83	30.92	83.43	44.9	141.85	135.29	235.15	11.31	29.24	95.38	57.53
78.97	65.7	210.09	14.41	23.66	83.2	31.27	49.52	30.4	133.58	6.69	33.7	61.4	22.76
104.03	85.5	229.38	13.3	35.49	82.19	37.28	34.04	31.58	52.06	3.61	37.76	92.8	60.66
67.87	59.37	179.09	10.38	30.65	87.48	33.15	83.44	62.73	182.67	11.57	32.14	75.18	34.34
63.25	54.65	136.22	11.29	19.72	86.39	40.12	79.92	25.66	181.45	10.99	31.96	32.1	14.14
127	118.08	205.34	8.36	32.64	92.98	57.51	118.58	24.94	205.87	16.01	23.12	21.03	12.11
71.28	64.76	142.16	13.39	17	90.86	45.55	37.38	20.09	133.05	7.03	46.08	53.75	15.1
101.47	93.91	187.89	10.68	30.26	92.55	49.98	84.11	24.39	147.45	10.45	22.44	28.99	16.54
73.33	20.64	121.77	8.17	22.44	28.15	16.95	33.23	21.64	95.42	4.11	35.08	65.13	22.68
97.52	86.59	184.99	10.59	22.44	88.79	46.81	57.92	50.58	144.13	8.01	29.24	87.34	35.1
115.31	80.98	245.98	16.08	21.08	70.23	32.92	64.83	30.7	184.57	7.96	38.72	47.36	16.63
49.16	36.36	109.83	11.21	66.88	73.97	33.11	96.65	82.73	236.1	19.73	22.53	85.6	35.04
101.75	95.29	213.73	13.94	27.4	93.66	44.59	87.92	69.37	178.81	16.16	19.48	78.91	38.8
105.87	96.57	188.38	9.06	31.07	91.21	51.26	39.16	10.24	117.25	10.66	46.08	26.15	8.74
96.19	83.29	198.79	15.86	21.08	86.59	41.9	79.05	75.3	156.7	12.31	15.13	95.25	48.05
77.01	68.43	146.63	11.2	23.66	88.87	46.67	106.14	14.51	192.5	10.98	43.59	13.67	7.54
117.67	106.26	214.09	10.46	30.26	90.31	49.63	84.23	19.05	164.03	10.41	38.52	22.62	11.61
64.51	41.31	105.8	5.65	32.52	64.04	39.05	94.21	83.68	182.25	15.14	23.19	88.82	45.92
95.35	85.89	194.33	14.41	13.76	90.08	44.2	74.74	36.93	151.9	11.43	33.7	49.41	24.31
93.9	84.92	174.3	9.92	25.74	90.44	48.72	85.62	56.09	158.3	8.88	21	65.51	35.43
140.59	121.49	240.56	12.4	31.07	86.42	50.5	62.83	19.24	141.95	8.1	36.45	30.63	13.56
80.69	64.75	169.61	11.54	22.44	80.25	38.18	83.04	48.39	173.94	13.37	25.74	58.28	27.82
71.47	61.01	180.82	13.77	14.59	85.36	33.74	113.87	100.43	227.9	9.42	36.72	88.19	44.07
79.13	66.38	191.95	9.03	36.88	83.89	34.58	95.34	18.51	159.45	9.65	36.18	19.42	11.61
78.97	71.93	158.83	10.58	20.71	91.08	45.29	79.91	65.4	188.69	12.3	23.66	81.85	34.66
94.67	81.2	223.8	11.06	27.88	85.77	36.28	65.36	12.27	101	7.26	37.83	18.77	12.15
84.5	74.3	163.57	8.19	32.33	87.92	45.42	43.91	24.91	125.66	7.04	43.33	56.73	19.83
114.33	107.88	201.23	9.3	36.04	94.36	53.61	82.41	18.09	143.63	8.28	43.14	21.95	12.6
53.81	37.46	113.86	7.85	22.8	69.63	32.9	109.06	34.95	170.54	9.86	38.08	32.05	20.5
97.37	87.25	184.04	11.68	27.07	89.61	47.41	85.41	16.53	158.99	12.89	36.88	19.35	10.4
67.68	55.58	146.24	12.03	15.64	82.12	38.01	42.46	18.32	136.32	7.85	36.72	43.15	13.44
92.84	82.59	172.97	9.54	23.8	88.95	47.75	15.26	9.79	40.2	3.35	21.08	64.13	24.35
112.35	103.32	212.64	15.02	16.32	91.96	48.59	116.28	17.79	188.7	13.32	29.22	15.3	9.43
104.09	94.7	195.93	11.6	26.44	90.98	48.33	82.18	40.36	174.21	16.95	25.16	49.1	23.17
95.25	83.77	167.32	9.35	28.16	87.95	50.07	51.7	21.52	159.76	9.37	34.79	41.62	13.47
78.79	70.84	173.08	10.45	21.32	89.91	40.93	25.69	14.78	49.57	2.78	35.08	57.54	29.82
123	113.57	222.4	10.39	28.89	92.33	51.06	81.98	63.89	197.48	10.83	32.64	77.94	32.35
80.84	66.97	173.07	10.57	33.32	82.85	38.7	122.9	18.3	210.3	11.24	35.08	14.89	8.7
72.29	55.94	134.56	13.32	22.44	77.38	41.57	99.97	36.17	187.93	9.22	35.49	36.18	19.25
73.46	65.51	156.44	7.32	27.14	89.17	41.87	56.24	19.03	152.24	10.44	34.19	33.83	12.5
71.95	62.09	168	13.16	14.96	86.3	36.96	59.13	28.73	116.08	10.38	16.03	48.6	24.75
73.1	53.36	188.25	9.3	33.01	73.01	28.35	98.31	4.26	205.15	11.41	40.37	4.33	2.08
96.41	80.39	167.07	12.55	45.92	83.38	48.12	44.21	14	167.15	9.2	53.72	31.67	8.38
111.58	90.1	211.33	14.26	17.68	80.75	42.64	112.33	35.18	199.26	11.06	28.09	31.32	17.65
120.85	113.46	196.57	11.23	23.8	93.89	57.72	114.59	3.63	198.1	13.99	23.8	3.17	1.83
100.8	85	188.1	9.36	28.92	84.32	45.19	51.68	19.32	148.82	7.18	46.77	37.38	12.98
145.21	134.89	280.42	14.66	23.66	92.89	48.1	82.33	23.25	142.82	9.16	34	28.24	16.28
66.18	53.9	128.93	9.19	13.76	81.43	41.8	57.65	4.99	123.92	5.15	53.04	8.65	4.03
89.38	79.31	192.82	11.63	28.56	88.73	41.13	54.88	26.41	129.93	11.59	24.93	48.13	20.33
78.26	64.38	136.55	7.12	24.48	82.27	47.15	80.47	11.59	153.82	12.04	25.74	14.41	7.54
119.76	109.45	168.62	11.71	14.65	91.4	64.91	100.39	24.87	187.65	13.49	32.33	24.77	13.25
50.79	36.74	113.05	9.53	21.08	72.34	32.5	95.84	29.08	181.71	11.23	38.76	30.34	16
66.55	58.01	148.87	13.04	26.05	87.17	38.97	46.1	11.91	164.6	9.8	42.64	25.85	7.24
104.67	88.27	228.95	12.72	28.72	84.33	38.56	115.99	7.12	148.21	6.32	33.16	6.14	4.8
115.49	96.23	226.61	11.97	27.2	83.32	42.47	62.98	7.54	146.78	13.29	21.82	11.97	5.13
64.54	33.15	156.96	9.02	48.71	51.36	21.12	33.05	15.93	88.81	4.9	37.49	48.21	17.94
33.05	10.13	53.74	6.03	45.39	30.65	18.85	110.66	32.74	202.56	15.23	17.1	29.58	16.16
91.71	71.56	196.85	13.07	18.41	78.02	36.35	70.67	25.56	137.29	8.45	37.14	36.16	18.62
89.15	79.94	184.22	8.65	30.26	89.66	43.39	23	14.28	95.31	4.4	57.05	62.09	14.98
59.4	44.24	137.58	7.18	31.96	74.47	32.15	45.03	22.79	160.73	8.73	50.32	50.62	14.18
76.78	66.35	184.87	12.97	23.8	86.41	35.89	29.95	14.1	112.27	5.48	52.71	47.1	12.56
141.69	112.8	254.5	11.27	28.56	79.61	44.32	71.89	27.46	133.32	8.23	25.64	38.2	20.6
80.72	66.21	161.81	11.01	29.57	82.02	40.92	72.48	9.5	154.17	9.74	37.83	13.1	6.16
82.66	66.03	165.72	11.23	22.83	79.89	39.85	94.88	81.02	182.61	10.92	23.12	85.39	44.37
104.05	95.88	218.3	11.14	24.26	92.15	43.92	72.78	47.68	161.19	12.23	25.16	65.52	29.58
73.71	55.96	207.35	22.88	26.44	75.92	26.99	20.7	12.7	91.76	5.85	42.16	61.36	13.84
79.4	68.11	165.49	10.12	28.56	85.78	41.16	83.18	46.34	180.11	12.71	25.95	55.71	25.73
69.8	41.75	180.27	13.01	21.57	59.81	23.16	77.56	22.71	136.54	6.25	30.56	29.28	16.63
57.72	48.31	118.58	5.69	36.67	83.7	40.74	59.17	20.07	161.83	7	43.33	33.92	12.4
97.89	78.89	201.86	12.68	29.92	80.59	39.08	51	31.54	146.25	10.46	38.08	61.84	21.57
82.19	64.88	165.41	11.57	21.31	78.94	39.22	116.69	11.2	189.32	9.99	35.9	9.6	5.92
33.55	8.8	54.11	6.64	54.85	26.23	16.27	34.54	16.51	132.14	7.56	47.87	47.8	12.49
75.27	71.32	188.28	12.39	15.64	94.75	37.88	25.67	12.26	87.16	6.25	46.77	47.78	14.07
83.84	67.38	189.27	14.01	17	80.37	35.6	77.47	4.83	183.05	12.48	65.34	6.23	2.64
90.06	80.68	218.66	12.78	22.08	89.59	36.9	14.87	11.95	36.08	1.91	41.75	80.36	33.12
93.86	87.78	176.6	13.38	24.22	93.52	49.71	50.89	13.65	126.41	6.02	43.52	26.82	10.8
79.91	7.34	108.8	7.59	22.96	9.19	6.75	68.67	2.51	110.19	7.97	44.35	3.66	2.28
73.4	63.38	171.25	11.48	21.82	86.35	37.01	120.79	62.14	238.21	13.06	27.51	51.45	26.09
70.24	61.13	140.59	8.82	25.16	87.03	43.48	105.12	70.73	268.63	15.01	41.96	67.29	26.33
87.29	51.98	172.61	14.52	22.44	59.55	30.11	41.99	9.72	82.01	7.25	24.48	23.15	11.85
82.33	66.31	144.99	11.34	16.32	80.54	45.73	53.39	26.96	149.23	9.31	41.05	50.5	18.07
102.35	83.48	211.44	16.86	24.76	81.57	39.48	89.33	16.24	174.01	18.41	40.58	18.18	9.33
92.11	77.29	221.93	16.34	21.57	83.91	34.83	51.85	22.98	169.68	13.96	22.96	44.31	13.54
60.81	52.4	113.64	8.05	18.36	86.17	46.11	65.32	40.4	173.51	9.58	43.33	61.85	23.28
112.13	101.78	195.58	10.43	29.92	90.77	52.04	67.76	56.64	143.01	11.03	27.88	83.58	39.6
118.74	114.4	201.79	11.03	36.18	96.35	56.69	28.25	11.67	100.36	7.61	39.2	41.31	11.63
85.8	82.77	160.96	11	21.08	96.48	51.42	46.55	17	112.74	8.67	34.39	36.52	15.08
93.9	82.43	162.36	8.56	29.04	87.78	50.77	68.21	10.29	153.72	9.16	39.44	15.09	6.69
84.15	75.37	160.13	11.41	31.31	89.58	47.07	106.2	44.9	183.28	12.51	21.32	42.28	24.5
100.08	72.51	197.92	11.66	24.64	72.45	36.64	34.18	11.16	137.4	8.09	73.65	32.66	8.12
88.91	60.53	181.05	11.34	31.72	68.08	33.43	107.23	37.85	201.36	16.73	42.16	35.29	18.8
140.14	124.63	279.61	15.05	21.57	88.94	44.57	71.29	20.66	147.66	8.59	33.37	28.98	13.99
72.39	52.1	158.92	8.18	36.18	71.97	32.79	86.07	57.65	194.83	16.96	34.35	66.98	29.59
54.16	49.84	92.18	7.95	25.36	92.01	54.06	123.96	55.34	219.7	19.77	23.8	44.65	25.19
111.14	97.84	223.49	14.62	32.7	88.04	43.78	66.54	17.22	158.5	21.6	27.88	25.88	10.86
64.04	58.86	101.38	9.18	17	91.9	58.06	107.6	5.46	165.23	13.45	40.58	5.07	3.3
102.59	90.19	197.22	12.5	20.4	87.91	45.73	47.11	25.59	155.66	6.78	50.21	54.31	16.44
35.49	14.17	50.08	4.56	32.31	39.94	28.3	77.85	60.43	152.68	13.1	43.33	77.62	39.58
62.58	56.37	126.16	8.9	14.96	90.09	44.68	19.27	13.6	53.37	2.87	39.66	70.59	25.48
161.49	145.6	236.94	9.25	32.71	90.16	61.45	42.21	18.92	146.12	5.65	55.76	44.83	12.95
56.21	48.99	66.11	3.17	14.96	87.15	74.1	80.56	16.67	154.06	13.83	32.64	20.69	10.82
130.04	105.56	248.37	11.57	41.36	81.17	42.5	36.66	22.87	89.48	4.45	44.02	62.38	25.56
57.08	36.12	96.57	13.03	23.27	63.27	37.4	92.82	20.57	194.87	14.06	24.48	22.16	10.55
65.59	50.65	170.46	11.11	27.51	77.22	29.71	83.31	20.47	159.6	11.95	31.96	24.57	12.82
85.09	72.34	176.42	12.78	21.08	85.02	41.01	93.68	42.51	196.89	13.94	27.87	45.38	21.59
51	37.98	127.98	12.78	14.36	74.48	29.68	63.63	24.6	165.94	13.96	14.96	38.66	14.82
75.25	71.89	172.51	10.63	23.19	95.54	41.67	36.73	16.3	111.97	5.73	38.76	44.38	14.56
77.04	66.28	185.84	11.49	23.12	86.04	35.67	78.92	9.42	133.03	14.34	40.8	11.94	7.08
79.23	70.86	199.67	11.24	23.8	89.44	35.49	97.63	79.5	182.78	8.69	44.02	81.43	43.5
78.87	56.64	158.41	9.5	25.45	71.81	35.75	70.86	45.21	145.49	11.99	32.64	63.8	31.07
87.74	83.58	147.51	11.65	17.19	95.27	56.66	85.78	21.59	155.45	10.19	38.08	25.17	13.89
72.06	37.53	119.25	7.82	23.94	52.08	31.47	60.13	45.27	119.63	5.78	39.27	75.29	37.84
40.21	28.35	92.9	11.67	26.52	70.5	30.52	93.39	50.6	181.41	9.96	25.84	54.18	27.89
134.59	113.3	231.92	11.63	29.56	84.18	48.85	77.39	65.35	174.2	12.82	21.82	84.44	37.51
96.98	89.52	235.28	11.41	26.52	92.31	38.05	35.83	13.89	61.88	3.21	32.33	38.76	22.44
72.11	62.46	173.22	12.74	21.12	86.62	36.06	68.43	26	158.88	15.02	25.05	38	16.37
77.54	71.36	171.45	10.28	24.48	92.03	41.62	49.4	26.84	149.15	8.09	30.95	54.34	18
45.63	37.57	62.49	3.79	22.7	82.35	60.13	51.79	18.74	167.36	11.85	43.26	36.18	11.2
125.13	113.33	286.43	15.84	26.75	90.56	39.56	120.88	109.91	241.81	15.11	22.44	90.92	45.45
74.4	45.78	144.72	13.22	16.51	61.54	31.63	30.7	12.92	108.75	4.7	56.4	42.08	11.88
133.58	106.54	251.29	16.45	24.48	79.75	42.4	115.63	7.51	186.54	11.4	28.89	6.5	4.03
73.89	62.37	155.75	8.57	21.82	84.42	40.05	44.68	19.42	107.61	5.73	37.3	43.47	18.05
118.75	100.75	220.61	11.21	32.38	84.84	45.67	87.27	32.61	145.71	9.47	43.73	37.37	22.38
110.13	103.5	199.11	11.29	20.4	93.98	51.98	59.78	39.9	162.39	8.82	29.24	66.75	24.57
102.16	91	176.03	8.43	28.89	89.08	51.7	89.04	84.03	175.76	10.65	21.08	94.37	47.81
66.16	55.32	129.51	11.11	21.32	83.62	42.72	41.85	15.27	160.59	8.36	55.71	36.48	9.51
51.61	46.15	83.33	6.85	12.24	89.42	55.38	73.4	52.04	174.87	12.01	25.05	70.91	29.76
103.29	91.59	209.33	15.99	19.48	88.67	43.75	62.85	24.27	164.88	19.1	35.77	38.61	14.72
63.98	51.53	121.77	7.77	23.8	80.54	42.32	82.89	71.52	169.44	12.17	23.94	86.28	42.21
69.14	33.11	123.22	11.77	28.56	47.89	26.87	101.63	85.24	214.58	21.59	19.04	83.88	39.73
127.52	104.07	258.57	12.39	25.34	81.61	40.25	47.56	34.41	135.27	7.54	39.42	72.35	25.43
109.81	101.12	214.2	10.26	34.79	92.08	47.21	61.7	10.16	112.72	8.69	33.32	16.47	9.02
87.69	74.63	185.7	12.95	24.48	85.11	40.19	38.12	18.74	101.32	9.33	52.36	49.16	18.49
67.55	62.17	121.43	8.36	24.22	92.03	51.2	103.56	61.69	204.5	9.92	31.68	59.56	30.16
59.14	32.77	135.91	18.99	16.7	55.41	24.11	65.25	21.84	145.04	10.26	27.2	33.47	15.06
131.24	118.68	227.06	12.5	19.04	90.43	52.27	59.65	43.49	121.91	6.96	31.83	72.9	35.67
165.41	131.7	288.73	12.13	31.64	79.62	45.61	104.19	97.25	199.3	8.15	41.79	93.34	48.8
29.11	21.69	72.43	7.95	16.32	74.51	29.95	68.54	42.29	170.26	13.92	16.23	61.7	24.84
42.92	31.85	84.56	7.53	22.44	74.2	37.66	76.65	70.46	143.1	8.37	22.7	91.93	49.24
46.55	19.31	104.6	11.01	73.7	41.47	18.46	123.04	114.39	216.87	14.37	18.57	92.97	52.75
90.82	80.51	165.62	8.63	28.12	88.65	48.61	48.72	33.77	110.21	17.71	43.14	69.3	30.64
145.06	118.14	276.16	12.81	34.09	81.44	42.78	96.14	87.67	180.65	9.07	30.61	91.18	48.53
72.97	64.67	181.06	11.62	26.51	88.63	35.72	88.71	75.65	157.32	7.63	27.51	85.28	48.08
101.05	83.4	146.81	12.37	8.84	82.53	56.8	70.65	22.08	161.44	9.55	30.8	31.25	13.68
90.65	83.18	153.63	9.59	23.8	91.75	54.14	59.67	47.51	159.04	12.03	23.38	79.62	29.87
75.07	60.64	163.73	10.49	31.31	80.79	37.04	68.52	38.16	158.68	8.69	33.01	55.69	24.05
56	33.15	116.57	8.97	22.96	59.2	28.44	43.88	17.27	129.19	5.69	41.27	39.35	13.37
90.98	79.8	168.36	10.04	25.05	87.71	47.4	84.72	75.77	151.54	7.98	35.36	89.45	50
66.05	10.58	133.93	13.7	26.52	16.02	7.9	47.4	12.5	118.17	8.01	55.02	26.36	10.57
92.4	87.57	158.2	9.15	20.42	94.78	55.36	106.39	10.81	184.33	11.44	30.6	10.16	5.86
260.37	20.97	357.02	12.43	105.8	8.05	5.87	58.21	29.15	172.88	10.66	36.88	50.07	16.86
87	73.03	172.64	13.16	16.38	83.94	42.3	95.91	15.3	174.13	16.25	25.84	15.95	8.79
103.91	89.44	189.95	11.39	26.75	86.08	47.09	63.83	20.31	175.62	10.6	47.17	31.83	11.57
60.03	54.47	146.15	10.03	14.25	90.74	37.27	50.42	46.6	77.39	4.4	36.18	92.42	60.21
104.56	88.03	222.72	9.79	35.29	84.19	39.52	52.85	12.66	97.94	7.47	21.89	23.95	12.92
95.69	70.39	260.42	23.07	31.96	73.56	27.03	67.76	25.16	202.72	10.76	37.57	37.14	12.41
50.23	34.48	171.5	12.16	31.28	68.64	20.11	80.23	23.99	154.34	12.76	31.96	29.9	15.54
108.85	101.26	257.46	18.55	24.48	93.02	39.33	82.14	15.56	173.69	12.67	26.44	18.94	8.96
79.06	70.33	183.45	13.25	14.96	88.97	38.34	61.03	26.81	117.27	8.28	36.88	43.94	22.86
83.68	69.84	175.35	9.24	30.95	83.46	39.83	62.58	50.87	207.64	12.16	26.82	81.29	24.5
77.56	55.56	185.44	9	49.52	71.63	29.96	57.55	37.51	149	12.45	50.32	65.18	25.18
89.89	80.57	212.53	14.78	18.57	89.64	37.91	58.57	41.26	181.91	12.38	34	70.45	22.68
98.82	86.98	183.45	9.62	19.04	88.02	47.41	112.6	100.6	212.65	12.61	21.08	89.34	47.31
57.92	52.75	119.22	11.74	17	91.08	44.25	40.12	14.52	100.11	7.19	29.24	36.19	14.51
62.04	14.88	154.05	11.47	44.88	23.99	9.66	64.57	22.26	149.7	11.96	28.56	34.48	14.87
75.75	64.44	162	14.35	19.72	85.07	39.78	18.91	11.94	59.63	3.25	46.62	63.13	20.02
64.9	41.52	142.67	7.33	37.04	63.98	29.1	98.69	61.44	206.31	13.54	31.31	62.26	29.78
87.27	77.69	181.02	13.51	29.24	89.02	42.92	79.45	31.33	143.7	8.21	35.77	39.43	21.8
75.15	61.5	165.44	14	19.04	81.84	37.18	78.68	18.22	148.2	10.15	25.74	23.15	12.29
65.63	57.97	187.13	12.53	21.57	88.33	30.98	92.66	38.44	209.75	14.59	21.32	41.49	18.33
96.57	88.6	199.65	12.13	25.16	91.75	44.38	48.59	23.75	112.86	9.86	33.01	48.87	21.04
86.14	19.39	143.67	11.65	22.96	22.52	13.5	85.98	20.08	179.84	12.37	28.2	23.35	11.16
72.4	61.23	182.02	14.79	19.04	84.57	33.64	28.85	14.78	92.09	4.97	43.65	51.23	16.05
66.53	47.1	148.44	10.31	20.42	70.79	31.73	79.49	6.97	170.13	8.98	34.39	8.76	4.09
49.85	27.03	85.72	5.97	19.01	54.23	31.54	45.92	20.37	133.47	6.64	36.88	44.37	15.27
71.85	56.64	164.43	8.84	34.68	78.82	34.45	46.69	17.05	117.07	6.77	37.4	36.52	14.57
80.05	69.48	162.88	7.89	34.49	86.8	42.66	30.37	22.95	109.16	6.9	38.76	75.57	21.02
60.68	53.78	149.13	8.3	25.84	88.63	36.06	68.02	29.47	182.36	11.47	33.01	43.33	16.16
87	79.11	164.7	10.72	19.01	90.93	48.03	40.4	25.51	100.61	7.3	39.66	63.15	25.36
69.98	61.69	164.87	11.27	15.82	88.16	37.42	79.69	28.1	134.02	15.58	19.72	35.27	20.97
88.12	78.25	188.25	11.35	29.24	88.8	41.57	141.32	20.6	227.63	11.33	35.36	14.58	9.05
37.44	36.52	50.22	2.09	19.56	97.56	72.73	50.9	17.6	160.91	8.11	42.84	34.59	10.94
85.51	80.3	191.04	17.95	15.82	93.91	42.03	33.9	22.42	108.73	6.53	49.4	66.12	20.62
59.04	37.85	122.54	6.74	34.39	64.11	30.89	66.8	16.78	162.27	7.73	43.52	25.11	10.34
66.84	20.31	122.33	14.27	33.32	30.39	16.6	63.6	47.94	157.64	7.76	34.68	75.38	30.41
69.87	58.18	210.7	18.36	23.62	83.27	27.61	92.63	14.2	146.94	15.73	24.76	15.34	9.67
83.48	72.62	166.01	9.21	22.44	86.99	43.74	54.13	35.67	168.39	9.05	29.92	65.9	21.18
80.74	63.85	241.73	20.02	24.93	79.08	26.41	71.08	49.02	195.18	13.92	29.24	68.97	25.12
61.05	47.42	155.92	10.85	25.84	77.68	30.41	90.55	82.2	176.46	8.6	38.76	90.78	46.58
72.25	59.19	146.5	8.78	27.51	81.93	40.41	59.97	36.77	163.78	14.41	24.07	61.31	22.45
123.37	116.1	211.88	13.01	25.84	94.11	54.79	112.19	101.76	225.98	12.17	31.34	90.7	45.03
125.98	118.3	237.71	10.92	28.72	93.9	49.77	62.67	49.46	142.67	9.27	34.68	78.92	34.67
84.5	70.85	164.08	8.14	36.42	83.84	43.18	82.89	32.4	186.93	10.23	39.89	39.08	17.33
60.67	50.47	121.37	6.52	45.23	83.18	41.58	76.07	46.22	192.59	12.82	41.05	60.76	24
85.05	73.28	171.72	11.18	23.8	86.16	42.67	82.53	24.3	152	9.41	38.52	29.45	15.99
81.77	74.48	186.07	12.75	15.82	91.08	40.03	61.68	28.53	152.58	9.79	26.36	46.25	18.7
61.77	49.2	160.75	9.46	28.49	79.65	30.61	92.32	26.33	172.66	10.98	29.21	28.52	15.25
84.3	72.43	190.65	13.02	19.23	85.92	37.99	78.12	46.45	163.98	17.28	25.16	59.46	28.33
99.89	93.23	167.21	6.92	38.08	93.33	55.75	108.54	31.56	222.46	17.92	23.8	29.08	14.19
60.55	40.75	117.25	13.28	21.08	67.3	34.76	94.52	62.64	193.17	16.41	25.16	66.28	32.43
136.89	113.77	242.03	10.9	30.26	83.11	47.01	77.12	30.61	125.25	9.75	11.56	39.7	24.44
47.2	30.83	104.72	11.26	38.01	65.31	29.44	66.22	38.94	178.98	15.83	26.51	58.81	21.76
88.16	81.62	158.5	11.52	14.25	92.57	51.49	37.58	9.57	70.13	6.83	27.2	25.47	13.65
89.54	76.38	180.85	9.23	31.64	85.31	42.23	50.28	13.31	125.27	9.71	42.74	26.47	10.62
73.46	64.32	140.76	7.35	21.08	87.57	45.7	86.27	20.96	145.59	7.6	33.01	24.29	14.39
52.47	34.97	105.74	7.28	28.16	66.64	33.07	50.18	27.49	133.72	8.25	40.18	54.77	20.56
73.91	45.5	160.93	16.47	58.48	61.56	28.27	75.62	21.43	156.76	10.49	36.04	28.34	13.67
89.44	81.55	187.2	11.03	22.08	91.18	43.56	47.45	25.92	113.47	7.79	29.24	54.64	22.85
99.6	93.75	198.31	9.72	30.26	94.12	47.27	138.1	46.65	228.03	14.5	44.88	33.78	20.46
68.65	55.42	153.09	8.54	26.05	80.74	36.2	111.8	102.12	200.69	11.51	25.45	91.34	50.88
92.83	78.31	171.81	10.65	20.94	84.36	45.58	49.46	16.61	147.99	9.1	67.32	33.58	11.22
87.46	73.2	179.47	17.98	34.79	83.69	40.78	90.55	20.07	196.66	12.07	27.68	22.17	10.21
122.29	108.24	203.72	10.17	38.96	88.52	53.13	39.86	8.82	111.36	7.7	56.44	22.12	7.92
94.11	87.75	171.9	10.76	27.88	93.24	51.05	42.57	23.93	145.87	7.34	37.75	56.22	16.41
95.74	91.14	175.99	13.5	21.32	95.2	51.79	52.58	10.69	102.8	7.98	37.14	20.34	10.4
58.65	48.02	134.37	8.99	30.6	81.88	35.74	37.25	19.38	103.47	5.78	39.44	52.04	18.73
73.52	62.99	151.85	8.83	18.09	85.68	41.48	64.62	8.3	148.82	9.46	32.01	12.85	5.58
82.99	57.79	150.7	8.73	31.31	69.63	38.35	116.14	109.42	194.04	12.92	32.33	94.21	56.39
101.85	80.01	232.67	12.16	33.01	78.55	34.39	94.19	89.79	169.87	10.16	25.05	95.33	52.86
69.82	43.92	132.61	10.22	14.21	62.91	33.12	52.78	24.17	137.38	6.58	40.8	45.8	17.6
80.98	67.24	175.98	10.53	22.44	83.03	38.21	80.04	25.19	161.6	8.87	34.79	31.47	15.59
87.27	65.66	184.45	14.64	23.12	75.24	35.6	61.64	21.5	153.62	8.26	34.09	34.88	14
126.34	116.31	244.77	12.8	28.23	92.06	47.52	52.91	29.63	133.18	9.09	39.89	55.99	22.24
29.89	11.9	56.61	4.38	46.86	39.81	21.01	93.73	47.39	170.22	10.25	49.4	50.56	27.84
73.14	69.33	144.23	10.91	13.07	94.79	48.07	61.39	58.96	127.08	8.79	24.73	96.05	46.4
105.61	83.14	230.48	12.64	25.74	78.72	36.07	88.32	30.03	203.02	14.41	43.33	34	14.79
28.05	11.13	77.7	5.99	54.34	39.68	14.32	56.71	17.75	124.35	10.93	27.88	31.29	14.27
79.34	67.28	146.52	9.22	29.92	84.79	45.91	68.56	55.23	138.25	10.2	22.96	80.56	39.95
45.19	22.93	161.91	11.42	24.35	50.74	14.16	37.01	14.41	92.67	6.8	37.83	38.93	15.55
79.55	68.02	189.79	10.98	35.08	85.5	35.84	71.71	59.11	157.21	10.49	24.48	82.44	37.6
81.07	71.84	195.11	12.96	20.4	88.61	36.82	120.83	54.33	217.79	18.11	22.44	44.97	24.95
74.5	66.8	170.16	10.2	22.7	89.65	39.26	65.99	46.51	152.75	9.94	33.32	70.47	30.45
53.43	37.66	119.48	13.59	15.82	70.48	31.52	41.71	1.52	132.19	9.32	54.95	3.64	1.15
61.66	38.95	158.22	10.9	30.61	63.16	24.61	84.62	25.46	150.21	9.27	28.56	30.08	16.95
86.49	75.81	178	8.7	31.31	87.65	42.59	56.1	15.37	122.29	12.21	41.19	27.4	12.57
73.4	61.29	150.04	7.99	31.64	83.5	40.85	82.36	24.18	181.78	15.81	28.81	29.36	13.3
75.44	69.2	183.48	10.39	22.94	91.72	37.72	84.11	15.56	165.35	14.78	58.46	18.5	9.41
53.61	37.29	145.73	13.45	14.25	69.56	25.59	101.51	94.05	204.19	8.65	39.89	92.65	46.06
39.15	24.34	99.99	22.81	14.61	62.18	24.34	68.09	35.83	156.95	10.53	34.19	52.61	22.83
106.11	98.29	199.15	13.47	15.67	92.63	49.35	13.04	10.77	32.01	1.94	24.48	82.62	33.66
98.82	82.43	212.06	12.93	29.92	83.41	38.87	49.81	27.72	138.62	7.06	39.44	55.65	19.99
78.02	65.29	205.24	13.87	17.1	83.68	31.81	81.2	60.82	181.59	11.98	33.42	74.91	33.5
72.09	53.14	111.36	10.95	15.44	73.71	47.72	28.41	12.83	111.09	7.91	57.8	45.16	11.55
58.55	51.31	142.08	14.15	17	87.64	36.11	39.22	24.58	105.29	8.38	53.85	62.66	23.34
105.77	96.33	223.93	12.32	19.95	91.08	43.02	53.87	12.18	102.37	6.23	37.83	22.6	11.9
65.22	43.46	133.11	9.21	35.36	66.63	32.65	104.41	100.84	167.08	9.72	24.48	96.57	60.35
63.04	47.34	114.43	8.59	29.57	75.1	41.37	42.02	10.55	73.61	9.22	47.46	25.12	14.34
67.57	56.89	159.82	9.83	22.44	84.2	35.6	117.49	38.38	204.06	16.7	21.08	32.67	18.81
61.21	40.41	110.38	14.09	20.4	66.03	36.61	52.11	28.65	158.97	8.3	44.02	54.98	18.02
48.45	11.87	95.7	14.34	96.88	24.5	12.4	76.18	56.47	167.14	11.94	30.6	74.12	33.78
93.76	86.49	151.46	8.89	21.82	92.25	57.11	41.66	29.26	121.25	5.21	43.33	70.23	24.13
95.14	76.15	206.79	10.77	30.26	80.04	36.82	54.39	22.54	179.63	9.85	40.36	41.44	12.55
82.17	72.59	109.14	4.73	29.92	88.34	66.51	115.12	91.68	272.55	17.81	22.44	79.64	33.64
65.26	55.27	134.98	7.86	21.57	84.69	40.95	98.27	73.88	249.9	14.09	27.2	75.19	29.56
40.78	24.34	93.69	5.86	32.64	59.68	25.98	34.24	14.52	135.09	6.6	77.93	42.4	10.75
96.35	89.54	192.95	13	20.4	92.93	46.41	95.26	84.84	166.41	8.3	26.82	89.06	50.98
90.89	79.23	227.79	19.56	24.34	87.17	34.78	48.68	11.01	96.74	5.56	36.61	22.62	11.38
51.22	35.25	124.56	10.42	25.84	68.82	28.3	92.7	87.65	169.9	9.33	29.56	94.56	51.59
81.49	71.01	161.44	11.41	17	87.14	43.99	36.43	8.84	56.66	5.3	34.79	24.26	15.6
129.42	104.5	233.89	10.22	30.26	80.74	44.68	86.69	26.94	165.51	9.92	31.64	31.08	16.28
70.56	60.04	172.78	9.99	24.08	85.1	34.75	107.59	91.04	193.58	12.72	23.12	84.62	47.03
67.95	44.4	144.23	8.2	36.72	65.34	30.78	44.76	8.94	84.4	8.29	20.4	19.98	10.6
100.13	90.45	202.31	13.52	30.67	90.33	44.71	101.79	29.7	188.87	13.41	20.63	29.18	15.72
104.08	84.17	241	23.04	23.62	80.88	34.93	43.19	5.1	96.08	7.94	59.84	11.8	5.3
86.37	73.9	166.85	10.52	32.7	85.56	44.29	91.69	61.92	183.79	11.72	33.01	67.54	33.69
51.13	38.28	96.54	10.52	20.19	74.88	39.65	48.84	24.27	138.26	6.78	42.74	49.69	17.55
117.01	91.5	221.94	15.29	23.35	78.2	41.23	74.16	28.37	200.49	11.49	31.28	38.26	14.15
108.1	87.15	225.62	13.98	20.42	80.62	38.63	85.1	20.16	206.03	12.19	75.15	23.69	9.79
74.27	65.48	159.04	11.61	27.2	88.16	41.17	56.66	33.26	159.69	11.91	21.08	58.69	20.83
75.96	64.08	139.53	9.85	22.8	84.37	45.93	58.82	16.98	141.55	9.22	24.52	28.87	12
49.66	24.27	118.88	6.82	37.83	48.88	20.42	109.59	40.33	285.83	13.96	34	36.8	14.11
107.17	81.49	258.38	14.26	29.52	76.04	31.54	50.94	19.58	143.38	9.56	42.03	38.43	13.65
81.94	73.81	158.24	10.55	14.96	90.08	46.64	63.17	11.46	175	11.22	43.65	18.13	6.55
115.33	102.13	220.86	13.78	33.96	88.56	46.24	85.41	14.21	171.6	11.65	21.76	16.64	8.28
126.28	100.43	250.36	16.55	33.66	79.52	40.11	49.21	14.38	85.54	10.68	23.51	29.21	16.81
48.9	16.13	112.74	11.58	15.64	32.98	14.31	64.74	22.05	142.73	9.81	63.28	34.06	15.45
59.19	52.76	131.13	11.24	14.28	89.15	40.24	111.4	103.06	226.91	16.38	16.51	92.51	45.42
69.16	49.25	147.74	12.7	17.7	71.21	33.33	30.66	8.15	64.93	8.04	38.08	26.6	12.56
56.79	46.3	115.36	9.51	23.12	81.54	40.14	55.72	34.8	134.35	7.05	33.01	62.45	25.9
74.86	64.98	167.55	11.02	19.95	86.8	38.78	51.94	19.71	143.21	6.3	37.14	37.95	13.76
92.79	84.68	209.39	11.06	25.05	91.25	40.44	85.36	18.11	167.62	10.87	24.48	21.21	10.8
99.64	92.55	158.85	8.85	24.07	92.88	58.26	53.02	19.49	158.36	9.41	35.08	36.76	12.31
61.81	48.31	121.99	11.4	27.88	78.15	39.6	80.55	4.95	127.84	10.32	39.2	6.14	3.87
65.63	40.48	117.78	8.78	17.68	61.68	34.37	56.74	42.1	117.94	9.3	27.2	74.2	35.7
57.88	44	131.29	15.85	25.45	76.01	33.51	65.85	60.81	98.72	6.45	26.52	92.34	61.59
36.05	19.03	58.49	4.92	40.12	52.78	32.53	34.62	23.36	98.64	5.56	30.61	67.46	23.68
55.54	43.03	155.74	12.56	13.76	77.48	27.63	15.1	11.71	33.08	1.86	35.49	77.55	35.4
54.92	38.47	150.28	8.19	24.48	70.04	25.6	70.8	59.07	161.9	10.74	23.8	83.44	36.49
67.28	52.46	154.75	12.36	23.12	77.97	33.9	68.88	46.88	175.41	11.93	30.27	68.06	26.73
100.16	91.87	192.21	9.08	29.58	91.72	47.8	23.91	13.96	51.66	3.58	27.88	58.38	27.02
71.22	59.8	152.56	12.8	17	83.97	39.19	50.89	29.54	137.46	5.84	40.12	58.05	21.49
22.36	17.66	58.5	5.21	32.38	78.97	30.18	53.89	23.51	108.91	7.98	24.48	43.62	21.59
88.96	66.38	198.38	12.77	22.27	74.63	33.46	59.41	36.58	165.89	11.57	37.83	61.56	22.05
88.32	78.99	190.91	10.31	21.76	89.44	41.38	26.46	15.04	92.55	4.97	41.48	56.83	16.25
38.65	21.48	93.97	9.61	15.86	55.57	22.86	74.1	61.4	192.33	9.98	28.16	82.86	31.92
60.82	48.69	139.3	10.68	30.27	80.05	34.95	40.31	7.53	69.81	15.97	93.32	18.67	10.78
56.53	45.99	178.93	10.55	24.07	81.35	25.7	45.77	28.95	150.9	5.74	50.63	63.24	19.18
92.83	86.53	155.52	7.97	28.53	93.21	55.64	67.84	13.77	161.16	16.5	14.31	20.3	8.54
83.86	75.29	157.1	12.76	14.59	89.78	47.93	48.53	5.43	122.97	17.01	46.19	11.19	4.42
92.08	74.31	189.11	13.28	30.62	80.7	39.29	32.66	20.67	113	5.05	43.52	63.28	18.29
65.56	26.56	174.76	13.02	25.16	40.51	15.2	39.66	18.88	121.86	7.82	68.19	47.62	15.5
103.4	95.35	185.76	9.27	25.74	92.22	51.33	51.23	27.51	153.92	7.65	38.52	53.69	17.87
36.04	4.65	76.26	8.81	29.24	12.91	6.1	72.72	4.26	129.65	9.08	25.16	5.86	3.29
71.24	55.92	132.53	7.71	38.52	78.5	42.2	103.07	10.42	141.78	11.48	44.88	10.11	7.35
38.13	6.71	85.17	13.44	137.36	17.6	7.88	103.8	25.09	193.08	16.26	21.82	24.18	13
70.01	60.43	150.83	9.88	23.12	86.33	40.07	64.29	50.88	162.19	10.91	22.44	79.15	31.37
53.69	35.87	164.69	10.38	16.32	66.81	21.78	85.29	34.31	178.74	9.67	34	40.23	19.2
78.05	46.11	149.45	12.88	33.13	59.08	30.85	33.27	17.3	101.08	7.84	56.4	51.99	17.12
102.94	93.46	192.77	8.5	31.31	90.79	48.48	53.41	26.27	188.17	13.99	36.18	49.18	13.96
57.42	40.87	121.29	8.99	21.76	71.18	33.7	88.5	37.47	170.69	10.75	41.54	42.34	21.95
123.85	98.11	234.82	10.82	26.14	79.22	41.78	106.14	60.5	197.21	13.44	22.8	57	30.68
77.33	71.75	137.34	10.13	22.44	92.78	52.24	85.47	32.83	143.49	11.51	27.14	38.41	22.88
67.29	33.96	180.72	8.81	37.4	50.47	18.79	86.27	18.78	165.15	11.11	23.8	21.77	11.37
100.63	71.57	214.65	10.92	30.26	71.12	33.34	50.71	37.16	163.4	8.87	29.58	73.27	22.74
86.61	78.35	191.23	11.56	25.45	90.46	40.98	29.02	12.7	62.99	8.91	31.77	43.75	20.16
50.6	34.89	110.79	9.4	29.15	68.95	31.49	47.9	20.64	134.25	5.97	46.08	43.1	15.38
64.24	59.61	120.04	6.2	19.04	92.79	49.66	34.69	12.06	97.39	11.47	57.8	34.76	12.38
119.49	109.19	205.21	9.41	35.9	91.38	53.21	27.74	13.5	91.19	4.28	48.96	48.68	14.81
86.02	79.88	169.31	12.12	25.16	92.85	47.18	80.37	21.13	150.43	10.74	24.48	26.29	14.05
86.45	79.68	176.12	8.91	26.33	92.16	45.24	69.79	29.18	139.34	7.4	39.66	41.81	20.94
64.71	59.35	125.97	6.32	24.13	91.71	47.11	94.37	13.93	162.44	11.32	38.52	14.76	8.58
63.81	50.18	119.27	7	40.8	78.64	42.08	52.88	16.31	146.69	10.09	94.23	30.84	11.12
79.65	74.98	150.28	10.74	21.63	94.14	49.9	82.79	17.79	175.04	12.61	19.72	21.49	10.17
61.69	53.98	113.86	4.92	25.09	87.5	47.41	50.91	27.25	136.15	15.14	37.64	53.52	20.01
107.31	94.52	216.41	10.03	24.35	88.09	43.68	53.75	2.86	141.62	8.93	47.02	5.32	2.02
70.33	58.04	128.9	8.18	23.78	82.53	45.03	42.55	22.46	122.99	7.06	36.72	52.8	18.26
74.09	51.76	182.93	14.94	22.61	69.86	28.29	43.34	20.84	72.22	5.73	23.8	48.08	28.85
103.3	81.71	247.31	18.85	24.07	79.1	33.04	67.85	49.16	145.89	9.99	26.82	72.46	33.7
85.37	78.08	197.33	9.47	27.14	91.46	39.57	13.2	10.61	27.71	2.89	27.88	80.36	38.29
60.07	23.03	113.41	10.89	27.2	38.34	20.31	40.8	20.15	139.4	6.64	40.12	49.39	14.45
108.89	100.9	231.5	12.24	21.76	92.66	43.59	90.77	16.17	175.33	14.79	30.65	17.82	9.22
78.4	63.44	192.42	10.32	33.7	80.93	32.97	51.33	19.8	134.33	9.76	34.5	38.57	14.74
87.48	80.69	183.76	11.5	19.26	92.24	43.91	53.71	20.13	134.9	7.81	41.96	37.47	14.92
99.72	85.92	223.08	14.33	23.12	86.17	38.52	36.7	24.81	104.8	10.22	16.46	67.6	23.67
52.19	42.64	131.14	9.26	25.84	81.7	32.51	65.42	47.06	142.9	8.47	38.76	71.94	32.93
76.81	61.26	165.52	9.32	31.72	79.75	37.01	63.02	59.99	101.25	6.38	23.39	95.19	59.25
40.7	34.38	82.7	6.49	24.76	84.48	41.57	88.83	39.92	177.59	10.89	27.51	44.95	22.48
90.51	84.69	196.31	10.95	23.8	93.57	43.14	49.44	17.1	117.36	6.23	44.88	34.58	14.57
64.04	12.6	231.8	12.37	33.16	19.68	5.44	51.6	15.98	152.09	10.34	41.48	30.96	10.51
40.17	31.68	128.67	9.5	19.95	78.86	24.62	70.55	10.23	134.79	15.11	17	14.5	7.59
85.74	76.67	200.56	11.48	23.12	89.42	38.23	107.22	35.15	196.74	10.49	34.68	32.78	17.87
70.96	57.43	168.11	10.83	21.32	80.92	34.16	145.98	34.28	226.35	16.61	18.57	23.49	15.15
154.28	151.07	193.06	7.88	16.05	97.92	78.25	80.62	42.02	197.96	11.69	33.32	52.12	21.23
53.45	42.63	123.16	10.33	26.52	79.75	34.61	85.4	48.96	193.64	16.09	27	57.32	25.28
85.74	76.43	161.72	7.39	29.21	89.15	47.26	80.68	63.24	175	10.64	40.13	78.38	36.14
82.49	28.96	172.98	21.7	15.64	35.11	16.74	48.98	24.78	140.54	7.47	37.14	50.59	17.63
74.13	65.71	134.05	6.09	34.09	88.64	49.02	84.65	21.36	157.49	10.28	22.27	25.24	13.57
90.57	82.83	202.26	12.41	34.09	91.46	40.95	52.72	9.34	104.36	8.22	32.33	17.72	8.95
66.68	59.5	106.19	7.08	11.13	89.23	56.03	30.1	18.21	112.85	7.38	42.16	60.5	16.14
58.68	55.17	103.21	6.62	28.89	94.02	53.45	48.24	21.85	174.99	7.29	44.53	45.28	12.48
54.73	45.56	110.25	9.35	20.4	83.24	41.32	36.15	10.3	116.55	9.25	55.76	28.51	8.84
63.61	43.2	113.55	8.84	18.3	67.91	38.04	36.29	15.51	101.11	5.26	31.64	42.72	15.33
90.26	80.25	199.31	12.81	26.82	88.91	40.26	38.05	16.36	112.44	6.34	53.65	42.98	14.55
98.82	91.93	173.91	11.91	20.78	93.02	52.86	158.32	6.51	218.13	10.41	29.92	4.11	2.99
58.52	20.51	144.89	21.58	55.61	35.04	14.15	43.59	31.98	120.9	7.57	37.55	73.36	26.45
78.52	70.16	198.43	11.35	24.07	89.35	35.36	47.18	14.57	126.78	7.58	35.77	30.89	11.49
85.82	75.58	204.45	15.52	24.48	88.06	36.97	38.12	19.2	126.26	6.25	50.21	50.36	15.21
89.46	81.23	187.84	10.82	25.84	90.8	43.24	109.14	16.11	173.51	9.16	31.28	14.76	9.29
98.62	80.08	217.56	10.22	26.99	81.2	36.81	86.11	36.72	160.7	10.44	25.74	42.64	22.85
79.04	66.12	175.17	9.44	33.4	83.65	37.75	92.41	63.98	162.95	12.84	23.66	69.23	39.26
92.9	78.74	190.62	11.45	30.62	84.76	41.31	100.66	78.58	184.25	12.62	19.95	78.06	42.65
95.24	85.81	171.31	11.49	24.58	90.1	50.09	66.5	48.02	147.56	11.55	35.36	72.2	32.54
40.06	19.16	86.54	6.92	42.64	47.83	22.14	59.7	45.13	156.08	13.62	18.3	75.6	28.91
46.88	15.93	60.96	12.13	60.91	33.98	26.13	60.72	13.3	101.18	11.66	116.96	21.9	13.14
86.85	71.48	192.91	9.95	27.49	82.31	37.06	50.35	18.75	138.79	8.67	62.62	37.24	13.51
81.37	12.02	227.45	11.13	30.95	14.78	5.29	16.88	10.39	50.32	2.27	45.95	61.57	20.65
81.21	47.25	141.11	16.37	35.29	58.18	33.48	93.02	7.45	165.76	13.92	22.44	8.01	4.49
88.02	79.38	206.69	12.02	28.53	90.19	38.41	36.99	20.22	114.91	5.56	28.89	54.67	17.6
92.01	73.45	185.33	12.35	19.47	79.84	39.63	50.56	30.73	168.04	9.21	36.72	60.77	18.29
70.75	57.79	168.7	22.38	36.27	81.68	34.26	112.72	49.35	201.76	14.79	23.8	43.78	24.46
69.37	64.63	84.42	5.16	28.56	93.17	76.56	29.34	15.22	81.21	9.09	22.53	51.89	18.75
88.9	85.88	128.71	9.12	14.96	96.61	66.72	61.39	16.7	205.86	11.1	36.88	27.21	8.11
98.32	95.64	177.53	9.66	22.7	97.27	53.88	84.2	10.48	182.5	17.97	42.16	12.45	5.74
76.44	68.7	187.78	15.12	15.64	89.87	36.59	85.94	8.66	205.44	9.85	26.44	10.07	4.21
90.07	80.29	179.65	9.86	22.96	89.14	44.69	47.58	18.24	126.87	5.26	34	38.32	14.37
97.34	89.49	170.31	13.24	15.49	91.93	52.55	74.34	23.34	155.24	14.63	35.9	31.39	15.03
86.64	29.12	225.07	15.33	23.12	33.6	12.94	24.05	13.75	54.33	3.65	39.44	57.19	25.31
161.4	134.28	284.75	12.19	29.58	83.2	47.16	66.72	50.8	176.35	8.74	32.33	76.14	28.81
58.84	50.41	108.45	5.78	29.58	85.67	46.48	50.67	38.61	119.65	6.42	38.47	76.2	32.27
64.29	55.75	144.84	10.6	22.9	86.71	38.49	62.43	12.52	126.35	8.35	29.24	20.06	9.91
63.29	51.02	153.26	11.92	21.08	80.61	33.29	39.44	20.81	139.6	8.84	44.88	52.76	14.9
94.52	89.26	173.38	10.84	23.94	94.44	51.48	112.65	12.13	193.11	11.03	31.64	10.77	6.28
75.73	72.62	141.59	7.58	22.44	95.9	51.29	23.15	16.25	67.63	4.57	43.52	70.2	24.03
63.63	49.58	133.31	7.62	26.14	77.91	37.19	43.93	12.23	135.13	9.9	63.28	27.83	9.05
99.96	85.87	193.77	17.08	16.32	85.91	44.32	52.68	22.39	158.78	7.83	34.39	42.5	14.1
77.52	70.93	153.62	10.99	12.24	91.5	46.17	74.86	34.79	169.51	15.21	29.24	46.47	20.52
138.51	108.22	293.5	15.87	27.14	78.13	36.87	58.57	5.91	113.38	9.93	33.32	10.09	5.21
24.41	4.15	35.97	4.86	43.83	17.02	11.55	99.83	29.22	204.49	13.08	26.44	29.27	14.29
71.29	54.18	105.91	7.64	24.38	76	51.15	113.03	12.99	181.34	11.71	39.2	11.5	7.17
52.28	44.11	107.88	11.24	13.6	84.36	40.88	29.32	9.81	44.74	2.57	21.12	33.45	21.92
84.48	74.23	174.41	14.6	16.51	87.87	42.56	38.88	20.97	101.85	6.36	44.32	53.92	20.58
82.14	75.57	176.13	10.08	17	92	42.91	90.56	51.19	179.67	16.84	15.14	56.53	28.49
66.86	57.2	136.63	10.89	16.32	85.55	41.87	94.02	57.13	201.2	13.07	20.18	60.76	28.39
67.59	59.72	161.44	11.93	24.35	88.35	36.99	75	18.67	140.37	10.89	36.45	24.9	13.3
51.87	13.89	109.75	9.42	26.52	26.77	12.65	28.46	15.1	88.78	5.41	48.83	53.04	17.01
65.22	58.5	118.61	10.71	23.66	89.69	49.32	47.35	32.84	127.43	8.13	36.04	69.36	25.77
74.61	9.29	163.3	8.96	38.76	12.45	5.69	144.04	13.57	248.56	17.66	21.76	9.42	5.46
78.55	67.26	182.5	11	25.16	85.62	36.85	49.15	31.12	155.8	6.07	38.52	63.32	19.98
45.72	16.23	79.75	6.05	21.76	35.5	20.35	83.24	39.37	175.69	8.91	31.96	47.29	22.41
85.3	71.56	236.92	12.94	30.26	83.9	30.21	37.8	21.7	141.51	5.68	46.08	57.41	15.33
64.37	24.17	116.79	13.88	16.9	37.55	20.7	54.81	25.59	192.01	11.11	51	46.69	13.33
71.49	58.95	131.32	8.32	23.94	82.46	44.89	44.14	4.47	123.58	9.58	48.83	10.12	3.61
134.85	129.3	207.14	9.7	31.96	95.89	62.42	79	15.04	146.01	10.04	32.7	19.04	10.3
85.06	80.66	146.92	6.92	26.44	94.82	54.9	79.89	48.9	198.83	21.04	15.82	61.21	24.59
47.73	36.4	100.82	7.28	37.83	76.25	36.1	49.18	17.26	116.3	12.49	24.93	35.09	14.84
86.63	81.84	197.79	10.08	22.44	94.48	41.38	79.18	53.88	190.67	16.53	23.94	68.05	28.26
65.88	54.18	158.08	11.26	27.83	82.24	34.28	39.57	18.13	130.39	6.66	45.39	45.81	13.9
72.68	65.47	172.59	11.63	17.88	90.08	37.94	32.52	21.24	88.08	5.3	39.2	65.31	24.11
92.6	85.02	153.24	14.23	14.68	91.82	55.48	52.84	15.91	119.17	12.09	23.94	30.11	13.35
76.49	69.37	174.01	11.06	30.6	90.69	39.87	50.86	12.62	121.28	6.73	33.32	24.82	10.41
80.34	68.28	165.46	11.45	23.12	84.99	41.27	60.61	19.94	117.11	5.54	37.4	32.9	17.03
64.18	57.6	129.47	9.49	14.96	89.74	44.49	112.46	32.26	195.07	13	20.4	28.68	16.54
26.06	11.62	70.44	6.61	39.89	44.61	16.5	50.82	27.33	143.1	6.1	46.77	53.77	19.1
96.41	85.57	187.24	10.61	20.4	88.75	45.7	82.35	67.01	172.64	11.55	26.85	81.37	38.81
81.05	65.18	199.18	12.7	44.2	80.42	32.72	132.54	131.7	145.58	5.45	24.44	99.37	90.47
115.3	19.84	205.13	11.76	27.83	17.2	9.67	41.32	16.53	157.5	7.97	49.52	40.02	10.5
67.04	58.46	171.4	12.49	30.63	87.19	34.1	50.87	44.82	150.84	11.59	25.84	88.11	29.71
105.38	96.62	197.2	11.58	20.3	91.69	48.99	29.48	17.6	104.33	6.08	40.12	59.7	16.87
112.22	100.3	209.61	14.28	33.4	89.38	47.85	87.32	21.7	300.17	22.47	141.18	24.85	7.23
53.67	50.67	83.23	5.02	17	94.41	60.88	74.55	32.79	167.16	11.55	35.77	43.99	19.62
76.61	69.55	155.35	11.4	16.43	90.79	44.77	41.51	18.27	155.51	5.69	54.34	44.03	11.75
139.82	123.09	232.19	9.4	30.28	88.04	53.01	95.15	64.49	197.69	21.63	14.39	67.77	32.62
108.26	94.96	225.9	12.73	18.09	87.71	42.04	98.88	56.19	249.76	17.04	23.57	56.83	22.5
92.93	86.61	187.77	10.44	23.66	93.2	46.12	36.96	26.47	72.38	7	23.8	71.61	36.57
95.37	78.29	172.83	11.74	19.72	82.09	45.3	101.69	89.64	220.39	16.7	25.16	88.15	40.67
35.3	31.13	47.06	2.33	34.39	88.17	66.14	69.45	32.16	140.35	11.25	23.12	46.31	22.92
51.52	32.96	135.37	7.81	50.9	63.97	24.34	85.79	43.82	166.4	11.36	21.76	51.08	26.33
102.88	92.59	199.9	13.49	21.76	90	46.32	73.88	18.97	178.69	9.25	29.92	25.67	10.61
86.41	74.91	146.68	10.69	14.78	86.69	51.07	122.93	39.83	194.89	10.89	37.4	32.4	20.43
103.62	85.23	195.38	10.66	19.04	82.25	43.62	77.72	34.59	168.24	9.67	30.26	44.5	20.56
75.5	67.82	150.26	11.12	23.12	89.84	45.14	97.79	86.27	182.69	11.4	23.8	88.22	47.22
81.13	70.85	169.58	12.21	18.57	87.33	41.78	124.08	102.66	233.92	12.98	30.26	82.73	43.89
66.39	59.12	145.25	12.36	21.08	89.05	40.7	68.39	49.57	133.09	10.39	24.76	72.48	37.24
126.86	108	157.83	12.06	11.56	85.13	68.43	63.28	52.53	155.29	12.74	24.22	83.01	33.83
94.09	88.77	168.36	11.94	22.44	94.35	52.73	98.52	20.82	149.36	9.24	30.95	21.13	13.94
76.68	28.47	117.24	8.88	25.16	37.13	24.28	55.96	25.46	129.42	9.36	26.82	45.49	19.67
79.96	73.61	176.17	9.6	26.52	92.06	41.78	56	23.64	137.95	7.62	34.43	42.22	17.14
90.48	83.29	192.41	10.6	21.08	92.05	43.29	181.1	19.93	262.47	12.06	33.7	11.01	7.59
28.7	10.96	82.62	12.77	31.68	38.18	13.26	31.93	14.92	69.9	9.03	12.89	46.73	21.35
69.71	65.43	147.12	11.32	24.48	93.85	44.47	38.1	29.68	104.38	11.33	42.33	77.91	28.44
84.21	72.08	187.12	13.05	23.12	85.6	38.52	57.72	17.63	142.01	13.11	43.93	30.54	12.41
111.94	92.9	199.22	9.52	38.97	82.99	46.63	49.52	19.12	90.91	6.08	38.08	38.62	21.04
53.75	45.45	121.35	10.59	16.05	84.55	37.45	39.08	22.2	122.94	4.78	41.75	56.8	18.06
102.83	98.7	180.19	14.31	13.51	95.98	54.77	53.72	35.23	153.11	10.87	30.6	65.58	23.01
84.41	77.84	164.42	8.88	21.3	92.21	47.34	78.6	51.32	199.69	9.45	30.6	65.3	25.7
70.09	64.53	149.55	10.2	18.36	92.07	43.15	45.54	29.36	118.58	9.69	23.12	64.48	24.76
64.89	16.91	152.86	15.05	16.51	26.06	11.06	43.17	21.12	123.89	6.98	45.05	48.93	17.05
91.96	77.36	216.43	15.45	21.08	84.12	35.74	27.37	17.3	85.74	4.36	48.71	63.22	20.18
58.28	47.1	123.79	8.86	21.08	80.81	38.05	37.9	24.83	114.01	7.99	44.35	65.52	21.78
100	93.67	201.53	10.31	22.01	93.67	46.48	95.76	72.62	229.61	22.64	14.96	75.83	31.63
59.12	51.7	136.5	8.82	24.64	87.45	37.88	74.05	58.13	162.78	14.26	19.04	78.5	35.71
65.94	59.2	173.13	13.08	19.04	89.78	34.19	39.3	17.22	129.34	7.24	43.83	43.82	13.32
86.34	62.21	144.27	15.28	15.56	72.06	43.12	94.88	16.37	166.94	10.86	17.88	17.25	9.81
51.69	45.95	67.71	3.85	24.22	88.88	67.86	75.21	49.41	143.51	11.83	29.24	65.7	34.43
57.56	49.57	113.06	11.98	20.87	86.12	43.84	76.83	52.75	243.18	12.14	31.64	68.66	21.69
51.83	36.36	149.36	10.25	27.2	70.15	24.35	59.61	30.1	154.72	8.43	29.92	50.49	19.45
90.91	85.79	197.14	13.87	21.76	94.36	43.52	82.15	71.11	151.94	13.04	25.16	86.56	46.8
33.13	22.2	113.8	7.12	35.2	67.02	19.51	40.11	23.32	114.31	6.1	41.48	58.15	20.4
107.93	97.25	183.38	9.61	30.95	90.11	53.03	87.94	33.95	165.46	11.96	20.63	38.61	20.52
52.8	32.66	116.76	8.8	42.44	61.85	27.97	83.65	19.02	182.59	11.18	52.27	22.74	10.42
99.37	93.71	162.58	10	22.27	94.3	57.64	38.07	20.49	155.25	8.09	55.71	53.83	13.2
50.16	21.71	135.42	6.25	30.26	43.27	16.03	48.71	13.06	118.69	10.23	28.89	26.81	11
200.88	152.39	394.3	16.95	34.09	75.86	38.65	27.83	13.44	116.69	5.67	48.83	48.3	11.52
122.69	118.66	135.8	7.02	13.07	96.72	87.38	48.48	23.18	144.37	6.13	40.83	47.82	16.06
63.36	54.9	148.27	11.56	16.95	86.65	37.03	31.98	15.58	103.86	9.11	37.75	48.72	15
79.44	60.97	155.01	12.39	17.19	76.75	39.33	25.58	12.08	81.36	4.37	59.84	47.21	14.85
70.9	12.9	119.25	10.23	34.91	18.19	10.82	91.31	29.87	167.47	8.58	35.75	32.71	17.83
62.57	56.19	159.56	10.78	24.64	89.81	35.22	50.12	7.35	100.43	9.64	14.78	14.67	7.32
54.25	45.71	152.46	9.88	27.78	84.25	29.98	27.29	13.75	108.98	5.14	70.72	50.38	12.62
75.36	53.38	159.66	9.94	24.48	70.83	33.43	21.13	11.42	45.23	3.48	42.16	54.07	25.26
65.72	54.59	180.43	11.8	24.34	83.07	30.26	75.55	28.44	191.73	18.29	13.6	37.64	14.83
127.29	111.31	227.13	15	29.01	87.45	49.01	85.06	13.65	152.52	10.84	36.04	16.04	8.95
78.77	69.75	162	10.4	23.48	88.55	43.06	98.13	6.63	178.5	11.18	19.04	6.76	3.72
78.34	68.59	162.45	15.53	15.79	87.55	42.22	78.79	66.48	160.32	10.52	25.05	84.37	41.47
81.03	54.52	173.97	12.83	36.33	67.29	31.34	125.18	110.84	211.26	9.66	30.62	88.54	52.46
58.24	44.81	110.2	9.25	21.82	76.95	40.66	81.77	67.3	179.47	13.15	25.46	82.3	37.5
77.69	71.68	144.97	7.42	21.57	92.27	49.45	84.2	76.1	161.22	11.66	21.08	90.38	47.2
91.01	77.42	185.52	11.78	20.87	85.06	41.73	47.54	8.61	102.33	7.89	27.11	18.1	8.41
74.73	68.69	135.13	7.26	28.2	91.92	50.83	114.08	14.09	200.37	20.85	42.16	12.35	7.03
137.7	126.76	204.47	8.26	28.89	92.05	61.99	39.18	19.18	125.89	6.69	46.24	48.94	15.23
54.27	42.11	120.72	9.46	21.76	77.6	34.89	63.09	37.99	148.47	8.85	32.33	60.21	25.58
117.08	88.63	242.38	14.03	34.68	75.71	36.57	52.73	32.14	114.47	8.99	29.24	60.96	28.08
89.51	76.48	189.22	15.3	21.32	85.44	40.42	88.37	28.49	154.01	13.42	25.12	32.24	18.5
96.24	90.99	156.12	6.99	30.6	94.55	58.29	90.6	76.19	178.62	13.07	15.51	84.09	42.66
93.34	80.68	171.48	8.08	25.46	86.44	47.05	123.57	10.02	190.47	11.51	34.91	8.11	5.26
81.74	72.42	136.49	10.44	14.28	88.6	53.06	27.42	19.16	65.45	5.33	19.72	69.89	29.27
53.16	45.27	128.5	13.39	15.82	85.15	35.23	67.96	41.39	167.14	13.54	36.88	60.91	24.77
42.67	28.53	99.4	7.64	34.68	66.87	28.71	67.62	27.08	125.37	14.88	25.95	40.05	21.6
63.99	60.51	100.72	8.07	14.96	94.56	60.08	56.34	19.05	120.24	10.38	44.2	33.82	15.85
176.25	156.55	290.28	13.99	37.83	88.82	53.93	38.01	5.01	122.37	13.44	48.3	13.19	4.1
58.13	51.69	115.5	8.41	23.12	88.92	44.75	72.7	17.99	117.62	15.35	32.16	24.74	15.29
14.25	12.27	30.56	1.9	22.62	86.1	40.15	86.85	36.24	173.57	19.15	16.39	41.73	20.88
90.68	79.78	165.64	11.46	21.69	87.99	48.17	38.45	30.03	98.31	8.98	50.1	78.11	30.55
81.08	77.33	206.41	14.3	25.16	95.38	37.47	35.05	22.03	109.96	8.39	36.04	62.86	20.04
127.51	102.83	205.35	7.64	40.51	80.65	50.07	44.75	18.25	107.09	6.79	32.29	40.8	17.05
176.53	171.55	237.42	9.21	21.32	97.18	72.25	104.13	21.41	174.08	9.6	37.4	20.56	12.3
31.74	13.95	88.15	6.34	26.67	43.96	15.83	103.27	8.84	188.55	17.98	23.12	8.56	4.69
49.44	43.34	109.56	8.58	15.64	87.66	39.56	65.44	28.3	151.07	12.89	39.42	43.24	18.73
98.43	81.75	187.03	11.23	23.66	83.05	43.71	54.04	27.48	138.87	9.85	32.33	50.84	19.79
128.37	106.62	237.47	10.95	29.92	83.06	44.9	59.11	28.82	136.59	7.61	30.27	48.75	21.1
117.93	94.04	214.23	9.99	30.95	79.74	43.89	18.95	12.35	41.98	3.95	23.8	65.14	29.4
46.59	14.66	57.77	14.95	141.92	31.47	25.38	76.41	60.61	166.23	7.54	29.01	79.32	36.46
48.12	34.14	111.38	9.21	21.08	70.94	30.65	111.3	96.1	259.32	15.41	20.66	86.34	37.06
82.64	77.79	146.94	8.38	24.76	94.14	52.94	46.42	14.31	120.14	33.55	26.14	30.82	11.91
107.72	91.1	189.19	9.4	25.78	84.56	48.15	79.78	51.89	148.78	11.21	16.78	65.05	34.88
102.09	83.1	198.27	12.74	23.12	81.4	41.91	56.86	13.38	138.81	8.68	49.52	23.52	9.64
121.74	94.03	259.7	26.79	37.68	77.24	36.21	58.15	19.25	155.16	11.15	40.12	33.1	12.4
57.91	16.6	125.87	10.11	23.66	28.67	13.19	92.53	19.06	201.53	11.4	27.78	20.6	9.46
83.36	75.9	135.65	7.35	34.68	91.05	55.95	77.77	60.88	159.37	10.55	27.73	78.29	38.2
79.15	67.33	151.44	8.57	18.74	85.07	44.46	101.11	31.72	193.73	14.23	30.6	31.37	16.37
125.19	118.48	200.02	6.54	38.19	94.64	59.24	76.84	45.65	184.07	13.49	19.95	59.4	24.8
69.1	62.22	145.76	11.25	19.72	90.05	42.69	56.15	17.57	126.2	5.94	38.01	31.28	13.92
63.25	51.98	132.28	8.41	18.6	82.19	39.3	69.02	60.27	149.66	8.27	23.23	87.32	40.27
87.53	79.61	156.27	8.68	30.26	90.96	50.94	74.34	61.06	161.69	10.8	30.27	82.13	37.76
64.45	59.34	140.82	10.24	17	92.08	42.14	70.23	58.85	171.58	11.91	24.48	83.8	34.3
68.5	63.16	137.41	8.5	27.14	92.2	45.96	82.49	60.68	185.76	14.33	20.4	73.56	32.66
96.68	90.65	168.58	10.68	25.84	93.76	53.77	78.34	55.31	232.36	11.32	35.49	70.6	23.8
87.57	75.42	157.09	10.8	19.72	86.12	48.01	31.15	20.92	105.49	7.64	48.15	67.17	19.83
97.25	85.66	158.99	7.8	34.38	88.08	53.88	67.94	10.83	143.36	7	28.4	15.95	7.56
89.28	82.49	146.34	6.97	30.61	92.39	56.37	42.09	18.86	147.64	9.73	28.49	44.81	12.77
71.27	67.96	137.47	9.55	21.76	95.36	49.44	63.33	43.42	153.57	12.09	26.52	68.57	28.28
30.43	20.34	50.57	8.48	31.49	66.83	40.22	113.61	23.14	206.07	18.34	16.7	20.37	11.23
92.6	85.83	152.11	7.78	17.81	92.69	56.43	45.46	14.67	114.78	11.99	71.53	32.26	12.78
158.58	138.97	224.53	7.42	38.76	87.64	61.89	53.33	23.91	177.91	7.97	44.88	44.83	13.44
61.04	48.83	141.81	9.06	27.88	80.01	34.44	65.51	63.55	72.63	2.64	29.92	97	87.49
136.04	119.8	258.47	13	28.16	88.07	46.35	64.49	17.7	100.04	11.58	26.52	27.45	17.69
101.27	88.14	177.43	11.93	19.95	87.03	49.68	85.95	46.72	165.51	9.74	29.31	54.36	28.23
140.47	115.14	264.78	11.23	22.7	81.97	43.49	61	30.77	141.81	9.18	35.49	50.44	21.7
44.53	36.75	100.86	7.26	22.01	82.53	36.44	102	53.52	184.22	12.9	34.39	52.47	29.05
98.53	80.73	198.18	12.66	22.01	81.93	40.74	73.38	12.91	118.04	10.01	26.14	17.6	10.94
83.85	74.97	110.66	5.99	19.72	89.41	67.75	30.75	14.11	114.84	7.4	50.69	45.88	12.28
40.36	33.47	114.37	6.2	42.44	82.93	29.26	45.05	16.17	100.16	10.4	31.38	35.9	16.15
105.43	93.4	147.48	16.93	44.88	88.59	63.33	104.27	12.15	191.2	12.35	24.93	11.65	6.35
73.24	59.36	129.92	6.4	28.53	81.05	45.69	50.44	18.18	129.3	10.65	36.18	36.04	14.06
89.75	83.35	170.38	9.9	22.7	92.86	48.92	51.54	28.65	166.14	10.35	21.82	55.59	17.25
79.9	75	130.77	8.28	21.76	93.87	57.35	94.52	36.09	175.83	11.42	21.32	38.18	20.52
126.54	108.67	189.9	9.16	33.94	85.88	57.23	122.89	8.9	203.22	10.83	41.05	7.24	4.38
71.85	67	121.64	8.08	20.63	93.25	55.08	70.66	24.15	157.78	12.51	22.44	34.17	15.3
71.96	13.39	177.57	14.24	25.16	18.61	7.54	85.16	49.65	208.96	11.79	27.88	58.3	23.76
128.99	103.97	233.67	11.64	29.57	80.6	44.5	67.44	17.9	163.19	10.49	43.83	26.55	10.97
59.26	11.44	118.53	7.29	30.97	19.31	9.66	39.63	15.9	138.34	9.47	60.52	40.11	11.49
73.4	14.25	116.22	9.01	39.15	19.41	12.26	37.2	21.82	142.07	5.94	50.1	58.66	15.36
114.08	87.19	229.68	12.88	17.68	76.42	37.96	30.73	19.05	84.28	4.22	39.2	61.99	22.6
36.6	33.39	53.08	2.44	26.82	91.22	62.9	52.65	19.59	140.51	6.86	36.72	37.22	13.94
118.03	115.53	175.49	7.57	28.53	97.88	65.83	18.1	8.62	43.42	2.57	35.77	47.59	19.84
55.04	40.71	129.55	7.15	34.71	73.95	31.42	78.98	9.82	183.09	9.91	39.44	12.44	5.36
129.82	106.98	217.49	9.55	36.88	82.4	49.19	32.54	28.28	52.07	7.72	25.16	86.91	54.31
79.63	74.42	134.41	9.21	18.03	93.45	55.37	119.96	37.73	206.52	15.68	21.16	31.46	18.27
87.57	80.51	144.29	9.27	15.67	91.94	55.8	80.98	35.18	158.4	13.22	43.43	43.44	22.21
77.5	70.64	149.77	9.67	16.39	91.15	47.16	117.57	106.42	201.04	11.33	26.05	90.51	52.93
64.52	8.17	113.61	8.67	24.22	12.66	7.19	58.26	10.49	142.13	9.68	39.2	18.01	7.38
43.8	27.91	84.2	10.45	17	63.72	33.15	40.22	18.02	143.44	6.52	64.65	44.81	12.56
52.2	12.37	83.28	4.2	33.7	23.71	14.86	42.85	29.05	156.94	9.13	42.84	67.79	18.51
94.64	90.37	179.54	11.46	22.96	95.48	50.33	96.75	83.36	189.23	10.04	33.4	86.16	44.05
108.98	95.78	168.31	13.97	18.79	87.89	56.91	97.09	8.25	202.75	13.34	46.24	8.49	4.07
70.29	57.77	136.84	10.31	14.44	82.19	42.22	43.27	18.05	124.11	7.58	44.02	41.71	14.54
82.14	70.56	176.4	12	21.07	85.91	40	113.39	102.8	214.95	10.98	34.52	90.66	47.82
76.06	70.69	133.82	11.38	10.88	92.94	52.82	50.3	9.65	127.02	9.65	37.57	19.18	7.59
120.24	105.67	193.04	9.42	32.33	87.88	54.74	56.15	20.72	143.79	6.04	44.71	36.9	14.41
101.85	88.17	202.62	10.89	25.64	86.56	43.51	145.82	138.05	247.04	14	23.94	94.67	55.88
113.35	107.23	179.83	7.81	25.84	94.6	59.63	78.47	70.94	163.24	14.02	22.44	90.4	43.46
59.93	44.47	154.24	13.21	31.28	74.21	28.84	113.02	98.54	245.91	14.52	20.4	87.18	40.07
91.35	77.6	228.15	17.73	29.57	84.95	34.01	29.39	12.56	125.92	5.5	53.72	42.72	9.97
80.33	65.82	181.01	14.43	14.96	81.93	36.36	55.42	26.52	139.91	11.16	31.28	47.85	18.95
46.31	35.65	109.42	6.59	27.51	76.98	32.58	52.71	26.87	163.46	8.69	48.15	50.99	16.44
72.07	46.12	173.86	25.66	15.34	64	26.53	118.99	105.22	232.15	13.41	27.88	88.43	45.33
68.72	66.73	137.17	12.57	15.82	97.1	48.65	91.62	73.69	196.66	9.49	26.52	80.43	37.47
65.09	56.84	114.52	6.67	25.84	87.32	49.63	65.59	13.88	168.75	7.4	43.33	21.16	8.22
45.89	24.48	114.55	7.02	34.79	53.35	21.37	123.93	115.64	208.61	11.35	28.89	93.31	55.43
62.26	54.57	150.86	7.92	32.33	87.65	36.17	103.39	97.36	171.46	11.35	30.26	94.17	56.78
71.25	62.66	136.28	7.86	23.8	87.95	45.98	81.63	59.11	172.91	13.27	44.35	72.42	34.19
128.54	112.48	202.07	9.8	32.77	87.51	55.66	50.99	9.08	121.64	7.21	30.6	17.8	7.46
133.74	114.85	221.44	11.54	32.52	85.87	51.87	42.09	12.48	112.71	7.52	38.72	29.64	11.07
90.26	78.61	174.64	11.45	21.08	87.09	45.01	58.31	10.58	168.79	9	47.46	18.14	6.27
44.93	33.86	120.66	8.56	27.07	75.37	28.07	34.18	18.71	92.64	4.3	42.16	54.73	20.2
63.09	46.38	143.6	7.46	41.05	73.52	32.3	37.82	23.37	118.31	6.26	59.84	61.79	19.75
101.03	96.67	166.07	10.15	27.02	95.68	58.21	37.41	10.77	124.43	10.28	63.24	28.79	8.66
77.47	64.3	170.83	10.49	21.08	82.99	37.64	95.15	86.97	217.12	14.42	25.84	91.4	40.06
81.06	70.86	153.9	10.47	29.92	87.41	46.04	49.78	11.16	154.75	9.78	43.17	22.42	7.21
63.24	38.58	106.9	6.87	24.48	61.01	36.09	62.11	20.84	154.18	9.37	37.57	33.55	13.52
102.53	94.13	184.7	9.03	33.4	91.81	50.96	107.04	101.16	183.55	11.15	23.12	94.5	55.11
109.31	79.72	213.65	10.75	27.7	72.93	37.32	119.89	107.74	220.77	13.5	35.77	89.86	48.8
85.47	78.43	159.87	8.9	25.05	91.77	49.06	147.76	133.32	266.57	12.93	27.27	90.23	50.01
58.58	21.95	131.87	9.97	16.62	37.47	16.65	94.16	84.32	222.79	13.83	21.76	89.54	37.85
62.02	55.9	132.17	9.1	21.76	90.14	42.3	52.49	30.72	147.49	10.18	54.97	58.52	20.83
61.86	53.54	127.76	8.47	22.44	86.55	41.91	41.83	26.96	119.7	10.24	41.48	64.45	22.52
108.02	84.62	188.64	9.94	26.42	78.33	44.86	152.2	143.6	266.56	11.93	27.28	94.34	53.87
121.26	104.37	171.19	8.81	27.11	86.07	60.97	58.46	10.83	162.97	8.41	54.4	18.52	6.64
113.22	104.17	171.36	7.01	36.04	92.01	60.79	141.13	128.84	277.01	13.64	21.08	91.29	46.51
73.57	66.5	139.4	9.76	20.18	90.39	47.7	25.89	13.71	89.44	5.08	57.8	52.97	15.33
92.61	86.77	163.09	9.01	32.33	93.69	53.2	143.26	123.91	306.36	13.81	21.08	86.5	40.45
75.33	65.84	162.53	11.83	15.64	87.4	40.51	109.48	39.18	192.11	11.08	42.44	35.78	20.39
80.96	28.24	147.08	12.61	15.64	34.88	19.2	36.53	16.23	119.04	5.91	47.6	44.42	13.63
47.11	7.86	93.82	7.08	22.44	16.69	8.38	119.65	8.43	208.16	13.78	32.7	7.05	4.05
43.08	26.95	87.6	7.59	17	62.56	30.77	81.16	75.54	167.92	7.81	35.08	93.08	44.99
85.6	77	170.67	9.4	26.44	89.95	45.12	50.01	42.28	128.52	6.12	31.96	84.54	32.9
79.64	73.52	159.63	7.96	31.28	92.31	46.06	108.42	100.03	216.82	17.33	25.64	92.27	46.14
133.2	116.52	224.46	9.95	27.73	87.48	51.91	49.36	25.11	123.12	13.43	21.57	50.87	20.4
104.02	91.97	194.84	9.37	30.61	88.41	47.2	130.25	118.94	217.54	13.15	30.77	91.31	54.67
95.19	86.91	157.08	10.41	25.34	91.3	55.33	100.15	79.6	197.82	12.96	30.38	79.48	40.24
70.28	59.28	129.47	9.73	21.89	84.35	45.79	160.95	132.02	296.97	13	26.44	82.02	44.46
92.03	84.48	151.75	10.12	24.07	91.81	55.67	132.48	125.55	212.16	11.35	22.61	94.77	59.18
78.79	64.15	132.32	7.69	23.27	81.42	48.48	61.29	4.52	192.71	11.01	40.36	7.38	2.35
92.98	89.03	151.67	8.18	21.08	95.75	58.7	28.83	13.02	92.11	4.47	44.2	45.17	14.14
95.78	92.15	136.36	8.07	17.68	96.2	67.58	93.36	89.29	168.5	12.23	23.8	95.64	52.99
122.71	109.94	169.12	7.31	33.01	89.59	65	92.37	3.14	198.55	14.29	59.84	3.39	1.58
79.8	72.49	162.17	7.56	24.48	90.85	44.7	54.13	6.06	146.71	6.96	39.44	11.2	4.13
57.32	41.27	128.17	11.61	16.19	72	32.2	15.22	8.17	58.57	4.39	52.27	53.67	13.95
82.33	33.63	130.39	6.43	36.77	40.85	25.79	77.75	68.97	181.15	17.93	23.12	88.71	38.07
136.19	115.84	258.69	13.29	34.39	85.06	44.78	43.44	15.79	147.27	13.05	86.66	36.35	10.72
88.5	66	186.1	11.15	28.12	74.58	35.47	48.72	11.71	138.95	8.05	42.64	24.04	8.43
69.89	62.18	128.32	10.52	25.45	88.97	48.46	38.89	4.76	117.82	11.85	46.62	12.24	4.04
78.55	74.83	177.79	11.17	23.8	95.26	42.09	114.78	95.45	233.38	12.8	22.96	83.16	40.9
137.42	128.68	222.33	9.8	29.92	93.64	57.88	69.15	39.09	173.58	10.14	44.35	56.53	22.52
120.25	109.82	227.24	12.67	25.46	91.33	48.33	101.23	91.76	189.74	14.09	23.8	90.64	48.36
76.07	70.43	155.76	11.27	28.2	92.59	45.22	71.37	60.69	227.11	13.18	26.44	85.04	26.72
64.96	57.55	139.73	14.46	17	88.59	41.19	51.72	37.08	143.98	8.62	42.16	71.69	25.75
90.48	81.99	188.38	10.89	21.32	90.62	43.53	125.95	119.27	208.94	8.29	29.22	94.7	57.08
65.06	12.51	111.42	7.34	38.52	19.22	11.23	75.04	66.66	157.6	9.03	30.6	88.83	42.3
59	51.57	106.43	6.97	21.08	87.41	48.45	109.73	103.72	184.16	9.8	35.49	94.52	56.32
148.01	118.41	272.05	12.14	33.05	80	43.53	94.87	82.18	167.27	9.39	32.64	86.62	49.13
91.19	57.23	201.49	12.57	24.08	62.75	28.4	115.37	100.93	251.67	11.62	26.52	87.48	40.1
103.31	97.35	175.9	8.81	27.51	94.23	55.35	55.96	39.65	129.85	8.33	33.01	70.85	30.54
124.24	107.46	190.63	7.03	40.58	86.49	56.37	99.69	91.36	179.02	8.7	26.05	91.64	51.04
102.11	85.5	170.78	9.28	25.84	83.73	50.06	32.77	12.3	106.42	5.83	80.47	37.53	11.56
60.34	55.55	115.45	9.03	20.4	92.07	48.12	114.6	108.24	199.64	9.68	29.24	94.46	54.22
87.89	74.83	172.3	14.82	16.19	85.15	43.43	34.77	10.29	135.29	7.71	78.14	29.59	7.6
94.21	79.78	215.78	12.09	26.68	84.68	36.97	85.96	77.5	202.29	12.7	19.04	90.16	38.31
108.32	97.16	168.67	11.09	19.27	89.7	57.6	135.15	122.26	250.17	12.36	24.35	90.46	48.87
101.88	94.96	188.44	9.86	30.61	93.21	50.39	163.36	145.15	281.66	11.86	31.31	88.85	51.53
57.69	50.43	133.88	7.95	20.28	87.42	37.67	122.34	111.27	216.14	11.28	27.88	90.95	51.48
73.47	63.32	128.17	7.75	22.44	86.18	49.4	48.32	16.35	132.7	6.09	46.62	33.84	12.32
55.81	43.3	115.27	8.56	23.79	77.58	37.56	106.12	95.45	179.31	10.75	32.01	89.95	53.23
74.9	68.89	150.53	9.89	22.44	91.97	45.77	59.14	18.12	155.45	8.25	50.79	30.63	11.65
65.72	59.06	137.99	11.46	17.1	89.86	42.8	65.88	50.39	134.72	9.17	23.07	76.49	37.4
70.41	54.96	152.33	7.98	32.33	78.06	36.08	134.66	120.58	240.11	11.46	29.58	89.54	50.22
63.62	56.12	131.57	9.61	10.32	88.22	42.66	50.99	34.7	147.37	5.47	44.32	68.05	23.55
96.44	91.81	185.11	11.32	26.44	95.2	49.6	106.1	91.67	210.1	9.98	34.68	86.4	43.63
51.32	47.51	88.93	5.76	23.12	92.58	53.43	122.61	100.56	241.97	14.3	25.49	82.02	41.56
88.73	83.54	166.56	13.58	26.44	94.16	50.16	103.62	91.24	201.21	10.92	35.77	88.06	45.35
74.09	29.15	119.75	9.48	25.05	39.35	24.35	97.32	77.35	201.91	12.21	34.68	79.48	38.31
64.57	14.17	118.45	10.55	17.88	21.95	11.97	51.29	3.17	190.07	30.12	116.24	6.18	1.67
30.6	5.23	74.76	5.9	33.01	17.09	6.99	75.78	61.6	163.48	9.87	34.68	81.28	37.68
38.87	26.04	114.09	8.24	26.67	66.99	22.83	95.35	87.67	189.87	10.39	30.95	91.94	46.17
70.33	57.98	146.94	7.53	29.92	82.44	39.46	53.69	8	175.69	11.44	55.08	14.91	4.56
108.62	101.16	171.88	8.25	32.7	93.13	58.85	63.45	22.53	138.43	10.12	47.31	35.5	16.27
57.33	50.26	129.21	7.48	26.44	87.68	38.9	39.68	9.03	129.33	8.98	93.84	22.76	6.98
103.47	79.97	188.57	11.34	27.87	77.29	42.41	118.05	103.55	251.56	13.31	27.83	87.72	41.16
33.25	11.57	61.66	3.66	38.96	34.79	18.76	47.16	13.12	120.31	9.18	38.96	27.82	10.91
82.67	73.54	143.34	9.91	15.57	88.95	51.3	66.13	44.53	151.64	12.96	27.2	67.33	29.37
134.66	127.18	240.62	17.53	22.01	94.45	52.86	33.68	21.2	100.77	4.75	44.71	62.95	21.04
64.2	49.13	160.1	11.4	20.91	76.53	30.69	36.57	20.3	121.14	5.7	50.21	55.5	16.75
81.81	66.46	163.25	8.26	26.52	81.24	40.71	65.68	10.18	179.68	9.25	49.52	15.5	5.67
77.26	71.86	148.89	9.01	19.72	93.01	48.26	94.29	83.11	195.51	10.1	30.95	88.14	42.51
84.4	74.1	162.09	6.41	37.4	87.8	45.71	44.32	15.69	130.12	6.38	44.02	35.41	12.06
74.38	63.3	136.3	7.63	24.93	85.11	46.44	61.63	19.46	102.9	10.2	31.03	31.58	18.91
83.97	74.1	128.89	8.18	20.18	88.25	57.49	97.36	16.54	185.22	8.95	42.94	16.99	8.93
67.95	59.25	133.8	12.31	22.27	87.2	44.29	105.03	11.36	226.53	10.3	48.88	10.82	5.02
78.97	73.61	156.5	9.77	17	93.22	47.04	67.95	29.55	139.71	8.07	39.42	43.48	21.15
96.7	91.47	162.98	11.88	23.8	94.59	56.13	37.46	22.9	119.48	8.47	46.08	61.13	19.17
84.83	78.19	177.22	12.29	22.96	92.17	44.12	38.95	18.02	124.36	7.57	46.92	46.28	14.49
30.38	13.75	57.52	4.28	44.71	45.26	23.9	130.85	46.11	201.06	10.64	40.36	35.24	22.93
63.31	53.11	106.4	5.42	31.34	83.88	49.92	36.92	18.22	93.06	5.02	41.81	49.36	19.58
150.84	147.25	201.68	9.32	36.72	97.62	73.01	40.58	22.02	144.72	6.29	50.21	54.26	15.21
69.25	65.58	111.76	6.84	21.82	94.7	58.68	145.43	130.22	249.49	12.02	22.01	89.54	52.19
71.71	65.15	128.97	9.71	23.66	90.85	50.52	93	87.61	177.65	13.04	20.87	94.2	49.31
108.83	99.11	190.59	11.4	29.24	91.07	52	50.53	19.55	101.43	10.99	41.27	38.69	19.27
106.12	89.37	195.57	9.3	27.88	84.22	45.7	37.56	12.54	128.99	8.33	40.8	33.38	9.72
79.72	73.15	140.54	8.22	24.93	91.75	52.05	113.64	102.7	214.82	11.32	29.01	90.37	47.81
75.77	72.62	119.9	9.42	15.32	95.85	60.57	140.18	126.56	276.85	15.71	15.64	90.29	45.71
103.03	89.74	173.53	12.12	20.87	87.1	51.71	40.53	16.35	126.86	5.28	55.08	40.35	12.89
59.53	41.96	139.88	7.97	21.64	70.49	30	121.68	113.63	205.94	10.69	33.48	93.39	55.18
23.24	13.53	67.96	4.17	37.83	58.24	19.91	135.1	123.59	263.37	15.71	25.84	91.48	46.93
91.21	80.38	175.74	10.4	32.01	88.12	45.73	98.11	53.3	227.53	12.95	41.14	54.33	23.43
80.22	77.18	150.81	8.68	20.87	96.21	51.18	54.6	3.86	152.7	9	77.23	7.07	2.53
72.13	59.17	189.29	10.7	32.38	82.04	31.26	71.25	9.23	136.99	5.75	33.4	12.95	6.73
55.31	33.74	102.58	12.27	64.6	61	32.89	50.38	31.94	145.85	5.74	48.76	63.4	21.9
78.92	67.53	161.95	10.12	25.05	85.56	41.7	26.09	9.2	86.91	6.08	54.34	35.27	10.59
103.26	94.49	252.34	12.86	22.44	91.51	37.45	96.99	85.86	175.1	8.98	39.15	88.53	49.03
100.18	83.12	182.89	9.42	35.08	82.97	45.45	49.67	17.14	109.8	6.72	29.24	34.51	15.61
32.85	21.84	77.1	5.01	34.79	66.47	28.32	24.38	9.77	106.97	4.03	57.77	40.09	9.14
81.86	75.82	163.03	10.69	21.08	92.62	46.51	137.17	129.54	226.54	13.68	28.07	94.44	57.18
37.55	19.43	83.74	5.06	30.27	51.74	23.2	95.62	78.1	204.6	12.29	39.57	81.67	38.17
62.45	48.16	124.92	8.49	41.75	77.12	38.55	25.59	12.54	102.85	5.18	46.41	49.01	12.19
109.9	104.22	206.85	10.67	21.76	94.83	50.38	46.78	18.02	147.18	8.63	48.28	38.52	12.25
90.34	83.8	143.13	6.97	23.66	92.75	58.55	26.66	13.72	83.83	4.52	42.84	51.45	16.36
27.67	13.79	50.96	6.92	38.01	49.82	27.05	31.37	14.6	109.99	5.86	53.65	46.54	13.28
34.4	20.61	58.55	4.26	19.95	59.9	35.19	28.74	13.67	111.79	9.47	38.08	47.55	12.23
102.63	89.79	171	11.32	27.2	87.49	52.51	52.66	14.63	185.06	10.92	64.65	27.79	7.91
97.69	89.07	150.33	6.6	29.92	91.17	59.25	41.72	28.04	102.49	6.27	36.45	67.2	27.36
70.22	59.61	129.72	8.88	20.63	84.9	45.95	66.71	5.44	201.24	10.26	45.4	8.15	2.7
122.57	108.54	224.18	11.63	25.05	88.56	48.42	35	9.25	137.06	12.48	75.84	26.44	6.75
87.32	82.57	148.71	8.59	23.51	94.56	55.52	112.48	104.54	183.29	11.25	36.45	92.94	57.03
100.18	92.88	183.63	11.28	21.3	92.71	50.58	61.54	44.67	133.27	10.41	35.08	72.58	33.52
57.61	51.17	124.42	14.18	23.66	88.83	41.13	49.07	4.62	128.73	9.53	34	9.42	3.59
86.25	82.08	164.87	10.29	33.01	95.16	49.78	29.39	20.5	91.63	5.85	44.2	69.76	22.38
87.21	79.62	176.2	9.93	21.08	91.31	45.19	103.31	95.99	200.54	11.39	19.04	92.91	47.87
71.15	59.48	149.37	8.66	25.45	83.6	39.82	105.43	99.45	196.41	12.43	22.44	94.33	50.63
80.47	74.77	149.27	15.34	23.78	92.91	50.09	96.13	84.2	179.6	10.63	30.95	87.59	46.88
104.65	99.62	172.62	8.54	25.16	95.19	57.71	61.75	6.91	213.95	9.79	117.38	11.19	3.23
83.96	73.86	162.98	11.77	20.63	87.97	45.32	50.57	14.57	126.38	7.36	36.72	28.81	11.53
90.91	82.7	179.02	7.9	29.58	90.98	46.2	128.67	118.15	226.55	17.47	21.76	91.82	52.15
62.1	48.28	128.6	9.68	19.72	77.74	37.54	33.58	16.75	99.53	5.92	45.23	49.89	16.83
58.54	47.78	120.8	9.45	17	81.63	39.56	37.45	2.53	113.62	8.31	55.71	6.74	2.22
98.01	92.65	180.62	7.6	33.32	94.54	51.3	50.07	37.4	107.97	7.61	34	74.7	34.64
94.49	86.4	149.64	7.92	23.64	91.43	57.74	28.78	11.18	120.98	5.48	57.09	38.86	9.24
152.46	142.69	216.6	7.93	40.58	93.59	65.88	62.86	56.41	121.89	7.06	31.64	89.74	46.28
98.93	83.67	175.26	12.32	28.89	84.57	47.74	112.36	84.91	226.78	13.94	35.08	75.56	37.44
80.92	74.6	155.46	8.13	28.16	92.19	47.98	80.22	62.53	157.91	11.21	27.2	77.95	39.6
65.5	46.03	139.18	15.07	20.4	70.27	33.07	134	123.6	240.09	14.85	21.76	92.24	51.48
109.24	44.75	182.86	16.63	14.28	40.97	24.47	87.24	80.55	164.78	9.45	22.01	92.32	48.88
88.5	77.44	166.67	10.28	22.8	87.5	46.46	92.1	78	212.13	12.41	34.09	84.69	36.77
86.61	66.75	202.45	19.68	31.96	77.07	32.97	39.89	14.99	108.34	5.92	44.02	37.59	13.84
65.29	57.38	115.65	9.24	24.17	87.88	49.61	57.88	6.3	145.89	7.7	42.84	10.88	4.32
57.34	53.97	110.28	8.59	19.72	94.11	48.94	32.16	13.81	125.85	7.69	52.36	42.94	10.97
56.82	34.85	163.92	27.43	39.89	61.34	21.26	71.18	61.09	128.14	8.22	29.58	85.83	47.67
45.89	32.65	120.53	5.99	33.4	71.16	27.09	86.54	82.37	152.15	7.34	24.48	95.18	54.14
31.02	16.8	72.96	5.51	21.57	54.17	23.03	56.05	26.68	156.82	7.28	39.2	47.59	17.01
75.66	36.26	191.36	9.55	36.2	47.93	18.95	46.95	23.59	107.72	6.78	23.12	50.23	21.9
95.68	87.54	188.52	10	25.74	91.49	46.43	26.55	16.39	83.7	6.54	39.89	61.71	19.58
32.11	8.98	71.99	11	26.52	27.96	12.47	153.68	140.96	262.59	11.23	24.07	91.72	53.68
65.16	60.29	136.74	9.15	20.4	92.53	44.09	48.66	12.91	155.17	8.77	59.84	26.52	8.32
79.22	66.06	206.91	12.17	25.74	83.4	31.93	112.13	104.06	218.97	11.47	23.38	92.8	47.52
81.93	74.31	149.77	10.37	19.72	90.69	49.61	134.84	129.9	251.28	13.26	19.95	96.34	51.7
104.6	91.79	189.04	9.03	33.01	87.75	48.56	107.02	99.79	190.85	12.74	33.09	93.25	52.29
102.28	87.14	225.35	10.86	33.4	85.2	38.67	112.95	106.68	194.47	11.87	27.51	94.45	54.86
37.72	29.85	72.34	3.97	24.07	79.14	41.26	32	24.93	114.32	6.28	38.96	77.9	21.8
55.18	14.92	93.72	7.09	39.12	27.04	15.92	44.54	29.5	121.69	6.76	38.27	66.22	24.24
39.47	14.92	117.91	6.86	61.2	37.79	12.65	89.08	83.44	189.11	14.6	16.32	93.66	44.12
108.17	98.61	210.06	11.35	24.35	91.16	46.94	101.22	94.82	179.83	14.29	29.24	93.68	52.73
74.75	62.45	164.54	9.4	29.58	83.55	37.96	47.78	23.71	118.24	6.79	30.6	49.62	20.05
95.41	86.94	172.67	9.26	26.52	91.12	50.35	87.49	15.02	173.28	12.26	33.7	17.17	8.67
81.98	78.1	135.82	7.56	22.01	95.27	57.5	91.3	54.29	199.03	13.09	42.16	59.46	27.28
86.16	78.5	154.49	7.99	31.64	91.12	50.81	59.44	16.35	146.75	8.24	51.49	27.51	11.14
77.7	68.79	139.71	7.64	20.91	88.53	49.24	82.44	68.04	191.74	7.66	36.45	82.53	35.49
109.46	102.53	193.89	9.3	27.14	93.67	52.88	109	63.01	247.14	18.73	16.58	57.8	25.49
78.29	74	161.15	10.02	23.12	94.52	45.92	52.2	29.35	137	9.05	26.52	56.23	21.42
88.88	81.44	165.36	8.34	24.07	91.62	49.25	91.88	81.43	189.41	9.4	32.77	88.63	42.99
111.59	71.8	144.88	11.69	21.5	64.34	49.56	67.59	53.84	162.64	11.79	29.57	79.66	33.1
107.72	94.63	201.41	14.39	21.12	87.85	46.98	108.81	102.82	194.22	10.77	21.76	94.49	52.94
89.93	85.45	142.8	6.77	24.48	95.02	59.84	37.89	15.5	136.58	8.51	70.04	40.92	11.35
103.62	95.19	174.5	8.58	23.8	91.87	54.55	57.64	38.8	160.97	8.83	34.68	67.31	24.1
90.89	63.27	180.04	9.42	27.51	69.61	35.14	28.31	15.83	99.88	5.51	46.77	55.92	15.85
111.75	95.88	189.77	12.19	17.55	85.8	50.52	79.69	4.99	205.72	11.35	51.58	6.26	2.42
77.02	70.12	142.37	9.78	21.91	91.04	49.25	29.99	12.88	157.11	9.58	66.88	42.94	8.2
110.35	104.02	160.31	7.33	27.14	94.26	64.89	63.21	29.76	142.6	9.19	39.89	47.07	20.87
57.55	53.52	113.83	9.45	20.18	93	47.02	118.09	112.57	212.52	12.46	20.63	95.32	52.97
47.36	32.47	99.92	9.58	21.32	68.57	32.5	92.43	81.76	178.92	14.71	21.21	88.46	45.7
85.62	77.36	144.51	8.98	21.32	90.36	53.53	124.2	117.28	212.07	10.59	26.74	94.43	55.3
120	112.86	194.2	9.04	25.05	94.05	58.12	54.94	3.63	131.3	7.57	43.45	6.61	2.77
83.3	72.12	179.17	13.9	22.44	86.58	40.25	88.56	24.16	216.83	14.18	39.89	27.28	11.14
96.31	88.34	160.78	7.63	26.05	91.73	54.95	64.43	14.15	163.6	9.27	38.08	21.96	8.65
57.04	33.7	109.76	10.02	16.25	59.09	30.7	106.68	93.34	216.78	20.37	25.46	87.5	43.06
79.99	71.17	154.2	8.82	25.16	88.97	46.15	63.36	8.03	166.16	11.17	81.41	12.67	4.83
57.9	39.19	132.98	19.72	40.36	67.68	29.47	46.21	12.66	125.94	9.4	53.08	27.4	10.06
54.02	45.93	95.88	5.74	24.48	85.04	47.91	107.09	23.43	204.68	11.18	34.79	21.88	11.45
68.38	60.66	128.22	8.9	23.12	88.72	47.31	47.2	22.95	130.14	6.92	38.08	48.62	17.63
54.75	17.08	94.05	7	21.32	31.21	18.17	51.61	28.47	164.98	7.48	45.88	55.17	17.26
70.66	35.6	209.46	13.19	31.64	50.38	17	39.73	16.8	113.31	8.35	48.71	42.28	14.82
78.36	62.32	176.93	10.84	20.4	79.53	35.22	156.77	18.39	229.12	12.83	33.32	11.73	8.03
86.1	80.46	163.88	11.47	19.43	93.45	49.1	114.65	100.54	226.07	13.75	31.28	87.69	44.47
113.04	88.3	234.19	13.76	21.57	78.12	37.7	150.08	141.67	281.39	13.73	19.95	94.39	50.35
80.88	71.44	156.22	7.53	30.95	88.32	45.73	47.11	7.72	150.43	8.77	44.02	16.39	5.13
20.06	12.69	51.93	5.09	36.45	63.27	24.44	109.65	105.33	182.78	9.24	33.01	96.06	57.63
92.19	59.9	211.81	12.64	44.53	64.97	28.28	82.62	47.85	185.8	13.76	32.72	57.92	25.76
67.62	48.96	147.14	9.65	25.16	72.4	33.27	47.74	16.27	116.65	8.68	54.34	34.08	13.95
124.2	119.28	195.39	11.16	32.64	96.04	61.05	94.26	86.29	170.64	10.82	34.39	91.55	50.57
109.52	98.29	183.86	13.87	26.44	89.74	53.46	130.7	19.91	280.77	13.77	33.09	15.23	7.09
82.95	70.53	152.26	11.2	17.34	85.02	46.32	64.68	0.61	160.02	9.35	47.02	0.94	0.38
56.77	46.98	123.15	6.28	32.7	82.74	38.15	117.98	94.96	204.18	9.61	33.01	80.49	46.51
50.96	33.25	92.5	5.59	29.21	65.24	35.94	57.48	1.87	140.22	13.04	37.83	3.26	1.34
73.05	65.56	128.72	7.17	25.84	89.74	50.93	60.56	35.68	142.92	7.36	39.66	58.92	24.97
105.64	95.31	187.83	8.73	24.48	90.22	50.74	96.69	1.97	226.5	9.45	36.45	2.03	0.87
41.02	19.26	90.67	5.58	49.64	46.95	21.24	111.95	98.99	209.8	11.33	34.09	88.42	47.18
91.39	82.34	177.21	11.75	22.11	90.1	46.47	135.9	129.47	229.56	11.58	24.64	95.27	56.4
114.15	85.54	247.51	16.11	29.58	74.94	34.56	29.7	17.71	98.8	5.49	60.52	59.64	17.93
39.86	26.39	102.27	8.4	17	66.21	25.81	72.9	12.48	158.24	9.68	36.61	17.12	7.88
127.59	116.5	232.68	12.78	24.07	91.31	50.07	47.1	13.91	115.31	6.21	35.29	29.53	12.06
56.63	48.04	107.88	7.91	23.12	84.82	44.53	73.71	63.27	175.63	13.67	25.84	85.83	36.02
80.55	68.16	137.64	10.1	23.23	84.63	49.52	51.09	15.09	186.41	17.7	65.96	29.54	8.1
78.13	73.11	148.27	7.94	27.46	93.58	49.31	52.38	14.68	132.44	10.05	31.96	28.02	11.08
42.02	21.56	72.45	6.98	24.48	51.31	29.76	88.33	33.77	198.7	13.86	26.75	38.24	17
73.58	68.35	155.81	12.08	16.32	92.9	43.87	50.28	5.12	149.53	9.56	45.92	10.19	3.43
56.63	41.94	120.07	8.53	14.77	74.06	34.93	94.96	80.48	184.59	11.53	31.34	84.75	43.6
75.59	64.03	131.93	7.01	25.45	84.71	48.53	101.33	89.53	173.31	9.57	29.92	88.36	51.66
88.91	83.81	148.98	10.29	15.82	94.27	56.26	117.98	9.19	202.57	12.94	40.39	7.79	4.54
58.16	52.37	120.6	9.68	30.95	90.04	43.42	40.91	12.24	159.68	11.24	69.98	29.93	7.67
45.38	31.8	103.45	7.84	19.04	70.08	30.74	80.07	58.56	185.62	11.99	34.09	73.14	31.55
74.25	59.04	137.14	10.69	16.32	79.52	43.05	67.09	28.03	133.14	7.37	37.4	41.78	21.05
87.76	78.23	188.94	11.49	19.72	89.14	41.41	51	19.64	168.02	8.24	45.05	38.5	11.69
102.78	77.56	208.18	13.32	26.44	75.46	37.26	41.41	20.76	111	6.93	31.31	50.14	18.7
63.14	54.83	74.3	7.51	20.87	86.83	73.8	29.9	20.47	85.04	3.7	41.75	68.45	24.07
35.51	14.2	90.04	5.91	47.73	39.98	15.77	69.58	6.84	181.28	12.27	45.56	9.84	3.77
52.08	46.27	111.4	10.58	23.12	88.84	41.53	44.7	20.75	113.65	7	37.4	46.41	18.26
[truncated: 6,336 more rows]
