# Supplementary material for: RAC1 controls progressive movement and competitiveness of mammalian spermatozoa
Source: PLoS Genet. 2021 Feb 4;17(2):e1009308. doi: 10.1371/journal.pgen.1009308 (PMC7861394; doi:10.1371/journal.pgen.1009308)
Supplement: S5 Dataset — (XLSX) [file pgen.1009308.s025.xlsx]

## Sheet: 30 min incubation
VAP-Ct	VSL-Ct	VCL-Ct	ALH-Ct	BCF-Ct	STR-Ct	LIN-Ct	VAP-NSC5	VSL-NSC5	VCL-NSC5	ALH-NSC5	BCF-NSC5	STR-NSC5	LIN-NSC5	VAP-NSC25	VSL-NSC25	VCL-NSC25	ALH-NSC25	BCF-NSC25	STR-NSC25	LIN-NSC25	VAP-NSC50	VSL-NSC50	VCL-NSC50	ALH-NSC50	BCF-NSC50	STR-NSC50	LIN-NSC50
77.65	70.32	205.95	12.75	12.92	90.55	34.14	71.77	46.04	211.76	9.44	38.52	64.15	21.74	107.23	101.99	198.74	15.2	38.96	95.11	51.32	65.68	62.25	130.9	6.61	45.92	94.78	47.55
62.57	50.89	144.81	8.84	39.89	81.34	35.14	162.62	155.78	334.91	18.15	15.64	95.8	46.52	86.07	74.71	218.45	13.24	19.26	86.8	34.2	17.74	10.72	61.33	4.69	44.2	60.41	17.47
40.88	29.49	100.21	7.09	45.06	72.15	29.43	36.33	26.05	104.32	5.65	32.01	71.72	24.97	55.02	38.55	118.56	8.25	22.96	70.07	32.52	34.55	29.43	81.19	3.53	58.41	85.17	36.25
87.49	13.05	137.25	12.6	35.08	14.91	9.51	46.99	37.4	130.79	18.09	34.79	79.58	28.59	87.29	73.1	179	9.43	34.39	83.74	40.84	52.51	40.6	70.49	4.09	13.6	77.32	57.6
35.94	26.87	135.95	5.47	46.77	74.76	19.77	57.79	27.76	123.71	7.49	42.44	48.04	22.44	53.98	45.62	143.92	10.68	23.8	84.51	31.7	123.19	67.95	234.17	9.89	36.37	55.16	29.02
85.38	68.41	175.72	10.01	25.74	80.13	38.93	57.39	53.29	122.71	5.86	42.64	92.86	43.43	101.84	96.5	171.17	7.84	39.2	94.75	56.38	71.34	63.74	140.54	6.15	43.33	89.35	45.35
54.72	44.32	166.43	8.35	40.58	81	26.63	40.64	18.75	171.7	10.38	44.2	46.12	10.92	50.26	35.53	188.65	8.01	113.98	70.69	18.84	82.21	73.05	171.06	10.7	19.26	88.86	42.7
44.72	19.86	116.88	5.05	37.83	44.42	16.99	151.51	147.77	196.69	8.53	27.46	97.53	75.13	108.26	101.33	221.79	10.79	43.52	93.59	45.69	126.9	106.93	235.99	13.47	19.04	84.26	45.31
37.06	18.53	118.96	8.99	69.1	50	15.58	71.77	63.85	153.96	8.2	22.94	88.96	41.47	191.91	186.17	267.75	13.59	29.24	97.01	69.53	123.4	32.01	423.58	28.73	77.05	25.94	7.56
77.8	53.34	177.19	8.27	26.82	68.57	30.1	48.97	22.13	123.48	8.41	47.87	45.2	17.92	30.94	19.89	60.98	5.54	26.49	64.27	32.61	27.26	12.4	63.49	4.72	36.96	45.48	19.53
70.72	34.57	129.72	6.82	36.13	48.88	26.65	70.94	64.51	149.19	13.68	21.32	90.93	43.24	59.49	53.83	149.47	10.66	26.67	90.48	36.01	47.4	40.89	99.82	5.76	42.84	86.27	40.97
59.09	21.32	150.75	10.12	46.14	36.08	14.14	114.96	95.97	229.43	8.94	42.84	83.48	41.83	33.74	18.03	109.95	6.48	57.75	53.43	16.39	91.52	79.03	207.56	10.37	37.4	86.35	38.07
95.24	84	172.03	8.87	35.08	88.2	48.83	56.25	36.69	171.72	9.95	27.51	65.24	21.37	39.06	17.2	107.51	6.85	60.54	44.04	16	35.08	29.4	89.77	5.38	48.96	83.83	32.76
48.12	7.52	94.31	8.7	37.76	15.62	7.97	37.86	18.4	111.2	5.44	41.96	48.6	16.55	78.2	64.34	155.31	7.58	44.2	82.28	41.43	68	62.01	129.03	4.27	48.83	91.19	48.06
150.41	149.13	200.09	7.74	35.08	99.15	74.53	42.24	36.2	103.45	6.22	35.36	85.7	34.99	89.23	83.79	196.11	8.15	49.74	93.9	42.72	53.83	45.75	112.52	6.24	43.14	84.99	40.66
116.88	84.22	230.53	8.37	48.15	72.06	36.53	97.75	94.08	185.36	11.85	27.46	96.24	50.75	56.95	9.44	103.86	8.39	45.05	16.57	9.09	53.39	41.08	169.96	8.66	26.14	76.94	24.17
69.36	44.65	151.26	10.04	14.28	64.38	29.52	95.04	80.34	209.53	12.11	21.32	84.54	38.35	25.24	23.58	46.51	2.88	19.58	93.43	50.7	46.65	45.27	52.3	2.79	25.16	97.03	86.56
87.94	81.73	168.18	8.62	39.66	92.94	48.59	59.28	38.29	135.57	11.05	17	64.59	28.24	105.68	99.21	225.33	12.73	25.84	93.88	44.03	85.46	76.73	130.38	5.86	34.09	89.78	58.85
58.33	47.15	133.51	8.95	24.48	80.85	35.32	18.59	4.24	56.23	12.43	59.84	22.8	7.54	60.71	39.21	155.82	8.07	37.22	64.58	25.16	94.78	25.04	176.74	15	19.72	26.41	14.17
49.79	27	138.22	6.86	35.08	54.24	19.54	60.1	25.33	121.78	8.47	33.16	42.15	20.8	77.26	67.03	218.65	8.55	46.24	86.76	30.66	42.14	33.19	98.81	5.1	31.64	78.78	33.59
41.2	31.41	123.02	7.25	40.58	76.25	25.53	63.17	35.98	150.6	14.27	68.39	56.95	23.89	44.25	28.72	115.1	7.11	45.56	64.92	24.96	44.84	32.08	125.04	5.56	41.75	71.54	25.65
35.75	2.85	89.1	18.63	65.96	7.96	3.19	89.47	83.7	188.71	15.67	17	93.54	44.35	106.79	104.26	198.16	6.83	47.46	97.63	52.62	48.4	32.49	145.99	16.12	46.43	67.12	22.25
59.66	30.1	145.49	6.53	46.77	50.45	20.69	111.52	30.07	177.34	14.33	20.4	26.96	16.95	115.02	108.59	200.27	10.38	20.63	94.41	54.22	49.28	44.12	103.34	4.65	51.59	89.53	42.69
61.7	30.75	132	16.4	21.08	49.84	23.3	37.41	24.84	141.22	7.56	58.46	66.38	17.59	41.41	25.87	104.81	6.39	35.08	62.47	24.68	26.25	9.33	78.02	4.52	55.76	35.54	11.96
98.11	87.57	169.98	10.48	40.58	89.26	51.52	33.18	16.52	132.65	5.58	57.8	49.78	12.45	17.93	14.33	35.26	2.82	24.44	79.91	40.63	45.55	37.29	91.78	6.03	24.76	81.88	40.63
81.67	78.2	166.96	13.02	15.13	95.75	46.84	89.9	76.17	186.2	9.27	26.14	84.73	40.91	83.42	77.82	145	7.05	41.55	93.29	53.67	41.74	12.87	96.48	13.4	81.29	30.82	13.34
30.69	10.21	98.59	5.68	42.94	33.28	10.36	124.97	35.91	215.68	15.93	26.52	28.74	16.65	73.15	67.34	145.35	12.47	12.92	92.06	46.33	39.28	34.83	100.15	3.95	49.52	88.67	34.78
100.43	91.36	184.29	9.15	29.92	90.96	49.57	148.24	144.59	218.72	8.3	34.79	97.54	66.11	89.13	81.2	191.53	11.46	26.14	91.09	42.39	83.1	74.96	171.68	6.01	51	90.2	43.66
140.08	135.9	215.08	9.64	36.88	97.02	63.19	40.07	23.03	137.56	9.34	39.27	57.47	16.74	101.86	98.85	147.53	5.27	41.75	97.04	67	20.47	17.37	45.95	2.82	28.56	84.88	37.81
40.02	22.53	148.37	11.94	44.88	56.28	15.18	66.04	58.6	134.11	8.39	36.72	88.72	43.69	110.62	100.55	250.31	14.14	18.57	90.9	40.17	63.53	57.27	88.3	8.23	16.99	90.15	64.87
75.37	16.69	160	8.52	29.56	22.14	10.43	80.94	75.08	140.61	8.15	40.83	92.76	53.39	89.27	82.23	156.77	4.55	45.39	92.12	52.46	93.93	89.51	182.13	10.46	39.15	95.29	49.14
70.93	62.57	136.04	7.79	31.96	88.2	45.99	73.71	37.48	157.28	12.05	33.4	50.85	23.83	80.94	58.19	189.34	10.28	47.65	71.89	30.73	39.07	26.68	107.75	5.55	39.44	68.3	24.76
40.23	20.22	151.46	6.84	48.15	50.26	13.35	61.9	53.77	125.54	7.03	31.96	86.87	42.83	84.73	81.48	150.77	8.7	38.52	96.17	54.05	56.85	51.72	126.26	6.51	40.58	90.97	40.96
61.84	32.05	162.28	8.91	35.49	51.82	19.75	44.2	27.74	129.32	9.97	36.61	62.75	21.45	85.14	77.39	182.58	7.21	52.58	90.9	42.39	63.73	49.98	116.76	5.49	42.05	78.42	42.81
69.06	63.62	140.59	11.97	14.42	92.12	45.25	35.65	22.59	135.87	10.66	53.58	63.35	16.62	70.05	52.77	176.04	11.76	26.52	75.33	29.97	84.33	77.26	153.13	6.29	39.35	91.61	50.45
81.22	68.18	193.65	12.44	29.22	83.94	35.21	71.26	53.2	160.78	12.49	34.39	74.65	33.09	81.18	47.4	208.89	11.23	40.58	58.38	22.69	53.13	48.27	106.76	5.86	46.24	90.85	45.21
45.53	28.33	141.99	7.99	50.21	62.23	19.95	54.44	46.26	121.69	6.34	43.14	84.97	38.01	32.25	11	78.44	5.8	50.01	34.11	14.02	13.85	9.32	45	3.58	22.01	67.27	20.7
89.27	77	214.48	15.66	21.08	86.26	35.9	122.48	99.05	259.78	10.86	46.08	80.87	38.13	25.19	7.96	59.73	4.33	37.11	31.61	13.33	44.5	34.03	95.98	4.07	41.96	76.47	35.46
41.69	22.73	119.65	6.36	38.72	54.52	19	51.64	17.88	118.06	5.72	40.83	34.63	15.15	28.91	21.25	94.17	6.43	47.87	73.5	22.57	27.79	12.42	118.82	18.56	54.97	44.7	10.46
46.23	26.22	123.05	7.07	32.33	56.72	21.31	84.89	76.77	171.06	10.65	29.92	90.44	44.88	85.53	70.96	211.83	15.68	43.52	82.96	33.5	122.01	120.56	180.85	8.11	39.32	98.81	66.66
84.25	74.81	163.1	10.19	25.84	88.79	45.87	82.02	34.73	164.76	12.9	25.23	42.34	21.08	32.34	22.67	92.31	6.72	44.2	70.11	24.56	42.91	39.43	86.95	4.41	33.88	91.9	45.35
60.64	47.26	148.83	7.4	45.92	77.93	31.75	33.01	11.51	73.89	4.86	40.36	34.86	15.57	106.53	96.95	167.35	9.41	22.53	91.01	57.93	30.85	26.09	53.19	4.39	34.68	84.57	49.06
59.2	34.31	173.65	11.69	34.68	57.95	19.76	65.53	56.35	128.71	11.91	16.32	86	43.79	106.79	97.84	150.07	7.74	39.44	91.62	65.2	48.86	29.22	102.48	5.75	38.08	59.8	28.51
36.2	23.53	123.5	6.3	47.46	65	19.05	87.13	80.95	182.37	15.9	31.96	92.91	44.39	138.11	109.65	233.45	9.61	28.81	79.39	46.97	90.39	85.38	157.79	8.32	19.72	94.45	54.11
29.27	23.28	97.89	4.99	42.84	79.54	23.78	86.67	77.12	164.71	9.1	35.49	88.98	46.82	25.18	15.79	99.09	4.41	46.77	62.69	15.93	86.57	81.25	150.31	6.85	41.27	93.86	54.06
41.78	27.94	129.92	8.39	36.61	66.89	21.51	50.06	42.85	92.67	7.77	25.16	85.6	46.24	128.53	121.91	206.41	9.27	34.09	94.85	59.06	26.26	15.19	66.57	3.96	36.88	57.83	22.81
44.69	23.28	104.83	7.46	46.08	52.08	22.2	63.76	39.43	136.67	15.35	21.82	61.84	28.85	34.71	17.09	65.38	4.56	44.02	49.24	26.14	51.82	49.33	82.46	5.93	15.64	95.2	59.83
59.2	28.02	227.46	12.54	46.08	47.32	12.32	40.24	23.8	114.09	5.64	42.64	59.15	20.86	54.94	26.86	230.78	14.43	41.27	48.9	11.64	39.26	14.05	83.27	8.06	47.87	35.79	16.87
90.05	78.74	201.83	14.48	27.2	87.45	39.02	90.95	33.09	169.27	8.85	35.2	36.38	19.55	74.99	71.01	133.9	8.97	27.88	94.69	53.03	55.87	48.3	101.48	5.82	42.16	86.45	47.6
72.29	51.34	160.05	9.61	37.14	71.02	32.08	72.96	64.93	162.9	9.83	41.54	89	39.86	80.53	69.6	182.34	8.21	50.21	86.43	38.17	121.41	116.31	180.91	8.51	33.7	95.8	64.29
113.54	107.15	230.03	9.26	48.83	94.37	46.58	172.03	167.91	240.88	8.93	41.77	97.6	69.7	37.38	32.52	100.59	5.7	42.64	87	32.33	77.84	72.79	136.92	5.72	42.84	93.51	53.16
54.08	30.1	126.08	10.01	34.79	55.67	23.88	60.49	40.5	182.84	7.8	46.08	66.96	22.15	62.31	53.86	113.59	4.93	38.21	86.45	47.42	46.96	34.98	177.26	17.15	36.57	74.48	19.73
55.83	34.97	141.38	17.97	14.96	62.64	24.74	72.98	64.3	154.18	7.5	39.2	88.11	41.71	54.93	45.95	115.12	7.13	16.51	83.64	39.91	41.42	31.13	93.69	6.87	31.96	75.15	33.22
91.71	65.78	189.19	11.31	32.64	71.73	34.77	54.32	40	127.66	7.34	32.91	73.65	31.34	70.89	14.66	147.11	16.25	28.01	20.68	9.97	35.7	20.93	111.33	6.51	51.39	58.63	18.8
81.13	68.13	179.53	11.8	19.72	83.98	37.95	86.47	71.43	157.89	7.65	24.72	82.6	45.24	38.59	26.73	128.74	8.13	46.08	69.26	20.76	90.93	88.14	137.61	11.04	15.13	96.93	64.05
115.24	64.5	208.75	12.5	35.08	55.97	30.9	89.71	70.92	209.39	15.06	27.14	79.05	33.87	26.56	15.54	77.48	4.18	39.18	58.5	20.06	91.99	78.71	162.45	5.28	46.08	85.56	48.45
51.28	30.76	121.08	12.24	28.2	59.97	25.4	21.08	15.46	81.4	4.02	59.16	73.34	18.99	82.09	26.9	185.96	8	48.15	32.77	14.47	96.64	92.41	154.14	9.19	34.39	95.62	59.95
54.95	31.96	124.78	11.37	25.86	58.16	25.61	94.12	87.12	183.37	10.24	26.71	92.57	47.51	59.02	48.93	107.97	7.4	25.84	82.9	45.32	55.47	24.91	111.15	4.02	53.65	44.91	22.41
57.24	16.97	141.47	7.43	76.35	29.64	11.99	140.63	137.75	212.8	10.42	40.69	97.96	64.73	68.87	53.19	132.45	9.75	32.7	77.23	40.16	28.92	11.74	118.25	6.38	44.71	40.6	9.93
98.55	50.51	190.07	13.88	33.4	51.26	26.58	113.22	110.01	183.57	7.95	34.19	97.16	59.93	14.39	10.39	32.57	2.4	45.56	72.22	31.91	63.97	58.02	145.77	7.41	49.64	90.71	39.8
28.76	14.56	89.29	8.76	53.58	50.62	16.31	77.99	36.45	191.97	14.1	27.83	46.74	18.99	35.3	25.05	111.8	10.73	46.2	70.96	22.4	47.94	32.67	139.65	5.97	47.46	68.15	23.39
139.69	23.85	196.13	10.86	48.28	17.07	12.16	40.31	31.51	141.46	8.79	49.52	78.16	22.27	74.4	35.5	144.88	24.27	27.73	47.72	24.5	35.39	25.18	95.8	7.48	32.84	71.16	26.29
36.42	27.49	85.51	5.41	25.64	75.47	32.14	55.52	33.2	134.37	7.26	48.44	59.8	24.71	56.67	40.45	141.21	10.15	44.88	71.38	28.65	65.05	60.05	128.5	7.11	49.64	92.32	46.73
39.72	24.24	123.64	7.07	36.04	61.02	19.6	125.14	121.99	166.59	8.03	34.68	97.48	73.23	63.48	42.93	146.6	7.62	33.32	67.64	29.29	50.31	42.03	96.95	6.16	41.48	83.54	43.35
51.5	11.12	109.97	7.62	34	21.59	10.11	80.99	76.3	132.28	6.41	43.33	94.2	57.68	48.09	35.73	127.85	6.46	59.84	74.31	27.95	46.26	27.58	114.85	10.96	11.56	59.62	24.01
44.75	40.14	80.99	6.4	21.58	89.7	49.56	36.02	5.45	63.43	5.97	35.49	15.12	8.59	90.08	84	171.36	10.35	29.43	93.25	49.02	26.92	18.37	56.09	4.8	29.21	68.22	32.74
110.88	22.13	230.67	9.98	34.49	19.96	9.59	75.61	67.32	148	11.71	15.64	89.04	45.49	87.75	68.36	186.45	15.4	25.84	77.91	36.67	51.28	17	112.27	11.83	39.89	33.15	15.14
26.7	8.84	92.63	5.85	50.9	33.1	9.54	63.34	38.12	116.59	14.54	23.64	60.19	32.7	88.26	82.66	164.13	9.29	38.47	93.65	50.36	52.42	43.4	153.69	6.78	44.71	82.79	28.24
24.68	16.21	85.15	4.37	37.4	65.69	19.04	98.34	63.96	179.05	13.25	21.08	65.04	35.73	14.66	11.82	33.51	2.15	38.93	80.66	35.27	24.45	15.09	83.1	6.08	54.34	61.72	18.16
66.98	40.64	163.26	12.73	31.31	60.67	24.89	76.46	70.72	144.08	6.95	37.57	92.5	49.09	75.42	70.08	115.03	5.75	34.79	92.92	60.92	114.19	91.25	175.03	7.94	30.62	79.91	52.13
25.82	17.93	77.8	3.97	47.17	69.44	23.04	27.26	13.23	144.52	7.49	53.04	48.52	9.15	41.03	23.41	104.55	7.96	46.08	57.06	22.39	127.58	121.52	187.73	9.55	34.79	95.24	64.73
56.88	40.09	162.34	9.45	46.08	70.47	24.69	36.02	20.25	112.26	11.44	38.42	56.22	18.04	76.29	67.44	160.93	14.06	13.76	88.4	41.9	64.62	59.15	141.45	8.2	40.58	91.53	41.82
42.28	27.64	113.28	7.27	44.02	65.38	24.4	87.64	13.33	142.29	9.73	26.82	15.21	9.37	107.22	43.34	160.05	7.81	30.26	40.42	27.08	35.11	20.92	120.16	6.56	34.68	59.6	17.41
68.73	41.44	147.43	9.47	30.95	60.29	28.11	103.63	94.59	208.92	11.08	42.64	91.28	45.28	26.94	22.5	88.46	3.57	48.28	83.55	25.44	61.13	52.28	123.8	5.42	39.66	85.51	42.23
96.44	86.47	217.14	10.6	28.53	89.66	39.82	72.13	61.96	154.73	14.8	22.01	85.9	40.04	72.62	61.52	162.4	12.89	24.48	84.71	37.88	66.21	59.24	122.24	7.53	25.84	89.48	48.46
79	24.44	124.42	8.95	21.12	30.94	19.64	28.6	13.35	80.04	4.59	34.68	46.69	16.68	175.55	162.21	214.5	9.6	37.83	92.4	75.62	49.85	33.82	153.63	9.37	24.51	67.84	22.01
75.89	46.8	158.24	12.63	27.88	61.67	29.58	32.79	16.64	123.53	6.74	46.92	50.75	13.47	57.15	36.8	130.08	7.93	44.88	64.39	28.29	62.52	53.26	150.44	7.24	45.56	85.18	35.4
29.94	11.8	92.38	5.03	55.02	39.41	12.77	55.2	40.71	128.15	7.22	35.36	73.75	31.77	49.87	32.17	123.12	9.22	32.77	64.5	26.13	90.86	77.33	163.56	12.7	14.96	85.11	47.28
85.96	66.71	212.05	10.41	55.08	77.61	31.46	86.91	81.23	152.31	9.28	24.07	93.46	53.33	116.45	102.42	183.71	5.24	46.24	87.95	55.75	71.64	60.72	127.25	6.79	32.33	84.76	47.72
95.51	6.72	164.42	9.78	46.92	7.04	4.09	70.94	33.29	120.86	10.03	22.44	46.92	27.55	107.64	106.21	157.84	7.11	45.81	98.68	67.29	77.13	7.19	192.49	8.25	41.48	9.32	3.74
33.19	14.92	139.68	10.05	69.58	44.94	10.68	38.45	30.15	119.85	7.61	47.46	78.42	25.16	103.62	95.48	220.5	12.8	36.07	92.14	43.3	32.32	16.75	109.63	8.37	39.2	51.82	15.27
56.6	37.87	154.32	9.9	36.88	66.92	24.54	38.09	29.68	103.17	6.32	35.36	77.92	28.76	93.02	88.01	155.15	7.62	41.96	94.62	56.73	79.81	72.92	133.07	6.6	37.57	91.37	54.8
53.19	14.87	108.53	7.74	38.76	27.95	13.7	40.55	24.32	119.7	6.48	35.08	59.99	20.32	94.64	91.53	165.49	6.04	48.71	96.71	55.31	28.6	13.46	82.62	6.69	38.52	47.08	16.29
53.96	13.23	185.17	11.6	91.12	24.51	7.14	24.84	14.78	81.67	5.99	46.92	59.49	18.1	30.33	23.8	59.14	3.76	32.7	78.44	40.24	65.03	45.32	120.75	9.95	30.62	69.69	37.53
64.91	54.37	162.95	6.96	38.39	83.76	33.37	52.32	45.2	155.58	7.4	41.27	86.39	29.05	77.37	69.35	218.97	7.11	47.31	89.63	31.67	62.66	56.25	126.61	7.12	36.72	89.77	44.43
43.95	27.54	139.5	8.05	49.15	62.66	19.74	100.75	29.78	175.97	12.4	13.68	29.55	16.92	52.8	45.98	104.24	7.35	42.64	87.09	44.11	33.63	20.28	74.84	5.29	38.97	60.29	27.1
38.37	17.45	116.5	13.58	23.8	45.49	14.98	42.08	18.26	78.05	8.41	22.44	43.39	23.39	93.87	53.81	172.41	14.47	21.08	57.32	31.21	73.93	64.75	162.74	11.86	19.72	87.59	39.79
74.83	50.77	167.57	13.69	41.09	67.85	30.3	46.24	12.21	95.28	7.28	40.12	26.41	12.81	91.39	83.39	176.79	8.37	40.12	91.25	47.17	55.93	43.09	107.3	8.86	27.2	77.05	40.16
105.36	10.36	167.87	12.12	33.4	9.83	6.17	52.46	47.13	128.56	5.71	53.58	89.84	36.66	29.29	15.09	122.86	5.37	67.32	51.5	12.28	16.97	13.2	67.38	3.48	50.9	77.82	19.6
83.44	68.66	171.53	11.05	22.96	82.28	40.03	100.74	94.42	172.77	8.96	34	93.72	54.65	85.57	50.86	192.07	13.75	50.21	59.44	26.48	43.57	36.96	105.93	4.6	42.64	84.82	34.89
78	60.02	185.81	11.71	32.33	76.95	32.3	65.57	58.78	158.72	6.46	41.48	89.65	37.03	59.97	42.12	119.15	7.76	33.51	70.24	35.35	22.11	19.37	47.53	3.43	33.01	87.59	40.75
45.02	30.31	127.9	7.53	31.31	67.32	23.7	111.45	109.18	175.47	8.7	29.24	97.97	62.22	51.5	45.17	128.99	5.98	52.36	87.71	35.02	16.34	11.03	61.43	3.9	25.84	67.48	17.95
67.61	36.61	159.76	11.33	31.28	54.15	22.92	88.68	85.07	160.28	11.94	23.8	95.93	53.08	17.56	12.67	52.92	3.37	39.42	72.12	23.93	53.07	38.81	116.79	8.23	31.28	73.12	33.23
43.14	24.44	128.04	6.83	42.94	56.66	19.09	54.09	41.24	126.37	8.87	26.36	76.25	32.64	77.49	73.49	140	6.58	44.02	94.85	52.5	49.05	29.36	96.92	10.36	37.14	59.86	30.29
93.65	86.15	187.27	10.13	24.48	91.99	46	89.92	85.93	156.51	11.03	24.76	95.56	54.9	65.17	45.81	146.44	12.57	14.44	70.3	31.28	61.74	53.24	103.07	6.55	21.76	86.23	51.65
33.95	15.05	101.53	5.48	75.48	44.33	14.82	57.3	44.83	136.39	8.01	31.96	78.23	32.87	51.95	39.56	94.81	10.25	27.88	76.16	41.73	37.81	31.84	99.67	5.04	37.4	84.21	31.95
32.68	14.42	55.51	3.32	38.52	44.12	25.97	36.55	27.57	138.48	7.61	52.27	75.44	19.91	36.4	24.88	96.94	5.35	36.72	68.35	25.66	102.01	90.13	205.33	9.57	39.44	88.35	43.89
114.73	110.17	179.02	8.96	33.32	96.02	61.54	62.74	52.25	132.98	6.86	28.46	83.27	39.29	82.57	72.71	168.21	8.68	38.52	88.06	43.23	49.45	39.59	122.7	9.39	15.64	80.05	32.26
97.53	86.84	213.04	9.06	33.4	89.04	40.76	60.65	44.13	158.47	12.28	14.96	72.76	27.85	127.7	109.5	245.68	8.54	45.56	85.74	44.57	37.37	28.01	102.72	5.75	46.77	74.96	27.27
30.29	22.48	73.4	5.98	49.52	74.23	30.63	63.62	52.72	128.63	6.64	38.54	82.85	40.98	85.82	71.03	161.6	8.55	35.49	82.77	43.96	73.51	68.4	137.42	7.59	26.05	93.05	49.78
106.93	94.86	218.06	15.71	26.08	88.71	43.5	64.51	23.19	141.88	8.22	28.56	35.95	16.34	47.52	35.03	118.26	9.95	39.44	73.73	29.63	45.29	40.52	113.2	4.26	48.83	89.46	35.8
71.02	53.61	178.6	9.43	26.14	75.48	30.02	64.98	28.27	132.25	12.17	11.56	43.5	21.37	111.74	103.11	228.9	6.52	44.19	92.27	45.05	29.03	19.53	97.99	7.15	62.62	67.28	19.93
72.56	59.81	103.73	7.77	22.27	82.43	57.66	50.13	37.76	133.47	6	38.72	75.33	28.29	85.3	79.57	172.16	10.32	26.14	93.29	46.22	20.49	18.58	62.32	3.44	42.64	90.7	29.82
123.17	113.93	242.77	15.5	36.72	92.5	46.93	37.12	33.91	50.79	3.59	23.94	91.36	66.78	32.46	16.07	129.58	5.51	47.02	49.49	12.4	93.51	10.93	139.53	10.54	26.44	11.69	7.84
119.79	92.84	264.27	16.87	35.36	77.5	35.13	84.07	60.93	154.9	10.94	23.8	72.47	39.33	107.9	105.49	151.77	6.22	36.82	97.77	69.51	33.55	25.02	101.47	5.7	30.95	74.58	24.66
53.65	27.44	181.69	8.27	37.57	51.14	15.1	112.69	108	230.19	11.15	24.48	95.83	46.92	23.04	12.88	69.16	5.06	25.16	55.91	18.63	52.14	47.99	100.29	6.32	37.57	92.03	47.85
85.98	14.55	155.97	12.62	23.07	16.93	9.33	97.29	93.9	166.61	6.77	44.71	96.51	56.36	56.37	48.25	98.85	5.5	36.04	85.6	48.81	22.54	10.3	57.63	7.12	25.16	45.72	17.88
32.68	20.85	117.06	8.17	41.96	63.8	17.81	79.09	64.1	178.11	10.26	30.95	81.05	35.99	65.81	2.71	134.33	6.13	31.96	4.11	2.02	75.72	60.87	148.24	9.23	33.35	80.39	41.06
81.61	39.57	187.6	14.05	36.88	48.49	21.09	65.72	31.59	168.63	10.31	30.6	48.06	18.73	30.51	26.21	84.29	4.28	36.88	85.93	31.1	44.36	28.91	150.76	8.87	57.73	65.18	19.18
69.01	36.38	205.06	11.65	30.95	52.72	17.74	92.62	84.47	173.39	7.3	46.77	91.21	48.72	80.69	65.13	161.15	9.83	40.12	80.72	40.42	42.21	19.9	116.89	9.14	45.56	47.14	17.02
63.28	22.77	117.28	12.52	24.48	35.99	19.42	67.87	64.58	117.82	4.8	46.08	95.15	54.81	76.71	68.36	155.54	9.18	37.61	89.11	43.95	44.71	32.06	92.78	6.09	34	71.7	34.55
45.88	21.13	152.29	8.83	39.89	46.05	13.87	118.43	114.53	185.64	9.74	23.8	96.71	61.69	40.02	27.87	109.39	6.08	59.84	69.64	25.48	71.7	67.5	111.9	5.81	25.84	94.14	60.32
98.21	16.93	147.89	13.96	33.01	17.24	11.45	26.02	16.18	110.87	7.01	57.6	62.16	14.59	108.95	92.78	219.19	10.26	30.6	85.17	42.33	94.66	24.03	183.83	9.9	57.02	25.39	13.07
74.13	65.56	176.35	15.64	25.16	88.44	37.17	167.6	154.9	239.98	9.15	41.48	92.42	64.55	59.8	36.27	243.11	9.92	40.12	60.65	14.92	36.39	28.89	106.09	5.36	49.52	79.41	27.23
92.84	82.66	200.02	10.52	25.74	89.04	41.33	84.77	81.87	135.96	6.52	26.52	96.57	60.21	104.12	95.72	185.96	11.19	27.14	91.93	51.48	69.91	66.32	136.33	5.71	48.15	94.86	48.64
61.41	34.07	153.68	13.94	40.58	55.48	22.17	39.57	32.41	81.56	3.76	44.2	81.9	39.74	27.05	8.66	149.03	8.33	68.09	32.02	5.81	78.89	65.12	172.23	9.57	24.48	82.54	37.81
98.94	89.93	207.26	10.83	22.44	90.9	43.39	55.1	45.66	134.93	6.56	48.96	82.88	33.84	99.56	86.72	197.49	10.08	29.58	87.1	43.91	33.3	14.22	69.41	5.16	38.76	42.71	20.49
27.48	11.78	62.89	4.12	27.88	42.87	18.73	51.32	42.02	129.47	7.53	40.12	81.88	32.46	32.3	18.03	63.06	5.14	32.64	55.81	28.59	57.9	50.81	116.78	6.69	42.64	87.75	43.51
81.38	73.21	168.09	8.63	23.94	89.96	43.55	88.16	77.56	164	10.14	33.01	87.98	47.29	87.35	3.89	187.9	8.84	35.36	4.46	2.07	80.75	69.09	164.01	14.3	24.48	85.56	42.12
57.04	45.08	84.07	9.31	55.08	79.04	53.62	96.95	32.66	200.17	13.7	23.12	33.69	16.32	36.46	23.16	151.79	7.97	42.84	63.53	15.26	37.41	25.74	90.45	5.1	32.85	68.82	28.46
42.24	21.08	164.05	12.09	41.75	49.91	12.85	69.43	34.82	130.45	8.42	51.75	50.15	26.69	74.89	58.03	163.79	7.77	34.49	77.49	35.43	42.56	30.62	77.6	3.79	37.57	71.95	39.46
18.44	8.21	60.73	6	48.15	44.49	13.51	47.8	39.38	113.12	5.78	40.36	82.4	34.82	58.83	47.05	129.87	7.14	46.77	79.97	36.23	35.21	25.85	105.58	5.89	36.45	73.4	24.48
92.3	28.34	210.02	15.66	26.52	30.71	13.5	23.75	16.18	75.5	3.83	47.71	68.13	21.43	50.07	37.32	79.87	5.05	40.58	74.54	46.73	82.91	78.33	179.19	10.66	34.61	94.48	43.71
70.98	21.46	140.23	8.99	47.6	30.23	15.3	118.85	116.16	138.41	5.32	36.05	97.74	83.93	45.27	29.29	150.24	9.42	36.04	64.7	19.49	91.19	77.45	202.72	11.83	40.12	84.93	38.21
34.25	19.23	78.94	4.3	30.61	56.16	24.37	42.51	14.43	124.96	8.86	58.45	33.93	11.54	62.34	54.33	132.84	10.52	28.56	87.14	40.9	43.44	27.42	150.47	9.1	43.83	63.13	18.22
97.06	35.65	217.88	15.23	31.28	36.73	16.36	74.11	61.63	141.19	9.36	35.49	83.16	43.65	77.88	62.85	168.97	6.08	45.56	80.71	37.2	46.39	27.2	183.28	10.37	62.59	58.64	14.84
156.64	147.24	283.42	17.22	30.6	94	51.95	18.08	7.97	45.37	21.33	120.56	44.08	17.57	41.99	35.72	112.08	5.11	45.39	85.06	31.87	20.55	14.82	88.72	4.24	55.08	72.14	16.71
31.79	20.62	104.9	5.51	47.31	64.85	19.65	68.52	56.51	159.11	8.21	34.39	82.48	35.52	46.84	36.02	103.39	6.51	37.17	76.91	34.84	52.47	35.9	131.52	8.67	33.32	68.41	27.29
37.56	10.39	120.31	8.34	57.77	27.66	8.63	87.28	81.56	161.04	6.93	41.5	93.45	50.65	61.61	12.75	182.91	9.23	41.27	20.7	6.97	69.15	8.47	188.87	6.35	44.2	12.25	4.48
42.66	27.84	134.35	6.39	36.45	65.25	20.72	54.73	32.84	156.8	9.48	31.68	60.01	20.95	96.18	81.34	246.8	8.96	48.83	84.56	32.96	52.94	12.17	161.37	7.03	43.14	22.98	7.54
50.42	29.79	131	6.71	41.96	59.08	22.74	46.18	38.16	132.67	5.71	46.24	82.63	28.77	56.5	46.86	145.25	9.49	13.6	82.93	32.26	36.17	17.48	100.23	13.41	22.44	48.34	17.44
53.24	18.54	146.7	12.33	37.4	34.82	12.64	92.29	84.64	164.94	9.27	23.37	91.72	51.32	23.66	16.83	58.86	2.99	34.68	71.14	28.6	57.85	16.21	174.21	6.15	51.58	28.01	9.3
35.68	22.84	120.72	7.91	41.75	64.02	18.92	57.15	39.19	141.09	8.04	40.83	68.57	27.78	85.57	78.83	163.41	12.01	40.37	92.13	48.24	79.79	42.39	173.13	6.34	44.71	53.12	24.48
31.22	15.28	96.59	5.55	37.57	48.95	15.82	90.9	84.56	158.58	10.13	22.44	93.03	53.32	66.17	54.3	148.2	9.93	35.49	82.06	36.64	44.42	26.38	118.23	6.03	51.39	59.39	22.31
66.67	28.03	125.52	12.37	28.89	42.04	22.33	24.08	13.7	77.76	6.47	56.4	56.89	17.61	161.8	149.92	194.89	5.7	46.08	92.65	76.92	55.31	39.27	165.09	9.81	44.02	70.99	23.79
103.92	91.78	228.41	11.36	22.44	88.31	40.18	44.38	39.56	114.55	7.44	39.66	89.14	34.53	88.71	83.91	156.89	9.2	25.34	94.59	53.48	108.1	84.75	275.17	16.4	23.73	78.4	30.8
46.08	33.41	130.14	7.31	41.81	72.51	25.68	61.02	57.38	102.78	5.4	21.57	94.03	55.83	96.73	93.23	155.05	6.73	40.58	96.38	60.13	110.27	8.76	259.04	12.95	35.36	7.95	3.38
35.66	19.62	123.22	6.85	45.56	55.01	15.92	48.51	35.75	119.86	6.23	45.05	73.7	29.83	99.48	94.98	193.91	10.33	33.7	95.48	48.98	94.41	72.36	162.82	6.4	40.58	76.65	44.44
24.5	19.51	53.88	5.56	25.84	79.64	36.21	93.21	68.15	184.42	13.75	39.44	73.12	36.95	30.11	17.73	59.91	5.56	31.96	58.89	29.59	117.28	96.03	178.54	7.74	44.71	81.88	53.79
54.89	29.47	170.01	9.23	52.36	53.7	17.34	47.22	18.16	105.97	7.59	46.92	38.46	17.14	42.06	31.62	148.53	10.13	42.94	75.17	21.29	69.77	62.32	135.55	11.61	27.78	89.33	45.98
106.84	28.53	197.89	15.52	27.51	26.7	14.42	72.41	59.92	159.01	7.59	29.92	82.76	37.68	123.77	116.4	231.42	9.61	25.45	94.04	50.3	70.55	23.87	146.01	5.13	53.65	33.84	16.35
36.92	7.69	105.98	9.06	43.14	20.83	7.26	75.01	8.57	149.17	9.37	49.52	11.43	5.75	117.67	111.24	213.58	9.7	27.51	94.53	52.08	35.61	17.03	127.99	5.34	47.46	47.81	13.3
57.11	43.39	181.38	9.25	33.24	75.97	23.92	120.12	113.06	232	8.71	43.88	94.12	48.74	87.65	72.42	149.52	8.77	33.01	82.62	48.43	85.63	80.75	175.33	6.98	49.87	94.3	46.06
52.56	37.81	139.1	8.95	38.01	71.94	27.18	118.19	112.82	189.43	9.17	29.58	95.46	59.56	39.09	17.29	94.03	8.66	26.52	44.23	18.39	106.02	85.18	198.56	8.11	47.15	80.34	42.9
48.57	25.56	156.14	7.78	47.6	52.62	16.37	36.23	29.76	106.57	5.98	46.77	82.13	27.92	85.22	74.35	131.66	6.96	34.39	87.25	56.47	26.28	12.05	109.04	6.62	61.23	45.85	11.05
67.17	33.88	177.08	10.5	35.49	50.43	19.13	55.98	47.27	136.97	5.59	41.96	84.44	34.51	48.8	34.16	152.66	9.29	40.8	69.99	22.38	61.56	52.81	82.83	3.93	27.14	85.8	63.76
68.9	33.76	172.15	14.6	29.22	48.99	19.61	38.3	29.47	117.82	5.38	39.89	76.94	25.01	45.11	20.22	178.54	9.23	38.08	44.82	11.33	52.02	48.79	120.59	9.03	12.24	93.79	40.46
37.44	21.51	137.28	7.06	47.31	57.44	15.67	104.95	94.26	214.61	10.55	31.31	89.82	43.92	44.74	35.3	84.49	7.56	29.24	78.91	41.78	34.44	24.33	91.01	4.74	45.05	70.62	26.73
21.3	13.93	67.18	4.16	41.27	65.42	20.74	65.64	15.63	169.75	8.23	41.81	23.81	9.21	112.41	105.54	196.67	7.96	47.37	93.89	53.66	52.66	26.62	186.96	8.52	52.88	50.56	14.24
53.73	27.41	166.21	11.25	43.83	51.01	16.49	27.44	16.03	99.6	5.12	53.04	58.41	16.09	81.01	68.89	197.94	15.66	31.96	85.04	34.8	77.25	75.54	133.41	6.98	23.12	97.79	56.62
52.84	24.27	126.1	12.03	51.29	45.93	19.25	176.77	161.97	239.88	7.33	40.12	91.63	67.52	15.64	9.35	52.15	2.95	50.79	59.8	17.94	45.05	37.61	103.69	6.2	41.48	83.48	36.27
73.13	54.44	153.44	9.35	34.68	74.44	35.48	31.8	22.14	91.28	7.11	50.79	69.63	24.25	35.15	18.28	107.33	6.55	82.28	52	17.03	20.07	15.19	42.24	4.79	25.16	75.69	35.95
59.4	37.7	207.72	10.87	38.08	63.48	18.15	79.51	74.04	146.6	8.11	38.76	93.12	50.5	29.73	16.8	143.82	6.39	61.23	56.51	11.68	34.44	17.77	110.87	7.63	21.91	51.6	16.03
95.14	83.57	174.38	7.18	39.66	87.84	47.93	65.99	48.55	145.99	12.53	16.9	73.57	33.26	80.92	68.98	201.68	11.18	40.58	85.24	34.2	61.45	46.37	127.96	7.72	31.18	75.47	36.24
31.01	10.39	75.48	5.3	38.52	33.49	13.76	93.73	85.67	168.19	10.64	20.91	91.4	50.94	100.2	92.12	188.78	6.38	42.64	91.94	48.8	63.04	53.09	138.23	6.86	52.36	84.21	38.4
46.81	30.85	147.9	7.62	48.28	65.91	20.86	52.12	10.66	107.63	6.11	35.08	20.46	9.9	111.99	97.8	195.11	9.55	32.33	87.33	50.13	81.68	10.75	156.83	6.02	44.53	13.16	6.85
70.1	33.24	130.53	6.37	38.52	47.42	25.47	67.77	56.44	136.6	8.22	29.58	83.28	41.32	28.79	22.08	96.16	5.33	49.87	76.68	22.96	59.58	39.24	147.77	9.32	36.04	65.87	26.56
57.55	10.89	131.04	8.92	36.94	18.92	8.31	34.17	23.61	83.94	4.42	46.08	69.09	28.13	56.06	29.91	130.58	7.06	42.64	53.36	22.91	78.4	68.03	140.11	7.43	39.2	86.77	48.56
101.95	90.19	209.9	13.82	23.12	88.46	42.97	35.68	19.88	110.53	5.91	42.16	55.71	17.99	163.25	130.44	332.83	21.29	17.64	79.9	39.19	87.6	76.36	148.91	6.42	40.28	87.17	51.28
97.96	4.71	141.83	9.26	42.03	4.8	3.32	78.46	68.63	159.13	11.72	25.74	87.48	43.13	101.86	75.5	217.58	9.52	34.68	74.12	34.7	54.97	32.72	141.76	10.61	44.88	59.52	23.08
25.36	12.31	86.43	6.37	73.44	48.56	14.25	78.46	56.48	205.34	22.65	20.4	71.98	27.5	73.7	63.25	164.87	9.58	37.4	85.82	38.36	42.4	12.3	135.31	6.54	41.48	29.01	9.09
68.98	7.32	171.29	8.92	34.49	10.61	4.27	115.73	111.54	199	12.92	25.84	96.38	56.05	47.81	40.8	112.03	8.73	38.52	85.33	36.42	69.86	55.87	133.74	14.77	40.57	79.98	41.78
68.1	66.91	80.52	4.05	14.96	98.26	83.09	105.43	25.45	158.66	17.49	17.3	24.14	16.04	54.18	14.02	117.75	7.38	35.08	25.88	11.91	52.24	48.89	113.67	5.36	36.33	93.58	43.01
89.01	15.67	206.78	13.04	38.01	17.6	7.58	33.81	7.47	89.96	6.66	89.76	22.09	8.3	47.93	18.78	99.25	7.25	25.16	39.18	18.92	122.93	90.16	190.52	7.05	49.52	73.34	47.32
31.26	20.02	136.85	7.1	53.65	64.05	14.63	65.38	58.36	131.45	8.71	28.26	89.27	44.39	135.72	115.51	332.86	23.09	14.96	85.11	34.7	25.83	11.25	76.11	4.31	32.33	43.57	14.79
48.94	37.73	136.4	7.16	39.44	77.09	27.66	20.4	9.55	49.22	3.04	36.45	46.82	19.41	87.8	69.91	177.57	10	43.65	79.62	39.37	98.62	86.61	143.13	6.26	41.96	87.83	60.51
115.26	105.15	213.39	14.61	20.87	91.23	49.28	118.69	110.55	230.67	11.87	29.58	93.14	47.93	93.63	89.44	156.3	7.11	36.45	95.53	57.23	51.55	36.78	128.04	6.42	59.14	71.35	28.73
36.15	24.21	127.08	6.35	47.6	66.96	19.05	73.07	66.18	167.3	15.79	27.46	90.57	39.56	36.89	7.11	119.46	7.76	45.39	19.28	5.95	43.49	26.9	130.15	9.44	50.32	61.86	20.67
34.16	20.06	107.74	6.67	34	58.73	18.62	48.94	18.38	169.91	15.68	45.39	37.56	10.82	48.21	41.59	107.17	5.01	34	86.27	38.81	58.01	44.3	152.56	8.32	40.58	76.36	29.04
87.85	17.34	179.3	18.47	21.08	19.74	9.67	52.31	39.81	126.96	5.99	35.08	76.1	31.36	52.33	20.75	127.23	9.45	39.89	39.65	16.31	56.45	15.6	137.21	4.43	45.56	27.64	11.37
58.73	10.07	126.23	9.36	42.24	17.15	7.98	85.12	77.81	163.23	8.55	32.7	91.42	47.67	64.19	19.14	127.48	10.12	56.44	29.82	15.01	19.45	14.49	36.32	3.09	36.45	74.48	39.89
19.98	9.66	100.43	3.82	65.28	48.36	9.62	64.6	51.38	171.09	9.07	39.89	79.54	30.03	38.9	26.33	106.66	6.86	45.92	67.68	24.69	44.44	28.02	112.71	4.98	42.74	63.04	24.86
33.47	8	74.71	6.92	61.2	23.9	10.71	47.12	31.82	118.6	5.71	40.12	67.52	26.83	78.96	73.71	151.43	4.72	48.83	93.35	48.68	76.64	61.74	148.81	6.31	46.08	80.55	41.49
58.09	53.95	108.71	5.38	44.02	92.88	49.63	87.5	76.61	184.07	8.87	37.14	87.56	41.62	82.35	66.88	170.84	21.04	37.4	81.22	39.15	148.67	118.46	256.32	12.26	40.12	79.68	46.22
84.13	61.87	173.27	13.87	25.84	73.54	35.71	56.47	49.44	147.27	10	39.89	87.55	33.57	65.82	47	141.33	10.04	51	71.41	33.25	47.91	37.74	95	4.66	41.96	78.78	39.73
58.07	13.85	121.23	7.17	61.23	23.85	11.42	43.27	26.45	106.65	6.1	35.08	61.12	24.8	69.84	63.71	158.31	6.95	41.27	91.22	40.24	71.53	42.48	190.4	10.9	33.73	59.38	22.31
74.72	19.01	125.09	9.11	33.09	25.44	15.2	92.32	20.1	163.53	14.79	39.54	21.78	12.29	73.08	57.72	138.18	15.58	36.51	78.97	41.77	40.89	30.09	111.29	7.47	44.02	73.58	27.04
69.44	38.08	156.16	9.58	27.51	54.84	24.39	97.27	38.24	165.89	12.51	34.49	39.32	23.05	34.31	14.97	93.17	5.76	57.12	43.63	16.07	26.84	18.98	82.39	4.89	47.17	70.72	23.04
75	65.98	166.91	9.07	33.7	87.97	39.53	79.18	73.04	148.49	5.16	42.64	92.25	49.19	91.21	82.13	177.95	7.7	32.33	90.04	46.15	108	91.02	196.25	9.76	33.32	84.28	46.38
121.85	117.21	209.07	9.99	36.18	96.19	56.06	63.51	41.86	150.9	7.43	31.45	65.91	27.74	107.18	102.18	163.15	7.54	35.36	95.34	62.63	45.81	19.44	117.52	3.82	55.02	42.43	16.54
57.17	19.73	157.9	10.21	53.5	34.51	12.49	97.39	94.93	174.37	10.13	29.92	97.48	54.44	84.62	78.43	203.54	11.35	48.71	92.68	38.53	60.37	56.32	122.56	4.08	47.29	93.29	45.96
93.38	39.36	205.74	15.92	25.05	42.15	19.13	110.53	106.25	175.17	7.18	32.33	96.13	60.66	57.97	39.07	136.15	11.63	36.88	67.4	28.69	25.26	18.31	71.45	3.39	47.46	72.46	25.62
56.19	13.03	109.31	8.17	42.16	23.19	11.92	103.18	93.74	169.64	10.95	27.88	90.85	55.26	64.35	59.24	94.71	6.32	23.8	92.06	62.55	65.11	12.92	167.4	5.11	50.79	19.85	7.72
94.3	89.56	178.23	15.61	26.11	94.97	50.25	57.49	20	141.94	9.02	36.45	34.78	14.09	55.93	45.87	142.11	10.14	34.79	82	32.28	103.18	64.45	192.04	4.75	56.4	62.46	33.56
24.41	10.11	71.51	5.23	39.44	41.39	14.13	110.3	96.6	148.58	5.8	42.64	87.58	65.02	94.87	74.79	215.14	27.67	31.28	78.83	34.76	56.31	29.49	125.78	3.85	52.18	52.37	23.44
67.24	15.62	121.11	9	23.8	23.24	12.9	96.04	84.76	182.12	7.87	29.92	88.26	46.54	99.42	94.07	145.29	8.23	33.4	94.61	64.75	102.98	88.19	142.1	5.6	37.4	85.63	62.06
52.43	23.22	145.7	8.65	30.95	44.3	15.94	137.61	117.06	297.07	14.55	23.51	85.06	39.4	48.8	35.76	93.04	5.71	29.24	73.28	38.44	60.8	59.17	116.49	8.43	23.12	97.31	50.79
66.03	45.76	149.69	7.55	39.89	69.3	30.57	50.84	41.54	123.26	10.53	37.14	81.71	33.7	54.21	49.52	104.83	10.47	24.48	91.35	47.24	53.55	45	141.72	4.74	53.04	84.03	31.75
47.31	33.63	135.35	7.95	38.27	71.09	24.85	48.5	26.83	113.77	8.51	36.18	55.32	23.59	31.6	19.59	107.55	5.95	51.49	62	18.21	56.81	18.53	112.94	3.75	48.28	32.62	16.41
74.23	51.5	174.46	13.27	32.64	69.37	29.52	106.68	97.9	173.55	10.49	20.18	91.77	56.41	148.67	138.67	220.21	8.04	35.77	93.27	62.97	66.5	62.16	109.81	5.03	38.76	93.47	56.61
66.71	16.9	140.33	7	35.08	25.34	12.05	139.79	135.45	189.48	6.52	30.46	96.9	71.49	22.02	12.2	90.23	4.26	68.09	55.41	13.52	39.57	30.68	91.19	8.46	25.05	77.52	33.64
50.24	10.66	114.9	8.68	25.16	21.22	9.28	120.77	118.69	167.77	7.21	39.44	98.27	70.75	48.19	19.91	143.39	7.97	34.68	41.31	13.88	38.6	20.89	127.46	8.06	29.58	54.11	16.39
29.27	15.65	129.14	5.86	53.65	53.48	12.12	56.15	46.54	105.39	8.18	21.76	82.89	44.16	26.31	16.26	75.09	3.85	33.01	61.78	21.65	63.88	14.46	157.37	5.04	51.58	22.63	9.19
76.43	65.28	177.25	8.5	27.2	85.41	36.83	131.93	71.11	230.45	9.42	30.26	53.9	30.86	55.58	47.55	163.89	9.46	40.36	85.56	29.01	129.19	119.36	175.63	6.54	52.27	92.39	67.96
44.82	21.19	147.24	9.57	45.92	47.26	14.39	119.53	109.16	198.39	11.57	29.44	91.32	55.02	40.31	13.22	129.11	10.06	35.36	32.79	10.24	80.91	73.81	152.75	8.01	38.08	91.23	48.32
34.27	22.94	105.29	9.17	41.27	66.93	21.79	30.9	18.51	89.3	5.35	50.9	59.91	20.73	82.23	26.25	190.02	6.68	50.9	31.93	13.82	50.75	42.54	113.34	6.29	44.71	83.81	37.53
34.55	19.32	120.52	4.99	51	55.92	16.03	77.66	72.35	127.71	7.7	21.12	93.16	56.65	70.24	52.29	182.71	9.08	54.27	74.44	28.62	28.83	15.47	76.55	5.69	26.52	53.67	20.21
59.94	52.21	103.07	6.1	25.84	87.09	50.65	107.37	101.08	196.9	10.88	17.68	94.14	51.33	77.35	73.13	141.86	8.16	35.08	94.54	51.55	44.32	4.44	135.68	3.95	51.58	10.02	3.27
77.62	46.18	155.12	8.98	33.01	59.5	29.77	53.86	50.36	102.72	6.85	17	93.5	49.03	58.39	50.16	140.48	11.58	14.96	85.9	35.71	111.13	20.01	186.25	10.08	39.44	18	10.74
42.44	20.82	156.99	9.2	70.04	49.05	13.26	57.15	43.51	126.49	8.92	21.08	76.13	34.4	54.71	36.76	162.17	10.11	30.35	67.19	22.67	70.46	49.15	119.41	14.81	25.16	69.76	41.16
74.78	49.98	209.03	11.02	27.55	66.84	23.91	172.04	166.89	276.88	11.98	27.88	97.01	60.28	82.09	77.27	164.47	9.44	25.84	94.12	46.98	60.38	49.91	109.09	10.3	13.92	82.65	45.75
71.11	39.98	167.32	7.4	35.77	56.23	23.89	118.43	112.5	171.46	8.33	31.64	94.99	65.61	51.33	39.8	168.42	10.28	58.43	77.54	23.63	52.03	39.58	111.52	8.96	21.89	76.07	35.49
56.04	37.45	152.8	10.36	35.77	66.81	24.51	55.94	18.51	122.13	6.96	49.15	33.09	15.16	123.21	108.79	181.76	8.83	19.95	88.3	59.86	76.22	33.01	152.32	4.97	47.46	43.31	21.67
127.34	121.16	205.98	8.19	35.36	95.15	58.82	119	117.12	162.43	6.94	38.72	98.42	72.11	65.14	57.14	145.71	8.43	31.28	87.72	39.21	77.15	70.92	118.37	5.22	39.66	91.93	59.91
86.25	78.37	182.14	12.08	27.4	90.86	43.03	38.71	23.87	93.35	5.29	39.44	61.65	25.57	48.63	34.74	99.47	8.76	25.16	71.42	34.92	62.09	55.81	113.03	5.9	29.15	89.89	49.38
71	53.78	180.33	11.96	45.23	75.75	29.82	103.6	98.99	157.4	8.35	32.06	95.55	62.89	65.88	61.63	137.74	10.29	20.4	93.54	44.74	82	46.24	163.37	5.66	47.6	56.39	28.3
12.68	7.61	31.66	2.97	24.48	60	24.03	102.81	98.5	141.99	6.64	38.68	95.8	69.37	44.93	37.96	71.6	5.22	22.62	84.48	53.01	82.45	17.19	175.51	5.97	51.58	20.85	9.8
120.31	9.32	240.22	17.74	41.96	7.74	3.88	52.32	43.86	105.05	5.47	44.13	83.82	41.75	25.89	8.04	64.57	6.38	47.46	31.05	12.45	62.2	56.57	118.86	5.4	41.27	90.94	47.59
70.66	10.48	154.97	13.31	20.4	14.82	6.76	82.01	78.21	133.99	6.42	22.44	95.37	58.37	95.24	93.05	131.37	6.9	28.56	97.7	70.83	57.11	25.34	124.34	4.28	49.64	44.37	20.38
17.71	12.7	40.18	2.43	24.48	71.72	31.62	45.17	33.96	120.47	9.27	24.48	75.19	28.19	62.35	56.45	114.88	8.54	27.88	90.53	49.14	49.86	13.49	105.23	4.21	46.24	27.05	12.82
122.7	17.3	199.11	10.82	36.05	14.1	8.69	38.31	26.98	68.4	4.53	21.57	70.43	39.45	58.75	54.6	121.42	4.81	52.18	92.94	44.97	42.46	34.46	78.46	6.14	20.87	81.16	43.92
43.58	25.05	113.06	8.2	30.26	57.49	22.16	46.85	5.25	106.48	6.67	43.52	11.21	4.93	37.6	6.73	66.53	6.23	48.52	17.89	10.11	64.72	34.95	133.39	4.63	51.68	54	26.2
25.76	12.2	47.93	3.27	68.09	47.35	25.45	174.87	146.29	332.06	18.04	27.78	83.66	44.05	61.81	19.88	123.1	9.03	30.95	32.17	16.15	76.08	35.85	155.08	5.42	48.28	47.12	23.12
52.45	28.91	122.36	5.77	27.68	55.11	23.62	102.67	97.59	168.26	7.69	33.7	95.05	58	69.02	54.99	136.5	11.41	15.82	79.68	40.29	51.03	45.19	96.13	3.69	44.2	88.57	47.01
52.06	20.06	161.38	16.01	15.82	38.54	12.43	103.7	96.38	174.58	10.31	23.38	92.95	55.21	64.07	44.05	128.98	10.41	77.44	68.75	34.15	58.92	21.25	138.35	4.84	51.58	36.07	15.36
36.13	17.71	116.16	6.45	40.58	49.01	15.24	82.56	64.49	173.72	13.32	27.2	78.11	37.12	120.55	114.46	206.94	7.8	39.89	94.95	55.31	33.57	18.36	93.24	6.99	47.31	54.68	19.69
47.25	31.89	180.51	11.53	42.74	67.49	17.67	61.43	54.43	125.19	8.93	25.84	88.62	43.48	55.05	43.71	109.37	7.22	20.42	79.4	39.96	47.02	32.47	163.54	9.43	19.71	69.05	19.85
66.11	22.96	153.08	8.69	40.58	34.72	15	34.05	18.23	79.59	4.04	47.17	53.55	22.91	110.06	93.09	198.68	12.39	27.2	84.58	46.85	32	15.69	143.13	6.59	65.34	49.03	10.96
40.38	18.7	140.75	7.72	42.84	46.3	13.28	83.7	77.76	136.2	8.17	26.52	92.9	57.09	38.29	19.54	93.67	9.39	39.18	51.03	20.86	38.45	7.52	123.7	5.24	43.83	19.55	6.08
55.11	23.11	113.22	7.03	38.72	41.94	20.41	42.64	34.22	105.34	5.37	48.15	80.26	32.49	29.33	8.26	90.22	8.74	48.57	28.15	9.15	28.63	13.83	66.87	4.38	48.15	48.3	20.68
53.62	39.37	132.1	9.69	36.72	73.42	29.8	84.22	76.04	135.83	8.57	19.95	90.29	55.98	108.48	30.69	196.67	11.91	22.44	28.29	15.6	30.77	16.18	116.33	5.21	49.4	52.6	13.91
82.22	74.91	176.36	10.11	26.14	91.11	42.48	151.94	149.62	215.19	7.45	41.96	98.47	69.53	59.94	43.91	185.48	9.75	41.48	73.26	23.67	34.03	18.26	88.11	3.78	37.83	53.67	20.73
72.7	5.94	146.66	17.87	13.6	8.17	4.05	58.31	42.23	112.22	7.67	37.4	72.42	37.63	60.51	48.72	137.49	7.04	45.39	80.51	35.43	111.46	106.12	165.91	7.02	31.61	95.21	63.96
23.16	16.39	77.3	4.55	52.36	70.79	21.21	144.43	132.57	230.35	12.89	28.77	91.79	57.55	68.09	17.31	164.28	13.79	48.71	25.42	10.53	22.58	20.86	35	2.08	16.94	92.35	59.59
50.16	34.96	115.38	6.67	39.89	69.69	30.3	84.56	79.76	141.5	7.55	25.16	94.32	56.37	104.54	99.44	195.05	6.69	49.4	95.12	50.98	112.08	8.4	233.65	9.22	45.56	7.49	3.59
62.08	22.89	130.04	8.79	30.61	36.88	17.6	51.58	32.33	138.54	8.06	25.16	62.68	23.34	48.49	38	104.95	6.54	38.76	78.37	36.21	98.71	85.94	144.53	5.37	45.23	87.07	59.46
78.07	50.72	176.48	15.88	28.16	64.97	28.74	53.48	47.04	105.99	9.11	15.13	87.96	44.38	39.82	32.72	115.11	6.49	44.7	82.16	28.42	40.77	13.74	122.68	5.3	57.09	33.69	11.2
127.05	117.82	278.79	15.21	16.38	92.74	42.26	120.75	118.98	174.74	7.1	42.16	98.54	68.09	73.59	64.7	139.22	7.16	33.32	87.92	46.47	89.85	47.69	183.67	7.43	37.61	53.08	25.96
103.37	11.38	157.88	11.72	43.14	11.01	7.21	80.33	72.8	155.99	10.28	27.2	90.62	46.67	105.17	88.36	205.95	22.04	35.08	84.02	42.91	72.87	51.7	190.47	12.16	42.84	70.96	27.15
81.65	48.35	154.01	12.25	34	59.21	31.39	20.35	10.83	50.2	2.96	53.5	53.19	21.57	46.61	30.87	101.08	7.27	27.2	66.23	30.54	27.69	21.49	92.93	6.87	15.49	77.62	23.13
66	43.2	165.98	7.23	38.76	65.45	26.03	30.29	15.2	89.21	11.15	14.96	50.17	17.04	41.56	26.23	86.02	7.34	46.08	63.13	30.5	82.54	69.57	148.45	5.88	49.52	84.29	46.86
48.96	20.78	94.9	7.24	34	42.45	21.9	71.72	67.21	139.8	8.32	19.01	93.71	48.08	32.22	23.41	61.74	2.61	35.36	72.65	37.91	34.35	21.11	102.12	6.47	32.7	61.47	20.68
77.07	6.55	166.67	9.78	38.08	8.49	3.93	69.18	61.16	145.63	11.95	29.24	88.41	42	47.72	29.57	129.42	9.58	39.89	61.97	22.85	57.36	5.6	133.78	4.26	50.9	9.77	4.19
92.16	40.06	239.79	14.97	23.73	43.47	16.71	122.51	115.82	219.79	11.08	37.14	94.55	52.7	77.89	46.88	126.39	11.98	42.84	60.19	37.09	57.08	43.36	153.37	9	43.83	75.98	28.28
69.11	53.72	200.8	11.67	44.02	77.73	26.75	97.6	89.53	157.24	9.21	20.68	91.73	56.94	61.34	50.61	201.23	7.81	45.39	82.5	25.15	30.28	24.13	98.19	3.77	53.72	79.7	24.57
36.24	17.77	77.13	6.6	38.93	49.03	23.03	100.41	97.89	139.46	7.81	29.58	97.49	70.19	81.75	54.16	213.57	16.58	22.16	66.25	25.36	86.97	77.5	149.47	6.12	37.83	89.11	51.85
104.25	22.02	195.33	12.96	23.38	21.12	11.27	126.22	115.73	222.27	10.66	27.46	91.68	52.07	59.4	50.41	122.38	7.12	38.08	84.87	41.19	32.24	20.6	83.47	4.43	50.79	63.91	24.68
77.12	58.51	177.85	8.86	31.68	75.88	32.9	58.78	40.04	112.92	8.86	13.53	68.11	35.46	135.61	120.41	243.68	11.51	22.74	88.79	49.41	41.32	10.21	137.36	5.32	44.71	24.72	7.44
43.71	26.87	126.37	8.68	33.4	61.48	21.26	37.28	29.76	80.25	5.98	35.77	79.83	37.08	42.05	15.19	103.54	8.54	27.88	36.14	14.67	69.61	50.61	161.71	7.66	45.76	72.7	31.3
112.15	104.66	230.46	12.4	23.8	93.32	45.41	149.53	144.42	206.91	9.12	28.12	96.58	69.8	61.24	32.61	198.52	10.81	41.75	53.25	16.43	52.04	45.63	66.55	3.4	25.16	87.7	68.57
40.8	23.58	117.51	9.09	47.31	57.78	20.06	69.83	60.48	157.74	9.74	15.64	86.61	38.34	53.75	44.04	113.45	6.35	33.79	81.94	38.82	41.9	34.46	82.03	5.16	28.89	82.26	42.02
94.28	8.67	142.77	11.15	28.89	9.19	6.07	61.63	28.62	127.03	8.32	26.44	46.44	22.53	95.46	34.6	150.31	14.12	24.35	36.25	23.02	125.05	102.89	229.16	10.98	27.51	82.28	44.9
78.02	6.93	156.4	9.64	28.53	8.88	4.43	65.68	54.39	169.95	17.83	16.66	82.82	32	45	34.39	155.74	8.59	45.39	76.43	22.08	70.85	37.8	152.75	12.09	49.87	53.35	24.75
96.91	32.84	185.4	10.39	29.92	33.88	17.71	108.73	103.92	168.69	8.18	33.32	95.58	61.6	46.1	40.21	119.09	5.51	44.2	87.21	33.76	40.43	24.22	129.98	6.29	73.92	59.89	18.63
59.13	25.04	117.78	10.95	20.66	42.35	21.26	170.59	163.99	226.47	7.06	42.55	96.13	72.41	122.57	115.46	212.38	9.98	26.14	94.2	54.36	72.75	59.78	147.5	5.4	42.84	82.16	40.53
52.53	24.02	165.73	10.56	43.52	45.72	14.49	96.75	93.89	144.7	6.26	43.14	97.04	64.89	80.75	59.24	172.19	25.72	27.2	73.36	34.4	32.34	21.13	59.11	2.53	31.31	65.36	35.75
47.56	33.27	128.52	9.99	39.66	69.96	25.89	128.71	126.61	170.36	7.32	39.2	98.37	74.32	56.36	6.15	163.7	9.89	33.01	10.91	3.76	24.31	15.34	81.1	4.59	54.34	63.12	18.92
71.38	51.98	153.37	9.96	31.64	72.82	33.89	150.17	138.16	216.84	7.2	36.45	92.01	63.72	28.22	16.11	87.35	4.73	62.59	57.07	18.44	98.37	95.24	141.93	5.19	44.88	96.82	67.11
114.23	27.97	162.74	9.82	42.84	24.49	17.19	61.66	54.66	119.25	10.64	23.8	88.65	45.84	84.95	76.32	212.42	9.02	39.89	89.84	35.93	40.06	18.95	106.13	5.1	48.96	47.31	17.86
18.64	15.84	35.12	2.29	28.56	84.96	45.09	66.05	29.82	191.77	11.87	69.58	45.15	15.55	130.82	114.58	235.6	9.57	39.6	87.59	48.63	108.04	99.22	163.49	6.19	42.84	91.83	60.69
36.15	18.89	105.35	6.82	55.02	52.27	17.93	109.02	102.79	165.75	7.2	28.49	94.28	62.01	24.3	16.54	99.62	5.12	53.04	68.07	16.61	29.12	19.52	90.56	4.59	46.77	67.03	21.55
60.22	19.57	116.43	6.44	29.24	32.5	16.81	38.32	30.94	103	5.4	48.83	80.74	30.04	110.7	94.15	226.22	13.34	37.11	85.05	41.62	40.32	30.67	84.84	11.67	30.95	76.05	36.15
86.27	12.81	162.73	9.12	40.61	14.85	7.87	114.69	108.77	166.15	7.94	31.96	94.83	65.47	32.26	20.82	94.22	6.42	53.65	64.54	22.1	44.14	16.89	110.36	6.81	53.72	38.27	15.31
75.85	22.25	155.62	10.29	42.64	29.34	14.3	84.27	44.92	186.26	15.11	25.84	53.31	24.12	44.07	33.15	108.78	8.01	38.01	75.21	30.47	39.25	14.44	123.69	5.21	43.33	36.78	11.67
75.41	40.67	147.37	12.2	29.24	53.94	27.6	63.35	21.49	129.35	8.37	33.7	33.93	16.62	20.24	17.66	51.91	5.97	39.89	87.29	34.02	34.19	22.29	103.04	11.62	45.56	65.18	21.63
73.4	64.22	131.2	11.77	15.64	87.5	48.95	105.75	84.63	190.97	15.07	21.76	80.03	44.32	95.12	21.6	154.91	9.08	39.89	22.7	13.94	82.49	55	142.15	4.45	52.27	66.68	38.69
62.91	47.76	142.63	10.01	29.92	75.92	33.48	63.36	56.19	103.26	5.95	30.32	88.68	54.42	47.21	38.58	132.01	8.16	34.09	81.73	29.23	26.96	20.67	67.9	3.99	40.58	76.66	30.44
55.59	33.5	133.64	10.9	34	60.25	25.06	62.59	48.15	123.89	7.16	37.83	76.93	38.86	35.88	30.27	126.09	7.04	48.15	84.36	24	32.81	15.17	77.72	5.02	46.92	46.23	19.52
66.72	12.86	118.44	10.7	52.88	19.27	10.86	130.23	125.79	187.07	6.4	44.71	96.59	67.24	153.55	11.71	408.05	31.07	92.48	7.63	2.87	53.5	37.86	116.75	11.58	20.4	70.78	32.43
82.87	78.85	153.21	6.71	34.79	95.15	51.46	31.85	22.45	92.48	5.09	49.4	70.48	24.27	159.69	5.85	447.53	27.8	125.12	3.66	1.31	68.92	59.47	141.02	5.96	48.01	86.29	42.17
50.16	35.89	139.94	6.08	37.4	71.56	25.65	67.28	53.68	157.87	7.8	33.01	79.79	34	146.3	27.66	457.74	27.99	159.31	18.91	6.04	75.56	10.19	167.63	6.91	52.27	13.49	6.08
38.67	26.49	105.39	5.38	37.14	68.5	25.13	48.12	14.8	97.05	4.77	38.68	30.77	15.25	124.8	87.27	318.53	26.81	14.28	69.93	27.4	52.23	41.15	124.29	7	37.4	78.79	33.11
21.28	12.56	104.21	5.21	61.88	59.01	12.05	115.09	111.29	178.58	7.63	29.58	96.7	62.32	78.94	67.13	170.72	7.68	33.7	85.04	39.32	81.34	72.79	130.58	4.85	39.89	89.49	55.75
25.05	18.16	78.61	5.93	45.4	72.49	23.1	98.73	94.12	153.4	7.75	36.61	95.33	61.36	67.09	58.5	134.43	8.02	38.72	87.2	43.52	74.1	24.51	121.35	4.19	43.33	33.08	20.2
20.46	13.85	51.74	3.16	41.48	67.69	26.77	76.43	64.81	142.85	11.98	34.09	84.79	45.37	150.61	145.9	227.68	9.18	41.05	96.87	64.08	36.77	27.49	87.32	5.43	33.01	74.76	31.48
39.88	22.92	85.93	7.17	36.42	57.46	26.67	143.4	127.51	251.16	11.56	25.19	88.92	50.77	68.1	61.08	177.83	7.35	46.08	89.69	34.35	58.39	4.41	149.81	5.46	48.96	7.56	2.95
67.66	40.65	170.89	9.13	40.8	60.08	23.79	89.91	21.73	156.97	15.02	16.51	24.17	13.85	72.26	47.19	117.66	9.88	17	65.31	40.11	62.3	54.3	153.19	12.7	15.13	87.16	35.45
90.92	39.19	154.9	8.29	25.64	43.1	25.3	83.94	78.23	144.33	11.62	19.48	93.2	54.2	69.62	61.32	121.34	9.49	15.48	88.07	50.54	44.14	26.95	104.59	4.28	44.88	61.05	25.76
51.36	35.74	112.18	9.71	35.08	69.59	31.86	34.13	29.06	48.68	2.56	25.45	85.15	59.7	139.77	130.9	189.79	8.52	24.07	93.65	68.97	69.48	4.52	152.9	5.49	46.92	6.51	2.96
36.53	22.16	112.93	5.54	50.1	60.67	19.63	99	91.21	158.18	8.14	26.82	92.13	57.66	48.75	34.86	123.55	9.2	38.08	71.51	28.22	38.57	5.09	86	5.31	37.14	13.19	5.92
111.25	28.47	194.88	16.33	21.08	25.59	14.61	74.65	68.17	144.29	5.61	38.08	91.33	47.25	88.44	84.28	168.97	7.92	40.51	95.29	49.88	104.79	78.85	175.26	4.82	51.68	75.24	44.99
91.2	85.84	152.29	7.9	31.96	94.12	56.37	48.33	13.35	86.05	7.94	29.57	27.63	15.52	77.29	71.98	155.97	9.53	21.12	93.14	46.15	36.61	20.01	105.5	8.98	40.13	54.67	18.97
80.31	6.09	166.87	7.44	31.68	7.58	3.65	55.61	27.54	117.89	5.61	26.82	49.53	23.36	101.21	50.15	191.32	15.53	21.82	49.56	26.21	76.3	63.5	189.63	9.4	34.09	83.22	33.48
82.54	28.31	160.09	16.91	19.72	34.3	17.68	129.03	116.67	173.88	4.54	46.92	90.42	67.1	56.47	40.93	112.68	5.01	37.93	72.47	36.32	77.36	66.98	128.83	7.02	32.64	86.58	51.99
87.08	14.64	185.27	9.8	36.15	16.81	7.9	39.81	27.13	114.61	7.58	27.28	68.16	23.67	122.78	114.24	220.05	11.87	27.36	93.05	51.92	36.22	11.75	87.81	7.91	48.96	32.45	13.38
50.29	19.8	195.48	9.5	47.46	39.36	10.13	77.33	30.4	152.2	9.29	43.65	39.31	19.97	55.94	48.07	118.65	7.95	33.32	85.94	40.52	28.01	16.53	83	3.71	54.4	59	19.91
61.07	54.7	88.57	6.87	25.16	89.57	61.76	84.8	74.39	162.46	11.41	21.32	87.73	45.79	59.49	43.06	144.31	6.47	66.03	72.38	29.84	89.94	66.48	170.28	15.15	37.4	73.92	39.04
72.82	14.21	133.93	9.15	29.21	19.51	10.61	126.6	125.09	155.4	6.63	39.66	98.8	80.5	81.08	73.19	168.91	11.27	28.56	90.26	43.33	64.48	35.59	125.36	16.68	42.16	55.2	28.39
82.44	18.98	158.98	13.24	25.16	23.02	11.94	51.14	40.79	124.74	10.24	16.58	79.76	32.7	93.25	85.5	164.58	11	24.64	91.69	51.95	69.44	63.94	131.13	5.93	41.48	92.08	48.76
46.28	28.75	140.74	8.58	35.9	62.12	20.43	93.23	39.35	147.72	9.36	23.02	42.21	26.64	70.7	60.27	134.9	6.11	30.95	85.24	44.67	39.7	29.81	89.81	6.69	34.09	75.08	33.19
70.68	64.06	133.12	9.46	22.05	90.63	48.12	61.65	37.74	136.71	7.95	37.83	61.22	27.61	142.79	130.01	201.27	7.38	39.66	91.05	64.6	81.75	9.97	184.1	11.87	44.35	12.19	5.41
44.76	15.01	111.39	10.94	22.96	33.53	13.47	44.7	34.89	91.29	5.3	23.14	78.06	38.22	45.75	38.31	117.96	7.68	20.4	83.73	32.48	51.31	39.21	118.68	7.99	35.76	76.42	33.04
89.18	72	175.38	7.18	35.49	80.74	41.06	121.78	118.93	177.85	6.61	36.88	97.66	66.87	55.34	46.8	116.6	11.41	17	84.58	40.14	63.74	45.98	183.41	7.38	53.72	72.14	25.07
62.05	48.19	122.02	7.53	25.16	77.67	39.5	179.04	156.68	342.33	17.2	26.02	87.51	45.77	26.3	20.89	95.14	6.33	58.48	79.45	21.96	70.38	31.97	142.94	5.71	48.83	45.42	22.36
106.81	102.88	170.73	9.62	24.48	96.31	60.26	51.42	41.13	92.01	6.84	23.12	79.99	44.7	58.79	38.51	246.92	9.82	46.24	65.51	15.6	68.28	35.99	159.36	5.52	46.77	52.72	22.59
46.56	40.27	92.1	9.33	13.3	86.48	43.72	136.06	122.84	232.11	9.28	38.76	90.29	52.92	74.45	63.05	151.53	7.58	42.16	84.69	41.61	20.22	15.29	73.95	5.61	25.45	75.61	20.67
88.78	74.85	185.19	13.93	21.37	84.31	40.42	24.74	10.16	69.99	4.22	43.52	41.06	14.51	53.15	49.59	106.16	8.34	38.76	93.3	46.72	50.48	39.05	126.73	8.05	52.36	77.35	30.81
50.89	34.29	98.49	6.87	37.57	67.37	34.81	59.98	48.45	135.76	7.76	33.32	80.77	35.69	58.38	45.92	132.63	6.58	34	78.65	34.62	47.37	39.1	145.55	10.04	29.24	82.55	26.86
70.89	50.44	136.65	11.42	16.32	71.15	36.91	44.02	38.53	102.88	8.89	27.46	87.52	37.45	78.8	28.32	141.09	10.25	46.92	35.94	20.08	37.48	22.36	113.02	7.42	44.88	59.66	19.78
22.67	12.75	47.15	4.31	43.08	56.23	27.03	135.71	125.27	193.02	8.78	48.15	92.31	64.9	78.05	67.69	178.56	7.89	43.33	86.72	37.91	37.27	21.67	94.37	6.39	38.76	58.12	22.96
122.92	73.21	197.02	8.95	35.08	59.56	37.16	88.6	82.19	158.46	8.41	23.8	92.76	51.87	81.7	73.6	164.49	10.94	36.04	90.08	44.74	36.35	18.35	104.44	6.27	49.4	50.5	17.57
16.19	10.85	55.46	7.38	50.81	67.01	19.56	67.11	44	133.33	9.27	24.48	65.56	33	56.12	15.06	141.41	12.29	28.16	26.83	10.65	67.86	58.63	153.84	9.13	24.07	86.39	38.11
61.52	53.35	121.55	9.97	15.64	86.72	43.89	56.45	43.81	129.95	10.94	31.03	77.61	33.71	47.02	4.88	125.13	7.36	39.44	10.38	3.9	47.08	5.87	95.83	4.85	41.96	12.48	6.13
114.52	107.63	177.35	7.55	33.7	93.99	60.69	72.65	66.39	129.13	9.14	15.64	91.38	51.41	50.79	40.22	128.48	7.71	52.27	79.19	31.3	95.82	88.42	169.84	5.74	53.02	92.28	52.06
87.13	12.13	129.72	8.04	34	13.92	9.35	57.42	52.17	102.29	6.05	33.7	90.85	51	33.33	22.73	125.69	6.7	49.52	68.19	18.08	36.35	21.2	98.52	7.75	40.8	58.3	21.51
97.59	93.98	155.27	11.66	16.32	96.3	60.53	25.56	14.3	87.98	4.72	46.08	55.95	16.26	119.74	116.72	209.81	16.25	21.76	97.48	55.63	39.93	17.62	147.81	7.66	46.08	44.13	11.92
143.04	133.26	246.54	11.58	34.68	93.16	54.05	91.14	87.84	135.83	5.38	34.79	96.39	64.67	45.02	34.09	118.35	6.52	48.3	75.72	28.81	66.93	16.25	128.79	5.24	38.27	24.28	12.62
49.78	38.14	118.09	9.27	12.52	76.61	32.3	81.1	74.33	139.12	7.42	38.76	91.65	53.43	62.68	49.92	149.21	9.58	32.77	79.65	33.46	61.76	53.22	109.91	8.06	34.39	86.16	48.42
38.41	23.31	96.43	5.95	47.46	60.67	24.17	81.78	76.06	140.78	9.52	21.57	93	54.02	107.5	86.08	180.31	8	31.85	80.07	47.74	80.06	71.75	147.41	6.74	38.08	89.62	48.67
34.93	21.6	87.27	3.55	34.91	61.85	24.75	97.07	93.63	139.88	6.42	36.45	96.46	66.94	68.59	57.8	180.22	9.79	34	84.27	32.07	65.64	54.35	107.04	4.77	38.27	82.8	50.77
73.65	11.2	154.61	8.93	23.8	15.2	7.24	91.07	86.28	136.89	6	32.77	94.74	63.03	93.65	11.07	153.55	9.66	72.22	11.82	7.21	83.49	76.9	121.87	4.66	38.76	92.1	63.1
42.48	22.42	78.07	5.6	25.45	52.77	28.71	31.65	26.83	93.2	4.52	38.52	84.77	28.79	65.06	44.06	158.14	13.16	37.14	67.73	27.86	64	61.49	111.14	5.21	41.53	96.08	55.33
85.23	82.73	156.49	7.51	23.8	97.07	52.87	50.87	35.32	118.24	7.04	23.8	69.42	29.87	33.34	10.11	75.83	8.24	21.76	30.32	13.33	83.65	77.31	125.36	4.82	37.83	92.42	61.67
66.02	20.97	135.13	8.28	39.44	31.76	15.52	192.88	187.26	228.11	8.13	25.16	97.09	82.09	45.77	26.97	119.86	7.27	49.47	58.91	22.5	35.06	6.94	77.71	6.69	46.92	19.79	8.93
41.28	12.74	136.84	6.15	56.36	30.87	9.31	80.21	59.43	160.45	8.13	30.6	74.1	37.04	41.56	27.15	144.09	8.41	68.09	65.32	18.84	50.45	27.06	92.66	6.26	18.36	53.64	29.2
70.02	63.38	125.55	10.01	16.97	90.51	50.48	126.48	116.34	204.95	9.29	35.77	91.98	56.76	51.4	37.93	115.77	8.14	35.77	73.79	32.76	54.07	46.68	99.67	4.97	41.27	86.33	46.84
46.17	18.67	104.09	10.05	27.46	40.44	17.94	13.14	5.81	44.99	2.92	44.88	44.18	12.9	34.42	14.54	114.26	7.57	82.37	42.25	12.73	37.17	27.2	100.72	4.32	55.71	73.17	27
38.01	25.24	76.87	6.49	26.75	66.41	32.84	81.06	78.01	119.02	5.3	28.89	96.24	65.55	25.15	22.16	54.05	2.42	34.39	88.12	41	128.99	122.05	156.28	4.77	43.33	94.62	78.1
115.16	109.34	173.77	7.64	37.4	94.95	62.92	39.75	29.68	97.15	7.06	36.18	74.67	30.55	54.68	49.52	96.39	6.24	20.18	90.56	51.37	35.09	31.05	85.74	4.73	45.4	88.48	36.21
57.19	48.38	136.38	7.59	36.49	84.6	35.47	165.91	157.64	250.54	10.05	29.57	95.01	62.92	45.09	32.48	103.66	6.06	23.12	72.04	31.34	51.54	42.66	130.67	6.69	35.49	82.76	32.64
65.15	4.62	132.37	7.36	51.58	7.1	3.49	30.09	16.02	83.01	5.1	43.45	53.24	19.3	60.46	52.65	139.99	6.58	37.4	87.09	37.61	70.22	62.4	123.82	10.01	19.04	88.86	50.39
86.19	82.6	125.26	7	24.48	95.83	65.94	103.51	102.12	143.51	3.95	43.17	98.66	71.16	30.63	19.9	78.68	4.51	45.23	64.97	25.3	40.05	33	88.6	6.37	25.84	82.41	37.25
74.71	69.44	156	7.68	31.64	92.95	44.51	69.22	63.08	152.34	11.05	27.2	91.12	41.41	92.66	76.23	198.32	5.65	46.92	82.27	38.44	45.41	32.48	135.84	7.55	50.1	71.52	23.91
60.74	52.72	113.42	8.56	23.12	86.8	46.48	85.13	68.86	202.73	10.14	30.6	80.89	33.96	91.11	83.74	143.96	7.25	36.88	91.91	58.17	57.47	54.06	95.02	5.96	22.44	94.07	56.89
80.43	78.21	136.7	8.14	28.2	97.24	57.22	82.56	60.08	185.63	14.9	17	72.77	32.37	129.44	127.49	195.06	9.52	40.8	98.49	65.36	93.66	90.51	160.83	5.92	46.24	96.64	56.27
46.12	28.47	110.7	6.76	39.66	61.73	25.72	66.39	55.72	157.6	10.36	23.8	83.93	35.36	92.06	88.74	136.22	7.22	32.7	96.4	65.15	74.6	33.38	178.15	7.42	48.28	44.75	18.74
103.49	98.14	163.22	11.29	31.15	94.83	60.13	94.21	89.94	143.98	6.14	34	95.47	62.47	136.13	133.67	200.54	7.39	40.58	98.19	66.65	59.28	40.98	135.82	6.57	39.44	69.14	30.18
163.4	154.47	237.45	10.04	34.68	94.53	65.05	82.87	74.09	126.92	7.27	26.49	89.41	58.38	131.61	127.31	199.17	7.83	37.14	96.73	63.92	82.55	75.17	138.06	6.34	24.76	91.06	54.45
47.64	42.17	124.44	9.44	37.4	88.52	33.89	45.31	40.54	95.61	6.04	33.16	89.47	42.4	36.16	30.81	80.43	4.86	35.49	85.2	38.31	41.23	38.09	102.47	4.58	41.27	92.38	37.17
61.35	55.38	125.84	9.23	29.51	90.27	44.01	82.08	70.59	162.07	9.89	23.12	86	43.56	40.86	24.14	88.9	5.7	17.88	59.09	27.16	76.77	53.27	193.77	11.33	27.88	69.39	27.49
69.49	62.44	130.06	6.68	29.22	89.85	48.01	62.46	54.59	138.54	7.52	31.64	87.41	39.41	106.14	85.72	167.63	7.35	41.05	80.76	51.14	83.85	75.6	171.18	9.88	30.6	90.16	44.16
60.86	52.3	115.56	7.35	20.4	85.93	45.26	83.88	72.86	184.45	17.28	17	86.86	39.5	47.16	13.23	106.63	7.02	55.02	28.04	12.4	78.27	59.59	163.24	5.79	48.71	76.13	36.51
79.92	72.52	180.59	8.28	26.52	90.75	40.16	65.59	52.81	149.98	7.99	51.29	80.51	35.21	36.81	25.63	108.81	10.26	15.82	69.62	23.56	58.99	34.15	167.4	12.38	43.83	57.89	20.4
75.6	68.39	130.14	6.47	36.88	90.46	52.55	71.86	49.53	154.81	11.88	21.12	68.93	32	29.7	20.77	94.5	9.12	20.4	69.95	21.98	79.24	67.57	178.3	9.49	29.24	85.27	37.9
42.23	32.07	120.09	7.77	34	75.94	26.7	64.9	60.18	143.44	5.36	38.76	92.73	41.96	33.97	18.79	83.95	4.88	48.01	55.3	22.38	31.56	17.3	108.37	8.42	61.23	54.82	15.96
84.49	74.99	155.24	6.83	32.91	88.76	48.31	136.78	131.36	208.1	9.19	34.39	96.04	63.13	19.85	14.13	47.65	3.33	36.18	71.18	29.66	93.63	5.58	164.98	5.31	50.1	5.96	3.38
54.49	49.03	109.25	10.67	21.82	89.98	44.87	172.68	161.38	243.94	11.23	24.79	93.46	66.16	68.47	51.97	119.94	7.83	19.04	75.9	43.33	47.24	19.81	133.28	5.48	48.01	41.94	14.86
90.66	41.93	175.82	10.89	43.33	46.25	23.85	105.29	100.12	162.35	8.1	30.26	95.09	61.67	28.24	15.31	81	6.23	46.77	54.2	18.9	39.92	35.17	72.13	3.92	29.24	88.1	48.76
74.45	66.47	128.19	9.11	27.14	89.28	51.85	63.38	37.64	136.87	13.59	24.55	59.4	27.5	27.69	18.32	77.76	3.7	37.4	66.15	23.55	16.18	15.36	26.06	1.2	29.21	94.96	58.96
93.89	31.98	138.8	6.58	28.84	34.07	23.04	62.51	57.11	107	6.24	39.2	91.35	53.37	98.64	87.68	190.35	5.66	48.83	88.89	46.06	62.28	55.26	123.05	6.43	29.58	88.72	44.91
30.96	18.13	103.95	4.85	41.53	58.57	17.44	105.86	98.82	174.19	8.88	29.58	93.35	56.73	41.49	21.76	107.01	9.33	23.38	52.44	20.33	53.4	25	128.73	12.25	27.83	46.81	19.42
80.97	67.97	189.46	9.56	46.92	83.95	35.88	148.47	145.75	186.77	8.47	33.7	98.17	78.03	34.42	13.15	80.2	4.7	36.88	38.2	16.39	86.25	64.81	143.68	15.3	28.2	75.14	45.11
97.92	8.59	166.21	9.54	37.4	8.77	5.17	83.93	77.75	137.37	6.34	36.04	92.64	56.6	130.55	122.02	201.01	9.36	40.36	93.46	60.7	65.12	56.6	126.34	5.96	48.01	86.92	44.8
70.92	66.34	130.57	6.56	30.95	93.54	50.81	119.42	115.02	161.15	6.61	30.27	96.31	71.37	46.1	33.04	142.05	9.34	56.4	71.68	23.26	91.61	71.28	180.4	7.35	40.12	77.8	39.51
12.66	11.01	26.7	1.89	39.66	87.01	41.25	167.63	154.27	223.19	6.95	38.76	92.03	69.12	23.15	14.29	41.77	4.8	42.74	61.73	34.21	51.51	45.11	102.62	8.74	14.44	87.58	43.96
77.07	11.03	168.54	11.56	37.83	14.3	6.54	68.4	66.51	83.8	3.95	23.12	97.24	79.37	45.17	38.91	102.73	6.11	30.6	86.14	37.87	71.33	60.86	145.57	7.18	45.39	85.31	41.81
69.73	60.33	161.26	10.84	18.36	86.51	37.41	125.98	121.15	200.21	8.19	40.8	96.17	60.51	80.67	77.16	166.05	6.29	46.92	95.64	46.47	53.64	33.25	149.35	11.16	51	61.99	22.26
66.13	56.34	128.58	7.66	36.72	85.19	43.82	30.18	17.12	100.38	5.18	35.49	56.71	17.05	131.51	107.48	234.54	10.19	38.76	81.73	45.83	25.37	15.11	91.24	4.7	41.96	59.57	16.56
127.62	121.41	187.15	7.17	28.23	95.13	64.87	103.77	96.64	184.71	13.13	21.48	93.13	52.32	69.16	62.1	154.5	7.34	39.49	89.8	40.2	124.15	120.13	187.59	9.08	39.2	96.76	64.04
62.87	10.21	157.98	14.2	46.24	16.24	6.46	93.03	77.56	177.22	9.61	28.86	83.38	43.77	96.19	81.71	176.49	5.78	50.21	84.94	46.3	88.93	81.61	144.52	6.08	36.88	91.76	56.47
60.32	56.28	123.39	8.51	27.88	93.29	45.61	56.86	50.8	130.57	7.11	37.4	89.33	38.9	39.87	20.04	94.34	8.81	15.15	50.26	21.24	49.96	39.82	122.27	9.53	20.91	79.7	32.56
35.75	17.6	122.52	5.53	50.79	49.23	14.36	106.58	102.5	150.03	8.95	29.92	96.17	68.32	112.85	102.62	180.81	7.39	28.72	90.93	56.76	66.53	50.59	128.02	6.19	44.71	76.05	39.52
38.97	32.74	76.53	6.1	22.23	84	42.78	44.72	38.29	113.17	5.08	41.96	85.62	33.83	78.88	68.29	163.97	11.84	20.42	86.58	41.65	58.59	53.88	86.88	5.01	30.95	91.97	62.02
98.49	74.47	155.72	12.57	14.68	75.62	47.83	105.64	25.92	182.5	12.17	25.16	24.53	14.2	48.04	33.91	93.07	4.88	36.72	70.59	36.44	50	47.35	60.07	2.91	34.39	94.7	78.83
85.77	40.26	149.67	9.12	32.79	46.94	26.9	63.64	50.11	111.5	6.86	19.04	78.74	44.94	31.74	18.53	84.02	4.39	32.33	58.38	22.05	60.41	53.26	103.32	6.31	23.66	88.16	51.55
153.91	5.82	201.67	17.35	31.28	3.78	2.89	79.5	70.3	158.66	9.59	23.12	88.43	44.31	43.28	31.41	116.4	6.52	44.02	72.57	26.98	67.5	27.87	163.81	5.93	48.96	41.29	17.01
120.8	112.66	201.84	9.23	27.2	93.26	55.82	35.2	15.17	122.55	6.56	57.12	43.11	12.38	116.95	107.3	190.75	7.78	35.77	91.75	56.25	70.44	57.45	143.83	6.44	29.92	81.56	39.95
32.84	15.94	102.55	5.38	37.83	48.55	15.55	61.45	54.74	116.36	6.71	40.36	89.08	47.04	31.09	24.97	48.43	2.44	24.48	80.3	51.56	47.95	28.4	140.66	8.03	40.8	59.23	20.19
31.66	20.17	84.1	4.24	34.68	63.71	23.98	112.21	9.4	148.12	11.7	19.95	8.37	6.34	96.36	88.96	172.15	7.24	36.72	92.32	51.68	48.96	33.91	118.02	5.73	39.89	69.26	28.73
81.33	69.91	142.38	9.35	43.14	85.95	49.1	93.59	87.49	165.12	9.26	24.93	93.48	52.99	102.98	96.44	145.37	6.13	36.04	93.64	66.34	51.65	41.83	110.53	7.61	20.63	80.98	37.84
79.12	70.96	135.5	8.58	20.63	89.69	52.37	106.78	100.48	146.15	5.66	26.44	94.1	68.75	23.87	15.11	55.53	3.24	41.27	63.28	27.21	47.76	41.55	99.69	4.85	44.71	87	41.68
126.87	119.78	203.68	11.95	24.68	94.41	58.81	34.18	18.18	65.18	6.41	36.45	53.17	27.89	136.1	127.32	208.52	7.75	41.49	93.55	61.06	29.4	16.48	89.67	5.28	72.08	56.05	18.38
54.8	46.58	119.18	6.87	27.68	85	39.08	73.1	64.01	149.58	10.54	30.97	87.56	42.8	98.75	87.62	195.63	8.14	37.83	88.73	44.79	38.45	32.27	88.18	4.57	41.05	83.91	36.59
126.67	115.27	165.61	6.18	38.08	91.01	69.6	144.69	136.87	199.09	8.1	34.68	94.59	68.75	18.36	13.24	35.85	2.39	34.39	72.08	36.93	36.28	24.53	99	4.91	52.18	67.63	24.78
55.91	29.61	172.14	8.99	36.88	52.96	17.2	61.69	53.78	139.38	6.29	36.45	87.17	38.58	53.19	44.19	115.64	4.9	39.2	83.09	38.22	72.56	70.56	128.03	8.26	21.08	97.23	55.11
75.32	7.92	147.3	7.86	36.45	10.51	5.37	44.72	28.3	112.72	6.86	44.88	63.29	25.11	65.67	53.73	133.03	9.48	39.89	81.82	40.39	58.08	34.35	128.92	7.22	38.96	59.15	26.65
168.42	161.28	261.3	10.8	28.16	95.76	61.72	45.58	27.32	131.18	10.18	40.36	59.94	20.82	104.86	100.55	156.18	7.2	34.68	95.89	64.38	40.33	14.34	80.6	7.6	22.96	35.56	17.79
74.61	45.43	141.85	12.13	24.48	60.9	32.03	93.47	87.61	148.17	8.88	19.71	93.73	59.13	75.55	68.56	126.95	6.57	36.04	90.75	54.01	56.63	52.57	105.85	4.01	46.24	92.84	49.66
80.81	74	151.12	10.46	25.84	91.57	48.97	75.78	70.67	140.69	6.99	25.16	93.25	50.23	120.72	111.87	201.15	8.47	35.36	92.68	55.62	33.68	26.86	86.18	4.99	28.86	79.75	31.17
69.44	62.46	146.9	11.49	16.32	89.95	42.52	67.28	61.55	134.99	8.23	14.28	91.48	45.59	26.17	14.36	79.3	6.52	39.66	54.87	18.11	53.65	49.78	74.18	4.96	27.83	92.79	67.11
71.31	63.33	135.82	7.32	32.64	88.8	46.62	74.43	69.58	137.91	6.4	33.37	93.48	50.45	168.92	151.42	241.52	8.82	39.62	89.64	62.7	82.9	72.1	162.63	11.24	28.56	86.97	44.33
59.8	17.52	124.18	7.95	44.71	29.3	14.11	100.91	95.74	169.44	8.06	28.56	94.88	56.51	111.88	110.36	179.27	6.6	48.44	98.64	61.56	40.53	21.89	92.75	5.81	34.09	54.02	23.6
45.62	33.47	126.71	6.72	32.64	73.37	26.41	71.06	66.89	143.66	7.36	43.14	94.12	46.56	60.54	55.77	126.81	6.68	35.77	92.11	43.97	42.82	23.98	116.43	5.14	47.46	56.02	20.6
127.34	123.22	193.18	9.11	32.7	96.76	63.79	107.83	105.17	160.22	7.58	37.4	97.53	65.64	149.85	145.14	212.36	10.26	42.64	96.85	68.35	58.32	45.53	127.83	7.06	37.83	78.08	35.62
49.87	30.98	146.32	7.4	42.84	62.12	21.17	130.5	125.32	191.06	9.27	26.52	96.04	65.59	66.13	51.93	132.92	5.82	42.94	78.53	39.07	51.25	46.52	136.64	6.22	37.83	90.76	34.04
119.68	115.65	181.02	11.08	30.61	96.63	63.89	82.39	61.15	155.89	13.61	9.52	74.22	39.22	44.14	42.06	75.46	4.1	24.48	95.29	55.73	19.87	12.41	60.5	2.67	50.9	62.44	20.51
26.21	8.37	101.04	6.74	67.32	31.93	8.28	22.84	19.75	47.25	4.44	14.28	86.5	41.81	53.4	49.42	115.73	12.38	23.47	92.55	42.71	62.15	45.66	155.04	9.05	38.96	73.46	29.45
89.85	83.76	156.43	10.24	18.36	93.22	53.54	65.77	58.84	123.22	5.71	41.27	89.46	47.75	19.58	15.77	39.83	2.34	28.56	80.54	39.6	47.03	40.24	113.04	6.06	50.9	85.55	35.6
78.56	45.25	171.5	12.56	30.6	57.6	26.39	87.61	82.26	149.89	8.86	36.88	93.89	54.88	103.97	101.21	144.75	5.34	21.85	97.35	69.92	74.58	70.76	126.92	5.17	32.33	94.88	55.75
70.73	60.96	130.31	9.15	11.54	86.19	46.78	56.64	45.5	115.49	10.52	20.19	80.33	39.39	116.46	114.29	180.96	9.62	36.04	98.14	63.16	36.73	23.24	89.27	4.94	38.52	63.25	26.03
141.78	138.54	197.12	6.94	32.64	97.71	70.28	81.9	75.06	158.47	11.06	19.48	91.64	47.36	128.05	114.41	209.34	4.86	52.27	89.35	54.65	41.56	35.84	79.17	4.41	29.57	86.25	45.28
57.48	48.95	114.77	8.56	20.87	85.15	42.65	64.05	55.95	147.7	7.31	35.36	87.35	37.88	113.54	91.41	199.14	8.45	35.36	80.51	45.9	73.59	49.43	213.83	12.48	25.16	67.17	23.12
89.72	79.57	156.67	9.92	30.61	88.69	50.79	53.41	42.1	113.17	6.3	38.52	78.82	37.2	167.7	137.31	258.34	9.61	45.23	81.88	53.15	25.78	13.08	85.25	4.87	41.48	50.75	15.34
91.57	82.33	168.76	8.61	19.72	89.91	48.78	48.41	15.21	93.22	6.37	40.8	31.42	16.32	26.44	13.01	81.36	3.99	42.16	49.21	15.99	40.92	25.99	119.99	7.37	41.48	63.5	21.66
52.8	16.78	101.21	10.53	16.51	31.79	16.58	57.63	49.85	114.73	7.69	23.12	86.51	43.45	64.13	56.74	141.46	5.82	37.83	88.48	40.11	108.1	93.12	177	8.22	47.6	86.14	52.61
98.22	89.23	145.97	7.2	31.96	90.84	61.13	54.23	40.27	117.97	7.55	41.75	74.26	34.14	80.51	73.78	142.88	6.53	39.44	91.64	51.64	35.62	17.94	104.7	4.89	46.92	50.37	17.14
51.79	34.94	118.1	7.74	38.52	67.47	29.58	52.57	27.23	115.05	12.98	15.64	51.8	23.67	44.04	25.29	97.13	7.52	22.01	57.42	26.04	24.32	15.81	70.27	6.03	39.89	65.04	22.5
131.24	129.27	202.02	10.07	37.4	98.5	63.99	140.39	117.89	257.21	17.65	21.76	83.98	45.83	33.42	21.04	97.08	6.36	35.77	62.96	21.67	39.57	21.81	103.17	5.22	34.49	55.12	21.14
27.51	16.21	76.47	4.71	39.44	58.91	21.19	36.95	25.28	115.72	6.53	45.23	68.41	21.85	54.81	43.74	116.75	6.96	35.36	79.8	37.46	75.37	54.54	164.83	6.56	45.92	72.36	33.09
51.4	38.2	123.45	6.82	35.08	74.32	30.94	118.69	13.19	160.62	7.73	39.66	11.12	8.22	28.97	22.53	51.02	2.48	31.31	77.78	44.16	129.19	121.96	243.6	16.57	26.14	94.41	50.07
47.51	28.83	115.47	6.87	37.57	60.69	24.97	32.05	23.29	79.53	4.66	38.72	72.66	29.28	37.17	26.79	148.12	9.88	31.28	72.08	18.09	71.05	62.8	163.52	6.85	44.71	88.39	38.41
67.58	54.8	133.94	7.56	33.01	81.09	40.91	14.03	12.63	29.17	1.7	38.08	90.06	43.31	43.4	36.59	111.31	5.01	41.05	84.31	32.87	63.27	58.58	116.76	3.84	47.6	92.58	50.17
62.87	20.1	158.54	7.74	52.96	31.97	12.68	57.08	45.85	123.82	7.82	38.27	80.34	37.03	47.56	41.16	129.21	5.16	42.84	86.55	31.86	39.27	19.79	105.23	3.9	42.16	50.38	18.8
56.49	14.23	107.97	5.53	48.15	25.2	13.18	136.19	131.54	202.16	7.85	27.62	96.59	65.07	148.3	110.47	195.04	5.41	41.48	74.49	56.64	17.91	13.71	65.57	3.25	58.46	76.55	20.91
93.1	89.18	149.92	7.84	22.53	95.79	59.48	114.75	55.69	217.25	13.67	32.77	48.53	25.64	82.53	74.96	155.19	6.76	34.39	90.83	48.3	47.04	39.47	107.33	4.49	27.53	83.9	36.77
77.24	34.84	143.04	9.28	35.77	45.1	24.35	78.75	74.63	144.1	5.57	47.46	94.77	51.79	49.47	43.56	129.49	8.06	23.8	88.06	33.64	44.28	36.8	92.36	4.3	48.71	83.1	39.84
39.21	27.95	93.97	4.37	39.66	71.28	29.74	34.68	24.28	94.64	5.62	59.84	69.99	25.65	64.27	53.88	110.19	5.73	38.47	83.83	48.89	22.11	21.49	28.9	1.54	30.6	97.22	74.36
35.92	29.72	131.38	4.96	42.84	82.73	22.62	60.83	46.72	133.23	8.99	25	76.8	35.07	60.34	52.79	127.04	8.31	45.23	87.5	41.56	59.07	38.7	125.26	8.26	23.07	65.52	30.9
42.55	19.4	129.86	9.89	25.16	45.59	14.94	128.15	123.58	192.56	8.41	29.22	96.43	64.18	77.85	70.21	114.48	5.59	27.2	90.19	61.33	33.18	18.13	76.2	3.87	34.39	54.64	23.79
79.54	67.11	156.31	8.85	34.49	84.37	42.93	78.61	68.04	152.08	9.02	17	86.55	44.74	80.17	29.07	146.41	4.41	52.96	36.26	19.85	115.84	109.96	166.73	7.26	37.14	94.92	65.95
87.53	81.05	144.91	8.99	21.76	92.59	55.93	96.37	93.22	138.12	5.02	35.36	96.73	67.49	142.41	129.42	217.73	7.97	39.44	90.87	59.44	55.3	45.46	122.56	8.69	29.22	82.21	37.09
52.22	39.82	112.35	6.96	25.16	76.26	35.44	50.51	10.97	84.99	5.31	46.9	21.71	12.9	25.58	16.96	100.63	7.7	21.82	66.28	16.85	90.53	84.51	121.61	4.6	40.12	93.35	69.49
155.94	148.46	252.18	11.83	28.2	95.2	58.87	88.01	77.56	183.58	9.63	30.6	88.12	42.25	70.47	64.26	121.46	6.87	28.53	91.19	52.9	26.54	11.37	74.48	4.31	40.8	42.83	15.26
117.29	110.6	189.95	12.17	19.19	94.29	58.23	79.43	74.43	143.83	6.04	35.36	93.71	51.75	139.72	125.92	205.98	9.08	45.36	90.12	61.13	60.24	52.26	117.25	4.18	43.65	86.74	44.57
53.09	21.58	142.74	9.73	34	40.66	15.12	100.67	91.53	175.15	8.27	26.05	90.92	52.26	86.88	81.54	165.23	8.7	32.7	93.86	49.35	34	15.81	83.41	4.23	46.24	46.51	18.96
95.76	85.68	160.09	9.33	25.05	89.47	53.52	77.93	73.41	119.97	6.44	33.4	94.2	61.19	82.33	74.41	162.87	8.97	29.43	90.38	45.69	30.87	19.4	78.13	6.46	16.51	62.84	24.83
86.05	76.82	170.66	8.12	37.83	89.27	45.01	90.97	85.14	152.86	7.05	37.14	93.6	55.7	123.59	104.68	252.72	8.95	44.53	84.7	41.42	60.71	20.54	129.39	4.3	46.77	33.83	15.87
84.3	75.53	170.83	9.86	16.98	89.59	44.21	67.55	63.14	127.89	4.82	38.68	93.48	49.37	125.45	19.14	173.85	4.76	50.21	15.26	11.01	134.54	126.63	185.9	7.36	42.84	94.12	68.12
95.2	89.08	165.64	10.64	25.64	93.57	53.78	60.31	54.3	125.69	7.79	24.48	90.03	43.2	147.71	139.01	206.64	9.82	43.16	94.11	67.27	32.87	15.92	82.11	5.54	18.79	48.44	19.39
19.7	11.89	43.56	2.12	48.28	60.34	27.29	163.62	141.88	288.52	14.1	28.53	86.72	49.18	103.01	98.12	190.97	7.13	31.28	95.26	51.38	49.93	36.97	130.27	4.97	50.32	74.05	28.38
66.55	58.61	134.28	7.16	36.04	88.07	43.65	71.66	64.6	126.02	7.2	25.16	90.14	51.26	24.54	11.53	69.09	5.39	47.17	46.99	16.69	20.92	12.85	53.69	3.05	45.76	61.43	23.94
39.58	16.98	74.93	5.71	25.16	42.9	22.66	62.6	34.65	135.9	10.86	29.56	55.35	25.49	186.45	173.76	247.21	9.48	35.9	93.2	70.29	32.72	20.76	96.89	6.13	52.27	63.44	21.43
46.33	29.82	107.47	4.84	40.58	64.36	27.74	85.15	73.67	161.48	11.7	11.4	86.52	45.62	80.65	72.67	127.77	7.14	37.14	90.1	56.88	35.53	28.46	107.99	5.21	46.09	80.1	26.35
57.32	49.47	125.4	5.79	30.26	86.31	39.45	79.02	75.21	131.75	10.69	19.95	95.18	57.08	147.01	140.48	207.14	7.31	40.8	95.56	67.82	55.72	43.81	108.67	4.78	30.6	78.63	40.32
93.98	88.03	156.57	8.9	28.2	93.67	56.22	114.06	64.63	281.19	15.96	38.52	56.67	22.99	21.85	7.03	67.63	14.88	168.29	32.19	10.4	33.43	29.33	59.68	3.75	24.07	87.75	49.16
89.95	84.11	179.88	8.53	25.84	93.5	46.76	93.03	81.01	176.3	12.48	18.79	87.07	45.95	72.93	68.97	134.1	4.42	47.24	94.57	51.44	38.37	23.56	145.16	9.69	64.65	61.39	16.23
72.21	68.86	130.42	7.88	27.51	95.37	52.8	124.83	102.52	262.51	11.44	35.08	82.12	39.05	111.97	66.98	154.41	4.12	46.08	59.82	43.38	71.95	66.63	123.31	5.82	40.58	92.61	54.04
54.42	33.21	121.16	9.38	47.31	61.03	27.41	179.8	177	233.15	8.04	36.82	98.44	75.91	68.54	29.38	133.37	3.97	48.83	42.87	22.03	35.32	22.98	86.36	4.07	40.58	65.06	26.61
130.94	126.84	171.31	6.84	42.16	96.86	74.04	102.82	98.93	181.65	10.94	17.88	96.22	54.46	34.27	18.98	103.88	8.27	30.27	55.39	18.28	107.89	103.92	168.61	11.49	28.11	96.32	61.63
104.87	100.1	178.49	8.47	39.89	95.45	56.08	90.82	87.2	145.43	6.59	25.36	96	59.96	49.37	44.56	120.07	5.36	42.16	90.25	37.11	87.29	78.08	146.58	10.29	28.89	89.44	53.27
95	91.44	200.23	13.63	25.84	96.25	45.67	68.52	64.94	155.78	6.33	40.58	94.78	41.69	153.86	141.6	219.33	7.51	41.96	92.03	64.56	84.22	79.08	130.02	4.97	40.36	93.9	60.82
67.41	55.16	156.67	10.32	35.9	81.83	35.21	90.17	79.99	150.53	8.3	28.2	88.7	53.14	77.96	74.22	134.72	8.26	33.32	95.21	55.09	61.21	57.73	117.36	5.65	38.08	94.32	49.19
48.11	24.94	135.46	10.4	48.01	51.84	18.41	74.59	62.26	142.32	11.19	20.18	83.46	43.75	26.66	20.85	87.06	4.22	44.2	78.23	23.95	147.3	134.82	169.09	6.5	28.89	91.53	79.73
118.34	53.48	198.91	10.27	35.77	45.19	26.89	34.42	32.4	63.66	3.18	26.74	94.15	50.9	27.7	7.85	52.86	4.03	48.96	28.33	14.84	62.52	57.76	112.34	8.26	13.6	92.38	51.41
103.55	94.53	207.71	9.08	38.72	91.29	45.51	50.6	25.21	103.45	5.2	36.04	49.81	24.37	52.41	47.09	99.62	5.37	37.14	89.86	47.27	95.13	27.07	182.35	4.83	52.15	28.45	14.84
57.39	45.08	116.15	7.25	32.7	78.54	38.81	80.23	72.47	166.14	7.76	33.01	90.32	43.62	58.23	51.64	120.26	7.85	39.2	88.67	42.94	29.55	19.87	85.97	9.17	49.98	67.25	23.11
100.18	95.25	141.66	6.56	30.6	95.09	67.24	101.73	99.74	143.45	6.86	27.2	98.05	69.53	154.68	145.09	189.94	6.19	44.2	93.8	76.39	32.48	24.17	86.24	4.99	29.24	74.41	28.02
176.9	161.27	291.59	14.43	27.2	91.16	55.31	104.94	98.66	188.98	10.88	22.31	94.02	52.21	108.77	101.18	156.66	5.76	35.49	93.03	64.59	62.49	47.25	99.46	8.06	23.79	75.61	47.5
52.93	42.63	122.93	14.87	8.35	80.55	34.68	68.41	60	157.05	6.88	33.7	87.71	38.2	56.76	51.34	81.98	5.04	26.05	90.45	62.62	79.84	76.6	127.01	6.85	37.14	95.95	60.31
67.19	24.84	130.86	13.44	25.84	36.97	18.98	60.08	17.97	128.23	17.4	15.64	29.91	14.02	66.2	57.71	117.5	12.35	16.51	87.18	49.12	89.26	85.28	149.69	6.64	22.76	95.54	56.98
137.39	130.86	211.69	11.79	28.2	95.25	61.82	82.07	77.92	130.44	7.3	29.58	94.95	59.74	119.2	111.19	172.14	5.37	39.2	93.28	64.59	41.24	35.97	95.67	4.78	42.84	87.22	37.59
65.88	56.43	126.08	9.33	23.62	85.65	44.75	52.05	37.61	120.94	8.28	38.27	72.26	31.1	28.8	22.39	84.11	5.72	36.04	77.75	26.62	17.67	16.65	25.83	1.27	35.77	94.21	64.47
88.21	81.94	156.07	10.18	26.27	92.89	52.5	95.24	91.15	172.01	6.16	46.24	95.7	52.99	43.1	17.71	85.5	8.07	18.09	41.1	20.71	37.82	26.3	73.03	3.78	35.36	69.55	36.01
41.91	15.19	166.74	11.22	60.52	36.26	9.11	98.36	95.75	157.31	6.81	35.43	97.35	60.86	103.3	65	180.32	6.65	44.71	62.92	36.05	28.8	18.06	64.61	6.51	24.22	62.72	27.95
57.22	49.27	123.43	7.51	26.82	86.11	39.92	79.22	49.08	185.55	10.49	30.26	61.95	26.45	32.86	25.45	72.58	4.84	37.57	77.45	35.07	40.3	34.85	84.67	4.96	36.18	86.48	41.16
63.11	46.77	145.7	9.43	23.12	74.11	32.1	51.69	42.21	128.98	10.74	34.32	81.66	32.73	37.41	33.06	75.71	5.51	24.93	88.37	43.66	114.5	19.02	196.22	5.63	52.96	16.61	9.69
78.07	18.41	148.11	10.35	31.31	23.58	12.43	113.03	103.12	232.3	15.07	20.4	91.23	44.39	40.07	36.12	81.05	3.91	35.36	90.14	44.57	43.15	37.95	101.78	6.34	40.8	87.95	37.28
114.36	109.19	203.29	8.19	38.76	95.48	53.71	98.54	88.7	193.47	8.13	34.68	90.01	45.84	123.61	118.56	169.48	6.35	32.64	95.92	69.96	33.4	25.86	77.63	4.12	44.02	77.43	33.31
55.21	44.22	127.06	8.1	26.52	80.1	34.8	129.41	123.83	205.5	8.27	34.09	95.69	60.26	31.12	10.75	68.8	6.71	38.08	34.54	15.62	61.33	56.05	87.76	5.15	27.2	91.4	63.87
82.99	79.5	134.75	6.69	24.48	95.8	59	86.71	61.54	216.2	8.63	35.49	70.97	28.46	61.07	53.27	114.59	6.4	18.3	87.24	46.49	25.33	18.34	84.65	4.82	36.45	72.4	21.66
78.69	71.78	164.05	9.25	27.2	91.22	43.76	131.86	125.15	217.45	9.92	31.68	94.91	57.56	59.13	53.76	95.71	5.16	43.52	90.92	56.17	68.93	64.08	116.53	6.94	25.54	92.97	54.99
89.45	84.14	160.96	11.92	27.2	94.07	52.28	86.09	57.41	152.63	10.52	31.31	66.68	37.61	72.87	66.77	135.09	8.07	37.31	91.63	49.43	38.8	33.71	67.9	17.42	136.94	86.88	49.64
95.72	16.5	152.85	12.41	25.16	17.24	10.79	74.66	59.81	140.85	11.89	14.61	80.12	42.46	76.79	71.99	120.34	6.13	37.83	93.75	59.82	46.17	43.25	71.63	3.4	32.97	93.68	60.38
44.16	25.48	124	6.76	32.7	57.69	20.54	134.21	129.61	223.64	11.3	23.8	96.57	57.95	56.18	43.33	120.62	9.07	29.92	77.12	35.92	43.74	34.85	106.62	4.27	47.46	79.68	32.69
62.35	13.14	144.94	7.91	40.41	21.07	9.06	70.63	61.57	135.8	13.09	16.38	87.18	45.34	108.07	98.19	202.29	12.03	38.65	90.86	48.54	71.71	65.41	93.28	6.75	12.52	91.22	70.12
58.15	35.86	103.05	14.83	139.62	61.67	34.8	71.93	67.06	160.8	9.84	28.56	93.23	41.7	47.51	36.16	87.13	6.84	25.84	76.11	41.5	41.82	33.93	73.44	5.57	33.7	81.12	46.2
99.32	20.88	163.26	10.98	23.8	21.02	12.79	57	50.55	132.91	9.86	18.02	88.68	38.03	103.73	94.54	165.15	5.17	46.77	91.14	57.24	73.73	69.54	121.76	5.94	43.52	94.31	57.11
81.38	71.03	140.41	7.55	28.09	87.29	50.59	96.27	90.63	182.07	7.92	35.08	94.13	49.78	127.55	123.96	162.35	7.09	41.48	97.19	76.36	122.35	26.07	180.23	6.65	40.58	21.31	14.46
21.57	13.35	62.14	4.1	38.96	61.92	21.49	88.15	82.61	190.34	10.19	24.76	93.71	43.4	102.23	95.9	158.52	7.3	28.56	93.81	60.5	22.5	14.94	73.72	3.16	37.83	66.4	20.27
72.98	65.21	147.41	7.26	44.02	89.35	44.24	96.79	85.13	163.53	9.91	22.7	87.95	52.06	93.61	82.83	140.38	6.35	27.88	88.48	59	29.71	20.15	86.07	5.07	52.18	67.81	23.41
65.64	20.18	112.87	7.81	20.4	30.74	17.88	71.47	63.56	152.92	6.61	33.32	88.93	41.57	58.61	33.27	137.15	5.67	47.46	56.76	24.26	29.62	13.42	94.47	6.18	43.33	45.31	14.2
46.47	28	100.02	4.65	43.14	60.26	28	99.2	92.48	163.46	9.21	16.7	93.23	56.58	66.64	64.65	114.99	5.73	42.84	97	56.22	60.51	56.45	95.18	3.99	33.01	93.29	59.31
85.52	14.35	257.38	22.7	65.54	16.78	5.58	67.53	50.29	167.18	9.19	31.64	74.48	30.08	39.3	28.91	98.72	6.39	21.08	73.55	29.28	55.12	50.28	103.35	4.64	37.83	91.21	48.65
105.69	14.36	170.07	16.9	12.12	13.59	8.44	128.57	119.2	208.39	12.04	23.23	92.72	57.2	49.9	43.79	86.25	7.44	18.85	87.74	50.77	31.48	22.63	93.91	5.61	47.7	71.87	24.09
65.88	44.45	164.11	9.66	38.76	67.47	27.08	131.24	125.94	192.74	10.42	35.77	95.96	65.34	40.39	24.52	66.59	3.79	32.64	60.7	36.82	59.96	50.06	123.16	4.62	39.44	83.49	40.65
66.41	32.67	144.44	13.25	27.88	49.2	22.62	28.44	17.04	94.45	7.28	24.08	59.93	18.04	50.66	39.57	87.67	7.33	29.92	78.11	45.13	45.95	41.32	74.47	5.56	21.76	89.93	55.49
65.93	50.14	155	9.34	33.88	76.05	32.35	90.43	84.54	155	8.73	39.89	93.49	54.54	126.42	123.35	151.35	3.98	38.72	97.57	81.5	33.54	22.8	99.09	4.86	43.14	67.96	23.01
30.59	26.92	52.26	2.66	33.61	88	51.52	96.1	89.51	191.48	9.07	42.74	93.15	46.75	100.41	98.75	125.79	4.98	46.77	98.35	78.51	70.07	42.4	139.52	5.15	48.28	60.51	30.39
108.63	102.22	172.94	8.67	33.32	94.1	59.11	144.3	133.66	232.71	9.65	30.65	92.63	57.44	86.38	81.98	140.52	7.88	36.45	94.91	58.34	36.55	20.23	85.83	5.32	72.08	55.34	23.57
56.66	46.63	126.71	6.59	31.96	82.3	36.8	114.14	103.97	188.18	12.26	21.57	91.09	55.25	52.78	43.29	119.13	7.48	36.45	82.03	36.34	15.22	13.07	27.51	1.75	30.6	85.88	47.5
84.6	7.99	158.65	9.19	33.09	9.44	5.03	66.36	56.1	130.53	7.74	35.49	84.54	42.98	58.6	51.24	130.31	5.78	38.27	87.44	39.32	29.5	23.3	85.95	6.48	48.71	78.97	27.1
80.41	74.59	143.95	7.79	38.97	92.76	51.82	115.39	109.65	206.71	10.79	26.67	95.03	53.05	27.24	11.14	64.82	4.68	39.44	40.89	17.18	40.24	18.74	117.11	5.43	44.88	46.57	16
89.42	18	156.54	12.07	15.96	20.13	11.5	75.09	66.77	194.21	8.11	44.88	88.93	34.38	34.52	28.53	102.85	8.06	52.36	82.65	27.74	45.16	37.77	101.89	7.22	26.82	83.62	37.07
96.11	87.14	159.41	8.83	27.62	90.66	54.66	59.13	55.58	133.56	6.76	43.52	94.01	41.62	95.85	74.99	153.14	4.87	49.4	78.23	48.97	140.45	127.58	186.91	6.37	45.39	90.84	68.26
77.31	38.46	152	13.97	22.8	49.75	25.3	61.05	52.44	159.94	9.21	38.52	85.9	32.79	13.31	9.32	29.58	1.97	35.77	70.02	31.5	71.17	40.39	165.69	4.93	53.65	56.74	24.37
47.57	33.68	196.87	10.48	33.48	70.79	17.11	110.63	100.76	189.76	10.9	27.83	91.08	53.1	63.48	44.39	171.08	8.03	48.71	69.94	25.95	52.24	28.09	103	5.35	34.79	53.78	27.28
68.13	45.04	150.41	9.23	38.27	66.1	29.94	119.56	115.07	179.73	7.85	38.96	96.25	64.02	43.11	32.27	92.39	5.38	25.74	74.84	34.92	66.52	60.26	126.07	4.29	52.88	90.59	47.8
65.22	41.6	125.45	8.84	28.2	63.79	33.16	26.66	14.85	86.81	6.05	57.16	55.69	17.1	18.75	10.64	74.98	3.48	41.37	56.74	14.19	43.01	37.9	110.27	4.84	46.08	88.12	34.37
85.29	39.9	151.81	12.97	31.18	46.79	26.29	58	53.62	128.73	8.33	42.74	92.45	41.65	40.04	16.86	69.96	5.16	47.72	42.1	24.1	18.72	13.63	32.8	2.22	38.52	72.83	41.56
48.43	42.68	103.44	8.54	22.9	88.12	41.26	119.8	113.27	210.26	9.56	33.01	94.54	53.87	27.54	5.61	50.29	4.92	35.15	20.37	11.16	44.24	40.35	89.44	6.48	24.38	91.21	45.12
27.52	11.75	71.73	7.01	23.64	42.69	16.38	88.03	77.59	191.79	10.55	23.66	88.14	40.46	45.56	31.19	66.12	4.63	27.2	68.46	47.16	50.55	39.44	136.79	8.01	61.26	78.01	28.83
94.87	41.34	228.78	13.6	37.55	43.57	18.07	66.23	60.27	134.71	6.57	34.09	91.01	44.75	49.14	37.43	83.06	6.3	14.96	76.17	45.06	97.01	77.5	181.42	8.13	28.78	79.89	42.72
43.08	26.85	118.75	6.87	39.44	62.34	22.61	75.41	70.3	139.22	11.39	14.78	93.23	50.5	53.91	46.23	130.6	6.38	39.42	85.76	35.4	31.73	11.76	112.18	5.13	44.02	37.08	10.49
32.94	13.47	130.79	7.13	54.27	40.87	10.3	32.4	12.61	84.85	4.74	33.7	38.9	14.86	33.71	18.98	68.15	4.46	44.88	56.3	27.84	17.54	11.7	45.98	2.57	45.4	66.68	25.43
25.77	12.91	82.03	5.73	52.18	50.11	15.74	106.16	68.25	153.02	12.1	32.38	64.3	44.61	152.8	136.2	200.58	7.03	40.8	89.14	67.9	46	13.67	131.36	5.14	39.44	29.72	10.41
112.99	106.94	157.83	6.16	33.01	94.65	67.76	104.82	99.91	187.35	7.41	41.96	95.31	53.33	51.71	43.74	83.17	4.54	27.51	84.59	52.59	86.43	83.53	120.08	6.04	21.69	96.64	69.56
50.92	31.01	105.94	11.73	17	60.91	29.28	55.62	49.58	111.13	8.83	34.79	89.14	44.62	22.03	11.64	88.61	5.37	52.8	52.83	13.13	53.79	47.08	127.38	5.24	47.46	87.53	36.96
78.73	54.69	177.48	14.6	16.32	69.46	30.81	96.37	56.16	161.5	18.37	30.6	58.28	34.77	125.79	117.17	198.4	12.69	46.08	93.14	59.05	61.64	54.64	151.17	8.71	40.36	88.64	36.14
94.5	89.44	141	7.53	33.4	94.64	63.43	76.43	69.64	140.03	7.69	31.68	91.11	49.73	72.93	65.37	127.19	8.23	27.2	89.64	51.4	22.57	18.76	41.26	2.08	33.79	83.11	45.48
87.69	84.76	122.34	6.93	30.26	96.66	69.28	44.18	19.46	82.71	5.73	34.68	44.05	23.53	39.43	28.47	77.04	4.16	28.78	72.2	36.95	49.07	38.24	120.67	5.77	39.41	77.94	31.69
103.07	92.32	186.84	8.78	25.34	89.57	49.41	24.97	8.04	61.94	5.07	42.84	32.2	12.98	117.06	84.54	202.83	11.55	37.14	72.22	41.68	68.08	17.16	122.72	3.75	46.77	25.21	13.98
58.03	46.93	112.32	6.72	23.64	80.87	41.79	76.9	70.28	145.96	8.28	25.84	91.4	48.15	38.06	36.59	57.84	3.96	23.94	96.13	63.26	21.5	13.14	57.1	4.26	39.89	61.12	23.01
126.73	115.88	215.09	9.59	29.92	91.44	53.88	96.04	90.36	197.38	6.68	45.39	94.09	45.78	39.01	28	141.93	9.17	38.76	71.78	19.73	37.28	32.1	96.36	4.1	36.72	86.11	33.32
29.62	20.65	54.08	3.44	26.52	69.72	38.19	28.49	12.44	104.99	6.9	42.44	43.66	11.85	92.95	90.7	117.8	4.27	38.52	97.58	76.99	54.08	26.54	93.14	6.24	21.08	49.08	28.5
114.23	8.88	178.91	13.95	16.51	7.78	4.96	59.76	31.51	121.02	8.54	18.79	52.73	26.04	28.7	21.24	72.14	4.86	29.24	74.02	29.44	30.09	9.32	73.71	4.07	36.45	30.99	12.65
105.34	96.93	224.21	15.64	13.6	92.02	43.23	115.98	110.44	187.77	9.61	37.14	95.23	58.82	64.33	19.24	88.99	7.29	36.11	29.92	21.62	32.35	22.09	95.56	9.31	42.64	68.28	23.11
59.34	18.62	144.99	6.38	33.32	31.38	12.84	82.97	77.82	144.24	7.55	41.96	93.8	53.95	154.14	142.52	228.49	6.72	41.22	92.46	62.38	18.7	12.51	40.04	2.2	37.31	66.91	31.25
28.35	10.63	55.45	2.89	47.46	37.51	19.18	54.96	46.62	128.76	6.33	36.61	84.82	36.2	69.03	57.38	125.55	6.02	33.82	83.13	45.7	48.44	5.66	92.77	4.93	38.08	11.69	6.1
97.8	92.37	154.92	6.22	36.45	94.45	59.63	94.52	86.43	158.29	8.41	28.53	91.44	54.6	30	24.94	53.21	3.29	38.02	83.13	46.88	49.77	18.67	139.65	6.19	39.44	37.5	13.37
75.18	53.53	155.49	11.87	25.95	71.19	34.42	37.59	19.71	81.51	6.84	27.51	52.44	24.18	62.79	55.19	112.22	6.25	39.89	87.9	49.18	63.41	57.74	111.35	4.64	36.74	91.05	51.85
69.89	37.11	156.19	12.61	31.31	53.11	23.76	101.3	97.02	168.72	8.49	23.12	95.77	57.5	28.82	14.97	86.19	5.95	25.23	51.93	17.36	22.19	17.03	45.76	3.45	31.28	76.73	37.2
23.62	15.67	54.67	4.27	25.84	66.35	28.66	110.84	105.78	182.73	8.63	32.01	95.44	57.89	26.15	14.13	101.62	4.9	55.02	54.03	13.9	70.51	54.02	136.86	9.63	21.08	76.61	39.47
59.38	48.71	126.09	7.78	45.69	82.03	38.63	36.65	24.01	80.08	5.01	42.44	65.52	29.99	94.35	71.56	149.05	17.48	48.01	75.84	48.01	30.38	19.49	74.77	5.05	25.84	64.16	26.07
67.2	57.99	159.9	10.43	36.45	86.29	36.27	29.48	10.14	80.88	6.71	54.21	34.4	12.54	42.45	22.61	96.73	8.44	29.24	53.27	23.38	40.1	31.87	94.87	5.09	26.14	79.49	33.6
51.29	38.59	124.5	6.57	38.72	75.24	31	31.66	20.37	87.85	4.65	36.61	64.33	23.18	29.19	14.67	118.82	5.5	53.58	50.27	12.35	20.55	14.29	43.58	3.76	51.49	69.55	32.8
119.25	31.88	208.29	16.83	22.44	26.74	15.31	45.73	37.1	98.08	5.71	39.66	81.14	37.83	40.89	34.62	109.12	7.49	29.92	84.67	31.73	60.06	45.3	102.35	4.91	50.32	75.43	44.26
113.43	9.08	179.37	11.25	43.33	8.01	5.06	27.32	20.46	83.67	4.49	47.87	74.9	24.46	70.29	60.68	118.19	9.1	19.72	86.33	51.34	59.5	44.33	152.14	8.31	33.01	74.49	29.14
113.22	106.71	210.67	10.4	30.95	94.25	50.65	155.66	81.3	266.62	9.44	36.72	52.23	30.49	41.51	29.51	111.85	6.14	47.46	71.08	26.38	45.39	17.93	158.4	7.98	68	39.51	11.32
115.58	109.32	199.93	9.48	26.52	94.58	54.68	75.39	71.26	131.86	10.19	37.04	94.52	54.04	60.15	22.48	131.13	8.38	45.76	37.37	17.14	20.79	15.66	33.52	2.31	38.27	75.35	46.72
82.61	75.45	147.4	10.3	24.51	91.34	51.19	74.74	67.01	148.79	10.45	40.12	89.66	45.04	92.32	59.67	152.87	15.94	31.64	64.63	39.03	36.99	16.01	109.83	5.88	52.36	43.29	14.58
68.78	57.6	133.07	9.17	33.01	83.75	43.29	38.68	23.53	70.5	10.96	74.12	60.84	33.38	55.85	49.59	107.9	7.2	27.49	88.79	45.96	96.98	89.33	144.12	5.14	38.9	92.11	61.98
34.59	19.94	117.86	7.06	42.44	57.65	16.92	49.99	21.31	103.38	4.4	42.16	42.64	20.62	83.52	76.46	143.83	5.51	37.83	91.54	53.16	71.51	61.89	109.61	3.98	40.12	86.55	56.47
82.95	78.74	138.44	10.22	23.94	94.93	56.88	55.65	48.26	113.97	6.31	25.84	86.71	42.34	35.36	29.47	123.6	6.5	45.56	83.33	23.84	23.96	16.56	83.86	5.78	37.57	69.14	19.75
55.69	25.49	109.47	8.76	24.48	45.77	23.28	145.77	99.49	252.49	9.11	44.2	68.26	39.41	115.34	110.63	190.65	7.77	32.33	95.92	58.03	23.69	14.29	83.86	5.13	44.88	60.34	17.05
66.45	59.42	130.18	8.13	23.12	89.41	45.64	107.89	94.73	214.35	10.13	29.92	87.8	44.19	57.21	47.28	143.29	11.34	11.56	82.63	32.99	45.37	23.24	143.86	5.4	49.52	51.23	16.16
106.29	97.28	186.25	8.84	26.52	91.53	52.23	61.02	54.05	130.43	8.81	22.44	88.57	41.44	21.24	9.73	53.86	3.48	40.36	45.81	18.06	26.98	18.2	78.48	3.92	55.66	67.47	23.2
94.39	76.87	193.66	15.82	21.08	81.44	39.69	66.24	20.1	115.15	10.82	26.14	30.35	17.46	73.03	68.98	145.58	6.36	35.08	94.46	47.39	39.61	32.57	90.48	8.07	16.32	82.22	35.99
27.49	15.13	64.21	5.26	30.27	55.04	23.57	21.25	14.7	45.7	2.7	30.95	69.19	32.16	71.67	66.91	134.93	10.61	26.44	93.36	49.59	30.58	17.67	96.33	11.79	44.35	57.78	18.34
30.19	16.41	96.37	4.24	45.39	54.35	17.02	123.53	120.88	157.99	5.61	27.88	97.85	76.51	98.13	93.09	134.66	6.68	35.49	94.86	69.13	28.86	22.91	65.42	3.77	45.56	79.37	35.01
70.05	56.33	131.62	11.22	18.9	80.42	42.8	195.71	182.92	241.04	8.58	39.42	93.46	75.89	104.32	60.48	234.56	12.32	40.13	57.98	25.78	73.67	69.83	144.17	10.32	11.13	94.78	48.43
142.39	135.86	221.43	12.57	33.32	95.41	61.35	56.47	46.78	110.85	7.32	21.57	82.83	42.2	49.96	38.07	127.42	9.03	34.52	76.2	29.88	29.32	17.13	107.18	5.11	39.89	58.42	15.98
50.33	29.77	103.08	6.65	47.31	59.16	28.89	76.96	54.79	152.21	10.06	33.32	71.2	36	32.26	18.44	88.27	5.04	37.83	57.17	20.89	64.22	56.9	124.7	10.06	14.96	88.6	45.63
86.81	64.08	199	17.39	37.83	73.81	32.2	101.1	93.69	188.34	7.59	43.83	92.67	49.74	31.1	23.34	78.26	5.54	52.27	75.03	29.82	41.78	21.72	134.56	5.49	45.56	51.98	16.14
53.01	34.12	123.89	8.14	37.75	64.36	27.54	101.47	96.61	191.23	10.9	22.7	95.21	50.52	62.52	59.67	115.74	5.45	36.33	95.44	51.55	58.88	37.94	106.13	4.21	43.52	64.45	35.75
76.65	63.89	176.65	9.15	31.64	83.36	36.17	106.96	103.8	172.05	7.62	33.4	97.04	60.33	20.5	15.73	56.13	3.69	47.02	76.73	28.02	68.67	20.53	135.43	5.69	44.2	29.9	15.16
93.7	85.42	155.52	9.14	22.54	91.17	54.93	60.91	56.35	141.81	7.7	43.36	92.52	39.74	83.08	78.25	162.74	12.06	24.76	94.19	48.08	32.5	12.06	68.49	6.46	45.23	37.11	17.61
66.98	23.5	139.27	10.19	41.27	35.08	16.87	69.83	61.32	145.15	7.33	32.41	87.81	42.25	60.94	52.59	134.23	6.13	32.7	86.31	39.18	54.43	52.41	69.38	3.46	23.8	96.28	75.54
86.8	69.4	186.9	12.51	35.36	79.95	37.13	50.05	35.08	124.35	7.36	37.31	70.09	28.21	29.38	17.11	73.69	3.87	36.88	58.24	23.22	39.04	34.29	57.87	3.55	13.6	87.84	59.26
104.69	97.71	173.32	10.72	23.38	93.34	56.38	21.63	13.6	44.19	3.15	19.72	62.86	30.78	63.4	58.34	132.21	5.95	41.96	92.02	44.13	84.12	81.62	122.49	6.87	41.96	97.03	66.63
68.07	57.6	149.91	12.26	19.71	84.62	38.42	143.11	139.18	203.74	9.35	40.12	97.25	68.31	93.42	90.07	153.62	7.16	38.76	96.41	58.63	60.33	54.75	96.55	3.82	35.08	90.75	56.7
78.22	62.79	161.76	12.28	44.2	80.27	38.82	88.69	72.87	175.94	12.72	25.32	82.16	41.42	76.13	57.53	148.25	7.31	39.44	75.58	38.81	154.33	141.87	179.28	5.57	37.14	91.93	79.13
47.7	27.02	118.06	7.82	35.2	56.64	22.89	75.02	62.08	155.1	12.11	16.7	82.75	40.03	32.92	21.32	88.65	7.91	42.44	64.76	24.05	22.49	14.29	67.24	4.95	30.98	63.56	21.26
74.46	69.79	151.76	11.06	26.44	93.72	45.99	110.07	100.84	200.49	10.21	32.64	91.62	50.3	83.13	79.78	170.18	10.38	14.77	95.97	46.88	24.06	16.62	59.93	3.27	25.16	69.08	27.73
78.93	60.72	153.77	9.29	25.15	76.92	39.49	65.55	55.69	135.56	9.43	39.89	84.95	41.08	55.56	47.51	110.46	5.82	33.01	85.51	43.01	35.34	22.32	113.04	6.7	61.23	63.15	19.74
85.96	19.5	163.78	10.64	27.88	22.69	11.91	123.2	121.4	172.79	7.63	36.72	98.54	70.26	43.36	30.14	121.65	8.25	52.27	69.51	24.78	37.83	22.62	90.82	6	35.08	59.79	24.91
70.94	63.28	127.19	11.15	22.44	89.2	49.75	44.52	35.61	121.78	8.88	37.83	79.99	29.24	50.29	39.32	129.73	7.01	36.18	78.19	30.31	120.54	4.77	187.54	4.87	52.88	3.96	2.55
46.87	13.77	115.65	9.76	23.79	29.38	11.91	81.06	73.7	192.72	9.32	39.2	90.92	38.24	50.53	44.3	112.24	5.62	34.5	87.67	39.47	46.62	23.51	127.17	10.38	50.9	50.44	18.49
91.96	84.48	150.9	8.94	21.82	91.86	55.98	88.35	85.87	117.3	6.99	14.96	97.18	73.2	41.84	34.77	110.44	5.65	37.14	83.1	31.48	22.97	20.82	44.57	3.61	27.88	90.64	46.7
70.84	35.5	125.54	7.54	35.36	50.11	28.28	164.05	159.2	248.23	13.15	24.93	97.04	64.13	31.09	19.04	80.74	8.17	13.76	61.24	23.59	94.44	91.28	171.92	8.32	26.74	96.65	53.1
79.45	72.03	165.17	9.27	21.91	90.67	43.61	40.06	16.99	66.69	4.7	21.76	42.4	25.47	153.97	149.57	216.6	8.96	23.8	97.14	69.05	47.82	43.43	93.23	7.22	31.96	90.83	46.59
98.63	90.13	149.7	6.61	35.08	91.38	60.21	73.97	39.06	136.35	10.19	31.28	52.8	28.64	49.07	35.72	99.34	12.78	13.6	72.8	35.96	47.12	41.44	101	5.38	36.88	87.94	41.03
50.16	41.82	112.59	7.19	30.27	83.38	37.15	109.48	104.74	186.73	7.3	40.12	95.67	56.09	112.52	85.97	212.92	10.26	44.71	76.4	40.38	42.26	22.65	117.01	10	40.8	53.6	19.36
95.48	16.17	169.01	11.92	26.05	16.94	9.57	106.7	102.51	180.31	11.48	18.36	96.08	56.86	90.12	77.34	151.17	9.85	27.47	85.82	51.16	30.13	24.15	67.99	3.63	29.92	80.15	35.52
69.19	53.82	138.63	11.37	29.92	77.79	38.82	70.41	2.89	142.96	11.84	26.52	4.11	2.02	20.14	12.26	82.26	4.29	46.08	60.88	14.9	44.89	41.69	56.55	3.43	28.89	92.88	73.72
48.54	37.84	109.49	7.22	22.96	77.96	34.56	33.78	10.96	77.5	4.39	35.62	32.44	14.14	104.72	38.07	179.44	5.39	48.15	36.35	21.22	40.92	34.71	103.39	9.03	28.53	84.83	33.57
48.22	27.72	130.72	7.09	43.33	57.49	21.21	74.92	10.11	159.48	14.25	19.04	13.5	6.34	72.11	68.25	113.21	5.6	22.44	94.64	60.29	46.59	33.19	102.84	14.83	39.44	71.24	32.27
83.8	21.84	155.49	11.77	27.2	26.06	14.05	98.34	90.45	167.26	10.77	39.89	91.98	54.08	31.82	21.54	144.86	9.42	31.68	67.72	14.87	50.03	43.62	91.46	4.29	46.62	87.2	47.7
83.82	71.03	171.97	9.66	27.83	84.75	41.31	125.62	29.75	282.92	10.73	44.88	23.68	10.52	44.39	38.08	114.34	6.96	47.87	85.79	33.3	43.93	39.92	78.43	3.84	36.45	90.88	50.9
76.76	70.45	147.87	7.12	38.52	91.78	47.65	24.19	13.92	54.66	3.32	34.68	57.57	25.47	34.42	14.54	114.26	7.57	82.37	42.25	12.73	42.24	39.79	72.49	3.56	33.09	94.21	54.9
120.27	119.18	147.58	5.91	23.8	99.09	80.76	133.7	129.87	200.29	8.77	34	97.14	64.84	25.15	22.16	54.05	2.42	34.39	88.12	41	65.7	6.04	188.75	4.74	57.06	9.19	3.2
29.66	14.87	80.07	7.8	25.65	50.12	18.57	61.57	54.47	110.95	8.87	33.01	88.47	49.1	54.68	49.52	96.39	6.24	20.18	90.56	51.37	37.91	32.3	81.25	5.35	23.39	85.21	39.76
56.17	26.77	105.14	10.2	12.73	47.66	25.46	41.18	26.88	120.27	8.85	41.75	65.26	22.35	45.09	32.48	103.66	6.06	23.12	72.04	31.34	38.1	26.83	90.44	7.98	41.27	70.42	29.67
105.39	90.84	216.92	16.8	23.41	86.19	41.88	49.24	6.91	88.72	8.27	38.76	14.03	7.79	60.46	52.65	139.99	6.58	37.4	87.09	37.61	58.99	55.53	88.95	4.58	38.76	94.14	62.43
55.33	27.57	137.23	11.33	27.88	49.83	20.09	143.16	119.13	242.26	8.79	43.14	83.21	49.17	30.63	19.9	78.68	4.51	45.23	64.97	25.3	39.47	37.04	62.46	3.2	30.95	93.83	59.3
101.15	12.27	192.83	13.89	21.76	12.13	6.36	45.39	29.64	118.09	9.33	42.64	65.3	25.1	92.66	76.23	198.32	5.65	46.92	82.27	38.44	31.29	25.1	110.06	3.84	52.36	80.24	22.81
71.16	61.08	161.33	8.89	39.44	85.82	37.86	54.17	44.9	133.76	9.15	23.66	82.9	33.57	91.11	83.74	143.96	7.25	36.88	91.91	58.17	26.54	17.64	67.65	4.72	46.7	66.45	26.07
57.37	46.93	127.82	6.4	45.05	81.8	36.71	55.35	36.46	125.16	6.89	37.57	65.87	29.13	129.44	127.49	195.06	9.52	40.8	98.49	65.36	77.2	69.7	143.97	5.77	42.16	90.29	48.41
44.98	34.27	104.14	6.9	60.53	76.19	32.91	14.5	9.28	43.73	4.21	23.66	63.95	21.21	92.06	88.74	136.22	7.22	32.7	96.4	65.15	17.84	12.44	38.69	2.38	38.08	69.69	32.15
97.55	85.57	183.41	14.81	26.52	87.72	46.65	30.17	9.26	91.05	4.95	35.2	30.68	10.17	136.13	133.67	200.54	7.39	40.58	98.19	66.65	49.3	38.49	122.81	10.8	43.33	78.08	31.35
72.18	58.87	145.42	15	25.16	81.56	40.48	153.74	141.8	265.11	11.15	34.68	92.23	53.49	131.61	127.31	199.17	7.83	37.14	96.73	63.92	23.56	11.17	67.47	5.84	23.8	47.4	16.55
131.2	125.04	204.39	10.7	27.56	95.31	61.18	26.87	14.8	82.8	4.81	53.72	55.1	17.88	36.16	30.81	80.43	4.86	35.49	85.2	38.31	32.89	28.45	78.97	7.23	34.39	86.48	36.02
104.11	98.96	169.4	8.25	25.16	95.05	58.42	124.48	116.37	187.67	9.72	31.81	93.48	62.01	40.86	24.14	88.9	5.7	17.88	59.09	27.16	37.31	33.12	68.52	3.32	31.31	88.77	48.33
62.89	48.79	135.3	9.62	26.52	77.57	36.06	92.2	78.72	160.55	9.07	47.87	85.38	49.03	106.14	85.72	167.63	7.35	41.05	80.76	51.14	68	66.7	78.97	5.25	21.76	98.09	84.46
55.45	26.01	160.08	10.37	38.52	46.92	16.25	40.89	13.11	86.25	6.32	44.35	32.05	15.2	47.16	13.23	106.63	7.02	55.02	28.04	12.4	26.12	16.93	90.03	6.42	59.14	64.82	18.81
92.97	75.05	163.87	9.13	22.08	80.73	45.8	22.24	16.72	55.68	3.15	33.7	75.2	30.04	36.81	25.63	108.81	10.26	15.82	69.62	23.56	23.29	18.18	76.31	4.05	46.77	78.06	23.83
63.43	47.7	130.39	16.48	20.4	75.2	36.58	46.17	23.45	134.59	17.07	29.24	50.79	17.42	29.7	20.77	94.5	9.12	20.4	69.95	21.98	48.7	35.58	131.03	7.68	49.87	73.07	27.16
44.67	24.92	87.56	5.52	38.08	55.8	28.46	89.28	72.51	189.34	11.1	27.51	81.21	38.3	33.97	18.79	83.95	4.88	48.01	55.3	22.38	71.89	60.21	130.26	4.74	46.77	83.76	46.22
80.63	72.98	151.59	6.94	35.77	90.52	48.15	102.5	93.9	187.46	9.21	34.68	91.62	50.09	19.85	14.13	47.65	3.33	36.18	71.18	29.66	36.26	29.13	99.36	5.46	50.9	80.35	29.32
48.77	19.67	144.32	6.64	45.56	40.34	13.63	65.95	59.11	152.48	6.67	37.2	89.63	38.76	68.47	51.97	119.94	7.83	19.04	75.9	43.33	19.17	11.48	50.39	2.94	40.58	59.89	22.78
29.7	16.62	114.08	13.3	33.09	55.97	14.57	169.37	161.92	241.84	10.95	29.11	95.6	66.95	28.24	15.31	81	6.23	46.77	54.2	18.9	73.18	65.89	116.53	5.95	37.04	90.05	56.55
114.83	33.35	196.87	12.51	49.64	29.04	16.94	76.41	67.69	133.89	8.55	32.7	88.59	50.55	27.69	18.32	77.76	3.7	37.4	66.15	23.55	60.3	43.85	99.82	4.63	36.72	72.73	43.93
45.39	17.11	91.01	5.33	51.49	37.7	18.8	101.45	78.89	199.07	13.6	26.75	77.77	39.63	98.64	87.68	190.35	5.66	48.83	88.89	46.06	73.54	56.04	137.06	5.8	48.15	76.21	40.89
71.46	35.67	134.06	6.61	30.63	49.91	26.61	73.92	62.88	154.95	14.55	13.6	85.07	40.58	41.49	21.76	107.01	9.33	23.38	52.44	20.33	56.51	53.18	91.13	5.65	29.24	94.11	58.36
26.34	13.97	64.87	4.27	38.52	53.06	21.54	52.94	33.34	114.45	8.58	16.19	62.99	29.13	34.42	13.15	80.2	4.7	36.88	38.2	16.39	25.59	14.01	66.69	6.9	54.4	54.77	21.01
135.57	105.04	205.01	16.48	40.58	77.48	51.24	82.59	78.51	139.7	6.53	31.28	95.05	56.2	130.55	122.02	201.01	9.36	40.36	93.46	60.7	83.12	80.69	120.52	5.99	41.27	97.07	66.95
82.69	16.44	184.22	13.87	33.7	19.88	8.92	84.13	77.18	160.69	6.9	35.08	91.74	48.03	46.1	33.04	142.05	9.34	56.4	71.68	23.26	35.03	27.3	72.89	3.38	36.33	77.91	37.45
104.69	31.87	185.95	13.41	21.57	30.44	17.14	97.27	85.06	220.93	9	40.12	87.44	38.5	23.15	14.29	41.77	4.8	42.74	61.73	34.21	42.34	36.32	113.99	6.55	36.88	85.77	31.86
42.58	35.96	112.99	6.39	34.09	84.47	31.83	95.21	85.76	208.53	15.99	18.36	90.08	41.12	45.17	38.91	102.73	6.11	30.6	86.14	37.87	34.81	20.72	107.41	6.86	48.82	59.52	19.29
156.43	150.12	239.15	9.81	28.2	95.97	62.77	164.38	151.61	257.68	8.31	39.89	92.23	58.84	80.67	77.16	166.05	6.29	46.92	95.64	46.47	42.92	31.25	93.37	5	32.06	72.83	33.47
70.26	39.89	158.72	9.09	33.7	56.77	25.13	47.74	12.89	132.87	12.09	25.84	27.01	9.7	131.51	107.48	234.54	10.19	38.76	81.73	45.83	41.06	35.5	61.1	4.37	25.34	86.46	58.1
38.19	25.8	102.15	5.98	37.83	67.56	25.25	75.01	43.8	170.59	10.46	25.05	58.4	25.68	69.16	62.1	154.5	7.34	39.49	89.8	40.2	43.11	8.62	97.41	13.77	65.28	20	8.85
97.13	91.32	157.88	9.5	26.52	94.03	57.85	47.55	41.55	126.08	8.35	17.6	87.39	32.96	96.19	81.71	176.49	5.78	50.21	84.94	46.3	22.82	13.21	56.35	7.08	25.74	57.87	23.44
29.55	9.15	61.95	5.06	41.32	30.97	14.77	82.21	76.47	132.31	6.33	22.27	93.02	57.8	39.87	20.04	94.34	8.81	15.15	50.26	21.24	47.6	42.21	76.06	5.05	30.6	88.67	55.49
47.31	27.58	120.04	6.3	46.92	58.29	22.98	120.23	117.86	170.14	5.27	43.52	98.03	69.27	112.85	102.62	180.81	7.39	28.72	90.93	56.76	47.92	42.68	87.43	4.71	23.8	89.06	48.81
143.49	137.34	223.2	10.06	31.17	95.71	61.53	97.5	87.18	221.67	11.19	25.74	89.42	39.33	78.88	68.29	163.97	11.84	20.42	86.58	41.65	79.4	74.52	131.09	6.77	37.4	93.85	56.84
82.27	77.03	149.08	11.57	25.64	93.62	51.67	97.16	89.86	156.23	9.6	22.44	92.49	57.52	48.04	33.91	93.07	4.88	36.72	70.59	36.44	72.87	14.09	137.29	4.65	50.1	19.34	10.26
26.56	13.6	98.7	6.67	35.08	51.22	13.78	50.29	47.75	95.24	6.64	22.31	94.95	50.14	31.74	18.53	84.02	4.39	32.33	58.38	22.05	32.97	22.78	94.83	6.32	31.28	69.08	24.02
72.93	39.4	189.83	22.73	61.9	54.02	20.75	119.91	111.87	192.46	7.22	33.7	93.29	58.13	43.28	31.41	116.4	6.52	44.02	72.57	26.98	45.3	25.56	116.03	6.16	46.24	56.41	22.03
96.48	79.79	189.12	11.84	37.57	82.71	42.19	131.43	128.32	169.56	6.69	40.58	97.64	75.68	116.95	107.3	190.75	7.78	35.77	91.75	56.25	21.58	12.06	76.94	3.72	44.71	55.9	15.68
64.6	52.72	127.11	10.11	24.22	81.6	41.47	120.75	113.94	209.12	7.54	43.52	94.36	54.48	31.09	24.97	48.43	2.44	24.48	80.3	51.56	87.53	84.48	127.07	6.01	38.52	96.51	66.48
36.95	29.25	76.04	6.17	24.76	79.16	38.47	42.51	37.97	90.15	4.55	37.4	89.32	42.12	96.36	88.96	172.15	7.24	36.72	92.32	51.68	86.81	82.43	146.92	8.58	29.24	94.96	56.11
71.99	66.57	147.32	9.65	21.76	92.48	45.19	22.74	10.25	78.94	5.06	53.65	45.06	12.98	102.98	96.44	145.37	6.13	36.04	93.64	66.34	21.75	8.17	89.72	4.54	45.39	37.56	9.11
84.32	79.63	159.67	8.94	22.44	94.44	49.87	155.75	151.85	230.29	9.15	34.09	97.49	65.94	23.87	15.11	55.53	3.24	41.27	63.28	27.21	81.8	75.19	98.08	4.5	37.14	91.93	76.66
69.52	62.57	113.07	4.8	33.7	90.01	55.34	114.68	110.47	188.49	8.64	32.64	96.33	58.61	136.1	127.32	208.52	7.75	41.49	93.55	61.06	31.41	19.24	105.75	6.49	48.28	61.28	18.2
131.72	124.16	206.9	7.54	34.52	94.26	60.01	30.97	23.73	86.51	7.82	33.32	76.65	27.44	98.75	87.62	195.63	8.14	37.83	88.73	44.79	59.45	55.38	121.75	7.55	24.48	93.15	45.49
71.92	62.15	153.64	10.01	23.22	86.41	40.45	69.33	56.67	200.74	9.45	41.05	81.74	28.23	18.36	13.24	35.85	2.39	34.39	72.08	36.93	87.51	77.1	124.26	5.25	45.39	88.11	62.05
177.95	169	296.66	12.63	26.44	94.97	56.97	29.43	21.63	102.36	5.2	52.27	73.51	21.13	53.19	44.19	115.64	4.9	39.2	83.09	38.22	35.5	23.92	114.83	7.96	38.76	67.37	20.83
120.8	104.82	245.73	10.38	25.74	86.77	42.66	18.94	17.07	33.73	1.99	21.37	90.15	50.62	65.67	53.73	133.03	9.48	39.89	81.82	40.39	72.96	33.14	118.61	3.77	46.24	45.42	27.94
135.15	129.7	200.83	8.06	35.08	95.97	64.58	43.31	24.46	91.84	8.28	27.88	56.47	26.63	104.86	100.55	156.18	7.2	34.68	95.89	64.38	90.31	84.01	137.51	8.07	41.96	93.02	61.09
105.53	102.82	165.39	9.76	22.44	97.44	62.17	182.65	163.98	262.16	10.17	38.52	89.78	62.55	75.55	68.56	126.95	6.57	36.04	90.75	54.01	80.68	68.34	133.09	5.57	38.08	84.71	51.35
87.36	67.59	155.49	10.17	24.76	77.37	43.47	65.06	45.96	131.83	9.87	17	70.64	34.86	120.72	111.87	201.15	8.47	35.36	92.68	55.62	17.75	13.7	42.34	3.82	26.52	77.2	32.35
39.62	16.91	107.4	7.21	36.49	42.67	15.74	58.28	27.15	109.68	8.85	25.75	46.59	24.75	26.17	14.36	79.3	6.52	39.66	54.87	18.11	29.83	22.58	56.92	2.89	34.07	75.69	39.67
27.32	12.39	93.37	5.32	74.28	45.34	13.27	114.19	111.16	185.4	6.66	43.33	97.35	59.95	168.92	151.42	241.52	8.82	39.62	89.64	62.7	82.74	75.8	144.27	14.28	20.18	91.61	52.54
120.72	115.77	205.71	9.77	23.8	95.9	56.28	125.03	122.15	204.98	8.75	42.16	97.7	59.59	111.88	110.36	179.27	6.6	48.44	98.64	61.56	102.72	95.84	148.48	6.22	37.26	93.29	64.54
64.25	49.9	160.96	7.55	37.68	77.67	31	73.49	65.12	190.63	10.69	27.2	88.61	34.16	60.54	55.77	126.81	6.68	35.77	92.11	43.97	30.37	24.44	85.22	4.08	35.41	80.47	28.68
87.19	75.88	180.77	9.38	22.44	87.02	41.97	141.3	137.77	195.43	9	34.68	97.5	70.5	149.85	145.14	212.36	10.26	42.64	96.85	68.35	36.47	26.71	86.93	5.42	43.33	73.25	30.73
99.77	95.05	139.81	6.87	29.22	95.27	67.99	159.6	148.04	244.35	9.04	34.19	92.76	60.59	66.13	51.93	132.92	5.82	42.94	78.53	39.07	25.89	20.68	52.85	3.71	27.14	79.87	39.13
49.85	6.7	112.44	12.09	48.2	13.43	5.96	126.55	122.97	183.63	7.85	34.19	97.17	66.97	44.14	42.06	75.46	4.1	24.48	95.29	55.73	13.91	7.36	62.55	3.4	47.31	52.93	11.77
67.73	18.87	181.46	9.19	31.68	27.87	10.4	58.59	30.07	144.36	9.38	37.76	51.33	20.83	53.4	49.42	115.73	12.38	23.47	92.55	42.71	28.17	20.11	70.29	8.15	37.31	71.37	28.61
46	29.22	97.92	10.47	19.95	63.54	29.85	20.11	14.38	38.96	2.56	34.09	71.52	36.92	19.58	15.77	39.83	2.34	28.56	80.54	39.6	76.3	67.72	150.58	6.48	35.9	88.75	44.97
75.08	14.64	163.92	11.9	19.95	19.5	8.93	157.06	146.49	256.04	12.13	38.02	93.27	57.21	103.97	101.21	144.75	5.34	21.85	97.35	69.92	19.92	11.56	62.91	4.39	44.88	58.01	18.37
116.21	96.76	200.68	9.39	32.33	83.26	48.21	57.36	39.05	132.06	8.26	21.08	68.08	29.57	116.46	114.29	180.96	9.62	36.04	98.14	63.16	33.84	28.93	67.26	3.82	34	85.48	43.01
39.53	25.22	128.76	4.9	42.64	63.81	19.59	49.95	38.48	129.36	8.45	26.18	77.04	29.75	128.05	114.41	209.34	4.86	52.27	89.35	54.65	58.53	46.15	128.48	9.55	28.56	78.85	35.92
32.94	23.14	93.24	5.34	42.24	70.23	24.82	78.21	67.99	189.07	9.45	38.47	86.94	35.96	113.54	91.41	199.14	8.45	35.36	80.51	45.9	33.86	27.1	84.05	4.44	41.96	80.03	32.24
93.08	82.84	168.22	9.02	31.63	89	49.24	90.42	84.61	152.45	10.19	22.44	93.57	55.5	167.7	137.31	258.34	9.61	45.23	81.88	53.15	21.26	13.31	46.25	2.48	39.2	62.61	28.77
23.8	16.35	95.87	6.16	48.96	68.69	17.06	53.23	27.72	146.44	6.41	40.12	52.07	18.93	26.44	13.01	81.36	3.99	42.16	49.21	15.99	30.46	18.38	77.58	4.41	48.57	60.34	23.69
74.47	14.22	164.34	17.1	27.2	19.1	8.65	167.48	164.83	228.21	9.1	31.64	98.42	72.23	64.13	56.74	141.46	5.82	37.83	88.48	40.11	57.53	44.42	150.57	7.69	34.68	77.22	29.5
37.82	6.52	99.9	9.75	44.2	17.25	6.53	76.86	64.68	140.71	9.05	34	84.15	45.97	80.51	73.78	142.88	6.53	39.44	91.64	51.64	31.08	19.29	71.52	8.4	20.87	62.06	26.97
25.73	12.64	98.62	6.19	58.48	49.15	12.82	98.96	28.41	198.47	7.78	41.05	28.71	14.31	44.04	25.29	97.13	7.52	22.01	57.42	26.04	48.52	42.28	131.41	7.29	27.88	87.13	32.17
94.97	35.51	195.26	16.2	56.4	37.39	18.19	31.79	17.12	99.65	6.79	35.08	53.86	17.18	33.42	21.04	97.08	6.36	35.77	62.96	21.67	50.93	42.74	123.64	9.86	20.4	83.93	34.57
143.87	137.59	214.13	12.94	32.33	95.63	64.26	62.36	54.48	129.76	6.67	35.77	87.36	41.99	54.81	43.74	116.75	6.96	35.36	79.8	37.46	23.32	19.85	67.65	4.32	49.98	85.12	29.35
91.78	83.94	182.29	11.18	26.82	91.46	46.05	119.42	105.25	241.13	12.47	31.28	88.14	43.65	28.97	22.53	51.02	2.48	31.31	77.78	44.16	73.86	68.51	106.65	5.66	41.96	92.76	64.24
111.09	105.23	198.12	8.91	27.75	94.72	53.11	47.43	19.01	95.91	6.6	38.72	40.08	19.82	37.17	26.79	148.12	9.88	31.28	72.08	18.09	31.97	25.82	77.13	3.85	39.44	80.76	33.48
60.05	15.97	164.39	9.44	43.26	26.59	9.71	98.43	93.94	179.12	8.23	33.01	95.44	52.45	43.4	36.59	111.31	5.01	41.05	84.31	32.87	28.35	21.67	62.43	6.05	15.64	76.44	34.71
78.1	75.3	99.81	6.93	22.27	96.41	75.45	118.69	109.74	159.78	7.71	38.72	92.46	68.68	47.56	41.16	129.21	5.16	42.84	86.55	31.86	26.64	20.82	74.39	3.44	44.53	78.18	27.99
131.05	121.39	226.03	12.8	19.48	92.63	53.71	85.55	80.25	169.73	10.58	26.52	93.81	47.28	148.3	110.47	195.04	5.41	41.48	74.49	56.64	36.34	16.26	171.95	10.27	73.75	44.76	9.46
44.57	30.77	97.66	5.76	32.09	69.04	31.51	58.67	47.22	126.99	5.48	44.71	80.49	37.19	82.53	74.96	155.19	6.76	34.39	90.83	48.3	56.11	41.76	121.6	7.93	34.79	74.42	34.34
60.77	16.36	132.67	6.81	33.7	26.92	12.33	137.35	98	273.3	13.86	38.47	71.35	35.86	49.47	43.56	129.49	8.06	23.8	88.06	33.64	46.83	18.73	89.87	5.09	39.89	39.99	20.84
72.43	67.24	139.03	8.9	25.23	92.83	48.36	70.31	60.52	166.01	6.82	38.97	86.07	36.45	64.27	53.88	110.19	5.73	38.47	83.83	48.89	153.99	140.62	280.25	16.09	22.44	91.32	50.18
112.71	103.73	238.01	11.3	25.39	92.03	43.58	71.47	64.85	152.24	8.34	27.2	90.74	42.6	60.34	52.79	127.04	8.31	45.23	87.5	41.56	48.25	20.2	138.7	27.78	42.16	41.86	14.56
71.76	60.84	151.76	7.33	34.79	84.78	40.09	86.24	80.99	188.24	8.58	39.2	93.91	43.02	77.85	70.21	114.48	5.59	27.2	90.19	61.33	29.66	14.92	88.04	8.05	35.49	50.31	16.95
111.11	102.09	174.4	11.2	26.52	91.88	58.54	164.98	159.5	252.27	10.16	30.26	96.68	63.23	80.17	29.07	146.41	4.41	52.96	36.26	19.85	25.58	10.31	60.71	3.58	51.29	40.32	16.99
31.59	28.35	49.47	2.68	31.28	89.72	57.3	86.87	74.73	159.98	8.2	37.14	86.02	46.71	142.41	129.42	217.73	7.97	39.44	90.87	59.44	34.87	16.58	97.47	6.6	35.36	47.53	17.01
24.98	14.65	53.66	12.37	89.76	58.62	27.29	67.73	60.82	137.1	9.77	19.72	89.8	44.37	25.58	16.96	100.63	7.7	21.82	66.28	16.85	91.37	83.97	131.71	8.77	20.43	91.9	63.76
24.01	17.37	44.05	13.42	141.97	72.33	39.42	88.36	80.01	169.61	8.77	37.4	90.55	47.17	70.47	64.26	121.46	6.87	28.53	91.19	52.9	53.08	35.54	132.2	6.91	46.77	66.95	26.88
114.62	97.18	213.81	12.98	21.16	84.79	45.45	62.21	33.19	125.87	7.99	38.08	53.36	26.37	139.72	125.92	205.98	9.08	45.36	90.12	61.13	105.07	97.51	178.03	10.72	19.95	92.8	54.77
30.3	13.95	80.4	10.36	46.77	46.05	17.36	105.52	98.32	183.7	9.7	34.68	93.17	53.52	86.88	81.54	165.23	8.7	32.7	93.86	49.35	63.46	59.12	129.82	12.85	16.32	93.17	45.54
84.83	76.62	134.59	6.24	35.77	90.33	56.93	66.34	56.26	163.16	7.75	41.75	84.81	34.49	82.33	74.41	162.87	8.97	29.43	90.38	45.69	98.39	84.43	238.05	20.87	15.67	85.81	35.47
46.62	24.22	121.72	8.74	29.21	51.96	19.9	105.36	103.68	172.74	12.13	38.76	98.4	60.02	123.59	104.68	252.72	8.95	44.53	84.7	41.42	124.4	115.02	198.74	9.88	24.93	92.46	57.88
113.42	107.05	198.32	9.3	28.89	94.38	53.98	119.98	114.92	198.51	10.22	27.2	95.78	57.89	125.45	19.14	173.85	4.76	50.21	15.26	11.01	60.52	11.65	100.93	5.36	40.36	19.25	11.54
43.72	13.02	87.71	8.78	23.12	29.79	14.85	166.14	158.85	215.92	8.32	33.01	95.62	73.57	147.71	139.01	206.64	9.82	43.16	94.11	67.27	41.15	14.94	125.12	6.64	56.28	36.32	11.94
53.71	28.13	105.6	6.54	32.7	52.37	26.64	93.23	86.5	171.36	7.89	30.95	92.78	50.48	103.01	98.12	190.97	7.13	31.28	95.26	51.38	68.77	59.24	122.23	8.03	30.26	86.15	48.47
81.31	74.22	136.54	6.96	35.77	91.28	54.36	51.25	35.84	124.23	8.64	20.87	69.93	28.85	24.54	11.53	69.09	5.39	47.17	46.99	16.69	148.64	117.02	275.05	11.71	34.68	78.72	42.54
47	40.2	102.52	6.5	19.72	85.53	39.21	27.17	15.52	53.7	4.88	31.96	57.13	28.91	186.45	173.76	247.21	9.48	35.9	93.2	70.29	57.08	47.2	102.36	5.63	21.37	82.69	46.12
46.39	37.7	107.92	9.19	23.23	81.27	34.93	112.09	99.48	177.89	6.86	40.22	88.75	55.92	80.65	72.67	127.77	7.14	37.14	90.1	56.88	35.1	17.88	105.87	6.68	38.76	50.93	16.88
120.19	111.7	198.29	11.07	32.7	92.94	56.33	63.02	18.82	153.07	24.52	43.01	29.86	12.3	147.01	140.48	207.14	7.31	40.8	95.56	67.82	108.02	104.59	218.45	12.03	19.72	96.82	47.88
36.62	33.97	66.97	4.98	28.53	92.77	50.73	41.68	28.78	92.72	5.73	50.32	69.04	31.04	21.85	7.03	67.63	14.88	168.29	32.19	10.4	54.16	36.5	127.26	6.42	22.44	67.38	28.68
53.7	43.76	104.01	7.73	15.14	81.5	42.07	107.72	88.42	211.51	8.04	41.05	82.09	41.81	72.93	68.97	134.1	4.42	47.24	94.57	51.44	23.16	15.41	86.2	4.02	61.2	66.55	17.88
147.32	138.92	240.15	13.37	32.77	94.3	57.85	45.61	34.39	83.72	8.46	13.6	75.41	41.08	111.97	66.98	154.41	4.12	46.08	59.82	43.38	62.21	45.47	157.13	11.69	34.79	73.08	28.94
103.24	83.25	191.9	16.59	36.04	80.64	43.38	115.12	102.09	203.56	8.72	32.33	88.69	50.15	68.54	29.38	133.37	3.97	48.83	42.87	22.03	43.66	32.44	77.68	6.03	42.64	74.3	41.76
92.79	86.91	157.02	11.47	21.98	93.66	55.35	29.25	16.67	74.53	5.41	25.16	56.98	22.37	34.27	18.98	103.88	8.27	30.27	55.39	18.28	50.49	29.86	145.83	11.19	56.4	59.14	20.48
122.52	108.28	243.78	15.53	20.4	88.38	44.42	116.87	111.3	182.23	9.37	37.14	95.23	61.07	49.37	44.56	120.07	5.36	42.16	90.25	37.11	66.49	56.36	118.2	6.89	30.6	84.77	47.68
77.18	66.66	144.43	11.04	24.09	86.37	46.15	58.26	57.12	87.45	3.16	41.05	98.04	65.32	153.86	141.6	219.33	7.51	41.96	92.03	64.56	35.75	20.09	121.77	7.54	47.31	56.2	16.5
39.62	2.16	121.7	9.11	57.65	5.46	1.78	73.58	66.78	145.45	9.81	28.49	90.76	45.92	77.96	74.22	134.72	8.26	33.32	95.21	55.09	71.46	63.01	132	7.38	25.74	88.18	47.74
65.79	43.92	121.83	15.43	16.58	66.76	36.05	104.39	103.22	116.62	5.65	25.16	98.88	88.51	26.66	20.85	87.06	4.22	44.2	78.23	23.95	74.94	65.57	141.62	9.33	25.45	87.5	46.3
122.08	115.64	193.01	9.75	24.07	94.73	59.92	54.28	17.78	98.3	7.13	29.22	32.77	18.09	27.7	7.85	52.86	4.03	48.96	28.33	14.84	57.99	40.98	124.3	9.02	38.52	70.67	32.97
93.93	85.94	183.59	9.33	27.86	91.5	46.81	89.08	84.35	175.61	6.48	42.64	94.69	48.03	52.41	47.09	99.62	5.37	37.14	89.86	47.27	58.04	24.25	178.03	13.2	50.9	41.78	13.62
69.65	59.65	158.36	9.74	20.63	85.64	37.67	174.36	169.88	255.92	12.49	16.32	97.43	66.38	58.23	51.64	120.26	7.85	39.2	88.67	42.94	44.42	36.43	99.2	5.49	40.58	82.02	36.73
101.28	98.06	182.2	11.91	23.38	96.82	53.82	70.32	63.3	135.03	7.8	38.52	90.02	46.88	154.68	145.09	189.94	6.19	44.2	93.8	76.39	40.22	16.96	111.82	7.15	51	42.17	15.17
40.45	12.74	132.52	7.22	39.89	31.49	9.61	178.58	166.72	250.99	8.29	42.64	93.36	66.42	108.77	101.18	156.66	5.76	35.49	93.03	64.59	59.38	24.3	111.57	8.77	34.68	40.93	21.78
42.45	25.54	107.17	6.22	49.52	60.16	23.83	89.65	81.01	203.72	10.94	50.21	90.37	39.77	56.76	51.34	81.98	5.04	26.05	90.45	62.62	80.79	73.44	153.66	7.89	24.38	90.9	47.79
91.16	65.74	176.96	8.96	34.91	72.12	37.15	38.62	20.98	108.4	6.78	56.23	54.33	19.35	66.2	57.71	117.5	12.35	16.51	87.18	49.12	57.89	25.1	133.46	9.16	44.02	43.36	18.81
45.66	34.74	117.53	7.55	47.31	76.09	29.56	152.18	137.94	255.1	11.34	31.96	90.64	54.07	119.2	111.19	172.14	5.37	39.2	93.28	64.59	118.66	106.08	179.92	13.44	32.01	89.4	58.96
36.9	6.39	91.43	7.85	48.01	17.32	6.99	136.73	106.91	232.02	8.22	36.45	78.18	46.08	28.8	22.39	84.11	5.72	36.04	77.75	26.62	52.46	26.84	139.09	8.94	48.15	51.16	19.3
59.29	25.73	150.84	10.04	51.58	43.39	17.06	52.75	40.95	124.98	8.15	41.75	77.62	32.76	43.1	17.71	85.5	8.07	18.09	41.1	20.71	93.68	53.93	195.96	10.76	26.52	57.57	27.52
69.93	62.74	132.34	7.22	25.45	89.72	47.41	148.22	145.67	231.7	11.03	44.71	98.28	62.87	103.3	65	180.32	6.65	44.71	62.92	36.05	57.68	3.85	145.81	21.07	62.56	6.67	2.64
40.72	28.42	112.36	6.61	40.83	69.78	25.29	60.89	53.1	138.08	6.84	36.72	87.22	38.46	32.86	25.45	72.58	4.84	37.57	77.45	35.07	25.94	14.23	81.9	7.01	61.26	54.87	17.38
51.77	23.56	121.78	6.8	38.27	45.52	19.35	115.68	113.61	147.49	9.42	29.92	98.21	77.03	37.41	33.06	75.71	5.51	24.93	88.37	43.66	25.73	9.77	53.31	5.73	28.56	37.98	18.33
22.75	11.12	50.45	4.18	61.21	48.88	22.04	90.8	22.94	133.5	8.96	19.95	25.27	17.18	40.07	36.12	81.05	3.91	35.36	90.14	44.57	68.48	32.83	154.83	8.23	48.07	47.94	21.2
147.29	141.95	218.04	10.31	31.31	96.38	65.1	63.29	48.59	171.26	8.27	37.4	76.77	28.37	123.61	118.56	169.48	6.35	32.64	95.92	69.96	27.69	13.95	73.3	8.71	42.44	50.38	19.04
48.24	36.18	113.81	7.5	34	75	31.79	86.12	73.68	171.86	8.06	30.98	85.55	42.87	31.12	10.75	68.8	6.71	38.08	34.54	15.62	53.59	31.42	163.7	15.24	70.72	58.63	19.19
46.82	29.25	109.19	4.86	44.88	62.47	26.79	84.73	77.82	126.08	5.27	33.88	91.84	61.72	61.07	53.27	114.59	6.4	18.3	87.24	46.49	71.81	66.79	115.32	4.95	35.08	93	57.91
93.98	91.33	114.79	5.95	24.48	97.17	79.56	45.97	39.32	119.74	9.72	31.28	85.54	32.84	59.13	53.76	95.71	5.16	43.52	90.92	56.17	47.83	29.47	99.63	11.43	31.28	61.62	29.58
80.36	66.72	153.88	10.75	30.97	83.03	43.36	91.31	84.4	186.94	9.59	35.08	92.44	45.15	72.87	66.77	135.09	8.07	37.31	91.63	49.43	177.46	169.92	277.98	13.96	24.76	95.75	61.13
60.69	39.25	120.56	9.05	31.64	64.67	32.56	37.89	15.44	106.39	5.76	43.52	40.75	14.51	76.79	71.99	120.34	6.13	37.83	93.75	59.82	93.91	82.73	173.81	13.53	23.12	88.09	47.6
25.31	14.53	75.35	5.64	45.39	57.41	19.28	104.48	80.46	221.56	9.78	34.39	77.01	36.32	56.18	43.33	120.62	9.07	29.92	77.12	35.92	42.24	23.39	144.85	8.09	48.96	55.37	16.14
123.19	107.7	219.04	11.35	28.89	87.43	49.17	118.63	116.39	168.1	6.42	41.75	98.11	69.24	108.07	98.19	202.29	12.03	38.65	90.86	48.54	55.24	46.78	120	9.23	25.16	84.7	38.99
75.9	63.11	181.3	10.72	22.7	83.15	34.81	101.06	95.48	192.02	8.18	38.52	94.48	49.73	47.51	36.16	87.13	6.84	25.84	76.11	41.5	112.67	108.15	169.48	8.29	23.8	95.99	63.81
55.44	45.28	133.13	8.12	27.33	81.67	34.01	22.48	20.96	30.82	1.5	22.44	93.26	68.01	103.73	94.54	165.15	5.17	46.77	91.14	57.24	42.84	3.69	85.4	5.04	35.08	8.62	4.33
35.42	16.98	146.72	6.34	46.24	47.92	11.57	87.85	84.61	138.48	6.61	30.26	96.31	61.1	127.55	123.96	162.35	7.09	41.48	97.19	76.36	159.29	138.88	214.33	9.51	45.39	87.19	64.8
101.26	90.9	226.98	13.63	25.84	89.77	40.05	143.16	132.72	268.03	11.37	32.64	92.71	49.52	102.23	95.9	158.52	7.3	28.56	93.81	60.5	40.66	20.27	99.35	6.72	41.96	49.86	20.41
66.7	60.14	122.38	11.12	40.58	90.18	49.15	37.76	31.8	110.38	5.9	43.33	84.21	28.81	93.61	82.83	140.38	6.35	27.88	88.48	59	30.18	9.87	109.33	6.11	74.8	32.7	9.03
28.5	12.6	54.01	2.5	63.28	44.21	23.33	62.86	48.9	174.51	13.28	21.76	77.79	28.02	58.61	33.27	137.15	5.67	47.46	56.76	24.26	56.36	41.96	121.4	6.41	36.61	74.44	34.56
22.48	11.61	72.34	6.08	32.06	51.63	16.05	84.53	72.46	168.03	9.38	35.9	85.72	43.12	66.64	64.65	114.99	5.73	42.84	97	56.22	69.12	48.13	141.46	9.08	41.96	69.63	34.03
42.42	22.65	120.48	6.52	48.15	53.39	18.8	122.26	112.54	156.28	6.06	44.2	92.04	72.01	39.3	28.91	98.72	6.39	21.08	73.55	29.28	107.28	57.92	208.52	9.45	39.54	53.99	27.78
108.55	101.57	173.34	8.55	36.88	93.57	58.6	66.26	63.24	97.56	7.31	10.88	95.44	64.82	49.9	43.79	86.25	7.44	18.85	87.74	50.77	75.61	50.91	141.42	7.62	35.43	67.33	36
75.78	61.86	135.83	5.54	35.9	81.63	45.54	123.75	112.93	207.34	8.47	47.42	91.26	54.46	40.39	24.52	66.59	3.79	32.64	60.7	36.82	40.89	17.62	143.89	11.15	60.52	43.09	12.25
136.94	130.58	208.97	9.16	32.45	95.35	62.49	69.57	58.74	156.07	7.91	33.4	84.44	37.64	50.66	39.57	87.67	7.33	29.92	78.11	45.13	56.91	8.04	83.48	6.17	49.64	14.13	9.63
89.53	52.56	164.82	13.32	21.12	58.7	31.89	84.94	79.23	184.9	10.59	15.64	93.28	42.85	126.42	123.35	151.35	3.98	38.72	97.57	81.5	61.96	54.49	158.37	7.67	39.66	87.95	34.41
79.35	72.7	148.22	7.74	31.28	91.62	49.05	190.98	181.03	243.57	9.29	33.4	94.79	74.32	100.41	98.75	125.79	4.98	46.77	98.35	78.51	32.3	23.46	110.49	8.39	41.96	72.63	21.23
96.08	89.01	173.78	10.66	25.16	92.64	51.22	89.19	65.24	252.62	13.15	32.33	73.15	25.83	86.38	81.98	140.52	7.88	36.45	94.91	58.34	66.01	7.06	166.38	8.39	50.79	10.7	4.25
77.59	72.52	142.97	7.88	33.32	93.47	50.72	116.19	107.15	186.95	9.92	25.05	92.22	57.32	52.78	43.29	119.13	7.48	36.45	82.03	36.34	84.89	79.17	134.69	7.52	35.36	93.27	58.78
64.87	56.49	126.7	8.34	29.92	87.08	44.59	51.16	46.3	128.51	6.92	36.18	90.5	36.03	58.6	51.24	130.31	5.78	38.27	87.44	39.32	36.19	24.55	79.57	5.83	39.44	67.84	30.86
44.69	22.11	84.1	7.29	22.44	49.48	26.29	62.14	54.21	137.9	8.28	29.92	87.24	39.31	27.24	11.14	64.82	4.68	39.44	40.89	17.18	56.89	39.37	210.67	11.58	52.18	69.2	18.69
54.15	35.12	125.43	6.67	38.84	64.86	28	90.11	76.36	159.83	12.94	13.7	84.75	47.78	34.52	28.53	102.85	8.06	52.36	82.65	27.74	65.68	14.31	116.02	8.16	44.53	21.78	12.33
80.57	62.89	181.31	14.01	32.33	78.06	34.69	39.74	27.72	152.24	10.75	22.7	69.77	18.21	95.85	74.99	153.14	4.87	49.4	78.23	48.97	45.02	38.67	116.35	7.05	25.86	85.89	33.24
75.6	67.33	165.57	8.79	25.74	89.06	40.66	101.48	95.26	107.14	2.2	33.01	93.87	88.91	13.31	9.32	29.58	1.97	35.77	70.02	31.5	52.04	38.76	120.75	6.6	48.71	74.48	32.1
50.98	19.1	98.71	7.82	24.15	37.46	19.35	93.96	81.36	184.04	8.69	30.95	86.59	44.2	63.48	44.39	171.08	8.03	48.71	69.94	25.95	95.27	86.25	150.99	9.65	28.56	90.54	57.13
108.36	105.74	161.89	9.89	30.85	97.58	65.32	56.74	45.15	135.16	8.5	27.88	79.58	33.4	43.11	32.27	92.39	5.38	25.74	74.84	34.92	33.48	11.35	109.69	11.25	42.44	33.91	10.35
27.75	17.55	99.79	4.9	45.39	63.26	17.59	55.66	37.6	134.79	10.46	27.88	67.57	27.9	18.75	10.64	74.98	3.48	41.37	56.74	14.19	40.05	22.32	109.73	8.22	44.35	55.73	20.34
53.89	48.37	110.85	8.73	21.57	89.76	43.64	63.09	21.89	153.02	14.89	10.2	34.69	14.3	40.04	16.86	69.96	5.16	47.72	42.1	24.1	74.46	69.18	120.51	6.47	43.33	92.9	57.4
149.87	147.26	213.64	8.98	33.01	98.25	68.93	113.24	105.71	180.35	10.54	31.34	93.35	58.61	27.54	5.61	50.29	4.92	35.15	20.37	11.16	31.42	12.01	100.25	8.43	65.96	38.23	11.98
78.35	74.08	129.92	7.64	25.16	94.55	57.02	101.3	81.51	209.52	9.39	32.33	80.47	38.9	45.56	31.19	66.12	4.63	27.2	68.46	47.16	33.87	23.72	101.67	8.17	51.68	70.04	23.33
147.6	147.18	154.29	3.98	32.01	99.71	95.39	55.23	43.38	128.24	8.23	36.18	78.54	33.83	49.14	37.43	83.06	6.3	14.96	76.17	45.06	110.29	80.17	204.82	17.07	42.11	72.69	39.14
87.44	80.02	139.69	12.12	14.65	91.51	57.28	103.05	96.9	154.65	7.54	36.67	94.03	62.66	53.91	46.23	130.6	6.38	39.42	85.76	35.4	92.85	85.24	201.02	16.08	32.5	91.8	42.4
141.81	134.43	217.56	9.79	32.33	94.79	61.79	97.81	95.24	150.99	9.8	36.72	97.37	63.08	33.71	18.98	68.15	4.46	44.88	56.3	27.84	39.56	21.78	119.75	7.8	54.6	55.06	18.19
134.79	131.84	183.56	6.51	33.96	97.81	71.82	99.83	86.03	160.96	10.25	19.72	86.18	53.45	152.8	136.2	200.58	7.03	40.8	89.14	67.9	66.41	37.85	174.24	12.92	46.92	57	21.72
92.63	85.57	184.95	9.89	26.52	92.38	46.26	128.02	126.74	162.61	6.59	36.45	98.99	77.94	51.71	43.74	83.17	4.54	27.51	84.59	52.59	92.12	68	216.71	10.58	32.38	73.82	31.38
43	17.49	83.13	6.24	57.09	40.68	21.04	47.58	42.23	95.77	6.13	34.68	88.76	44.1	22.03	11.64	88.61	5.37	52.8	52.83	13.13	119.45	116.13	181.99	8.09	32.64	97.23	63.81
63.64	49.47	152.95	12.85	17	77.74	32.35	112.32	107.56	174.67	7.99	35.08	95.76	61.58	125.79	117.17	198.4	12.69	46.08	93.14	59.05	32.11	17.56	117.09	10.46	48.28	54.69	15
107.38	103.3	188.16	11.08	15.82	96.2	54.9	88.99	84.69	142.75	9.58	33.01	95.17	59.33	72.93	65.37	127.19	8.23	27.2	89.64	51.4	52.3	21.82	96.73	8.41	39.66	41.72	22.56
39.67	24.81	82.8	5.36	25.13	62.54	29.96	96.07	89.55	170.1	13.79	12.11	93.21	52.65	39.43	28.47	77.04	4.16	28.78	72.2	36.95	50.3	23.11	108.37	7.8	43.33	45.95	21.33
78.11	69.86	173.29	9.37	23.23	89.44	40.31	29.44	25.69	39.26	1.88	21.12	87.26	65.43	117.06	84.54	202.83	11.55	37.14	72.22	41.68	47.75	38.78	103.65	6.95	29.92	81.23	37.42
59.48	49.44	135.84	9.09	28.2	83.12	36.39	106.77	101.53	154.33	5.91	36.88	95.09	65.79	38.06	36.59	57.84	3.96	23.94	96.13	63.26	33.88	14.76	106.18	6.74	90.79	43.58	13.9
29.74	12.61	112.81	7.54	34.68	42.38	11.17	83.75	75.96	167.65	9.02	38.08	90.7	45.31	39.01	28	141.93	9.17	38.76	71.78	19.73	115.77	110.7	161.39	8.67	26.52	95.63	68.59
104.97	98.47	181.57	9.07	36.72	93.81	54.23	174.73	169.33	217.41	7.42	42.96	96.91	77.89	92.95	90.7	117.8	4.27	38.52	97.58	76.99	64.17	47.46	137.48	11.1	11.56	73.95	34.52
68.27	13.05	175.96	10.64	36.04	19.12	7.42	70.54	69.45	81.91	6	33.4	98.47	84.8	28.7	21.24	72.14	4.86	29.24	74.02	29.44	27.09	17.98	89.22	7.35	50.32	66.37	20.16
112.41	103.31	187.33	7.53	37.14	91.91	55.15	74.22	70.44	132.67	6	36.18	94.91	53.1	64.33	19.24	88.99	7.29	36.11	29.92	21.62	99.2	91.09	181.28	8.67	34	91.82	50.25
83.65	71.62	184.57	12.83	32.7	85.62	38.8	68.45	63.38	134.97	7.64	23.12	92.59	46.96	154.14	142.52	228.49	6.72	41.22	92.46	62.38	27.81	14.06	70.69	3.76	25.74	50.55	19.89
26.73	17.2	90.54	4.54	38.08	64.37	19	70.55	64.86	142.87	6.69	34.81	91.94	45.4	69.03	57.38	125.55	6.02	33.82	83.13	45.7	51.06	32.71	135.21	12.32	46.24	64.05	24.19
24.63	18.3	47.04	5.58	24.48	74.32	38.91	71.53	47.33	137.64	8.73	18.36	66.16	34.39	30	24.94	53.21	3.29	38.02	83.13	46.88	50.77	29.8	147.17	12.32	44.53	58.7	20.25
66.83	41.52	158.45	10.95	32.54	62.13	26.21	88.95	84.05	137.44	7.79	32.64	94.49	61.15	62.79	55.19	112.22	6.25	39.89	87.9	49.18	74.07	56.47	169.83	14.66	50.9	76.24	33.25
78.92	69.12	183.65	11.86	23.12	87.58	37.64	81	75.87	160.32	9.65	34.09	93.67	47.32	28.82	14.97	86.19	5.95	25.23	51.93	17.36	48.53	33	99.24	7.3	20.87	67.99	33.25
106.32	89.33	222.94	13.96	30.53	84.02	40.07	67.35	13.87	130.26	16.77	16.51	20.6	10.65	26.15	14.13	101.62	4.9	55.02	54.03	13.9	35.17	19.37	102.71	6.71	65.4	55.07	18.86
65.43	61.64	72.55	3.47	17	94.2	84.96	72.75	55.96	132.93	6.5	50.32	76.91	42.09	94.35	71.56	149.05	17.48	48.01	75.84	48.01	31.42	13.42	64.76	5.48	29.21	42.72	20.73
78.3	71.22	145.21	9.43	37.4	90.96	49.05	110.56	108.14	163.36	6.3	45.39	97.81	66.2	42.45	22.61	96.73	8.44	29.24	53.27	23.38	59.81	50.41	129.7	10.46	15.64	84.27	38.87
70.13	53.27	128.69	8.91	25.16	75.96	41.39	20.25	15.16	33.77	2.21	35.77	74.88	44.91	29.19	14.67	118.82	5.5	53.58	50.27	12.35	50.08	46.24	72.79	5.65	23.75	92.32	63.52
100.5	92.17	192.28	8.77	26.52	91.71	47.94	63.82	54.9	114.91	6.81	35.77	86.03	47.78	40.89	34.62	109.12	7.49	29.92	84.67	31.73	82.75	68.29	199.58	14	39.89	82.52	34.21
86.98	76.43	170.84	9.6	34.39	87.87	44.74	41.68	33.96	115.19	6.08	35.36	81.48	29.48	70.29	60.68	118.19	9.1	19.72	86.33	51.34	61.79	5.12	104.3	7.2	38.27	8.29	4.91
37.49	15.27	102.36	4.86	37.14	40.73	14.92	27.71	17.6	80.84	5.22	41.96	63.52	21.77	41.51	29.51	111.85	6.14	47.46	71.08	26.38	74.07	69.62	112.89	6.59	31.96	93.99	61.67
91.36	83.94	161.34	7.49	33.01	91.88	52.03	96.55	27.79	195.66	9.44	38.76	28.78	14.2	60.15	22.48	131.13	8.38	45.76	37.37	17.14	101.82	94.27	176.14	8.91	34.79	92.59	53.52
50.97	23.16	142.3	16	40.45	45.44	16.27	70.09	64.31	128.14	7.52	33.32	91.75	50.19	92.32	59.67	152.87	15.94	31.64	64.63	39.03	112.51	104.4	173.62	8.91	31.96	92.79	60.13
102.39	91.41	203.21	27.42	40.12	89.27	44.99	128.55	123.65	206.2	11.68	27.43	96.19	59.97	55.85	49.59	107.9	7.2	27.49	88.79	45.96	48.79	19.94	178.33	10.31	66.72	40.87	11.18
86.44	79.82	137.31	7.81	35.77	92.34	58.13	91.71	74.01	192.39	7.19	36.18	80.69	38.47	83.52	76.46	143.83	5.51	37.83	91.54	53.16	36.29	16.77	92.15	6.96	42.64	46.21	18.2
105.8	97.72	183.47	10.02	23.75	92.36	53.26	28.73	25.15	94.48	4.32	48.83	87.53	26.62	35.36	29.47	123.6	6.5	45.56	83.33	23.84	49.13	28.5	119.3	8.22	33.01	58	23.89
68.79	62.29	153.88	10.54	27.55	90.56	40.48	44.74	24.14	84.07	5.08	38.76	53.96	28.72	115.34	110.63	190.65	7.77	32.33	95.92	58.03	62.8	37.94	147.5	11.81	44.71	60.41	25.72
76.25	69.25	147.87	10.47	25.74	90.81	46.83	34.42	18.01	104.63	5.95	41.19	52.32	17.21	57.21	47.28	143.29	11.34	11.56	82.63	32.99	42.09	23.47	116.98	7.93	58.46	55.77	20.06
95.6	89.38	151.08	9.4	24.48	93.5	59.16	53.51	46.94	122.23	6.93	29.92	87.72	38.41	21.24	9.73	53.86	3.48	40.36	45.81	18.06	30.72	16.64	92.47	5.86	46.24	54.16	17.99
72.99	70.34	119.75	5.05	35.77	96.38	58.74	154.08	63.85	220.63	8.09	47.31	41.44	28.94	73.03	68.98	145.58	6.36	35.08	94.46	47.39	25.6	15.09	76.74	6.85	54.4	58.95	19.67
135.52	127.95	210.68	9.89	29.58	94.41	60.73	140.84	134.84	218.22	10.56	33.34	95.73	61.79	71.67	66.91	134.93	10.61	26.44	93.36	49.59	68.4	58.19	137.8	6.82	39.66	85.08	42.23
111.11	108.72	174.79	6.08	37.83	97.85	62.2	76.72	72.66	138.86	9.61	46.77	94.71	52.33	98.13	93.09	134.66	6.68	35.49	94.86	69.13	54.35	30.39	138.06	6.28	47.46	55.91	22.01
70.88	61.94	146.46	7.64	38.08	87.38	42.29	79.35	73.87	155.29	10.67	24.48	93.1	47.57	104.32	60.48	234.56	12.32	40.13	57.98	25.78	181.01	172.87	274.47	8.72	39.89	95.5	62.98
89.87	71.47	194.07	17.16	32.95	79.53	36.83	56.63	45.64	142.71	9.42	41.27	80.59	31.98	49.96	38.07	127.42	9.03	34.52	76.2	29.88	88.67	81.97	162.17	8.63	27.99	92.44	50.55
116.47	107.28	216.47	11.35	27.69	92.11	49.56	61.4	25.28	119.25	10.08	14.78	41.17	21.2	32.26	18.44	88.27	5.04	37.83	57.17	20.89	46.24	28.54	139.47	9.33	48.01	61.73	20.47
62.09	55.47	149.6	11.43	24.11	89.34	37.08	90.76	76.41	167.96	13.76	15.31	84.19	45.5	31.1	23.34	78.26	5.54	52.27	75.03	29.82	39.57	17.09	67.14	4.57	33.7	43.18	25.45
88.59	81.31	155.02	6.61	38.08	91.79	52.45	48.66	9.15	133.2	8.38	53.04	18.8	6.87	62.52	59.67	115.74	5.45	36.33	95.44	51.55	71.93	48.43	209.62	13.75	47.6	67.33	23.1
121.96	119.66	146.41	6.23	22.01	98.12	81.73	67.02	41.78	178.7	7.97	52.19	62.34	23.38	20.5	15.73	56.13	3.69	47.02	76.73	28.02	56.05	34.91	148.24	7.64	48.83	62.29	23.55
76.25	74.14	141.35	9.4	25.84	97.23	52.45	62.15	50.8	138.9	12.1	28.53	81.73	36.57	83.08	78.25	162.74	12.06	24.76	94.19	48.08	38.86	17.9	123.44	7.63	74.97	46.07	14.5
94.85	57.67	160.66	10.45	34.91	60.81	35.9	42.15	27.99	108.63	9.21	26.52	66.4	25.76	60.94	52.59	134.23	6.13	32.7	86.31	39.18	52.82	32.8	133.77	9.32	46.92	62.08	24.52
105.77	94.95	195.46	11	26.05	89.77	48.58	72.46	68.11	132.76	6.62	40.36	93.99	51.3	29.38	17.11	73.69	3.87	36.88	58.24	23.22	65.72	49.24	124.21	9.11	45.92	74.92	39.64
67.74	14.04	162.63	7.62	43.26	20.73	8.63	103.72	95.6	186.68	8.79	40.8	92.17	51.21	63.4	58.34	132.21	5.95	41.96	92.02	44.13	53.56	50.31	87.57	8.28	23.66	93.94	57.46
81.17	69.02	161.64	9.11	19.04	85.04	42.7	67.99	62.92	134.7	5.91	37.14	92.54	46.71	93.42	90.07	153.62	7.16	38.76	96.41	58.63	37.69	20.4	128.14	6.73	63.28	54.14	15.92
82.08	72.46	156.45	8.31	31.72	88.27	46.31	48.38	31.44	118.61	7.12	35.77	64.99	26.51	76.13	57.53	148.25	7.31	39.44	75.58	38.81	100.66	92.99	161.91	6.43	35.36	92.38	57.43
60.82	44.14	146.62	9.1	30.27	72.57	30.1	89.45	84.8	156.98	8.02	34.45	94.8	54.02	32.92	21.32	88.65	7.91	42.44	64.76	24.05	45.41	25.96	132.41	8.61	70.4	57.17	19.61
88.19	80.9	167.41	10.33	41.05	91.74	48.33	75.23	70.88	122.41	8.35	40.12	94.23	57.91	83.13	79.78	170.18	10.38	14.77	95.97	46.88	38.34	25.68	76.78	4.16	28.49	66.97	33.44
54.84	46.22	128.59	9.06	39.89	84.29	35.94	97.01	93.49	132.46	4.77	25.16	96.37	70.58	55.56	47.51	110.46	5.82	33.01	85.51	43.01	55.45	29.8	162.2	7.67	73.59	53.74	18.37
142.44	129.01	234.72	9.25	31.96	90.58	54.97	49.17	33.95	125.46	5.95	34.39	69.04	27.06	43.36	30.14	121.65	8.25	52.27	69.51	24.78	115.84	88.39	205.89	9.95	36.18	76.3	42.93
53.38	35.97	135.51	7.66	38.02	67.39	26.54	32.91	31.6	38.44	1.93	31.64	96.02	82.22	50.29	39.32	129.73	7.01	36.18	78.19	30.31	47.21	26.04	138.49	13.95	54.91	55.16	18.81
35.21	3.27	69.84	3.97	47.31	9.3	4.69	102.33	98.73	147.54	6.02	30.71	96.48	66.92	50.53	44.3	112.24	5.62	34.5	87.67	39.47	106.85	99.22	156.82	7.78	26.44	92.86	63.27
59.81	34.18	164.09	12.75	41.05	57.15	20.83	114.61	78.99	216.66	10.85	36.18	68.92	36.46	41.84	34.77	110.44	5.65	37.14	83.1	31.48	23.45	20.04	46.6	3.92	13.6	85.44	42.99
67.55	54.9	145.45	10.28	36.72	81.28	37.75	36.39	17.79	110.78	8.21	44.2	48.89	16.06	31.09	19.04	80.74	8.17	13.76	61.24	23.59	122.11	99.74	197.13	10.3	40.36	81.68	50.59
127.05	122.39	208.83	12.17	28.56	96.33	58.61	162.15	133.73	256.83	8.04	44.02	82.47	52.07	153.97	149.57	216.6	8.96	23.8	97.14	69.05	20.93	15.73	35.46	2.47	28.56	75.15	44.36
77.98	63.78	145.4	8.09	34.79	81.8	43.87	66.41	43.63	152.92	8.59	22.13	65.69	28.53	49.07	35.72	99.34	12.78	13.6	72.8	35.96	32.18	21.14	120.71	7.6	50.32	65.67	17.51
39.07	17.41	129.78	7.94	40.12	44.57	13.42	91.39	78.31	171.21	9.13	37.14	85.69	45.74	112.52	85.97	212.92	10.26	44.71	76.4	40.38	55.84	29.49	157.44	13.48	39.2	52.81	18.73
136.57	126.2	199.57	7.68	31.75	92.41	63.24	95.4	32.97	180.18	6.19	43.33	34.56	18.3	90.12	77.34	151.17	9.85	27.47	85.82	51.16	93.14	73.06	193.3	11.59	35.77	78.45	37.8
120.91	96.51	267.5	13.47	28.53	79.82	36.08	76.86	67.82	146.92	7.05	36.18	88.24	46.16	20.14	12.26	82.26	4.29	46.08	60.88	14.9	32.11	22.55	117.08	5.68	45.92	70.22	19.26
116	108.92	214.3	13.35	24.93	93.9	50.83	135.87	122.8	226.31	11.65	30.6	90.38	54.26	104.72	38.07	179.44	5.39	48.15	36.35	21.22	47.61	34.28	126.65	7.14	43.33	71.99	27.06
37.63	21.6	87.05	12.1	29.55	57.4	24.81	37.26	36.17	63.61	4.14	24.48	97.08	56.87	72.11	68.25	113.21	5.6	22.44	94.64	60.29	45.83	16.66	152.26	9.07	35.36	36.36	10.94
108.26	103.32	170.39	7.94	24.42	95.43	60.64	134.46	54.03	183.7	4.35	46.77	40.18	29.41	31.82	21.54	144.86	9.42	31.68	67.72	14.87	78.99	68.02	121.26	10.92	12.24	86.12	56.09
26.02	5.24	69.24	6.57	26.52	20.13	7.56	147.29	121	258.13	11.83	34.39	82.15	46.87	44.39	38.08	114.34	6.96	47.87	85.79	33.3	52.58	27.56	121.18	10.07	46.46	52.41	22.74
44.5	32.28	114.69	9.94	31.96	72.53	28.14	50.68	43.16	119.03	6.98	37.83	85.17	36.26	32.27	3.7	91.83	24.12	69.11	11.47	4.03	119.43	110.25	156.85	6.82	25.16	92.31	70.29
105.77	98.42	204.91	11.54	22.44	93.05	48.03	45.82	22.64	121.54	8.32	48.96	49.42	18.63	81.26	77.22	188.13	6.93	47.87	95.04	41.05	45.87	37.68	107.68	7.75	21.76	82.14	34.99
48.19	35.54	103.61	8.55	27.2	73.75	34.3	155.18	150.54	291.89	12.81	18.09	97.01	51.57	71.81	63.23	133.57	6.83	17.1	88.05	47.34	43.4	25.22	142.63	15.42	47.6	58.09	17.68
83.34	72.91	179.21	10.91	26.82	87.49	40.68	77.73	71.52	165.87	10.44	40.37	92.01	43.12	39.35	33.95	87.79	4.41	33.24	86.27	38.67	54.68	24.8	101.96	15.18	14.44	45.36	24.32
84.35	72.02	169.08	10.47	22.44	85.38	42.6	79.98	73.97	159.75	10.55	28.2	92.49	46.31	113.1	110.72	174.42	8.09	37.17	97.9	63.48	48.96	10.63	132.34	6.41	35.77	21.72	8.04
77.17	70.05	144.69	11.87	22.34	90.77	48.41	18.02	14.77	50.48	3.29	27.51	81.94	29.25	57.79	47.83	111.45	7.57	18.36	82.76	42.92	25.04	12.88	81.41	5.86	55.02	51.45	15.82
75.83	71.16	165.12	13.21	17	93.84	43.1	14.23	10.53	44.27	3.55	29.92	74	23.78	40.68	34.21	88.6	6.2	38.65	84.1	38.61	16.29	11.67	31.22	1.79	25.15	71.63	37.38
85.37	69.65	204.02	12.52	25.16	81.58	34.14	73	65.72	102.09	5.41	23.12	90.03	64.37	26.67	16.24	87.13	4.93	44.02	60.9	18.64	66.24	48.28	112.15	7.25	22.01	72.9	43.05
116.72	102.7	176.91	7.58	36.72	87.98	58.05	86.54	79.06	159.32	10.61	36.27	91.35	49.62	63.55	56.4	127.57	9.93	16.51	88.76	44.21	72.48	65.55	146.31	7.87	49.64	90.43	44.8
71.91	58.81	143.6	10.54	37.83	81.78	40.95	13.68	10.94	31.75	2.57	18.36	79.94	34.45	44.06	30.39	99.78	7.44	47.46	68.97	30.45	52.74	27.69	146.83	11.41	52.88	52.5	18.86
93.47	87.75	175.02	12.36	21.08	93.88	50.14	48.21	34.51	67.43	3.94	21.76	71.57	51.17	36.39	25.03	100.99	6.5	35.77	68.78	24.78	53.28	25.81	134.5	14.5	39.89	48.45	19.19
111.76	106.35	187.41	10.99	24.48	95.16	56.75	151.14	134.12	236.82	8.93	36.18	88.74	56.64	38.05	20.01	90.64	4.63	37.14	52.58	22.07	128.49	115.15	216.6	10.63	30.6	89.62	53.16
56.72	10.05	162.16	11.01	31.26	17.71	6.19	130.57	23.39	221.72	9.11	35.08	17.92	10.55	71.72	63.35	134.6	9.63	14.44	88.32	47.06	59.9	25.58	138.21	10.5	43.14	42.71	18.51
46.45	23.23	124.33	9.42	55.71	50.01	18.68	78.96	70.79	156.05	9.07	40.58	89.65	45.36	52.01	41.45	128.84	9.43	26.52	79.7	32.17	26.45	17.46	84.36	7.33	53.04	66.02	20.7
81.54	72.53	155.08	9.97	20.63	88.95	46.77	82.5	70.84	165.83	9.33	39.44	85.87	42.72	137.21	110.6	236.38	11.25	32.33	80.61	46.79	136.42	82.06	245.2	11.29	46.62	60.16	33.47
102.57	21.38	181.33	9.02	36.72	20.85	11.79	82.66	69.65	174.08	11.31	25.84	84.26	40.01	75.1	67.32	145.97	6.84	36.33	89.64	46.12	42.28	23.26	112.07	9.29	40.6	55.02	20.76
97.07	89.36	191.51	11.93	16.7	92.06	46.66	33.27	23.62	120.18	6.06	46.08	71.01	19.66	92.15	76	217.51	8.12	38.08	82.48	34.94	54	42.01	112.46	13.09	8.86	77.8	37.36
109.73	103.88	189.86	8.69	31.03	94.66	54.71	56.01	41.07	135.77	9.25	27.3	73.31	30.25	47.49	32.92	128.78	14.79	40.58	69.33	25.56	57.86	8.07	105.95	7.98	23.8	13.95	7.62
89.08	83.16	177.06	11.27	25.84	93.35	46.97	167.46	150.74	292.63	10.43	36.88	90.01	51.51	38.27	31.26	93.96	4.88	38.96	81.68	33.27	36.14	12.19	93.64	6.31	52.27	33.74	13.02
85.64	41.33	175.74	9.71	29.22	48.26	23.52	108.14	104.91	169.72	6.9	38.52	97.01	61.81	74.62	70.62	159.52	10.65	28.45	94.64	44.27	88.35	53.76	169.24	11.45	41.27	60.85	31.77
81.97	75.17	133.6	8.61	24.07	91.71	56.27	77.39	65.25	184.47	7.91	40.36	84.31	35.37	17.74	9.2	47.97	3	55.02	51.84	19.17	52.53	32.77	143.76	8.42	55.08	62.38	22.79
75.66	71.06	131.37	5.23	40.8	93.92	54.09	98.53	97.23	111.22	5.28	30.61	98.69	87.42	34.76	26.7	122.34	7.53	37.4	76.83	21.83	60.83	26.01	96.1	6.59	20.42	42.76	27.07
37.51	7.6	125.23	9.96	55.08	20.25	6.07	86.69	78.32	151.62	8.76	21.76	90.35	51.66	86.58	82.97	141.99	8.92	43.14	95.83	58.43	70.27	64.83	108.73	8.69	24.48	92.27	59.63
119.32	114.95	171.53	6.03	40.3	96.34	67.02	85.17	18.31	224.89	6.72	54.4	21.5	8.14	75.06	66.6	133.61	7.87	43.33	88.73	49.85	51.61	24.34	133.77	11.86	46.62	47.16	18.19
55.83	30	140.38	7.78	36.18	53.73	21.37	45.57	37.15	109.23	5.91	37.4	81.52	34.01	90.2	87.59	206.15	7.77	45.39	97.11	42.49	35.45	5.29	105.25	6.62	40.64	14.93	5.03
100.8	93.3	193.7	8.4	24.35	92.56	48.17	114.49	109.39	143.18	5.55	25.16	95.55	76.4	98.17	93.97	151.19	6.37	45.96	95.72	62.15	79.89	75.11	180.94	12.8	27.83	94.02	41.51
101.8	85.1	249.78	10.64	34.39	83.59	34.07	74.73	63.25	153	10.04	21.08	84.64	41.34	50.47	41.77	138.74	11.09	11.13	82.77	30.11	46.84	37.53	91.32	5.5	18.09	80.11	41.09
82.12	64.03	183.38	8.38	36.45	77.97	34.92	41.37	30.61	118.92	7.3	55.71	73.99	25.74	76.34	73.35	146.94	7.51	40.8	96.08	49.91	113.98	107.1	198.54	10.08	26.44	93.96	53.94
57.63	50.47	127.51	10.81	22.53	87.56	39.58	63.53	53.43	135.5	6.95	41.27	84.11	39.44	51.97	36.58	142.27	6.93	33.51	70.38	25.71	64.9	42.76	185.28	6.85	41.27	65.89	23.08
29.89	8.09	54.15	4.66	25.2	27.08	14.95	50.32	39.57	119.61	6.04	48.71	78.64	33.09	40.33	29.24	94.79	10.22	31.03	72.51	30.85	32.45	23.99	91.34	5.15	38.72	73.94	26.27
51.53	28.1	156.25	28.69	22.44	54.53	17.98	64.17	37.63	105.93	8.83	24.93	58.65	35.53	81.82	78.13	127.27	7.34	33.66	95.49	61.39	50.31	28.96	149.15	7.65	56.4	57.58	19.42
114.99	107.23	199.18	9.39	29.13	93.25	53.83	136.45	10.2	205.34	6.58	46.77	7.47	4.97	43.96	35.36	119.24	8.79	25.15	80.45	29.66	157.39	109.89	291.85	12.98	28.72	69.82	37.65
114.37	110.18	191.35	9.21	23.8	96.34	57.58	75.48	69.24	166.2	7.11	33.7	91.73	41.66	71.73	21.66	199.29	7.66	45.1	30.2	10.87	58.6	33.55	117.22	8.77	15.31	57.25	28.62
106.35	80.31	196.65	8.42	25.78	75.52	40.84	35.73	20.15	119.72	8.22	48.96	56.39	16.83	38.39	4.43	92.3	17.63	124.49	11.55	4.8	195.21	184.7	261.47	11.25	24.68	94.62	70.64
40.74	21.47	91.98	5.18	30.6	52.71	23.34	91.73	13.25	172.42	13.86	27.88	14.44	7.68	82.49	61.5	177.61	5.77	47.09	74.55	34.62	33.02	14.04	109.4	8.04	75.33	42.53	12.84
59.58	41.71	171.31	9	34.68	70.01	24.35	43.63	27.66	123.07	7.56	54.97	63.4	22.47	76.84	36.77	135.92	4.79	46.92	47.86	27.05	49.52	35.95	105.57	9.15	23.12	72.59	34.05
85.63	75.97	158.77	7.02	33.32	88.72	47.85	31.97	14.89	136.53	7.14	74.45	46.56	10.9	68.21	59	125.05	7.22	26.52	86.5	47.18	45.48	34.82	77.09	5.9	19.72	76.55	45.16
100.94	93.06	197.1	8.7	31.55	92.19	47.21	75.96	39.95	156.28	14.51	15.56	52.59	25.56	24.62	10.81	97.28	6.33	40.12	43.9	11.11	146.84	136.59	195.6	6.7	37.3	93.02	69.83
71.66	38.78	142.6	8.01	39.42	54.12	27.2	179.61	153.09	312.41	12.95	30.67	85.24	49	66.23	51.2	133.23	7.82	17.3	77.31	38.43	26.14	15.28	80.7	5.7	70.72	58.45	18.93
99.25	89.48	173.13	9.61	29.57	90.15	51.68	80.1	71.23	139.77	7.36	33.4	88.92	50.96	89.77	28.82	139.03	5.13	46.92	32.1	20.73	43.11	14.56	103.11	6.58	40.12	33.79	14.13
32.37	15.77	95.53	7.04	39.2	48.71	16.5	38.86	30.61	87.01	6.8	26.52	78.76	35.18	91.31	77.7	173.46	12.58	21.97	85.1	44.79	49.56	29.3	128.82	8.89	42.64	59.12	22.74
77.44	56.34	156.44	14.64	25.16	72.75	36.01	95.82	89.99	151.81	8.87	22.7	93.91	59.27	56.45	52.59	154.13	6.19	47.6	93.17	34.12	51.74	26.01	94.25	5.57	26.52	50.28	27.6
104.98	97.94	174.12	9.4	28.56	93.3	56.25	48.93	28.76	83.83	5.53	23.07	58.78	34.31	22.14	11.1	62.87	6.6	109.56	50.12	17.66	73.65	45.59	161.02	9.05	46.77	61.89	28.31
134.43	126.79	211.47	17.65	31.73	94.32	59.96	131.45	113.09	197.89	6.59	40.58	86.04	57.15	31.52	21.37	111.24	8.6	53.65	67.8	19.21	24.18	14.95	71.32	4.54	49.52	61.81	20.96
48.08	16.14	116.17	17.23	12.24	33.56	13.89	71.93	30.12	156.76	12.01	33.79	41.88	19.22	39.88	29.41	83.49	9.51	36.04	73.74	35.22	18.45	7.55	51.85	5.22	47.6	40.91	14.56
13.6	6.98	33.2	2.92	25.84	51.36	21.03	69.72	53.97	128.04	15.92	15.65	77.41	42.15	83.83	76.21	158.16	8.43	28.89	90.91	48.18	93.4	90.57	145.37	6.97	46.77	96.98	62.31
62.95	18.46	159.13	7.16	38.52	29.33	11.6	66.6	57.56	144.19	7.77	33.32	86.43	39.92	70.66	63.09	151.73	8.66	19.04	89.28	41.58	55.16	46.56	98.28	5.9	29.92	84.4	47.37
62.85	54.27	141.17	9.81	26.52	86.35	38.44	93.71	85.45	181.04	16.67	42.98	91.18	47.2	117.5	108	174.41	7.05	34.19	91.91	61.92	56.85	50.44	131.29	7.77	39.65	88.72	38.42
45.02	24.54	122.61	6.66	42.16	54.5	20.01	69.11	54.61	152.39	7.61	36.9	79.02	35.84	103.53	13.39	274.98	11.59	35.77	12.93	4.87	66.52	46.06	147.45	9.3	43.33	69.24	31.24
59.5	43.69	144.44	10.74	24.31	73.43	30.25	113.77	108.53	210.8	11.91	25.84	95.39	51.48	155.17	150.57	210.81	12.04	15.64	97.04	71.42	144.16	119.5	262.32	11.98	27.88	82.89	45.56
40.12	31.36	110.14	7.35	26.52	78.17	28.48	72.32	67.21	149.56	10.03	15.82	92.94	44.94	56.28	41.82	129.03	8.92	23.23	74.32	32.41	116.73	106.63	227.77	12.3	44.2	91.35	46.81
63.21	43.79	143.19	9.73	30.26	69.27	30.58	149.07	146.77	198.63	8.89	37.4	98.46	73.89	132.76	8.81	226.88	7.01	50.32	6.64	3.89	28.71	12.06	82.36	5.03	43.52	42.01	14.64
29.06	23.08	96.77	5.35	45.39	79.44	23.86	62.8	56.48	109.99	7.58	16.32	89.93	51.35	35.58	21.23	52.45	3.05	33.7	59.66	40.48	30.97	8.6	112.33	7.05	70.72	27.76	7.65
85.97	78.41	169.33	12.12	19.1	91.21	46.31	135.16	133.38	174.97	7.96	33.7	98.68	76.23	109.19	105.4	187.72	8.75	42.84	96.53	56.15	33.15	18.55	92.51	5.29	39.66	55.94	20.05
50.51	16.18	132.25	9.45	49.4	32.04	12.24	37.97	12.92	77.45	5.52	44.32	34.04	16.69	26.44	24.33	41.85	4.33	36.18	92.01	58.14	76.01	51.79	155.4	7.65	32.01	68.14	33.33
108.92	100.81	194.95	10.07	36.88	92.56	51.71	118.01	105.49	202.82	9.38	31.17	89.39	52.01	170.73	154.86	220.86	7.75	36.72	90.7	70.12	71.01	27.54	146.52	9.34	46.14	38.79	18.8
124.63	117.83	201.73	11	27.51	94.54	58.41	81.05	68.44	168.36	8.2	34	84.44	40.65	67.59	61.27	148.35	10.09	18.47	90.65	41.3	72.13	57.26	166.21	15.98	37.14	79.38	34.45
52.3	26.6	119.89	11.74	14.13	50.86	22.19	119.72	111.15	208.74	9.78	33.7	92.84	53.25	45.76	31.12	110.36	6.4	38.27	68	28.2	25.5	16.49	73.94	3.69	47.6	64.66	22.3
150.42	136.37	241.75	9.98	37.4	90.66	56.41	149.27	130.11	286.93	14.68	36.27	87.16	45.34	85.86	81.3	154.07	6.74	42.16	94.68	52.77	124.9	99.32	203.73	10.57	36.72	79.51	48.75
78.24	59.52	170.92	10.64	40.8	76.08	34.82	54.08	49.91	78.52	4.96	24.48	92.29	63.56	28.86	20.65	53.49	5.94	27.88	71.55	38.61	49.97	20.2	141.58	12.55	44.88	40.43	14.27
55.86	35.14	128.22	11.2	17	62.92	27.41	20.41	9.03	49.06	4.96	27.07	44.25	18.4	78.34	70.03	168.68	7.27	37.14	89.39	41.52	46.55	25.81	140.9	7.75	60.52	55.45	18.32
55	39.57	127.46	6.16	31.38	71.95	31.04	69.29	53.36	154.24	8.87	29.92	77.01	34.6	96.58	80.78	138.19	7.1	33.59	83.64	58.46	35.11	20.86	114.62	5.66	43.83	59.42	18.2
63.08	58.17	124.05	7.91	36.24	92.22	46.89	52.56	36.97	139.96	7.68	47.31	70.35	26.42	115.94	112.63	147.55	15.84	30.51	97.15	76.34	46.54	36.27	150.03	7.49	41.27	77.94	24.18
35.29	15.03	76.65	5.05	46.24	42.59	19.61	48.58	17.34	133.27	12.04	27.47	35.69	13.01	45.24	28.65	90	5.23	40.36	63.33	31.83	79.66	72.68	143.41	7.78	21.76	91.24	50.68
61.5	51.65	114.96	5.37	25.84	83.98	44.93	95.32	78.96	200.14	7.56	47.31	82.84	39.45	75.86	65.72	170.86	20.11	14.78	86.63	38.46	62.12	36.98	156.79	7.71	44.88	59.54	23.59
95.95	86.03	177.36	8.98	28.2	89.67	48.51	108.36	51.42	203.2	12.1	30.62	47.45	25.3	148.41	124.07	273.13	11.62	43.33	83.6	45.42	69.89	66.63	120.55	5.01	38.76	95.33	55.27
102.26	98.71	169.12	12.19	21.08	96.53	58.37	101.99	100.46	127.69	7.26	15.64	98.49	78.67	22.33	10.06	54.22	6.23	21.08	45.06	18.56	40.06	21.86	90.9	5.76	42.16	54.56	24.05
67.41	52.07	138.22	8.86	26.44	77.24	37.67	67.95	56.82	159.9	8.04	35.9	83.61	35.53	112.79	110.99	161.02	7.76	31.83	98.41	68.93	68.85	40.4	185.37	14.58	68.78	58.68	21.79
115.52	102.33	168.92	8.82	38.33	88.58	60.58	117.08	85.11	244.12	14.65	23.8	72.69	34.86	120.34	96.31	205.92	7.12	41.96	80.04	46.77	35.78	28.34	103.18	8.46	54.97	79.21	27.47
54.65	34.67	138.8	7.84	36.72	63.43	24.98	157.42	119.17	314.77	13.41	36.88	75.7	37.86	75.44	73.42	165.58	5.4	46.77	97.32	44.34	17.26	14.31	48.91	3.26	35.2	82.9	29.26
87.85	84.35	161.02	9.35	19.72	96.02	52.38	94.97	76.68	176.83	17.44	29.92	80.74	43.36	63.24	52.18	115.2	7.98	13.46	82.51	45.29	51.15	41.5	121.03	7.1	33.32	81.13	34.29
151.29	142.87	224.76	8.69	32.7	94.44	63.57	96.82	79.05	169.6	12.86	22.7	81.65	46.61	26.1	16.58	80.77	5.02	37.83	63.53	20.53	44.18	13.47	91.88	6.65	44.53	30.5	14.67
82.72	76.57	148.93	10.63	21.76	92.56	51.41	89.24	47.33	186.41	23.01	36.04	53.04	25.39	114.33	92.18	202.89	10.05	36.72	80.63	45.43	29.25	16.59	140.88	6.56	47.6	56.71	11.77
53.73	44.99	129.15	8.8	19.72	83.73	34.83	35.96	13.84	87.83	4.68	44.53	38.48	15.75	135.37	120.16	176.15	7.99	41.96	88.77	68.22	115.18	89.04	209.61	9.8	40.12	77.31	42.48
108.99	92.78	204.68	11.91	32.33	85.13	45.33	87.6	47.42	164.33	20.04	23.8	54.13	28.86	85.21	77.45	153.36	5.73	44.02	90.9	50.5	25.58	19.57	85.82	4.84	48.28	76.5	22.8
126.03	120.44	223.19	10.01	30.95	95.57	53.97	22.26	13.48	53.58	4.35	35.9	60.57	25.16	31.28	19.59	94.47	6.99	64.6	62.62	20.74	67.55	30.18	136.16	6.99	41.75	44.68	22.17
75.51	58.89	133.22	7.93	32.41	77.99	44.2	63.23	46.41	145.74	10.54	33.32	73.39	31.84	131.59	110.57	188.18	9.16	48.01	84.02	58.76	28.95	11.08	65.11	7.42	91.12	38.28	17.02
130.5	124.95	183.01	8.75	29.92	95.74	68.27	27.6	16.37	104.94	4.42	45.56	59.31	15.6	78.96	51.85	111.45	12.05	291.71	65.66	46.52	48.18	20.81	141.83	9.08	42.64	43.18	14.67
72.93	17.19	124.16	9.39	29.92	23.58	13.85	86.21	77.1	174.07	12.86	38.63	89.43	44.29	48.08	40.3	104.24	9.22	38.96	83.82	38.66	89.16	84.46	149.84	8.22	29.92	94.74	56.37
89.15	78.23	212.82	10.54	31.96	87.76	36.76	93.99	88.5	154.53	5.87	43.33	94.16	57.27	153.27	128.09	215.73	15.39	41.08	83.57	59.38	91.06	70.46	170.87	9.9	36.06	77.39	41.24
24.07	16.48	94.75	3.33	44.7	68.44	17.39	75.76	58.76	186.87	9.55	44.02	77.56	31.44	36.93	25.85	87.07	4.99	39.2	69.98	29.69	29.02	23.01	87.84	5.39	40.8	79.29	26.2
60.33	46.11	129.02	6.36	34.79	76.43	35.74	37.66	27.17	108.7	5.65	53.72	72.16	25	88.85	74.22	168.47	4.67	56.44	83.54	44.06	57.25	29.31	153.07	12.66	44.7	51.2	19.15
85.93	73.39	164.9	7.51	33.78	85.41	44.5	94.6	88.56	177.72	7.4	33.7	93.62	49.83	105.59	101.12	157.96	8.25	36.72	95.77	64.02	27.04	17.1	88.59	6.8	52.27	63.22	19.3
81.14	12.81	141.7	8.58	37.79	15.79	9.04	48.85	33.94	147.38	7.53	49.64	69.47	23.03	69.66	66.49	119.55	5.39	40.13	95.46	55.61	25.75	14.65	56.79	3.77	46.24	56.9	25.8
66.38	57.6	146.84	8	30.27	86.77	39.23	66.02	48.9	195.22	12.61	24.48	74.07	25.05	29.49	14.99	115.48	26.92	46.92	50.84	12.98	24.36	19.9	51.28	3.81	23.8	81.67	38.8
85.2	66.07	186.99	9.56	26.99	77.54	35.33	108.3	104.01	199.93	10.33	30.95	96.04	52.02	84.31	78.96	167.65	5.68	50.21	93.65	47.1	58.58	50.91	125.96	6.67	34.68	86.91	40.41
48.88	41.13	133.42	6.75	33.7	84.14	30.83	70.36	36.83	167.09	9.99	35.49	52.35	22.04	125.39	97.24	186.38	13.98	37.99	77.55	52.17	43.79	22.94	145.9	10.17	57.77	52.4	15.73
91.14	81.67	203.44	12.72	24.48	89.61	40.14	56.18	20.69	173.43	9.96	46.62	36.82	11.93	60.91	24.33	110.7	9.38	28.49	39.94	21.98	30.73	17.25	91.88	6.75	32.64	56.15	18.78
85.73	75.48	161.5	9.27	31.31	88.05	46.74	81.82	76.59	169.01	8.93	38.81	93.61	45.32	100.9	91.55	166.94	8.47	21.08	90.74	54.84	21.27	14.59	70.38	4	40.12	68.58	20.72
62.95	53.02	125.48	10.43	25.84	84.22	42.25	58.16	43.17	149.9	7.66	37.08	74.22	28.8	85.64	83.04	140.36	6.49	46.24	96.96	59.16	66.58	26.33	216.07	26.13	48.96	39.55	12.19
45.68	28.18	127.26	5.5	31.68	61.69	22.14	85.92	71.73	183.01	9.27	28.21	83.48	39.2	61.4	44.98	152	10.55	45.24	73.26	29.59	38.3	22.11	111.73	8.2	32.64	57.72	19.79
47.41	35.41	125.32	8.74	26.82	74.69	28.25	31.86	30.62	42.54	2.32	26.14	96.11	71.99	165.98	141.98	270.41	11.53	38.96	85.54	52.51	107.68	101.58	153.32	10.26	23.8	94.34	66.25
156.45	145.86	232.3	10.7	31.68	93.23	62.79	109.74	99.49	188.54	8.21	45.92	90.66	52.77	68.86	58.27	100.73	4.55	38.72	84.62	57.84	37.81	15.77	101.39	10.79	57.12	41.7	15.55
133.79	132.88	138.5	6.1	13.93	99.31	95.94	127.45	101.93	271.35	15.07	28.16	79.98	37.57	118.19	114.64	173.78	6.2	46.77	96.99	65.97	95.77	17.88	142.02	7.33	27.88	18.66	12.59
53.48	44.33	115.85	7.95	28.92	82.89	38.26	60.92	52.45	121.79	9.09	23.8	86.11	43.07	42.25	29.77	131.98	7.36	39.89	70.47	22.56	29.28	21.45	94.11	6.18	50.79	73.26	22.79
78.57	72.54	154.31	8.31	29.46	92.33	47.01	127.32	104.4	243.38	11.75	37.57	82	42.9	55.08	13.12	116.14	10.09	27.2	23.82	11.3	44.78	25.05	137.84	12.85	45.56	55.95	18.18
77.18	62.88	178.95	7.61	33.75	81.48	35.14	94.87	82.47	194.11	10.19	32.64	86.93	42.49	68.25	65.68	141.63	10.65	10.2	96.24	46.38	42.25	7.37	90.82	14.46	36.04	17.45	8.12
166.18	137.48	236.37	9.59	25.09	82.73	58.16	61.18	55.06	137.64	7.26	41.75	89.99	40	130.27	114.54	183.72	6.25	44.53	87.92	62.35	35.16	15.69	129.83	10.24	81.6	44.61	12.08
40.4	17.66	108.61	7.82	53.5	43.71	16.26	31.63	13.69	75.34	8.2	14.28	43.28	18.17	42.44	8.12	107.39	16.53	51.29	19.12	7.56	80.15	78	91.99	3.84	20.4	97.32	84.79
27.59	19.4	76.86	5.86	46.77	70.3	25.24	33.7	26.62	78.83	6.15	43.52	78.99	33.77	82.8	74.83	157.21	8.32	35.77	90.37	47.6	43.06	25.55	125.62	6.85	60.53	59.35	20.34
41.25	17.02	98.41	8.02	49.52	41.25	17.29	92.89	85.05	195.43	11.81	25.84	91.56	43.52	89.59	82.48	147.54	6.18	39.35	92.06	55.9	52.6	43.33	124.53	10.67	25.23	82.37	34.79
95.52	88.91	179.78	12.31	20.18	93.08	49.45	102.39	91.41	211.55	9.79	37.31	89.28	43.21	36.68	31.95	64.06	8.51	10.32	87.09	49.87	53.75	38.06	116.63	7.43	27.46	70.8	32.63
75.38	61.9	164.19	8.5	35.08	82.11	37.7	109.49	100.22	171.18	8.64	19.23	91.54	58.55	99.34	75.12	185.25	16.71	48.44	75.62	40.55	34.51	19.25	115.42	10.29	38.68	55.78	16.68
39.87	20.75	116.07	6.6	37.14	52.06	17.88	53.59	43.02	160.58	8.67	34.39	80.27	26.79	59.86	33.83	164.74	13.87	55.02	56.51	20.53	55.99	45.9	137.6	9.05	27.88	81.98	33.36
65.79	58.43	126.17	7.99	31.28	88.82	46.31	50.34	14.31	83.2	7.83	29.92	28.43	17.2	87.1	72.23	102.17	4.82	24.84	82.92	70.7	99.25	97.07	138.89	7.47	37.83	97.8	69.89
28.36	17.2	61.04	5.82	15.64	60.64	28.17	61.65	8.32	90.86	5.58	38.27	13.5	9.16	39.66	24.16	157.82	7.9	71.67	60.94	15.31	55.37	48.42	122.58	9.19	35.77	87.46	39.5
95.4	89.04	151.5	6.86	31.96	93.34	58.77	16.82	11.93	52.66	3.83	40.13	70.93	22.66	79.4	3.95	200.23	6.3	56.44	4.98	1.97	101.56	99.44	185.75	9.51	28.89	97.92	53.54
93.04	84.76	204.79	14.55	22.01	91.1	41.39	83.62	64.7	130.37	7.1	28.2	77.37	49.63	84.65	5.17	233.41	9.19	43.33	6.11	2.22	60.13	39.81	138.49	9.77	40.8	66.2	28.74
103.17	33.7	158.43	11.78	28.16	32.66	21.27	74.63	57.34	194.73	12.88	28.56	76.83	29.44	58.1	51.67	125.03	6.49	40.12	88.94	41.32	47.63	23.63	121.31	11.45	55.71	49.61	19.48
19.36	11.83	41.04	2.9	38.52	61.1	28.82	59.98	36.35	159.6	14.27	30.26	60.6	22.78	118.6	86.07	225.82	8.9	46.77	72.58	38.12	42.69	21.5	168.89	11.74	63.43	50.35	12.73
81.11	70.09	166.24	8.79	35.77	86.42	42.16	53.08	37.62	158.25	9.71	47.6	70.87	23.77	40.99	33.92	90.43	5.72	30.6	82.73	37.5	60.78	35.13	194.09	7.11	44.02	57.8	18.1
111.43	75.48	197.57	9.55	33.87	67.74	38.21	90.12	16.8	164.32	5.58	52.96	18.64	10.22	17.76	14.57	63.48	6.32	33.4	82.06	22.96	68.38	60.39	120.76	5.83	39.49	88.32	50.01
65.08	46.06	156.04	9.46	36.04	70.77	29.52	130.19	119.1	237.36	10.54	39.41	91.49	50.18	50.04	32.53	140.51	8.57	24.48	65	23.15	32.31	20.64	92.14	5	45.28	63.86	22.4
80.15	67.66	152.85	8.68	29.58	84.41	44.26	93.23	86.81	168.4	8.49	36.18	93.11	51.55	100.24	44.62	147.92	3.64	51	44.52	30.17	43.03	28.33	125.11	8.06	42.64	65.83	22.64
150.54	142.78	223.11	10.26	31.28	94.85	63.99	99.14	94.81	154.59	8.79	33.7	95.63	61.33	44.83	35.51	165.68	7.32	50.21	79.2	21.43	43.42	24.1	118.16	7.95	41.96	55.51	20.4
115.63	108.58	221.33	18.07	25.34	93.9	49.06	82.26	70.93	176.79	9.57	27.88	86.23	40.12	30.74	16.03	64.52	3.95	47.31	52.15	24.85	50.54	15.05	102.92	12.96	29.92	29.77	14.62
69.94	50.85	151.98	7.54	39.66	72.7	33.46	73.68	63.24	179.53	9.25	34	85.84	35.23	67.69	58.41	147.58	7.48	40.58	86.29	39.58	78.56	72.97	120.93	6.21	32.33	92.88	60.34
126.56	121.11	214.28	11.1	24.58	95.69	56.52	158.41	156.02	201.47	9.48	33.01	98.49	77.44	119.05	92.09	224.47	8.69	40.12	77.36	41.03	34.78	27.94	70.78	5.8	13.92	80.34	39.48
69.79	54.78	166.86	9.54	27.88	78.5	32.83	96.37	88.06	187.61	9.29	35.08	91.37	46.94	185.5	169.15	244.93	8.03	44.02	91.18	69.06	60.27	35.87	190.08	12.39	52.96	59.51	18.87
75.47	66.02	156.18	11.29	25.32	87.49	42.28	38.84	26.33	112.02	5.53	36.04	67.8	23.51	98.75	94.4	175.36	9.31	26.82	95.59	53.83	55.94	29.02	144.08	6.57	49.64	51.86	20.14
76.96	54.85	204.9	9.87	30.83	71.27	26.77	46.84	35.91	110.2	5.26	39.2	76.67	32.59	76.17	49.3	182.73	6.83	47.6	64.72	26.98	60.4	53.69	127.96	6.46	39.66	88.9	41.96
154.55	139.61	282.66	13.91	23.94	90.33	49.39	105.1	97.5	198.67	7.83	39.89	92.77	49.08	126.69	19.9	201	5.96	50.21	15.71	9.9	53.26	31.91	148.26	9.69	92.85	59.9	21.52
50.03	37.22	107.39	5.86	33.7	74.38	34.66	62.19	52.31	148	10.13	21.76	84.11	35.34	89.92	10.86	191.4	5.47	54.4	12.07	5.67	25.6	12.05	83.05	6.7	53.58	47.05	14.51
39.88	21.82	80.53	8.95	30.6	54.7	27.09	112.07	106.95	178.69	7.4	38.01	95.44	59.85	61.67	45.31	155.07	9.86	46.08	73.48	29.22	37.56	24.62	109.72	5.88	53.65	65.55	22.44
71.78	59.65	141.69	9.84	23.38	83.1	42.1	54.58	39.65	163.77	16.87	39.08	72.65	24.21	118.78	113.56	175.87	6.85	37.4	95.61	64.57	34.68	23.28	125.49	7.79	61.9	67.14	18.55
78.08	69.76	162.14	9.37	19.26	89.34	43.02	69.1	45.96	153.49	9.69	32.64	66.51	29.94	32.12	20.55	109.6	5.03	35.08	63.98	18.75	47.05	30.12	156.37	13.2	48.96	64.03	19.26
69.19	62.56	135.37	11.71	15.51	90.41	46.21	30.88	7.74	93.97	6.06	43.33	25.05	8.23	73.72	60.8	91.77	6.04	27.2	82.48	66.26	43.01	13.62	99.78	8.17	40.12	31.68	13.65
71.05	24.93	167.37	10.26	27.2	35.08	14.89	132.14	128.08	264.73	12.62	21.76	96.93	48.38	73.36	17.27	140.59	5.13	48.96	23.54	12.28	33.5	20.28	108.12	7.21	50.32	60.55	18.76
41.33	28.37	119.06	6.1	42.64	68.66	23.83	75.74	63.12	170.81	9.25	28.56	83.35	36.96	64.91	46.2	124.98	4.62	51.58	71.17	36.96	48.32	25.46	121.45	6.87	64.6	52.7	20.97
16.91	7.63	42.84	2.7	39.09	45.14	17.82	72.29	47.14	185.78	10.57	44.88	65.21	25.38	108.08	102.3	173.34	5.74	40.58	94.66	59.02	79.23	62.64	107.94	5.09	24.48	79.06	58.03
35.71	24.79	106.32	5.67	39.44	69.4	23.31	131.64	116.49	247.6	10.29	30.77	88.49	47.05	46.12	34.99	165.52	11.11	20.18	75.88	21.14	59.72	31.47	179.29	8.99	42.64	52.7	17.55
30.33	16.69	110.99	6.26	50.9	55.03	15.04	110.23	91.81	201.91	9.93	35.36	83.29	45.47	175.59	167.65	229.72	9.28	27.88	95.48	72.98	40.73	23.7	99.68	7.22	49.64	58.2	23.78
204.85	196.54	244.06	7.5	39.52	95.94	80.53	89.34	84.17	141.82	6.59	43.33	94.22	59.35	78.43	29.67	149.79	4.62	52.27	37.83	19.81	76.71	65.98	172.53	10.64	34.68	86.01	38.24
98.02	94.15	169.21	8.94	31.31	96.05	55.64	94.14	81.62	190.66	9.4	33.78	86.7	42.81	63.22	55.23	147.82	5.2	49.64	87.36	37.36	85.81	78.98	136.49	7.4	22.44	92.04	57.87
110.17	100.19	184.04	9.72	33.7	90.94	54.44	82.25	77.18	156.22	9.19	23.38	93.83	49.41	88.49	84.87	162.3	7.79	36.45	95.91	52.29	103.75	95.43	141.02	6.31	27.07	91.98	67.67
89.76	79.32	155.38	8.37	38.52	88.37	51.05	62.11	40.34	125.81	7.92	40.8	64.95	32.06	26.51	22.69	54.47	3.6	21.76	85.59	41.65	30.08	13.26	92.26	6.42	55.61	44.09	14.38
65.08	58.1	148.17	7.04	39.66	89.27	39.21	26.13	13.69	74.84	4.74	38.96	52.4	18.3	23.6	12.28	55.58	3.96	44.88	52.04	22.09	69.74	13.11	138.64	10.41	22.7	18.8	9.45
39.53	12.3	67	6.17	44.51	31.11	18.36	72.41	66.86	120.08	6.73	36.04	92.33	55.68	94.83	76.03	236.38	10.65	36.42	80.18	32.16	68.62	57.7	157.62	11.55	25.12	84.08	36.61
81.59	74.98	154.54	12.04	25.84	91.9	48.52	129.33	125.93	186.59	8.44	37.14	97.37	67.49	84	72.96	183.34	5.09	55.66	86.86	39.8	110.89	100.84	220.7	25.09	29.24	90.94	45.69
65.16	55.4	147.35	9.01	29.24	85.03	37.6	65.66	49.98	136.39	6.64	31.15	76.11	36.64	108.84	107.15	168.45	9.02	30.26	98.45	63.61	37.05	19.3	121.2	8.59	56.28	52.1	15.93
93.9	62.89	199.63	13.27	21.08	66.97	31.5	124.49	31.8	229.14	12	22.7	25.55	13.88	43.73	24.02	71.94	14.93	49.28	54.93	33.39	50.55	29.55	138.96	12.75	51.68	58.44	21.26
26.37	17.14	70.03	3.25	37.14	64.99	24.48	93.31	88	155.25	9.25	25.84	94.32	56.69	94.73	36.65	248.58	10.65	42.74	38.69	14.74	192.24	180.59	282.43	9.99	36.2	93.94	63.94
53.99	40.27	107.84	8.04	32.64	74.6	37.34	107.27	102	188	9.93	39.66	95.09	54.26	28.82	21	62.37	4.73	20.2	72.85	33.67	52.16	13.52	113.33	6.05	45.92	25.92	11.93
99.66	85.88	167.1	11.22	28.89	86.17	51.39	97.85	90.38	180.3	7.64	36.72	92.36	50.13	90.49	88.84	133.87	5.57	49.23	98.18	66.36	56.77	27.54	160.57	22.06	54.21	48.51	17.15
68.56	53.2	137.66	9.37	35.77	77.6	38.65	63.02	55.14	134.46	6.73	33.32	87.49	41.01	160.05	146.13	206.05	7.53	37.14	91.3	70.92	28.12	12.51	79.43	4.85	36.94	44.48	15.75
96.61	89.73	158.73	7.42	36.72	92.87	56.53	63.23	43.79	152.72	7.91	30.6	69.26	28.68	22.53	15.56	63.14	4.04	40.8	69.07	24.64	69.18	9.35	173.48	7.56	53.72	13.52	5.39
110.63	104.67	178.29	9.17	36.45	94.61	58.71	91.78	79.34	179.57	10.49	20.63	86.44	44.18	74.51	66.58	138.32	8.12	40.58	89.35	48.13	71.97	67.01	133.78	8.53	25.05	93.11	50.09
56.29	23.65	141.8	11.46	61.93	42.01	16.68	96.55	87.76	185.76	9.2	33.01	90.9	47.24	132.42	101.12	172.97	4.23	51	76.36	58.46	75.75	69.79	155.91	10.15	27.83	92.12	44.76
57.09	4.96	181.19	8.08	50.1	8.69	2.74	70.35	60.4	119.35	8.31	20.94	85.86	50.61	107.22	97.46	163.13	6.83	53.65	90.89	59.74	30.04	16.15	125.85	5.84	74.45	53.76	12.83
75.99	61.78	167.7	15.91	26.52	81.31	36.84	73.8	67.81	144.61	6.92	35.53	91.89	46.9	90.73	79.75	165.18	13.88	41.27	87.9	48.28	97.13	85.13	164.27	11.16	21.76	87.64	51.82
100.91	94.11	148.36	7.89	26.82	93.25	63.43	46.55	29.4	107	8.46	16.32	63.15	27.47	118.55	30.45	168.37	6.31	44.88	25.68	18.08	30.05	17.56	103.68	6.44	57.77	58.43	16.93
158.16	156.37	206.49	8.08	40.61	98.87	75.73	135.15	129.32	216.52	10.9	35.2	95.68	59.72	112.11	94.83	206.31	9.23	30.99	84.59	45.96	70.68	49.55	138.69	7.02	35.36	70.11	35.73
61.23	14.64	167.04	10.79	45.92	23.91	8.76	120.94	106.58	250.24	11.6	29.92	88.13	42.59	154.53	153.21	176.68	11.98	8.16	99.15	86.71	81.13	54.58	176.88	10.82	43.33	67.28	30.86
116.8	106.25	196.3	9.86	30.62	90.97	54.12	57.23	45.19	113.18	6.9	21.08	78.96	39.92	109.91	103.37	155.35	5.84	32.7	94.04	66.54	37.15	17	113.89	6.82	44.71	45.76	14.93
111.06	102.03	186.06	10.64	26.52	91.87	54.84	102.66	96.3	201.56	6.86	40.74	93.8	47.78	151.11	142.67	197.07	6.35	44.53	94.41	72.4	37.18	22.61	105.6	5.82	57.09	60.8	21.41
41.26	5.62	94.96	8	33.34	13.63	5.92	55.75	46.1	134.38	6.34	34.39	82.69	34.31	33.36	27.89	118.02	5.51	48.15	83.6	23.63	55.04	28.26	149.77	16.09	50.1	51.35	18.87
148.86	145	208.83	8.58	35.6	97.41	69.44	31.56	17.91	64.92	11.69	42.54	56.76	27.59	129.72	19.15	179.76	4.93	48.15	14.76	10.65	50.48	39.77	132.17	6.88	43.52	78.79	30.09
66.01	48.78	151.77	12.9	24.76	73.9	32.14	60.07	53.34	131.26	6.09	40.9	88.8	40.64	109.55	102.17	197.41	8.73	36.88	93.27	51.76	102.85	93.46	168.86	7.25	38.08	90.88	55.35
101.28	96.55	168.71	7.01	42.16	95.33	57.23	53.91	37.77	122.16	8.95	23.73	70.06	30.92	69.03	21.1	129.32	7.15	37.83	30.56	16.31	85.52	74.78	162.26	15.42	19.04	87.43	46.08
32.76	21.13	95.33	5.08	38.76	64.51	22.17	105.31	94.37	198.67	9.8	39.44	89.6	47.5	46.65	40.54	124.44	7.08	50.63	86.89	32.58	41.3	21.47	152.52	17.55	59.84	51.99	14.08
63.38	43.48	149.39	6.62	41.98	68.61	29.1	119.36	109.85	195.54	7.92	44.71	92.04	56.18	116.77	61.02	198.13	5.5	51.99	52.26	30.8	57.23	30.51	166.99	7.81	62.59	53.32	18.27
46.69	30.67	131.74	8	26.14	65.68	23.28	45.91	27.03	101.63	8.86	23.8	58.88	26.6	114.08	35.21	184.46	5.28	52.27	30.86	19.09	47.41	7.91	78.4	4.1	35.77	16.68	10.09
58.24	41.71	187.51	10.23	40.58	71.62	22.24	131.85	100.39	265.16	18.57	35.77	76.14	37.86	69.07	61.86	104.69	6.44	34.79	89.57	59.09	39.63	13.73	99.07	7.59	49.52	34.63	13.85
80.05	72.72	157.72	12.34	25.16	90.84	46.11	123.17	119.58	181.82	7.99	36.72	97.08	65.77	69.22	56.54	150.8	9.82	50.1	81.69	37.5	80.2	71.75	164.98	10.07	51	89.46	43.49
56.01	17.38	122.13	7.19	32.33	31.03	14.23	151.41	140.57	248.39	8.79	37.4	92.84	56.59	67.84	63.86	138.92	7.11	43.52	94.13	45.97	50.24	29.4	179.03	9.97	43.6	58.51	16.42
38.83	28.69	106.43	5.62	45.92	73.9	26.96	117.65	115.69	158.96	9.09	39.35	98.34	72.78	112.22	104.74	196.53	5.96	48.96	93.34	53.29	57.35	30.55	136.91	7.64	41.96	53.26	22.31
116.76	112.27	188.87	9.94	31.96	96.15	59.44	73.64	22.07	120.25	6.56	28.53	29.97	18.36	137.49	135.54	217.76	6.25	50.32	98.58	62.24	67.49	19.76	284.16	21.2	103.36	29.28	6.95
73.91	67.41	133.38	8.09	22.7	91.21	50.54	135.67	120.49	262.58	10.83	32.33	88.81	45.89	99.09	92.59	161.18	5.86	38.76	93.44	57.45	48.87	17.97	190.86	12.55	54.97	36.76	9.41
98.61	82.48	165.52	6.67	30.26	83.65	49.83	92.26	87.95	140.1	6.39	42.64	95.33	62.78	62.45	54.05	153.22	8.38	55.71	86.55	35.27	107.57	73.76	255.69	13.55	38.01	68.57	28.85
61.33	52.48	123.69	9.56	22.8	85.57	42.43	38.72	26.49	86.33	7.38	40.13	68.41	30.69	119.38	106.18	158.66	4.52	37.14	88.94	66.92	63.45	35.76	179.65	9.23	53.65	56.35	19.9
92.4	84.82	165.36	10.34	23.8	91.79	51.29	67.43	63.91	104.27	7.74	40.12	94.78	61.3	77.45	69.14	143.57	7.91	38.52	89.27	48.16	53.5	28.97	125.54	6.94	57.05	54.15	23.07
81.7	75.91	147.87	8.76	20.4	92.91	51.34	130.26	111.23	233.52	10.15	33.01	85.39	47.63	54.99	50.82	126.65	9.51	41.43	92.42	40.13	27.91	16.65	74.04	5.49	42.84	59.65	22.48
67.78	47.91	145.47	8.99	26.52	70.68	32.93	121.11	105.46	196.63	6.98	36.45	87.08	53.64	86.47	69.05	189.29	8.42	37.14	79.85	36.48	89.61	28.53	135.88	13.67	14.25	31.83	20.99
32.34	29.69	55.61	3.22	30.26	91.81	53.39	107.89	84.05	225.18	9.8	33.01	77.9	37.33	49.24	33.41	92.9	8.05	25.05	67.84	35.96	43.17	24.08	114.9	17.71	36.18	55.76	20.95
30.45	19.3	82.53	3.71	42.16	63.38	23.38	121.4	105.52	225.93	9.62	36.04	86.92	46.71	55.81	30.39	132.55	4.77	53.72	54.45	22.92	53.05	18.86	132.68	7.4	47.46	35.55	14.21
78.31	70.91	171.26	11.61	14.96	90.56	41.41	128.14	106.48	230.25	11.21	34.06	83.1	46.25	73.36	66.2	148.33	6.67	49.74	90.24	44.63	34.06	5.12	100.49	9.09	42.64	15.04	5.1
72.57	21.69	131.42	8.76	17.95	29.9	16.51	109.76	98.98	247.29	12.92	27.56	90.17	40.02	18.93	8.2	78.94	4.92	41.75	43.31	10.39	70.2	62.65	149.36	12.82	27.46	89.24	41.94
120.12	111.89	209.44	10.21	27.88	93.15	53.42	124.04	115.91	210.93	9.48	28.89	93.45	54.95	84.46	76.6	123.91	7.54	17	90.69	61.82	37.13	14.18	91.36	8.72	33.4	38.17	15.52
56.77	36.75	142.17	8.48	44.2	64.75	25.85	120.75	115.82	204.36	8.76	36.72	95.92	56.67	67.92	59.68	132.29	5.56	38.52	87.86	45.11	62.99	52.28	195.55	9.07	46.62	83	26.74
79.68	60.09	138.74	7.18	30.27	75.41	43.31	121.92	120.38	153.21	6.83	37.14	98.74	78.57	186.5	173.83	241.83	9.83	27.88	93.21	71.88	81.13	72.92	134.03	7.47	32.7	89.88	54.41
49.11	37.68	118.7	8.52	24.48	76.74	31.75	154.15	137.73	271.56	11.25	35.08	89.35	50.72	104.39	89.23	186.51	8.14	27.88	85.48	47.84	59.49	37.98	148.19	7.2	44.88	63.85	25.63
101.55	89.59	173.95	12.9	16.41	88.22	51.5	93.87	81.14	189.97	14.72	26.71	86.44	42.71	41.2	27.89	109.69	9.85	42.44	67.69	25.42	55.83	31.87	161.84	7.66	75.33	57.09	19.69
73.65	68.13	140.11	9.25	25.74	92.51	48.63	153.65	127.9	300.88	13.59	29.58	83.24	42.51	165.21	159.13	202.95	7.7	30.6	96.32	78.41	64.82	49.16	191.17	9.61	50.1	75.84	25.71
96.97	83.22	165.45	10.64	23.38	85.83	50.3	45.23	36.55	101.08	7.05	32.33	80.8	36.16	74.69	68.43	117.72	5.99	38.08	91.62	58.13	59.04	30.9	134.07	10.26	39.89	52.34	23.05
60.44	47	126.42	7.53	31.28	77.75	37.17	55.49	26.73	153.62	9.62	54.85	48.18	17.4	60.93	53.71	114.04	6.03	36.77	88.16	47.1	92.22	87.87	147.48	9.44	23.23	95.28	59.58
43.47	25	123.73	6.57	42.44	57.5	20.2	123.82	119.04	160.43	4.31	33.66	96.13	74.2	163.97	153.08	219.38	6.2	44.2	93.36	69.78	49.13	4.28	81.89	6.99	40.8	8.71	5.22
28.5	20.34	105.47	4.25	47.6	71.35	19.28	90.68	78.28	247.08	11.25	42.74	86.32	31.68	117.28	108.18	189.05	6	46.96	92.25	57.22	90.15	69.42	165.07	10.78	29.58	77	42.05
82.4	72.65	147.57	9.37	33.01	88.17	49.23	76.29	73.14	139.87	6.46	35.08	95.86	52.29	82.78	70.23	153.26	5.75	41.36	84.84	45.82	97.32	1.02	228.38	5.64	59.16	1.04	0.44
122.63	116.55	189.48	8.14	25.84	95.04	61.51	110.21	107.43	147.15	5.18	35.08	97.48	73	66.15	59.36	129.33	6.51	44.53	89.74	45.9	107.9	102.37	202.57	10.86	27.78	94.88	50.54
144.69	138.61	220.66	11.01	27.14	95.79	62.82	102.87	95.39	194.82	8.73	35.77	92.73	48.96	90.14	88.62	139.11	6.5	36.45	98.32	63.71	45.99	19.99	123.05	9.54	42.84	43.46	16.25
137.23	128.02	228.82	10.32	32.33	93.29	55.95	137.49	134.43	210.58	10.48	38.52	97.78	63.84	44.43	24.9	97.33	9.39	51.51	56.05	25.59	47.09	30.07	105.97	7.21	29.92	63.85	28.37
49.74	15.3	98.09	12.65	24.17	30.75	15.59	61.41	25.19	105.76	4.69	36.45	41.01	23.82	60.48	22.24	110.71	6.55	47.31	36.77	20.09	37.13	19.34	118.47	10.58	52.36	52.09	16.32
114.04	107.13	188.87	9.35	31.28	93.95	56.72	60.37	53.11	130.31	13.05	15.82	87.97	40.76	43.43	37.68	81.22	5.99	25.16	86.75	46.39	97.28	92.62	169.34	11.17	25.16	95.21	54.7
105.1	92.03	188.9	11.01	23.35	87.57	48.72	139.25	122.77	246.68	11.55	39.89	88.16	49.77	107.95	105.69	136.64	4.6	46.62	97.91	77.35	56.62	49.43	125.74	14.53	16.51	87.3	39.32
35.67	5.78	92.25	7.32	58.46	16.21	6.27	86.01	78.53	146.77	6.49	27.43	91.31	53.51	67.58	62.27	110.28	8.13	42.64	92.14	56.46	79.03	74.41	135.33	8.48	23.66	94.16	54.99
81.69	64.09	155.43	12.65	36.06	78.45	41.23	82.93	75.38	159.92	8.03	33.01	90.89	47.13	89.95	85.73	128.69	5.8	39.89	95.32	66.62	52.18	30.24	143.2	7.8	47.46	57.96	21.12
25.35	10.03	62.73	4.14	61.98	39.56	15.99	106.57	97.43	221.97	10.44	39.44	91.42	43.89	76.13	30.16	123.02	4	44.71	39.62	24.52	74.64	42.58	166.49	8.51	50.32	57.04	25.57
78.29	71.59	168.56	9.43	27.2	91.45	42.47	88.98	84.99	164.42	10.45	33.32	95.52	51.69	67.61	64.47	142.78	4.03	50.32	95.36	45.15	86.5	12.22	267.63	10.6	47.46	14.13	4.57
112.98	97.58	214.02	11.89	33.01	86.37	45.6	115.79	96.31	203.1	8.67	38.27	83.18	47.42	64.13	47.16	160.06	5.83	46.24	73.55	29.47	51.43	24.55	158.05	12.5	45.92	47.74	15.53
69.02	44.82	165.09	9.63	26.36	64.94	27.15	97.13	86.66	199.97	9.32	35.77	89.22	43.34	41.58	14.03	102.28	6.52	45.39	33.75	13.72	15.96	11.79	45.79	2.72	41.96	73.83	25.74
85.65	76.44	172.16	8.76	25.23	89.24	44.4	67.97	60.55	164.22	11.75	26.44	89.08	36.87	61.22	35.02	110.68	4	43.52	57.21	31.64	79.92	8.83	171.55	22.53	41.07	11.05	5.15
81.27	52.18	164.82	10.84	34	64.21	31.66	35.59	33.18	44.96	3	30.61	93.24	73.81	41.7	4.21	98.99	4.76	46.92	10.09	4.25	57.1	33.76	128.4	10.7	37.4	59.13	26.29
60.18	39.38	118.92	6.9	29.58	65.43	33.11	95.11	85	155.38	5.13	50.32	89.37	54.71	107.34	90.09	202.04	4.71	56.4	83.93	44.59	71.41	62.1	152.79	12.13	14.44	86.96	40.64
86.12	78.33	175.34	10.37	22.44	90.96	44.68	75.38	66.03	131.36	9.45	32.33	87.6	50.27	65.62	23.99	121.35	4.85	43.65	36.55	19.77	79	70.46	133.28	6.84	27.11	89.19	52.87
62.05	53.01	125.71	6.7	18.7	85.43	42.17	113.47	103.78	162.95	4.54	44.71	91.46	63.68	25.21	20.06	53.84	4.05	26.36	79.59	37.27	67.74	60.25	133.86	7.52	38.52	88.95	45.01
64.99	51.04	151.71	9.64	34.68	78.54	33.64	50.16	43.5	131.98	7.45	32.33	86.72	32.96	81.28	79.45	120.89	6.63	23.8	97.75	65.72	81.24	58.26	136.15	10.41	37.57	71.71	42.79
33.74	15.96	73.33	3.98	38.52	47.32	21.77	93.02	86.29	181.75	10.28	19.72	92.76	47.48	70.29	67.15	116.73	7.66	28.2	95.53	57.52	91.26	34.93	175.77	13.95	43.52	38.28	19.87
111.92	106.74	190.07	11.06	25.45	95.37	56.16	70.12	54.88	145.98	8.24	31.64	78.27	37.6	68.34	60.94	125.22	6.35	44.7	89.17	48.67	42.73	24.57	122.25	11.61	55.76	57.5	20.1
66.67	60.62	119.59	6.71	25.74	90.94	50.69	73.46	70.09	119.62	5.19	34.68	95.41	58.59	99.19	97.25	137.02	5.39	53.65	98.05	70.97	66.44	45.93	170.98	10.93	33.4	69.14	26.87
94.28	86.25	180.97	11.5	21.63	91.48	47.66	48.57	44.23	88.96	5.06	33.4	91.05	49.72	39.72	13.37	82.12	4.83	41.05	33.67	16.29	60.8	45.93	188.44	10.98	44.88	75.54	24.37
121.34	112.68	228.38	11.04	30.6	92.86	49.34	85.09	72.33	171.09	8.31	39.89	85	42.28	113.82	102.64	146.52	5.76	43.52	90.17	70.05	58.59	31.82	138.54	12.52	42.24	54.31	22.97
100.28	91.35	169.77	7.74	28.89	91.1	53.81	152.87	137.87	201.6	4.54	48.15	90.19	68.39	88.84	26.22	131.45	4.37	45.56	29.51	19.94	44.36	21.73	110.95	10.27	55.14	48.99	19.59
101.42	91.75	209.32	14.72	15.64	90.47	43.83	64	59.72	135.9	5.3	39.44	93.31	43.94	54.17	50.64	96.12	6.27	44.88	93.47	52.68	39.77	29.04	107.79	6.07	44.88	73.03	26.94
68.93	54.32	150.17	8.58	21.32	78.8	36.17	40.01	25.91	101.6	6.32	38.08	64.76	25.5	57.66	16.07	178.82	8.65	43.52	27.87	8.99	49.3	31.16	142.61	14.72	41.96	63.2	21.85
20.96	14.46	83.02	3.98	54.91	69	17.42	74.9	66.18	183.44	8.79	37.4	88.37	36.08	39.41	19.25	92.25	5.86	23.12	48.84	20.87	25.01	15.72	74.14	5.25	46.62	62.86	21.2
90.33	81.2	176.53	12.38	20.63	89.89	46	119.24	110.94	207.08	9.57	27.83	93.04	53.57	137.71	132.71	152.18	5.48	37.4	96.37	87.21	65.92	53.51	132.02	7.29	48.57	81.16	40.53
62.94	40.68	154.07	12.2	34.68	64.64	26.41	194.4	191.96	301.82	12.37	16.32	98.74	63.6	81.48	76.45	141.09	8.88	21.76	93.83	54.18	75.63	60.92	126.84	8.2	31.34	80.55	48.03
79.57	53.31	182.72	17.74	40.8	66.99	29.17	128.5	119.91	269.92	19.77	13.6	93.31	44.42	12.15	8.41	31.91	2.16	39.2	69.16	26.34	63.82	57.03	134.79	8.43	25.32	89.37	42.31
84.16	39.89	142.7	9.25	36.04	47.4	27.96	105.35	103.25	149.6	6.27	46.92	98.01	69.02	34.7	25.6	74.55	6.23	25.16	73.78	34.34	39.09	25.04	84.86	5.93	35.9	64.04	29.5
28.56	21.79	88.12	3.91	42.84	76.29	24.73	63.79	46.76	156.68	12.62	40.58	73.3	29.84	57.94	46.97	116.34	7.11	23.07	81.07	40.37	28.21	13.6	71.39	6.02	33.32	48.2	19.04
102.91	91.35	185.71	9.6	35.71	88.77	49.19	84.11	79.48	166.09	8.86	45.39	94.49	47.85	64.31	47.12	133.66	11.73	21.57	73.26	35.25	42.21	19.06	145.28	11.55	45.76	45.14	13.12
117.05	110.72	186.54	12.02	41.05	94.59	59.35	74.13	69.59	169.9	8.92	38.19	93.88	40.96	102.97	99.23	197.6	6.9	39.66	96.37	50.22	97.73	73.8	227.12	9.7	45.92	75.51	32.49
75.27	69.36	161.51	10.65	26.44	92.15	42.94	128.87	121.06	184.36	6.23	46.62	93.94	65.66	70.52	65.07	137.2	8.37	24.48	92.27	47.43	65.59	26.58	143.75	12.02	44.88	40.53	18.49
93.75	66.6	155.16	14.56	42.47	71.03	42.92	105.89	102.83	153.36	8.74	37.14	97.11	67.05	78.01	76.77	119.5	3.89	46.77	98.41	64.25	30.76	20.47	112.54	6.15	48.76	66.55	18.19
111.76	105.07	190.37	8.01	30.51	94.01	55.19	82.22	76.25	168.76	8.93	36.45	92.73	45.18	82.83	67.37	177.19	5.74	50.32	81.34	38.02	108.86	60.4	259.87	13.39	41.96	55.49	23.24
72.24	61.74	138.38	9.3	18.36	85.46	44.62	103.72	98.56	166.86	8	43.14	95.02	59.07	124.74	16.77	255.29	10.15	38.08	13.45	6.57	97.61	65.7	234.25	12.5	43.83	67.31	28.05
90.29	82.66	177.49	14.53	22.53	91.55	46.57	74.07	68.49	162.36	7.06	39.44	92.47	42.18	74.09	66.92	153.39	6.61	39.44	90.32	43.63	51.92	28.11	129.35	9.9	39.89	54.15	21.74
126.48	120.19	202.86	9.09	31.39	95.03	59.25	102.47	96.48	187.24	7.83	44.02	94.15	51.53	53.9	43.67	120.11	7.9	32.7	81.03	36.36	27.73	20.68	65.53	4.85	31.31	74.56	31.56
51.59	23.8	117.96	6.67	50.45	46.14	20.18	139.11	117.92	236.36	12.98	32.7	84.77	49.89	66.22	24.04	107.47	3.31	44.02	36.3	22.37	153.96	107.46	268.82	12.09	38.76	69.8	39.97
55.33	39.42	98.46	8.74	25.16	71.25	40.03	79.28	73.31	169.62	7.5	30.95	92.47	43.22	81.93	50.64	126.7	4.27	43.33	61.81	39.97	35.64	25.54	113.36	6.94	39.37	71.68	22.53
81.32	75.15	155.13	12.32	14.96	92.41	48.45	91.49	87.48	174.7	8.12	41.48	95.61	50.07	61.29	42.62	139.01	7.45	30.97	69.55	30.66	127.36	118.74	251.47	17.82	16.32	93.23	47.22
60.59	32.48	160.25	10.98	35.9	53.61	20.27	51.62	20.52	111.09	9.71	26.67	39.75	18.47	92.58	90.94	158.05	9.89	26.59	98.22	57.54	76.01	41.63	257.81	23.18	50.79	54.77	16.15
45.01	26.23	124.06	7.53	40.36	58.27	21.14	102.27	97.93	183.06	8.81	39.89	95.76	53.5	151.85	139.76	206.8	11	29.92	92.04	67.58	30.57	4.4	97.67	7.76	58.96	14.4	4.51
34.55	15.28	82.54	5.66	60.52	44.23	18.51	91.79	72.01	170.67	11.55	26.82	78.45	42.19	88.32	43.48	169.81	5.64	43.33	49.23	25.6	54.12	12.49	114.6	9.43	29.92	23.08	10.9
123.51	107.39	237.17	9.7	32.33	86.94	45.28	123.28	101.55	266.33	14.71	29.58	82.38	38.13	33.52	17.38	86.31	5.46	43.33	51.86	20.14	70.36	61.39	141.88	10.94	22.44	87.26	43.27
93.31	84.44	161.88	7.28	33.7	90.5	52.16	114.74	108.1	201.09	8.54	30.26	94.21	53.76	74.48	66.74	184.17	7.44	51.58	89.61	36.24	30.28	15.59	85.53	5.18	70.04	51.49	18.23
46.25	18.58	96.85	5.84	34.39	40.17	19.18	68.06	63.01	90.88	3.84	26.02	92.57	69.33	88.71	84.74	164.3	7.8	47.31	95.52	51.57	88.1	68.87	214.5	12.64	29.92	78.18	32.11
120.1	113.12	224.59	12.25	20.78	94.19	50.37	111.81	109.23	145.77	4.55	42.64	97.69	74.93	91.62	81.08	172.34	5.42	48.15	88.49	47.05	55.52	48.97	119.9	8.12	33.7	88.2	40.84
69.66	57.17	163.88	11.58	24.48	82.07	34.88	69.41	66.69	112.95	4.9	33.7	96.09	59.04	65.06	59.71	131.83	6.05	47.58	91.77	45.29	51.14	32.55	135.4	13.61	26.52	63.66	24.04
41.54	9.24	68.05	6.68	22.94	22.23	13.57	122.75	97.82	209.98	20.04	32.77	79.69	46.58	44.25	14.56	93.58	4.54	41.59	32.9	15.56	52.93	37.97	126.88	10.87	38.08	71.74	29.93
28.35	15.42	126.33	5.17	58.48	54.4	12.21	63.45	53.82	140.71	6.86	22.2	84.81	38.25	32.19	12.79	86.33	5.94	46.08	39.74	14.82	67.26	11.2	112.82	8.4	33.7	16.65	9.92
56.71	34.98	156.52	12.42	38.81	61.68	22.35	93.38	88.7	179.75	11.17	18.36	94.99	49.35	172.11	169.94	218.78	10.17	14.96	98.74	77.68	71.27	48.45	165.21	10.23	46.46	67.98	29.33
60.62	23.01	148.02	9.2	36.88	37.95	15.54	82.66	64.98	165.55	13.29	48.71	78.61	39.25	126.87	47.27	201.05	5.49	52.12	37.26	23.51	68.81	42	176.25	15.71	35.77	61.04	23.83
49.73	31.35	142.03	9.89	37.83	63.05	22.07	26.64	20.95	61.46	3.28	30.97	78.66	34.09	70.09	60.69	122.92	7.65	29.92	86.6	49.38	70.53	64.38	124.02	7.93	33.7	91.29	51.91
54.12	40.78	132.52	7.1	33.7	75.36	30.77	84.8	79.57	166.2	8.88	27.88	93.83	47.88	91.66	85.74	132.43	6.94	33.7	93.54	64.74	69.4	62.51	139.43	10.35	21.37	90.07	44.83
75.2	64.7	144.27	12.47	17	86.04	44.85	61.77	45.46	129.64	9.16	42.44	73.6	35.07	100.14	84.06	181.09	6.55	42.64	83.94	46.42	36.57	30.8	106.07	6.82	25.16	84.21	29.04
100.21	96.53	178.39	9.67	40.58	96.33	54.11	92.91	86.16	169.65	7.59	38.76	92.74	50.79	93.4	74.62	138.76	3.73	50.21	79.89	53.77	37.86	23.54	120.2	8.87	27.2	62.18	19.59
82.53	69.78	161.2	18.46	20.4	84.55	43.29	117.34	110.37	179.58	9.73	20.87	94.06	61.46	88.59	84.24	134.63	5.48	32.33	95.1	62.58	47.34	31.09	147.85	15.88	44.35	65.67	21.03
102.17	94.94	159.12	9.84	24.31	92.92	59.67	88.02	85.17	139.24	5.13	40.43	96.76	61.17	142.19	128.26	197.77	7.53	41.89	90.2	64.85	37.79	23.26	130.72	6.41	43.83	61.56	17.8
57.9	48.7	132.82	8.55	23.12	84.11	36.66	89.13	81.04	171.39	9.19	32.7	90.93	47.29	34.84	26.73	74.44	5.77	37.83	76.72	35.91	63.34	48.2	125.2	8.94	21.37	76.09	38.5
55.1	3.32	180.84	9.11	94.92	6.02	1.83	132.36	112.73	258.69	13.2	31.64	85.17	43.58	55.83	19.36	125.69	5.16	39.89	34.68	15.4	51.79	35.79	106.36	6.5	27.51	69.11	33.65
137.01	131.41	222.69	12.56	22.96	95.91	59.01	48.87	41.5	102.22	5.85	24.48	84.92	40.6	43.68	34.84	101.37	8.64	36.72	79.75	34.37	59.15	30.87	171.96	17.9	45.39	52.19	17.95
107.5	100.14	194.26	9.73	34.68	93.15	51.55	83.26	57.81	187.62	10.1	34.98	69.43	30.81	76.36	72.04	148.47	6.88	39.44	94.33	48.52	80.87	48.91	190.32	9.65	41.05	60.48	25.7
88.8	77.53	170.2	11.01	21.76	87.32	45.55	74.53	68.5	175.08	7.68	42.84	91.91	39.13	77.14	73.85	145.28	4.87	41.75	95.74	50.83	40.15	11.92	168.15	7.01	51.08	29.68	7.09
14.18	10.21	35.7	1.55	40.58	71.97	28.59	166.65	159.01	235.48	12.59	21.5	95.42	67.53	54.61	1	210.71	30.78	150.99	1.84	0.48	67.2	61.44	154.28	12.98	24.48	91.43	39.82
67.39	6.65	123.6	9.2	39.24	9.86	5.38	51.38	27.7	133.77	8.22	44.02	53.92	20.71	75.17	73.99	113.93	5.26	38.52	98.43	64.94	64.9	43.06	159.53	10.26	34.91	66.34	26.99
83.8	73.8	172.3	9.23	29.92	88.07	42.83	23.07	18.15	70.05	3.28	52.18	78.67	25.91	118.52	17.16	226.24	8.15	45.56	14.48	7.58	69.73	55.77	155.52	7.98	36.72	79.98	35.86
75.34	52.28	210.02	10.7	29.58	69.39	24.89	183.12	168.23	252.03	9.21	39.89	91.87	66.75	70.86	59.35	161.49	7.89	36.04	83.75	36.75	93.93	67.71	166.07	10.33	36.61	72.09	40.77
140.89	136.76	218.66	9	37.14	97.07	62.55	45.81	25.18	93.37	7.14	52.36	54.96	26.97	118.31	54.11	171.42	6.01	43.52	45.73	31.56	44.89	34.85	117.23	6.35	40.74	77.65	29.73
53.27	7.38	141.5	7.76	50.79	13.85	5.21	62.26	53.44	140.4	8.35	31.96	85.83	38.06	124.84	110.42	202.11	17.59	34.68	88.45	54.64	73.12	64.99	144.46	9.99	18.52	88.88	44.99
46.21	35.81	58.79	2.46	22.44	77.49	60.9	82.75	79.21	106.81	7.63	15.64	95.72	74.16	112.48	106.74	154.13	11.36	34.48	94.9	69.26	41.74	31.61	93.62	5.79	25.16	75.73	33.77
89.52	82.6	172.34	8.66	31.96	92.28	47.93	85.45	81.07	143.88	6.6	37.4	94.87	56.34	77.78	38.1	174.02	5.71	41.96	48.99	21.9	83.71	44.31	164.5	13.35	23.39	52.94	26.94
62.18	59.68	177.1	5.37	47.18	95.97	33.7	36.77	19.54	95.92	5.77	50.21	53.14	20.37	94.21	45.47	151.67	4.4	46.44	48.26	29.98	91.97	81.65	168.16	10.12	21.08	88.77	48.55
80.53	60.39	160.39	9.67	30.95	74.99	37.65	29.67	19.63	85.43	6.67	57.75	66.15	22.97	54.92	24.84	138.49	9.01	52.27	45.23	17.94	42.41	24.19	104.35	6.38	43.33	57.04	23.18
71.51	69.79	77.4	2.33	32.74	97.59	90.17	95.11	92.2	159.82	5.64	40.12	96.94	57.69	99.98	91.82	188.09	7.9	39.89	91.84	48.82	109.13	76.44	231.24	16.4	37.83	70.05	33.06
41.56	30.27	82.7	6.59	13.6	72.84	36.6	118.5	100.8	212.47	9.08	39.44	85.07	47.44	54.28	41.68	108.71	5.83	32.64	76.8	38.35	72.15	51.01	150.65	10.41	20.87	70.7	33.86
61.17	40.23	140.1	7.65	30.62	65.76	28.71	75.14	61.69	178.18	9.5	36.88	82.1	34.62	97.54	0.67	140.86	6.4	41.48	0.68	0.47	149.54	115.65	248.46	11.83	36.72	77.34	46.54
63.85	16.22	103.85	11.72	25.16	25.4	15.62	64.52	59.81	135.6	9.57	31.68	92.69	44.11	95.07	81.1	148.81	6.1	47.6	85.3	54.5	87.2	67.3	204.54	14.2	42.44	77.18	32.9
70.61	61.6	129.23	7.94	48.96	87.25	47.67	22.41	16.39	42.39	2.53	33.48	73.14	38.65	50.52	38.69	132.13	10.55	28.89	76.58	29.28	48.87	39.21	118.19	7.51	32.06	80.23	33.17
96.62	88.76	171.03	10.18	32.64	91.86	51.9	57.16	48.73	145.88	10.04	28.56	85.24	33.4	55.45	52.26	135.44	6.01	28.23	94.24	38.58	98.15	67.11	186.27	9.55	39.24	68.37	36.03
103.48	96.51	179.52	11.24	29.92	93.26	53.76	154.48	140.62	244.66	10.25	34.79	91.03	57.47	61.82	53.86	146.31	5.81	35.08	87.13	36.81	34.01	31.97	83.6	6.17	27.2	93.99	38.24
97.15	96.93	105.16	4.4	21.76	99.77	92.17	93.47	83.4	158.37	6.38	39.2	89.22	52.66	67.32	65.2	75.12	3.38	25.74	96.86	86.8	70.8	36.04	176.48	11.88	41.32	50.91	20.42
82.89	64.18	201.47	18.47	42.64	77.42	31.85	93.32	89.35	154.83	6.78	29.24	95.75	57.71	102.54	100.56	143	5.95	39.2	98.07	70.32	48.8	29.79	132.01	7.82	40.12	61.04	22.57
97.2	38.17	174.53	13.72	21.08	39.27	21.87	142.31	122.93	253.61	12.41	32.33	86.38	48.47	62.22	48.83	129.5	7.65	22.96	78.49	37.71	46.04	21.44	97.88	7.4	31.96	46.56	21.9
112.85	104.32	189.48	11.95	32.77	92.44	55.06	95.07	91.04	170.96	8.59	41.75	95.77	53.25	116.43	11.09	182.68	5.06	48.15	9.52	6.07	28.98	22.94	71.43	5.16	37.4	79.15	32.12
68.37	59.89	142.67	7.29	29.22	87.6	41.98	107.56	99.4	180.97	8.13	31.96	92.41	54.93	164.48	152.82	218.59	6.97	43.84	92.91	69.91	81.29	75.31	134.99	7.79	33.01	92.64	55.79
72.61	61.1	163.93	10.86	21.12	84.14	37.27	68.53	47.41	135.98	9	18.52	69.18	34.87	35.35	28.18	88.04	7.67	20.4	79.72	32.01	56.3	21.52	149.95	11.58	45.56	38.23	14.35
41.81	12.11	110.81	5.86	44.02	28.97	10.93	115.26	109.54	184.89	8.16	33.01	95.04	59.25	45.26	19.98	95.4	4.96	39.89	44.14	20.94	63.83	53.67	169.17	9.39	38.76	84.08	31.72
48.6	5.1	96.64	9.89	25.98	10.5	5.28	90.78	75.34	192.19	10.55	37.57	82.99	39.2	28.52	19.29	93.6	5.31	29.92	67.62	20.61	100	88.4	182.97	8.36	28.49	88.39	48.31
97.92	87.19	165.17	8.92	26.47	89.05	52.79	64.59	25.68	118.28	8.03	35.08	39.76	21.71	49.99	43.01	110.38	5.06	38.2	86.03	38.96	37.52	27.06	117.05	8.25	48.83	72.11	23.11
93.35	81.49	176.02	10.78	32.33	87.29	46.3	88.47	78.96	173.02	10.33	33.79	89.25	45.64	82.47	51.75	148.74	5.08	44	62.75	34.79	78.3	52.22	151.39	6.62	43.96	66.69	34.49
21.23	14.24	81.42	3.28	53.04	67.06	17.49	160.5	149.44	300.79	16.45	25.84	93.11	49.68	54.82	43.9	84.99	5.1	26.7	80.08	51.66	68.81	61.04	113.09	7.71	34	88.72	53.98
138.36	129.64	221.21	10.32	35.36	93.7	58.6	93.07	86.39	158.26	7.81	36.45	92.82	54.59	97.42	73.05	154.12	6.16	42.74	74.99	47.4	73.09	65.35	134.5	10.41	15.13	89.41	48.59
73.06	64.69	130.14	10.41	25.84	88.56	49.71	103.97	93.89	173.46	10.33	21.08	90.31	54.13	106.13	100.24	171.11	5.43	46.92	94.45	58.58	100.57	83.14	196.19	14.87	16.32	82.66	42.38
86.24	79.05	163.9	9.32	39.66	91.65	48.23	65.04	52.92	124.59	6.95	26.52	81.36	42.47	94.42	85.69	203.93	5.37	51.58	90.75	42.02	90.13	82.75	160.65	11.04	25.84	91.81	51.51
28.43	23.5	95.8	4.18	36.9	82.69	24.53	47.66	32.09	115.6	5.82	48.71	67.33	27.76	87.83	49.33	243.2	12.12	45.24	56.16	20.28	62.84	47.58	134.97	6.46	39.55	75.72	35.25
77.24	52.32	109.27	8.68	28.56	67.73	47.88	109.26	106.12	148.69	7.32	36.88	97.13	71.37	66.12	28.81	130.48	4.14	45.56	43.57	22.08	168.24	122.11	253.41	11.68	30.69	72.58	48.19
119.59	112.41	203.91	9.39	29.57	94	55.13	36.46	12.51	149.5	30.34	335.64	34.31	8.37	71.73	68.24	118.29	6.33	33.4	95.14	57.69	39.1	20.27	117.39	7.9	57.09	51.83	17.26
50.57	43.3	118.81	9.92	31.96	85.64	36.45	176.78	159.17	266	9.89	40.87	90.03	59.84	79.35	68.58	183.87	10.09	34.68	86.42	37.3	110	102.64	215.33	10.93	27.83	93.31	47.67
54.48	13.58	124.95	11.45	22.44	24.92	10.87	28.35	14.75	66	12.83	40.39	52.04	22.35	62.46	52.92	149.94	8.72	37.49	84.72	35.29	77.21	27.94	130.42	13.31	40.13	36.19	21.43
74.26	62.31	163.66	9.56	35.77	83.91	38.07	76.27	66.07	157.37	11	16.68	86.63	41.98	107.63	16.82	264.84	11.59	47.46	15.63	6.35	50.34	24.5	108.18	7.53	35.29	48.68	22.65
49.09	29.59	120.27	8.26	40.83	60.28	24.6	82.96	78.58	147.15	8.17	26.52	94.73	53.41	62.17	57.82	125.78	8.66	40.58	93.01	45.97	54.57	35.58	131.81	8.25	34	65.2	26.99
160	156.37	216.06	8.28	34.68	97.73	72.38	139.53	11.8	190.1	6.17	46.08	8.46	6.21	89.12	66.49	135.23	4.37	45.39	74.61	49.17	29.26	17.44	98.41	8.83	44.88	59.6	17.72
27.19	19.86	90.66	4.21	45.4	73.01	21.9	114.12	101.67	138.56	3.73	42.84	89.08	73.37	25.26	16.16	61.45	2.91	43.33	63.96	26.3	51.73	45.96	123.31	6.89	41.96	88.85	37.27
90.83	81.21	171.72	10.54	19.72	89.41	47.29	40.16	24.01	100.62	6.81	21.76	59.79	23.87	24.94	21.54	42.67	2.07	30.95	86.4	50.49	88.92	73.89	187.08	14.05	17	83.09	39.5
72.7	65.38	134.42	8.76	20.4	89.94	48.64	37.67	26.4	117.73	5.4	30.63	70.08	22.42	102.41	93.95	139.06	5.64	30.6	91.74	67.56	47.05	23.67	152.56	11.5	44.53	50.31	15.52
147.33	142.47	211.3	11.67	34.68	96.7	67.42	36.16	12.89	60.74	4.15	37.4	35.64	21.22	72.13	32.06	132.16	4.13	48.28	44.44	24.26	179.15	163.29	244.2	12.51	30.3	91.15	66.87
98.5	92.74	173.44	10.34	33.01	94.15	53.47	134.18	124.26	207.77	7.42	41.96	92.61	59.81	32.17	12.89	89.5	8.11	29.22	40.06	14.4	121.41	95.1	207.9	19.5	36.45	78.33	45.75
107.64	102.59	175.31	8.38	28.56	95.3	58.52	74.86	70.3	156.67	10.43	19.72	93.9	44.87	85.75	44.91	144.2	6.63	44.17	52.37	31.14	45.41	28.4	114.53	9.15	25.34	62.55	24.8
63.11	40.18	175	13.05	27.07	63.67	22.96	76.51	72.81	134.14	7.93	29.58	95.17	54.28	90.44	19.05	132.49	4.91	41.27	21.07	14.38	62.4	39.03	142.59	9.3	44.53	62.55	27.37
97.58	84.6	187.14	10.67	33.24	86.7	45.21	85.66	82.92	149.29	7.84	42.16	96.79	55.54	126.26	121.72	178.65	4.72	48.96	96.4	68.13	45.91	41.25	108.07	7.46	25.84	89.84	38.16
88.24	80.89	147.77	9.12	33.4	91.68	54.74	113.79	111.68	150.15	6.25	36.88	98.15	74.38	74.27	69.49	132.12	5.22	46.92	93.56	52.59	51.04	27.61	143.97	11.67	41.05	54.09	19.17
120.95	118.39	172.23	6.73	38.17	97.89	68.74	53.59	40.91	136.17	8.84	40.8	76.34	30.04	43.76	22.08	186	15.08	57.12	50.46	11.87	48.89	32.88	110.65	8.54	39.18	67.24	29.71
144.22	118.15	238.52	12.79	19.71	81.92	49.54	128.25	125.92	199.72	11.11	38.27	98.18	63.05	27.54	10.76	62.68	4.27	36.45	39.06	17.16	45.63	6.13	72.43	8.6	27.83	13.43	8.46
79.01	72.46	150.32	7.64	25.45	91.71	48.2	102.5	96.01	199.65	11.59	55.71	93.67	48.09	78.48	71.08	105.79	3.3	40.58	90.57	67.18	33.03	17.95	124.18	10.56	52.18	54.35	14.46
112.24	103.72	193.98	9.83	31.96	92.41	53.47	111.26	92.4	177.09	10.63	46.08	83.05	52.18	91.16	84.8	152.61	9.98	35.77	93.02	55.56	51.71	20.62	117.32	6.46	37.87	39.88	17.58
82.13	18.23	205.16	17.25	17	22.2	8.89	69.6	61.92	184.79	6.76	42.16	88.97	33.51	68.73	63.64	117.8	5.6	27.88	92.59	54.02	35.77	23.2	110.91	5.85	42.44	64.88	20.92
54.82	38.2	152.2	9.55	29.92	69.69	25.1	116.87	82.21	210.11	9.02	48.28	70.35	39.13	30.81	19.85	82.36	5.78	37.57	64.44	24.1	113.55	110.02	171.72	7.29	29.58	96.9	64.07
113.02	105.53	195.86	9.92	34	93.38	53.88	126.65	107.48	213.57	8	39.66	84.87	50.33	21.28	18.06	46.4	2.68	37.4	84.86	38.91	59.34	38.05	113.41	5.73	46.62	64.13	33.56
60.56	54.13	143.11	8.38	33.7	89.38	37.83	55.08	32.33	121.6	11.4	32.7	58.7	26.59	128.19	123.15	185.31	6.18	41.05	96.07	66.45	46.75	35.8	125.4	12.24	42.74	76.57	28.55
66.53	58.52	125.28	8.45	14.59	87.97	46.71	134.27	123.71	225.01	10.6	29.57	92.14	54.98	123.91	110.99	179.34	7.53	45.23	89.57	61.89	52.55	23.28	132.25	10.04	40.8	44.3	17.6
105.43	94.32	204.4	18.09	31.73	89.46	46.15	151.05	148.01	219.61	10.51	34.68	97.99	67.4	22.69	12.42	67.94	5.89	22.08	54.76	18.29	68.92	42.25	148.02	14.38	52.96	61.3	28.54
92.31	79.57	169.48	10.98	23.23	86.2	46.95	83.87	78.16	193.48	6.22	45.11	93.19	40.4	66.87	64.36	114.69	4.6	45.23	96.26	56.12	43.46	17.8	79.57	5.76	34.79	40.96	22.37
80.98	46.22	173.26	10.86	42.18	57.08	26.68	121.99	118.68	172.76	7.94	23.01	97.28	68.7	29.15	21.06	90.25	7.43	40.8	72.23	23.33	37.69	13.95	110.01	8.47	41.05	37	12.68
39.5	6.27	72.02	6.21	44.02	15.86	8.7	112.78	111.51	160.37	5.93	41.27	98.88	69.53	93.36	91.91	119.12	3.79	42.64	98.45	77.15	43.23	34.91	102.76	6.78	59.84	80.76	33.98
52.97	50.06	104.81	9.52	12.92	94.51	47.77	75.93	58	139.69	6.75	33.15	76.39	41.52	141.54	130.63	185.68	7.01	41.48	92.29	70.35	114.29	59.9	295.82	21.23	38.76	52.41	20.25
105.05	58.08	216.1	16.61	29.24	55.29	26.88	45.61	41.86	97.23	7.62	41.32	91.78	43.05	106.49	91.55	164.67	4.95	47.46	85.97	55.59	63.14	56.46	150.31	9.25	31.79	89.42	37.56
64.12	49.3	142.48	14.88	25.16	76.89	34.6	78.32	14.01	185.1	7.45	33.7	17.89	7.57	64.68	59.52	143.33	7.8	40.12	92.02	41.52	146.39	101.69	233.76	9.36	35.77	69.46	43.5
38.17	12.57	140.18	8.21	48.83	32.92	8.96	75.33	70.35	146.79	8.9	38.08	93.38	47.92	50.01	42.49	97.61	4.81	42.24	84.95	43.53	108	67.21	187.74	10.29	31.28	62.23	35.8
89.42	85.41	162.44	9.79	23.66	95.52	52.58	131.32	121.55	233.98	8.93	41.96	92.56	51.95	84.52	80.36	116.32	5.79	28.56	95.08	69.09	45.89	39.6	124.7	7.33	40.12	86.29	31.76
110.35	106.15	201.78	14.89	22.44	96.19	52.6	96.92	85.59	200.05	10.6	30.26	88.31	42.79	103	8.07	194.62	5.01	52.96	7.83	4.14	86.5	75.64	148.95	11.27	19.48	87.45	50.78
110.73	101.75	218.62	13.13	28.89	91.89	46.54	18.49	11.58	58.31	5.38	35.46	62.61	19.85	69.22	65.42	133.01	7.48	37.2	94.52	49.19	97.12	81.72	172.93	9.07	39.89	84.14	47.26
66.66	40.41	149.2	8.92	37.83	60.62	27.08	80.22	75.19	134.46	10.19	23.12	93.73	55.92	58.77	51.41	132.14	7.8	38.96	87.48	38.91	68.33	44.54	209.28	9.58	59.14	65.19	21.28
96.28	90.56	178.49	10.07	17	94.06	50.74	91.52	84.55	190.85	10.4	32.33	92.38	44.3	31.67	8.55	67.81	4.12	38.27	27.01	12.61	29.28	19.28	80.62	5.86	49.4	65.82	23.91
97.47	90.16	176.6	9.47	32.5	92.51	51.06	126.12	120.41	200.15	8.27	37.14	95.47	60.16	84.48	43.04	139	4.97	50.32	50.95	30.97	128.19	83.55	228.58	11.91	34.39	65.18	36.55
60.17	49.96	145.58	13.07	17	83.02	34.32	59.34	33.72	139.32	11.04	18.97	56.82	24.2	31.85	18.09	80.59	9.65	38.52	56.81	22.45	79.7	52.27	154.41	11.45	42.64	65.59	33.85
51.07	37.37	127.55	8.34	35.36	73.18	29.3	40.84	28.39	77.11	5.12	30.26	69.51	36.81	70.87	61.5	171.46	6.31	52.27	86.78	35.87	56.3	48.56	145.54	10.85	42.16	86.26	33.37
115.73	108.57	185.58	8.25	27.2	93.82	58.5	57.59	34.18	126.84	10	27.88	59.36	26.95	31.88	14.07	63.7	5.01	22.44	44.12	22.08	42.5	30.41	107.22	11.24	31.91	71.57	28.36
139.73	133.74	231.22	9.82	20.32	95.71	57.84	112.34	108.14	170.48	7.77	34.19	96.27	63.44	48.65	31.12	144.73	7.41	53.65	63.96	21.5	163.4	144.94	222.36	6.66	37.83	88.7	65.18
29.69	19.99	93.34	6.65	45.39	67.34	21.42	99.76	93.92	159.42	8.37	28.89	94.15	58.91	38.85	18.76	82.37	6.16	36.61	48.29	22.77	39.22	21.06	91.15	5.65	28.53	53.71	23.11
39.99	24.15	130.86	6.86	52.18	60.4	18.46	150.34	142.29	246.83	11.54	27.87	94.65	57.65	156.35	150.43	188.79	7.33	23.12	96.21	79.68	47.78	40.73	115.86	10.32	26.18	85.25	35.16
48.57	26.53	118.89	11.71	27.83	54.63	22.32	133.58	119.4	219.5	6.69	35.36	89.39	54.4	96.36	87.38	170.96	7.61	35.49	90.68	51.11	75.65	67.3	134.3	7.03	39.89	88.96	50.11
101.07	98.72	146.46	6.67	35.77	97.68	67.4	71.85	62.43	113.24	4.93	32.14	86.89	55.14	109.11	46.21	207.84	6.04	46.08	42.35	22.23	55.5	31.34	160.38	11.25	47.31	56.46	19.54
124.36	119.14	196.82	8.73	33.01	95.8	60.53	108.4	92.73	178.01	8.74	36.72	85.54	52.09	95.36	44.53	184.44	5.94	50.9	46.7	24.15	58.88	27.87	157.92	8.12	45.39	47.33	17.65
42.3	29.6	92.28	7.21	20.87	69.97	32.07	104.41	79.95	215.62	10.04	32.7	76.57	37.08	112.18	45	208.84	5.58	48.03	40.11	21.55	48.52	36.75	118.3	7.37	15.7	75.73	31.06
132.1	121.99	201.98	8.61	26.14	92.35	60.4	10.12	8.83	27.38	1.47	25.34	87.24	32.25	151.59	142.82	201.91	16.85	38.21	94.22	70.74	54.72	46.5	129.24	8.78	38.96	84.99	35.98
85.65	79.21	160.63	9.13	22.7	92.47	49.31	76.95	63.44	198.9	10.29	32.33	82.45	31.9	114.4	110.39	179.23	10.3	38.27	96.49	61.59	88.89	78.41	167.75	7.81	37.4	88.22	46.74
61.68	17.22	118.54	7.06	33.7	27.91	14.52	92.72	90.39	158.76	10.33	27.07	97.49	56.94	21.94	15.21	49.17	2.79	52.27	69.29	30.92	57.85	32.73	170.85	14.26	49.28	56.57	19.15
65.67	28.03	133.54	8.95	31.03	42.69	20.99	100.39	16.28	261.76	12.05	37.83	16.22	6.22	105.47	45.03	202	5.81	49.64	42.7	22.29	63.74	30.91	128.14	9.19	22.44	48.5	24.12
125.68	116.33	203.81	8.42	34.52	92.55	57.07	94.47	87.73	161.02	7.19	28.3	92.87	54.49	28.83	24.02	47.68	4.09	30.26	83.31	50.37	62.34	44.95	110.24	7.32	23.39	72.11	40.78
75.84	65.81	148.72	7.39	23.19	86.77	44.25	110.43	106.54	175.91	5.97	44.88	96.48	60.57	51.58	31.21	120.01	5.81	48.15	60.52	26.01	60.1	43.32	125.23	7.77	28.89	72.08	34.59
131.59	125.44	203.58	11.17	30.26	95.32	61.62	82.57	74.2	158.19	7.11	33.7	89.87	46.91	60.16	57.96	78.61	3.88	34.68	96.35	73.73	86.31	76.27	170.04	8.78	34.09	88.37	44.85
82.73	68.48	139.66	7.25	37.29	82.77	49.03	64.29	54.22	142.21	6.97	41.05	84.33	38.12	58.73	48.55	92.45	8.07	26.52	82.66	52.51	128.06	92.1	241.46	9.22	42.44	71.92	38.14
98.71	93.13	173.06	9.4	20.42	94.34	53.81	70.9	62.23	145.27	9.21	20.4	87.78	42.84	47.99	36.64	145.6	6.48	41.27	76.35	25.16	45.58	38.13	78.21	4.8	26.52	83.66	48.75
89.09	68.68	172.15	16.72	23.38	77.09	39.9	100.23	94.19	160.36	6.66	40.12	93.98	58.74	57.4	49.34	149.48	7.09	48.15	85.95	33.01	112.59	65.1	217.82	7.37	45.14	57.82	29.89
119.14	81.98	195.62	10.14	24.07	68.81	41.91	106.3	92.5	192.92	13.08	29.92	87.02	47.95	39.73	23.69	114.03	12.27	36.33	59.62	20.77	44.28	25.55	107.26	8.81	31.64	57.71	23.83
113.49	106.8	208.86	9.17	27.2	94.1	51.13	71.83	67.54	144.58	6.28	30.26	94.03	46.71	34.92	23.66	93.83	5.98	39.89	67.75	25.21	67.13	57.37	123.96	8.52	29.92	85.46	46.28
109.89	90.81	217.24	12.3	21.76	82.64	41.8	68.51	36.83	157.62	10.22	34.39	53.76	23.37	119.24	116.83	175.27	8.47	42.64	97.98	66.66	61.97	38.82	165.62	15.83	44.71	62.64	23.44
90.21	15.82	139.39	5.96	31.83	17.53	11.35	78.73	73.07	153.89	8.05	33.4	92.81	47.48	142.04	125.85	196.43	6.34	47.31	88.6	64.07	93.14	66.65	185.5	10.1	33.7	71.56	35.93
84.69	66.73	211.28	13	20.18	78.8	31.58	94.73	87.8	205.55	6.92	46.24	92.68	42.72	60.44	53.75	133.47	10.28	16.32	88.92	40.27	68.81	45.29	148.38	8.26	46.92	65.82	30.52
31.58	20.76	88.06	6.15	25.45	65.73	23.57	59.2	24.95	116.6	11.6	22.7	42.15	21.4	39.09	25.87	97.97	6.65	33.7	66.17	26.4	59.87	31.46	158.61	9.57	52.19	52.55	19.83
79.31	67.9	164.79	11.72	19.72	85.61	41.2	50.76	37.96	154.42	6.42	37.57	74.78	24.58	109.9	103.73	201.74	11.28	30.26	94.39	51.42	27.26	20.45	79.11	4.94	40.8	74.99	25.85
41.02	29.43	106.44	6.7	27.29	71.75	27.65	195.51	184.12	274.97	9.49	43.83	94.17	66.96	82.81	51.51	155.81	4.59	54.34	62.21	33.06	165.68	129.81	310.44	13.49	29.92	78.35	41.82
61.88	52.57	151.53	10.04	24.48	84.96	34.7	88.48	78.39	187.82	8.84	30.27	88.59	41.73	21.11	18.74	37	2.13	32.33	88.74	50.64	59.17	31.58	156.86	10.7	52.27	53.37	20.13
101.75	92.62	180.18	9.13	30.95	91.03	51.41	50.91	47.44	115.64	6.94	25.84	93.18	41.02	29.31	24.62	106.56	8.11	52.8	84.02	23.11	53.23	30.22	157.44	17.55	55.08	56.78	19.2
56.92	47.76	108.69	7.69	26.52	83.91	43.94	112.9	108.52	157.44	6.91	38.52	96.12	68.93	33.31	16.77	79	5.72	33.01	50.35	21.23	199.1	181.77	285.73	10.72	39.89	91.3	63.62
114.7	108.12	183.98	8.41	34.38	94.26	58.77	77.34	64.56	211.3	10.72	33.7	83.48	30.55	103.04	94.31	158.69	6.65	34.68	91.52	59.43	42.79	25.1	111.5	6.36	38.76	58.66	22.51
91.67	85.48	154.87	8.61	31.96	93.25	55.2	41.48	23	124.42	6.27	59.15	55.44	18.48	48.38	41.03	138.57	9.85	25.45	84.8	29.61	44.67	24.87	108.26	9.13	41.48	55.68	22.98
156.39	97.66	268.5	11.02	26.14	62.44	36.37	157.49	145.23	222.75	7.84	39.18	92.22	65.2	161.99	153.52	199.98	10.65	26.52	94.77	76.77	41.34	27.64	113.69	6.79	46.62	66.86	24.31
62.67	53.16	122.41	7.82	14.78	84.81	43.42	114.12	107.07	160.78	4.29	44.71	93.82	66.59	50.4	37.56	129.13	5.95	59.14	74.53	29.09	44.24	29.53	126.75	6.64	39.41	66.76	23.3
156.21	147.69	254.41	11.37	26.14	94.54	58.05	41.12	25.05	116.23	6.02	45.59	60.93	21.55	45.64	26.94	104.03	15.26	100.67	59.03	25.9	41.23	21.33	111.36	7.78	41.27	51.75	19.16
67.04	53.42	152.06	12.6	19.04	79.68	35.13	85.25	70.58	141.5	15.64	54.4	82.79	49.88	84.85	80.4	151.41	6.81	41.27	94.76	53.1	66.27	58.17	129.15	7.99	24.48	87.78	45.04
44.57	29.17	94.62	6.32	18.79	65.43	30.82	82.38	75.67	123.73	7.45	15.31	91.86	61.16	40.36	25.81	86.32	8.13	16.38	63.94	29.9	53.69	45.08	130.95	6.72	30.61	83.96	34.42
79.21	70.23	188.42	9.85	26.82	88.66	37.27	41.31	33.3	104.61	7.28	36.45	80.6	31.83	55.75	44.8	153.43	7.54	30.27	80.35	29.2	62.04	45.18	149.1	6.48	53.72	72.82	30.3
114.99	78.84	188.47	6.55	29.58	68.56	41.83	56.24	35.21	120.48	11.41	16.51	62.61	29.23	26.36	23.66	87.2	4.07	44.88	89.77	27.13	62.38	54.58	106.71	6.1	28.69	87.49	51.14
73.67	64.3	148.7	7.48	34.39	87.28	43.24	23.14	13.62	75.86	4.45	46.08	58.83	17.95	57.75	54.56	110.06	4.98	36.88	94.48	49.58	40.11	17.31	136.49	7.49	66.03	43.15	12.68
67.56	56.84	181.54	13.06	20.4	84.12	31.31	93.07	85.14	176.1	8.79	41.05	91.48	48.35	34.78	12.11	91.15	9.6	26.71	34.81	13.28	74.39	69.47	136.52	8.11	33.32	93.39	50.88
55.8	28.96	145.42	10.79	24.07	51.9	19.91	66.26	50.77	164.26	9.8	22.55	76.62	30.91	28.05	10.93	91.66	6.08	46.08	38.99	11.93	44.61	35.75	109.8	7.3	31.68	80.14	32.56
114.31	106.76	201.36	8.85	24.35	93.4	53.02	78.37	72.04	159.54	7.88	27.98	91.92	45.15	59.77	57.88	86.85	5.5	13.07	96.84	66.65	80.69	4.31	131.55	11.77	25.84	5.34	3.28
104.68	100.75	165.97	7.97	27.2	96.25	60.7	26.15	21.44	75.85	3.8	33.73	81.97	28.26	82.47	70.37	230.36	9.52	45.56	85.33	30.55	36.47	29.43	112.82	6.24	36.88	80.7	26.08
66.64	52.13	117.15	10.3	14.28	78.23	44.5	162.22	158.36	243.17	11.58	34.09	97.62	65.12	73.38	68.2	143.3	7.94	38.08	92.95	47.59	22.02	13.76	59.98	2.98	40.36	62.47	22.93
128.22	119.89	239.04	9.02	26.87	93.51	50.16	99.03	94.53	136.59	6.13	34.33	95.46	69.21	93.96	87.53	168.49	7.14	36.45	93.16	51.95	46.03	23.52	162.52	17.27	60.56	51.11	14.47
124.67	114.1	201.5	7.43	29.22	91.53	56.63	48.93	11.96	89.18	4.1	38.27	24.44	13.41	80.94	62.72	189.1	6.68	45.56	77.49	33.17	51.6	45.02	103.58	5.36	37.04	87.25	43.46
84.42	78.8	170.44	9.16	23.12	93.35	46.24	77.17	70.1	193.44	10.03	27.87	90.85	36.24	31.05	15.92	131.05	6.6	41.05	51.29	12.15	40.4	20.53	131.38	14.75	53.65	50.83	15.63
89.62	84.37	160.85	11.53	14.28	94.14	52.45	171.71	144.01	297.2	12.72	28.56	83.87	48.45	31.61	23.51	88.19	5.62	46.86	74.39	26.66	93.08	84.85	150	9.9	20.87	91.16	56.57
68.49	38.34	126.15	12.14	46.24	55.98	30.4	70.06	52.35	126.83	15.62	111.52	74.73	41.28	51.79	36.79	97.44	11.46	33.32	71.04	37.75	64.74	46.54	146.5	7.63	32.7	71.89	31.77
74.41	17.82	145.77	14.45	29.21	23.95	12.22	66.54	52.23	123.2	6.52	35.1	78.49	42.39	78.86	49.17	182.64	6.47	45.42	62.35	26.92	34	23.11	95.13	5.65	33.01	67.97	24.3
30.17	18	92.64	5.41	43.33	59.67	19.43	72.57	18.08	118.18	7.02	35.1	24.91	15.3	81.33	74.92	174.53	7.68	44.88	92.12	42.93	58.22	30.07	179.66	12.36	57.12	51.65	16.74
86.02	76.09	145.06	13.3	18.52	88.46	52.45	25.88	14.4	57.2	6.54	48.3	55.63	25.17	140.45	133.4	195.27	5.53	55.85	94.98	68.31	35.14	24.39	104.53	5.29	40.36	69.43	23.34
55.93	45.38	124.95	8.84	24.48	81.13	36.32	71.81	62.4	133.65	18.84	41.27	86.89	46.69	51.28	48.51	109.58	5.42	45.39	94.61	44.27	56.24	31.37	126.05	14.24	40.8	55.78	24.89
124.02	97.75	211.95	12.62	21.08	78.82	46.12	49.62	33.33	96.71	9.33	23.94	67.16	34.46	83.07	45.05	144.26	7.27	32.01	54.24	31.23	57.47	51.92	126.82	7.49	37.14	90.34	40.94
151.04	144.15	249.22	12.07	20.4	95.44	57.84	119.44	114.15	205.54	11.1	27.2	95.57	55.54	99.77	96.67	162.33	8.14	32.33	96.89	59.55	65.92	28.77	175.65	17.76	48.96	43.64	16.38
55.1	47.05	121.65	8.01	25.16	85.39	38.68	111.78	106.63	192.72	8.08	36.65	95.39	55.33	94.17	88.64	169.31	7.56	34.68	94.13	52.35	90.03	84.9	174.15	7.51	51	94.3	48.75
23.26	17.22	97.2	7.54	41.96	74.04	17.71	107.33	96.09	222.01	15.25	36.18	89.52	43.28	86.16	82.16	141.84	9.59	24.87	95.36	57.93	96.95	65.87	215.94	14.12	36.36	67.95	30.5
105.93	84.99	222.68	11.87	35.49	80.23	38.17	87.3	67.81	249.7	16.09	23.79	77.68	27.16	61.35	57.78	113.46	5.33	41.48	94.19	50.93	93.65	65.76	183.41	10.11	37.83	70.21	35.85
93.88	88.05	172.33	8.05	32.33	93.79	51.1	47.01	38.94	96.84	7.38	16.53	82.83	40.21	130.55	112.54	195.55	7.24	45.96	86.2	57.55	44.85	25.99	118.9	11.78	59.16	57.94	21.85
125.16	120.59	211.63	11.1	22.44	96.35	56.98	58.59	47.39	155.73	7.29	37.57	80.89	30.43	28.04	26.39	37.17	2.11	34.39	94.11	71	73.46	53.38	187.63	10.6	44.88	72.66	28.45
38.93	21.33	102.33	7.84	61.21	54.8	20.84	118.41	113.99	184.12	8.14	38.52	96.27	61.91	107.48	106.23	134.6	3.9	42.64	98.83	78.92	80.49	70.74	128.27	7.14	38.96	87.9	55.15
48.08	42.02	117.53	8.62	16.32	87.4	35.75	105.66	96.27	216.51	9.04	38.52	91.12	44.47	24.05	9.03	69.06	16.2	61.8	37.53	13.07	134.72	130.92	195.79	9.05	32.33	97.18	66.87
118.02	112.15	213.38	9.03	28.2	95.02	52.56	41.06	10.17	93.34	7.65	39.44	24.77	10.9	38.32	34.69	83.95	4.15	27.88	90.53	41.32	111.62	104.39	242.11	13.32	25.05	93.52	43.12
56.14	44.7	106.85	5.33	34	79.63	41.84	107.44	103.62	212.78	8.28	42.64	96.45	48.7	11.31	5.24	25.03	1.97	43.52	46.35	20.94	57.57	55.66	131.23	9.05	32.33	96.68	42.42
74.27	68.67	157.27	10.06	21.76	92.46	43.67	24.13	11.19	62.74	6.74	15.64	46.39	17.84	59.8	55.35	112.85	4.87	40.12	92.55	49.04	37.21	26.02	98.12	6.13	48.83	69.93	26.52
81.28	73.37	147.42	7.53	22.27	90.27	49.77	31.88	3.03	123.95	6.95	72.36	9.52	2.45	21.41	14.69	52.69	4.21	32.64	68.63	27.88	114.42	82.01	211.41	9.89	40.58	71.67	38.79
60.69	38.36	91.72	5.52	34.49	63.21	41.83	99.23	90.49	183.02	12.2	23.94	91.19	49.44	78.63	73.58	148.81	5.44	39.2	93.57	49.44	40.76	21.01	129.78	6.97	49.02	51.55	16.19
99.81	83.62	177.18	9.09	24.64	83.78	47.2	39.99	35.12	87.06	7.74	16.99	87.82	40.34	39.9	22.12	94.29	7.06	28.16	55.44	23.46	59.96	47.97	138.28	12.3	26.18	80	34.69
35.98	18.82	136.41	6.56	33.7	52.29	13.79	72.23	63.8	151.08	8.49	38.17	88.33	42.23	28.4	16.38	92.24	4.82	34.79	57.66	17.75	148.51	109.73	288.82	14.34	36.18	73.89	37.99
100.79	94.22	182.38	10.66	22.96	93.47	51.66	93.41	84.23	189.71	10.08	42.84	90.17	44.4	102.44	50.83	155.96	4.21	51	49.61	32.59	68.84	47.88	156.89	10.56	39.2	69.56	30.52
113.9	102.78	196.13	8.17	33.7	90.24	52.4	129.61	123.22	216.62	13.94	27.88	95.07	56.88	188.28	182.15	237.21	8.87	32.06	96.74	76.79	137.11	122.01	253.52	11.83	32.33	88.98	48.13
89.79	80.36	190.64	8.1	27.88	89.49	42.15	44.35	34.97	104.44	6.77	20.66	78.85	33.48	34.21	28.87	75.13	4.41	32.64	84.38	38.42	49.9	23.18	166.15	12.05	72.08	46.45	13.95
82.96	71.18	172.98	7.98	29.92	85.8	41.15	68.43	59.67	119.28	6.42	34.09	87.19	50.02	66.05	58.17	155.56	5.7	44.88	88.06	37.39	119.76	99.28	222	13.9	38.84	82.9	44.72
54.55	15.98	127.96	8.09	27.78	29.29	12.49	94.19	81.85	180.42	10.67	28.56	86.9	45.37	127.77	119.6	202.37	9.15	34.39	93.61	59.1	58.16	18.6	112.95	7.1	45.56	31.98	16.47
90.37	83.64	166.29	11.4	26.52	92.55	50.29	97.43	81.11	168.46	7.81	28.56	83.25	48.15	33.48	21.62	70.4	4.63	17.19	64.57	30.71	89.49	83.91	162.29	9.65	14.25	93.76	51.7
83.38	75.8	146.34	10.33	25.84	90.9	51.79	76.86	75.34	133.84	8.14	22.96	98.03	56.29	42.97	31.41	84.91	4.82	31.28	73.1	37	48.41	23.29	111.78	11.83	10.95	48.12	20.84
179.94	172.08	287.27	11.1	25.19	95.64	59.9	42.34	33.57	95.44	8.34	22.44	79.29	35.18	30.02	8.21	99.96	5.99	38.01	27.36	8.22	41.55	22.29	117.51	10.12	49.4	53.65	18.97
104.05	99.58	164.68	7.78	32.01	95.7	60.47	41.76	28.07	122.48	6.61	39.66	67.21	22.92	103.4	100.63	145.18	5.65	33.57	97.33	69.32	58.09	39.89	120.8	5.81	27.83	68.66	33.02
66.07	57.5	131.15	6.96	31.31	87.03	43.84	58.53	15.7	110.3	8.09	35.08	26.82	14.23	20.01	13.65	63.95	6.43	60.52	68.22	21.35	87.87	76.32	170.75	14.82	23.94	86.86	44.7
64.96	57.06	119.61	6.52	26.02	87.83	47.7	43.69	36.8	108.53	6.84	27.2	84.21	33.91	88.91	85.86	162.87	9.78	23.12	96.57	52.72	47.9	26.22	146.71	10.21	45.76	54.75	17.87
155.61	143.35	290.42	16.23	24.28	92.12	49.36	147.57	86.42	250.17	9.61	36.72	58.56	34.54	105.51	101.96	157.77	6.48	39.03	96.64	64.63	47.81	33.65	98.62	7.21	15.64	70.38	34.12
47.25	28.9	116	6.93	38.27	61.16	24.92	130.16	119.66	228.49	10.25	34.68	91.93	52.37	74.95	70.57	142.6	5.55	40.8	94.16	49.49	102.2	87.47	193.16	10.57	38.01	85.59	45.28
73.44	63	140.56	11.04	22.44	85.78	44.82	65.52	59.83	151.25	7.61	30.61	91.32	39.56	22.86	12.55	54.05	2.84	36.45	54.91	23.22	65.37	33.81	165.98	8.78	46.92	51.72	20.37
49.82	17.88	148	8.21	40.12	35.89	12.08	148.47	142.76	166.69	5.41	20.18	96.15	85.64	83.54	77.4	128.63	5.86	19.51	92.65	60.17	74.46	41.55	157.88	15.66	15.14	55.8	26.31
27.91	12.03	61.58	6.24	24.64	43.09	19.53	94.92	85.01	181.82	8.28	38.52	89.55	46.75	24.99	12.69	69.5	4.25	35.08	50.78	18.26	75.06	58.16	153.79	9.63	33.24	77.49	37.82
66	55.08	179.08	10.67	23.78	83.45	30.75	89.95	84.39	130.8	5.79	34	93.82	64.52	73.55	42.18	98.66	3.76	38.52	57.35	42.75	43.13	22.25	124.25	7.96	44.71	51.57	17.9
48.73	19.92	135.98	7.61	39.89	40.88	14.65	80.82	13.33	175.19	13.29	52.75	16.49	7.61	35.78	5.2	99.08	3.89	39.89	14.54	5.25	66.02	60.5	140.97	7.76	37.14	91.63	42.92
103.67	96.9	213.83	15.29	14.44	93.47	45.32	50.61	40.71	120.53	6.58	36.45	80.43	33.77	61.28	56.7	107.94	6.63	22.08	92.53	52.53	89.69	84.97	160.42	8.33	38.27	94.74	52.97
105.48	88	179.74	10.1	28.53	83.43	48.96	71.74	65.64	155.46	7.12	38.08	91.5	42.22	70.01	66.92	118.96	7.04	34.91	95.59	56.26	64.75	29.52	186.11	12.82	57.05	45.58	15.86
96.54	93.17	170.1	10.22	25.16	96.51	54.77	104.69	97.8	171.24	8.04	27.62	93.42	57.11	24.03	14.88	74.65	4.32	32.01	61.93	19.93	43.98	26.72	100.74	6.52	14	60.75	26.52
105.72	77.72	176.75	8.73	38.76	73.51	43.97	63.34	58.4	118.37	6.09	35.77	92.2	49.33	28.13	13.28	97.64	5.68	42.39	47.22	13.6	57.27	39.22	133.37	6.42	52.09	68.48	29.41
66.17	56.33	151.39	8.96	22.44	85.12	37.2	100.72	94.94	193.09	7.9	42.84	94.26	49.17	22.11	11.11	53.89	6.34	26.6	50.26	20.62	97.32	83.83	204.35	12.83	27.51	86.13	41.02
95.55	85.97	206.03	10.71	30.6	89.98	41.73	116.42	107.37	184.12	7.5	35.77	92.23	58.31	74.25	70.75	130.53	6.59	42.24	95.28	54.2	60.36	33.62	161.44	10.78	55.08	55.69	20.82
41.95	5.19	107.82	7.59	45.23	12.38	4.82	60.06	55.84	113.66	5.03	39.2	92.97	49.13	121.16	113.95	157.99	6.82	41.27	94.05	72.12	89.9	82.94	164.81	9.26	32.33	92.26	50.32
66.54	57.02	155.45	11.09	38.08	85.7	36.68	111.12	107.36	175.93	6.51	40.12	96.62	61.02	73.17	7.96	144.49	5.77	48.15	10.88	5.51	53.35	45.74	133.64	7.15	40.8	85.73	34.23
67.04	59.1	118.35	12.75	23.14	88.16	49.94	109	105.43	179.71	7.71	38.01	96.72	58.67	44.42	36.58	108	6.12	38.97	82.36	33.87	57.72	46.46	139.75	8.96	26.52	80.49	33.24
99.25	93.08	174.05	7.62	39.06	93.79	53.48	28.49	23.81	62.43	3.39	38.01	83.56	38.14	58.35	48.18	115.41	5.51	34	82.58	41.75	47	25.07	152.81	9.48	45.05	53.35	16.41
83.66	71.07	185.53	9.86	30.6	84.96	38.31	105.77	98.97	198.69	9.12	31.28	93.57	49.81	46.44	15.33	80.3	12.55	32.56	33	19.09	47.57	38.29	113.06	8.14	23.23	80.49	33.86
56.32	46.29	162.68	8.67	38.52	82.2	28.46	155.8	149.06	220.41	8.33	36.82	95.67	67.63	16.88	11.59	43	2.6	40.58	68.64	26.95	120.99	94.61	214.48	14.25	19.95	78.2	44.11
77.28	73.05	162.4	11.95	22.44	94.52	44.98	121.96	106.49	196.54	7.29	31.96	87.32	54.18	35.64	21.16	97.8	7.74	32.64	59.39	21.64	28.44	12.41	91.31	8.44	25.16	43.64	13.59
119.49	115.17	186.7	11.85	24.64	96.38	61.69	164.72	162.37	208.2	7.04	41.27	98.57	77.99	86.4	72.44	202.58	17.43	45.23	83.85	35.76	55.15	50.35	157.72	10.87	22.9	91.3	31.92
178.92	173.23	305.26	13.96	15.64	96.82	56.75	115.97	104.9	166.84	9.74	34.05	90.45	62.87	114.78	106.93	163.02	7.8	42.74	93.16	65.59	90.4	49.44	184.19	13.79	24.48	54.69	26.84
55.83	34.22	151.75	10.1	37.83	61.3	22.55	63.5	59.24	107.35	6.76	15.71	93.28	55.18	114.78	106.76	193.01	8.05	37.14	93.01	55.31	44.16	36.35	108.45	4.96	33.66	82.3	33.51
81.43	76.33	143.7	7.45	30.62	93.73	53.12	108.43	101.15	180.44	12.4	25.16	93.29	56.06	88.81	70.68	139.62	7.3	34	79.58	50.62	40.02	19.47	86.27	7.45	31.64	48.65	22.57
71.58	56.46	123.4	15.73	35.08	78.88	45.76	46.93	15.76	128.17	7.33	48.49	33.59	12.3	64.3	59.83	138.11	9.54	17	93.05	43.32	32.9	11.67	90.8	10.32	45.4	35.47	12.85
101.51	92.76	181.94	8.01	36.45	91.38	50.98	142.21	110.27	268.24	12.28	30.43	77.54	41.11	112.81	97.8	180.49	9.68	31.64	86.7	54.19	27.1	13.43	60.07	5.58	25	49.58	22.37
80.32	72.74	147.04	8.61	23.66	90.56	49.47	88.21	85.31	146.69	9.27	35.49	96.71	58.16	145.35	110.27	261.93	12.04	33.32	75.87	42.1	62.43	55.26	143.94	8.35	36.45	88.52	38.39
63.5	53.37	144.27	7.47	35.49	84.04	36.99	66.43	58.23	154.5	14.36	33.01	87.66	37.69	41.35	34.21	106.48	7.03	40.16	82.73	32.12	60.64	36.96	155.81	11.65	46.77	60.95	23.72
110.49	104.45	185.11	7.78	32.37	94.53	56.42	109.74	102.56	191.23	9.08	31.96	93.45	53.63	143.68	141.37	166.52	4.48	43.63	98.39	84.89	66.9	37.82	212.16	10.43	46.62	56.53	17.82
44.26	26.09	128.96	7.12	41.96	58.94	20.23	92.26	88.03	158.37	10.85	37.14	95.42	55.59	43.66	25.9	95.77	8.77	17.2	59.31	27.04	99.13	82.88	183.14	13.14	21.08	83.61	45.26
75.9	68.44	162.52	10.38	23.23	90.17	42.11	84.26	74.06	159.19	9.4	32.77	87.9	46.53	70.09	66.76	144.96	7.99	40.8	95.25	46.06	57.52	38.72	160.15	14.53	55.02	67.32	24.18
89.11	85.22	222.61	9.82	25.45	95.64	38.28	95.12	89.72	144.34	6.68	31.64	94.32	62.16	27.47	22.14	53.02	3.52	23.94	80.59	41.76	127.28	84.21	246.98	13.1	40.58	66.16	34.1
34.16	20.47	90.85	5.26	40.58	59.92	22.53	82.34	79.58	157.44	8.98	26.14	96.65	50.55	53.79	31.19	141.93	6.87	49.87	57.99	21.98	46.48	28.81	115.87	12.44	42.84	61.98	24.87
107.72	96.33	213.77	12.32	28.53	89.42	45.06	100.14	93.66	193.82	7.74	41.27	93.53	48.32	32.81	9.56	72.21	3.81	55.02	29.15	13.24	51.21	25.4	135.38	5.97	53.72	49.59	18.76
74.27	69.81	144.9	8.73	27.14	93.99	48.18	99.54	91.66	179.43	12.06	14.96	92.09	51.09	83.48	79.06	125.96	6.86	30.98	94.71	62.77	62.54	41	130.63	7.02	38.97	65.56	31.39
93.85	81.41	207.58	11.14	21.57	86.75	39.22	97.89	81.21	210.21	12.63	20.4	82.97	38.63	47.56	39.02	98.03	10.06	31.96	82.06	39.81	95.34	77.21	158.97	7.45	34.08	80.98	48.57
44.21	33.84	118.69	5.53	43.65	76.56	28.51	100.47	80.54	241.33	11.35	32.01	80.17	33.38	20.73	18.9	34.25	2.22	39.44	91.14	55.17	79.91	69.53	180.13	12.52	23.94	87.01	38.6
83.73	71.94	176.08	9.34	29.22	85.93	40.86	40.16	21.72	106.59	7.84	23.23	54.1	20.38	31.22	15.01	84.4	4.98	36.72	48.08	17.79	97.8	73.48	171.31	8.84	30.95	75.13	42.89
49.94	33.38	162.13	8.44	36.18	66.85	20.59	99.74	50.34	187.73	11.4	34.68	50.47	26.81	59.82	52.14	99.51	5.45	25.84	87.17	52.4	106.65	78.74	208.57	10.99	39.42	73.83	37.75
48.95	32	110.57	5.12	54.4	65.36	28.94	55.28	22.41	87.61	5.82	24.35	40.55	25.59	51.73	45.46	118.11	7.14	36.04	87.89	38.49	38.16	34.16	95.12	7.91	24.58	89.5	35.91
68.78	62.92	135.34	10.53	21.76	91.48	46.49	114	99.52	220.27	9.69	36.18	87.29	45.18	40.33	22.92	90.32	8.5	15.64	56.82	25.37	45.75	37.27	106.79	7.63	30.95	81.48	34.9
154.44	147.08	272.41	13.53	30.26	95.24	53.99	71.8	66.06	146.86	9.49	23.12	92	44.98	66.23	49.48	100.78	4.39	33.55	74.71	49.1	73.84	62.46	135.35	8.78	30.99	84.6	46.15
75.69	67.19	189.09	13.58	25.84	88.76	35.53	70.08	61.89	145.26	11.5	16.32	88.31	42.6	16.17	10.83	40.74	18.81	132.06	66.96	26.57	123.76	78.56	210.31	11.83	37.17	63.48	37.35
71.68	63.23	135.54	9.98	23.51	88.21	46.65	61.93	56.51	80.93	4.46	19.26	91.26	69.83	17.19	15.5	27.11	2.01	22.44	90.13	57.17	129.93	77.31	285.23	15.31	36.04	59.5	27.1
108.22	100.07	189.43	11.7	19.95	92.47	52.83	121.46	96.78	260.84	23.64	12.92	79.68	37.1	38.46	28.28	96.08	6.77	25.16	73.52	29.43	44.48	30.76	124.23	8.66	43.33	69.15	24.76
137.65	118.19	241.61	12.23	32.06	85.86	48.92	43.59	19.4	148.89	9.67	29.58	44.51	13.03	98.8	55.91	204.95	8.18	41.75	56.58	27.28	34.13	11.57	98.31	8.56	21.12	33.89	11.77
139.27	132.36	226.68	14.03	18.79	95.04	58.39	130.55	128.15	193.44	7.87	34.68	98.16	66.25	74.27	72.84	113.05	6.12	40.36	98.07	64.43	53.45	6.06	123.41	5.71	43.33	11.34	4.91
115.04	109.16	203.79	7.87	35.49	94.89	53.57	123.52	109.91	222.4	9.33	40.58	88.98	49.42	68.59	26.55	158.99	6.39	44.71	38.71	16.7	34.8	21.69	107.46	8.9	56.36	62.32	20.18
74.55	65.86	145.77	9.02	24.35	88.35	45.18	95.86	87.53	176.75	11.76	25.84	91.3	49.52	43.79	37.63	129.37	4.42	49.52	85.93	29.09	47.94	25.75	121.57	8.47	47.6	53.71	21.18
136.74	122.2	223.56	8.79	33.7	89.37	54.66	77.14	67.8	160.21	9.68	20.42	87.89	42.32	71.36	63.56	128.89	6.5	38.52	89.06	49.31	45.03	22.05	136.75	9.4	45.76	48.97	16.13
102.8	99.62	148.61	7.79	34.39	96.91	67.04	128.09	114.91	200.4	8.67	40.13	89.71	57.34	114.6	92.03	196.66	9.53	32.97	80.3	46.8	28.07	13.54	102.01	7.82	23.12	48.24	13.27
76.21	67.19	155.08	9.53	22.27	88.17	43.33	87.49	78.58	182.12	17.79	12.52	89.82	43.15	26.28	16.19	92.26	4.49	40.15	61.58	17.55	64.07	53.37	115.85	6.95	24.22	83.3	46.06
19.24	13	58.41	4.33	42.84	67.59	22.26	83.77	73.93	169.39	11.18	20.4	88.25	43.65	60.97	52.92	154.13	9.98	37.31	86.8	34.34	57.01	37.55	128.42	8.92	35.33	65.86	29.24
40.45	7.88	78.23	5.58	54.85	19.47	10.07	115.6	111.54	154.27	5.7	49.28	96.49	72.31	47.61	44.21	87.75	5.35	30.98	92.86	50.38	38.6	17.48	80.43	6.85	42.16	45.28	21.73
80.9	74.68	144.48	10.5	21.76	92.32	51.69	98.78	48.1	206.01	7.39	52.36	48.7	23.35	54.54	49.13	133.12	4.39	49.07	90.09	36.91	37.83	21.7	136.37	9.13	41.75	57.37	15.91
48.27	37.82	115.84	10.48	24.48	78.35	32.65	82.69	75.42	169.91	7.5	40.36	91.21	44.39	71.72	57.25	135.62	8.25	41.27	79.83	42.22	55.8	34.93	114.55	9.04	34	62.6	30.49
31.1	18.31	94.02	5.56	43.52	58.87	19.47	58.67	37.36	125.21	7.92	35.08	63.68	29.84	26.8	17.53	46.67	2.78	34.5	65.4	37.56	44.32	31.88	105.49	6.71	28.53	71.92	30.22
40.19	29.74	88.08	5.92	25.34	73.99	33.76	67.45	61.67	162.63	7.59	32.01	91.42	37.92	25.72	18.33	47.56	13.86	112.72	71.29	38.55	61.49	27.37	152.43	9.06	45.76	44.51	17.95
115.65	107.43	178.57	7.4	33.7	92.89	60.16	53.98	49.6	77.94	3.94	22.96	91.88	63.63	50.6	41.8	126.45	8.38	27	82.6	33.06	72.21	67.14	107.66	6.07	29.24	92.98	62.37
65.03	50.89	125.21	6.89	31.64	78.26	40.64	42.94	27.02	155.82	9.01	39.89	62.91	17.34	24.45	12.82	116	6.22	54.97	52.45	11.05	116.01	95.48	191.99	9.12	37.4	82.3	49.73
98.83	92.52	155.89	11.94	21.64	93.62	59.35	80.37	76.01	164.86	10.24	25.05	94.57	46.11	87.05	82.89	150.81	8.81	31.31	95.22	54.96	45	27.43	111.31	12.37	54.79	60.97	24.65
31.66	23.74	96.94	5.55	41.96	74.98	24.49	34.46	30.38	79.83	4.8	25.74	88.16	38.05	148.96	142.51	216.76	7.67	46.41	95.67	65.74	38.43	23.13	106.9	8.5	35.08	60.18	21.64
69.33	62.66	131.08	10.91	25.16	90.38	47.8	116.26	107.2	177.44	7.76	43.52	92.2	60.41	23.36	10.2	71.89	4.02	39.66	43.66	14.19	57.1	42.44	108.17	7.2	32.64	74.32	39.23
43.22	28.31	112.61	6.43	41.49	65.49	25.14	65.59	15.24	137.98	8.18	46.24	23.23	11.04	121.66	10.1	240.93	8.54	44.88	8.3	4.19	44.33	32.96	104.06	7.88	35.08	74.36	31.68
129.27	125.52	198.56	10.12	25.16	97.09	63.21	94.01	88.53	172.15	10.3	23.38	94.17	51.43	68.17	57.6	179.44	8.71	39.44	84.49	32.1	75.57	64.38	168.74	11.72	32.01	85.19	38.15
44.34	33.48	99.79	5.48	36.72	75.52	33.55	21.42	10.09	46.03	3.86	22.62	47.09	21.92	94.12	87.26	173.52	8.94	32.22	92.72	50.29	89.56	80.48	152.21	9.17	21.08	89.86	52.87
70.33	63.99	155.78	8.38	29.92	90.99	41.08	103.97	95.78	131.32	4.43	43.14	92.12	72.94	31.3	18.48	90.02	4.73	25.74	59.05	20.53	42.78	26.97	126.94	6.86	43.83	63.04	21.24
103.74	93.99	194.74	12.8	18.79	90.6	48.26	139.86	135.56	195.19	8.41	36.45	96.92	69.45	30.02	10.78	82.49	6.17	33.12	35.92	13.07	54.44	5.36	148.77	6.64	39.44	9.85	3.61
75.85	65.15	152.27	10.56	36.18	85.89	42.78	126.31	116.67	235.53	9.84	40.36	92.37	49.53	71.07	66.31	130.78	8.11	16.32	93.3	50.7	73.06	44.12	151.39	13.32	19.72	60.39	29.14
73.61	58.63	192.25	13.97	25.84	79.65	30.49	84.06	74.29	192.47	14.05	23.66	88.37	38.6	27.99	13.37	92.42	5.29	41.27	47.78	14.47	33.94	18.44	104.51	6.58	74.12	54.32	17.64
68.11	54.7	166.09	15.97	18.36	80.31	32.93	101.77	91.97	206.08	7.87	41.27	90.37	44.63	121.77	117.15	180.21	7.77	43.33	96.21	65.01	32.5	22.34	85.79	6.93	25.34	68.72	26.04
143.12	129.86	273.17	12.52	29.92	90.74	47.54	184.43	165.27	307.7	12.57	36.88	89.62	53.71	35.18	27.12	60.03	6.32	34.39	77.11	45.19	58.95	26.45	192.21	11.18	45.56	44.86	13.76
172.79	162.34	304.21	16.05	23.12	93.95	53.37	64.13	59.97	110.89	6.36	38.08	93.5	54.08	72.62	69.57	120.33	5.3	24.59	95.8	57.81	42.3	23.04	121.06	15.85	53.65	54.47	19.03
75.89	60.73	203.8	18.43	20.35	80.02	29.8	129.06	126.38	175.83	7.18	46.77	97.93	71.88	23.67	15.48	50.51	4.28	22.53	65.39	30.64	23.2	15.74	88.49	4.7	43.33	67.85	17.79
74.97	47.01	177.81	12.3	32.7	62.71	26.44	41.59	25.34	85.15	7.05	26.52	60.93	29.76	89.03	86.93	134.05	5.81	33.57	97.64	64.85	125.88	105.82	178.04	8.19	36.88	84.07	59.44
94.72	83.81	158.88	13.23	16.51	88.49	52.75	49.56	22.6	112	7.46	38.27	45.6	20.18	82.57	51.55	194.55	14.45	48.15	62.43	26.5	57.42	39.2	160.41	11.56	43.52	68.27	24.44
112.68	103.42	200.77	8.96	29.53	91.78	51.51	75.54	72.92	139.6	9.49	25.16	96.53	52.23	87.02	65.77	177.83	12.71	21.32	75.57	36.98	40.96	21.91	90.54	4.69	26.52	53.49	24.2
83.57	75.88	123.79	9.69	25.24	90.8	61.3	121	118.15	162.58	7.74	42.16	97.65	72.67	83.17	44.64	197.25	10.25	47.46	53.67	22.63	61.74	38.4	152.45	7.8	43.52	62.2	25.19
48.7	22	128.23	5.83	40.61	45.17	17.16	22.37	13.55	68.01	4.03	46.08	60.58	19.93	99.42	6.54	250.37	11.63	43.84	6.57	2.61	21.94	13.39	77.82	4.85	65.34	61.01	17.2
78.63	66.58	164.37	9.93	32.7	84.68	40.51	67.71	57.68	141.16	8.31	38.08	85.19	40.86	107.99	86.83	211.45	13.79	27.83	80.4	41.06	43.21	30.05	129.06	9.42	27.14	69.55	23.29
157.81	151	279.8	14.64	26.68	95.68	53.97	116.1	92.66	216.82	7.54	42.98	79.81	42.74	108.44	68.68	219.33	18.13	16.32	63.33	31.31	67.33	63.8	127.09	7.5	24.48	94.76	50.2
94.8	88.53	230.27	11.45	33.66	93.39	38.45	32.01	29.09	48.08	3.09	10.2	90.9	60.51	128.4	93.48	228.34	10.65	36.45	72.8	40.94	121.33	78.27	263.96	12.34	45.92	64.51	29.65
37.55	15.54	140.21	10.43	50.39	41.39	11.08	146.07	139.6	239.08	10.19	31.64	95.57	58.39	44.94	32.32	140.46	9.03	44.02	71.94	23.01	103.6	90.84	182.89	11.88	22.96	87.68	49.67
146.39	125.48	297.41	21.49	21.08	85.72	42.19	46.29	27.97	123.71	9.54	38.76	60.43	22.61	39.04	15.37	131.12	8.75	68.19	39.38	11.73	40.32	17.13	145.85	14.31	55.71	42.47	11.74
84.44	72.05	172.08	8.36	35.49	85.33	41.87	81.06	66.78	162.65	8.08	39.44	82.39	41.06	55.33	35.91	169.9	10.9	33.7	64.91	21.14	39.88	19.27	139.11	9.33	46.08	48.32	13.85
130.36	126.37	216.9	9.11	34.39	96.94	58.26	67.81	62.39	128.2	7.5	29.92	92.01	48.67	137.28	132.3	229.03	9.71	25.16	96.37	57.76	33.36	19.14	87.88	5.38	38.76	57.37	21.78
112.95	106.33	194.08	11.74	22.27	94.14	54.78	160.62	154.63	261.41	10.51	33.79	96.27	59.15	115.22	107.17	176.51	9.74	31.68	93.01	60.71	36.55	13.67	122.96	8.35	66.64	37.4	11.12
88.96	83.08	147.59	8.81	33.32	93.4	56.29	41.19	29.45	116.7	6.98	51.17	71.49	25.24	37.76	25.5	107.82	7.29	21.76	67.52	23.65	53.62	46.32	109.57	10.06	16.32	86.39	42.27
70.18	64	136.45	10.42	13.76	91.19	46.9	27.93	12.58	82.27	8.37	23.12	45.04	15.29	132.38	48.27	231.43	12.35	39.89	36.46	20.86	38.45	26.34	108.18	7.29	33.7	68.52	24.35
68.05	53.83	174.05	13.97	16.78	79.1	30.93	102.05	93.05	187.75	8.3	41.48	91.18	49.56	63.92	55.02	144.21	10.44	14.44	86.07	38.15	29.63	16.89	89	6.05	47.87	56.98	18.97
98.77	66.6	172.21	7.5	26.82	67.43	38.67	87.94	78.55	176.69	11.19	39.2	89.32	44.45	18.02	7.92	30.43	2.13	23.8	43.93	26.02	57.15	12.37	140.29	9.18	32.84	21.65	8.82
114.47	108.98	172.61	6.83	31.34	95.21	63.14	103.77	93.42	190.39	7.87	34.39	90.03	49.07	69.1	47.12	165.24	15.12	22.8	68.19	28.52	37.77	18.64	108.29	6.53	32.7	49.34	17.21
65.76	54.92	140.54	6.29	35.36	83.52	39.08	35.3	21.91	116.29	7.4	45.05	62.06	18.84	188.51	128.38	364.69	17.91	34.68	68.1	35.2	138.67	84.65	252.04	10.54	38.72	61.04	33.59
55.11	38.32	162.03	9.89	34.39	69.54	23.65	32.75	24.79	123.98	5.71	40.12	75.7	20	166.5	155	340.7	18.69	24.76	93.09	45.49	112.37	83.02	225.45	10.3	37.84	73.89	36.83
101.03	84.71	233.08	10.48	31.85	83.85	36.34	93.77	82.15	174.75	6.8	40.8	87.61	47.01	57.04	15.92	144.6	7.86	33.98	27.92	11.01	25.24	22.89	38.91	2.3	21.76	90.68	58.82
55.41	44.99	135.17	13.24	24.48	81.19	33.28	62.22	57.53	128.99	8.15	26.18	92.46	44.6	128.14	96.3	219.8	15.57	22.62	75.15	43.81	53.04	35.51	116.78	7.55	46.77	66.96	30.41
56.81	49.16	118.66	9.52	19.95	86.52	41.42	168.33	5.42	257.57	9.13	41.96	3.22	2.1	92.69	86.45	198.56	16.56	21.76	93.26	43.54	80.92	54.25	178.93	10.29	44.2	67.04	30.32
106.44	98.91	177.91	7.42	35.71	92.93	55.6	33.13	26.42	146.53	11.01	52.88	79.75	18.03	135.77	113.59	226.05	10.58	34.79	83.66	50.25	51.52	26.49	134.89	9.12	34	51.42	19.64
114.08	106.34	207.13	9.12	27.51	93.22	51.34	87.44	84.48	151.52	9.28	25.34	96.62	55.75	57.51	45.32	122.11	7.49	38.47	78.8	37.11	26.92	18.89	54.01	7.42	16.58	70.18	34.97
54.21	34.04	112.6	6.74	28.89	62.79	30.23	47.69	42.94	94.65	3.94	41.48	90.04	45.36	50.76	44.65	116.06	6.94	26.52	87.96	38.47	61.47	51.18	129.68	8.94	30.61	83.26	39.47
37.06	23.32	116.1	8.22	29.24	62.91	20.08	86.3	62.74	152.86	10.18	30.83	72.7	41.04	66.39	35.9	135.5	12.16	24.48	54.08	26.5	44.92	20.32	144.93	9.12	41.27	45.24	14.02
63.26	44.75	130.68	9.33	16.19	70.73	34.25	89.65	82.68	157.64	8.44	34.45	92.23	52.45	54.91	26.25	103.59	8.6	28.81	47.8	25.34	29.97	19.6	99.78	5.54	54.97	65.42	19.65
65.5	53.21	140.74	6.39	42.16	81.23	37.81	104.81	101.49	161.81	8.34	34.39	96.83	62.72	70.17	58.28	148.02	7.84	38.08	83.06	39.38	64.18	23.15	134.65	8.8	42.64	36.07	17.19
71.79	61.93	159.86	9.75	27.88	86.27	38.74	100.65	96.84	164.54	5.49	41.71	96.21	58.85	61.3	48.92	130.73	7.93	28.56	79.8	37.42	49.66	28.4	139.26	9.41	48.15	57.18	20.39
65.33	54.07	134.68	5.6	34.09	82.77	40.15	29.28	16.3	127.77	5.25	46.46	55.67	12.76	135.41	76.02	264.94	19.14	43.52	56.14	28.69	75.71	57.02	155.05	9.56	43.52	75.3	36.77
63.39	16.14	111.3	7.93	43.33	25.47	14.5	90.67	71.19	163.95	10.91	19.72	78.52	43.42	60.38	56.83	71.92	3.05	30.6	94.12	79.02	26.37	15.27	77.55	8.64	32.7	57.89	19.69
64.73	55.49	144.87	9.92	23.12	85.73	38.3	97.22	88.94	178.65	10.08	33.32	91.49	49.79	74.48	68.71	157.79	9.47	35.36	92.26	43.55	54.78	40.5	153.75	14.26	52.27	73.92	26.34
43.09	19.11	111.78	8.3	30.6	44.36	17.1	131.85	123.05	185.12	10.6	33.32	93.33	66.47	58.83	47.6	135.95	8.19	23.12	80.91	35.01	58.96	19.17	122.49	8.44	42.54	32.51	15.65
60.86	49.92	159.57	10.3	17.88	82.02	31.28	67.4	54.04	138.04	8.07	26.44	80.18	39.15	81.17	75.87	136.84	8.78	26.36	93.47	55.44	31.11	18.25	84.46	7.24	24.48	58.68	21.61
83.61	36.29	128.02	9.96	58.46	43.41	28.35	79.75	65.62	198.8	16.38	33.4	82.29	33.01	87.92	59.52	173.22	10.07	39.15	67.7	34.36	109.82	20.02	139.38	17.13	32.85	18.23	14.37
131.21	124.33	218.31	11.27	29.92	94.75	56.95	17.66	11.42	53.87	3.72	25.84	64.67	21.2	61.06	57.91	128.67	11.05	26.05	94.84	45.01	41.01	19.64	124.92	9.63	48.28	47.89	15.72
85.2	79.94	169.51	12.75	25.12	93.83	47.16	30.13	13.7	126.57	6.86	74.97	45.47	10.82	48.81	26.57	139.88	8.47	41.32	54.43	18.99	130.01	74.51	276.63	15.39	48.01	57.31	26.93
73.32	64.81	176.77	16.15	14.28	88.39	36.67	57.01	42.87	128.72	10.37	25.84	75.21	33.31	29.84	20.5	68.44	19.83	41.54	68.69	29.95	80.71	75.16	144.56	9.46	38.76	93.12	51.99
91.77	78.29	183.61	11.17	21.21	85.32	42.64	100.34	85.16	183.79	9.92	35.08	84.87	46.34	67.12	55.31	149.42	9.11	29.24	82.4	37.01	54.96	27.95	155.13	11.27	47.6	50.86	18.02
52.14	25.16	153.01	8.09	46.77	48.26	16.44	62.33	51.46	166.51	12.14	36.62	82.56	30.9	134.22	119.08	250.57	9.68	37.4	88.72	47.52	74.2	54.84	168.6	9.35	39.66	73.92	32.53
54.86	44.76	79.93	6.05	21.08	81.59	56	91.73	64.55	362.26	20.41	49.52	70.37	17.82	143.88	120.95	276.21	14.67	29.92	84.07	43.79	32.3	26.02	106.71	6.24	41.48	80.57	24.38
78.46	66.92	146.59	8.72	31.64	85.29	45.65	20.97	11.6	100.86	4.63	51.49	55.3	11.5	85.54	72.76	158.44	15.02	18.52	85.06	45.93	62.91	49.3	148.17	11.57	22.44	78.36	33.27
179.56	168.59	291.43	12.34	28.12	93.89	57.85	65.13	10.23	149.38	11.96	42.64	15.72	6.85	54.8	15.05	90.81	6.81	32.7	27.47	16.57	30.69	12.3	98.06	6.46	78.14	40.09	12.55
67.28	60.33	138.68	11.03	16.51	89.67	43.5	53.06	13.42	132.14	8.8	63.58	25.29	10.16	98.15	61.94	195.99	13.25	33.24	63.1	31.6	42.21	27.51	103.41	6.76	29.24	65.18	26.6
49.38	44.07	74.95	4.96	24.48	89.26	58.81	56.96	43.81	130.26	8.56	40.83	76.92	33.63	61.85	40.85	154.31	8.57	36.04	66.05	26.47	34.17	24.85	77.24	5.06	29.57	72.73	32.18
31.58	26.28	69.59	3.17	38.08	83.2	37.76	215.63	202.34	355.21	16.46	40.8	93.83	56.96	42.05	35.33	111.67	8.41	35.49	84.02	31.64	51.78	42.29	108.45	9.13	23.8	81.67	39
59.78	43.3	127.14	7.44	30.6	72.43	34.05	42.8	15.39	141.57	8.97	77.93	35.95	10.87	38.21	30.15	102.33	9.34	25.45	78.92	29.47	56.44	36.91	138.96	6.75	36.88	65.39	26.56
142.47	139.94	199.45	8.38	30.95	98.22	70.16	59.8	32.58	164.08	18.28	42.84	54.48	19.86	58.05	42.98	153.47	11.54	41.53	74.04	28.01	12.65	5.6	30.87	2.11	49.28	44.26	18.14
48.68	41.7	100.8	8.48	24.35	85.65	41.36	154.61	149	294.62	13.45	38.76	96.37	50.57	58.62	40.29	144.05	8.31	58.46	68.73	27.97	59.9	40.74	107.23	7.97	15.96	68.02	38
80.48	28.65	173.03	13.06	27.07	35.6	16.56	54.98	34.12	123.89	8.06	39.89	62.05	27.54	66.52	52.81	164.12	7.06	45.56	79.39	32.18	30.2	16.9	77.64	6.9	42.63	55.95	21.76
122.82	118.63	210.71	9.01	35.77	96.59	56.3	114.25	106.33	230.96	12.94	26.05	93.07	46.04	93.93	59.85	190.85	11.3	42.44	63.72	31.36
102.08	97.67	170.54	10.96	23.8	95.68	57.27	111.04	106.13	186.36	7.31	42.93	95.58	56.95	79.04	62.49	182.59	11.46	46.08	79.05	34.22
147.65	136.97	274.48	13.3	19.95	92.77	49.9	90.91	84.66	171.73	9.06	34.39	93.12	49.3	115.44	56.91	268.03	15.62	29.22	49.29	21.23
106.9	100.92	188.64	11.83	21.57	94.41	53.5	96.01	91.28	149.1	7.56	39.2	95.08	61.22	75.5	17.41	204.3	10.67	62.59	23.05	8.52
57.41	33.7	133.29	7.08	43.33	58.7	25.28	69.35	61.86	145.27	7.96	43.33	89.21	42.59	54.45	48.45	120.53	10.78	23.8	88.99	40.2
55.29	33.83	132.77	7.37	38.47	61.18	25.48	45.57	38.92	111.59	7.4	41.75	85.42	34.88	56.93	46.53	136.97	7.31	35.08	81.73	33.97
64.28	54.63	143.92	10.5	17.2	84.99	37.96	97.04	91.58	161.06	7.21	41.75	94.37	56.86	82.62	72.8	164.89	17.13	23.12	88.1	44.15
106.93	96.92	192.19	7.49	26.52	90.64	50.43	90.14	77.07	221.61	10.24	39.2	85.5	34.78	92.09	77.81	152.18	7.22	37.4	84.5	51.13
39.93	26.04	101.42	7.24	37.4	65.22	25.68	85.67	78	156.15	6.46	44.88	91.04	49.95	103.26	98.46	168.18	12.61	24.48	95.36	58.54
84.87	82.56	100.4	4.44	13.6	97.27	82.22	111.47	108.7	164.27	6.73	36.45	97.52	66.17	57.88	40.33	109.66	6.73	30.26	69.68	36.78
53.44	49.5	109.59	8.42	16.51	92.63	45.17	143.62	133.94	215.39	12.57	19.72	93.26	62.19	81.38	19.25	134.79	9.78	36.04	23.66	14.28
112.26	104.61	220.51	14.73	22.53	93.19	47.44	95.74	91.65	179.26	6.68	43.52	95.73	51.13	86.85	76.86	137.43	7.43	23.12	88.49	55.92
21.84	13.83	77.13	4.3	54.97	63.31	17.93	90.69	86.94	144.73	8.05	38.01	95.87	60.07	83.27	78.94	123.29	5.05	42.64	94.8	64.03
74.36	62.89	179.02	11.28	19.72	84.58	35.13	56.97	48.08	134.09	8.65	25.74	84.4	35.86	57.62	52.98	118.27	7.18	30.26	91.96	44.8
77.18	62.15	164.44	10.7	24.48	80.53	37.79	75.14	67.42	169.52	9.55	45.39	89.73	39.77	71.08	66.02	136.16	10.85	24.07	92.88	48.49
100.49	95.72	179.8	9.32	23.22	95.25	53.24	84.7	16.33	141.87	7.93	41.75	19.28	11.51	107.07	66.16	246.91	16.95	53.65	61.79	26.79
103.88	57.05	172.38	5.93	37.83	54.92	33.1	69.37	31.73	132.89	18.04	30.97	45.74	23.88	71.59	61.4	148.58	11.96	21.63	85.77	41.33
87.44	81.43	144.9	9.04	27.46	93.13	56.2	29.75	23.28	58.47	4.99	34.97	78.27	39.82	58.69	49.72	115.27	5.81	33.7	84.71	43.13
88.58	81.68	158	7.53	31.31	92.21	51.7	81.5	77.21	137.93	6.74	34.33	94.74	55.98	73.96	44.33	178.37	8.05	63.28	59.94	24.85
133.21	123.1	228.4	15.45	31.31	92.41	53.9	37.2	25.22	75.57	4.86	54.97	67.8	33.37	46.97	41.23	66.72	4.35	16.7	87.77	61.79
105.75	102.14	161.27	6.25	41.34	96.59	63.34	73.63	65.24	160.47	11.12	29.24	88.6	40.66	52.31	34.14	142.13	11.25	73.27	65.26	24.02
92.8	87.53	218.28	11.54	24.35	94.31	40.1	67.82	60.83	127.62	8.35	28.2	89.7	47.67	68.44	16.33	163.11	10.43	42.84	23.86	10.01
59.37	46.12	148.8	13.48	29.92	77.68	30.99	82.97	76.66	184.87	14.91	20.85	92.4	41.47	129.86	118.79	209.41	11.02	31.91	91.48	56.73
53.23	28.72	131.31	7.06	47.6	53.96	21.88	116.15	111.87	232.72	18.59	39.42	96.32	48.07	159.79	150.48	268.82	16.27	26.93	94.18	55.98
27.59	14.11	104.06	4.15	52.36	51.13	13.55	47.79	15.13	199.1	22.55	59.16	31.66	7.6	111.95	105.55	206.93	9.76	34.19	94.28	51.01
91.99	86.09	152.99	8.97	38.52	93.58	56.27	125.2	122.39	191.3	9.91	32.64	97.76	63.98	116.45	100.49	189.39	10.48	36.24	86.3	53.06
103.7	98.24	170.64	9.25	28.56	94.74	57.57	57.58	36.99	111.79	10.63	35.77	64.24	33.09	82.26	75.28	178.7	10.06	39.89	91.52	42.13
118.17	102.26	191.39	8.32	30.61	86.53	53.43	87.37	73.15	220.39	10.25	33.7	83.73	33.19	119.86	108.73	165.83	6.82	33.7	90.72	65.57
129.79	125.02	188.12	8.85	32.72	96.33	66.46	63.1	57.03	142.02	9.86	23.12	90.38	40.15	123.42	92.42	207.55	10.16	42.16	74.89	44.53
33.35	22.1	89.65	6.26	43.26	66.26	24.65	72.45	66.83	134.6	6.35	27.83	92.24	49.66	11.52	7.81	22.35	9.4	244.8	67.78	34.95
74.41	20.9	132.89	10.1	36.72	28.09	15.73	40.76	31.44	86.9	5.89	18.79	77.13	36.18	16.38	12.48	35.3	2.01	35.08	76.22	35.37
103.95	97.11	178.48	9.16	27.07	93.42	54.41	78.56	70.5	155.16	10.06	37.14	89.74	45.44	84.33	76.31	180.6	15.31	47.17	90.48	42.25
36.69	14.91	101.23	7.82	52.27	40.64	14.73	16.38	10.08	46.76	3.21	26.44	61.5	21.55	86.79	61.89	196.07	12.13	41.81	71.3	31.56
80.92	7.85	196.01	9.51	48.96	9.7	4.01	94.31	87.95	148.85	7.06	35.33	93.25	59.08	115.91	103.25	173.79	7.22	45.23	89.08	59.41
79.18	75.12	143.89	8.96	23.12	94.87	52.2	70.45	66.67	126.71	7.8	32.38	94.64	52.62	100.47	94.46	200.56	10.74	23.23	94.02	47.09
38.9	25.33	71.8	3.78	39.89	65.12	35.28	120.71	116.13	191.14	8.4	39.08	96.2	60.75	99.44	96.05	159.26	10.04	34.68	96.59	60.31
97.81	91.58	179.05	8.09	34	93.64	51.15	108.09	106.06	134.97	4.05	39.03	98.12	78.58	71.1	52.83	132.65	12.09	14.61	74.3	39.83
67.91	40.15	155.36	13.46	25.16	59.13	25.85	116.64	72.85	176.27	6.19	42.84	62.46	41.33	110.42	102.72	194.23	12	20.87	93.02	52.88
70.24	29.73	141.39	13.71	15.64	42.32	21.02	21.83	15.79	55.25	3.29	31.31	72.34	28.58	54.1	44.76	127.54	6.1	26.14	82.73	35.09
62.28	57.91	138.09	8.13	27.83	92.99	41.94	79.66	73.24	146.5	6.77	32.38	91.94	49.99	106.52	103.12	173.05	9.53	22.96	96.81	59.59
119.51	115.58	162.62	7.16	30.61	96.71	71.08	150.19	56.98	178.48	5.24	46.62	37.94	31.93	69.47	61.83	147.12	10.49	17.1	89.01	42.03
75.66	71.99	110.43	5.07	32.33	95.14	65.19	36.39	23.48	121.7	6.84	38.52	64.53	19.29	95	86.65	180.33	14.34	24.48	91.21	48.05
24.48	12.65	88.05	4.83	61.21	51.66	14.36	120.28	112.13	215.12	16.43	17	93.23	52.13	113.21	103.87	186.74	9.9	27.14	91.75	55.62
120.87	85.31	251.56	10.68	35.08	70.58	33.91	91	81.32	184.22	8.97	31.96	89.36	44.14	93.29	88.67	177.85	10.01	23.51	95.05	49.86
57.12	39.33	149.72	9.57	34.61	68.85	26.27	97.61	95.39	146.08	6.67	42.44	97.72	65.3	145.92	127.72	245.46	13.8	35.08	87.52	52.03
30.28	22.65	88.77	3.91	45.56	74.8	25.51	115	106.12	190.4	8.28	33.66	92.27	55.73	99.64	92.16	184.14	9.39	34.39	92.5	50.05
80.83	72.56	150.68	9.62	23.79	89.78	48.16	49.7	40.59	141.12	7.35	52.19	81.67	28.76	111.41	85.2	212.15	9.29	35.36	76.47	40.16
86.53	79.1	161.85	7.8	32.7	91.42	48.87	65.19	53.93	137.62	8.44	35.9	82.72	39.18	59.86	45.83	128.96	6.14	30.27	76.56	35.54
136.74	133.37	178.87	9.51	33.7	97.54	74.56	146.43	140.58	228.71	8.53	42.64	96.01	61.47	82.6	79.57	128.35	9.4	29.57	96.34	62
35.13	20.16	87	4.75	34	57.38	23.17	25.86	10.28	70.58	3.74	44.2	39.75	14.57	41.93	34.85	108.19	7.53	34.39	83.12	32.21
95.09	81.09	162.43	8.09	27.51	85.28	49.92	23.03	17.75	66.75	2.96	40.8	77.07	26.59	91.77	67.45	150.45	6.45	41.48	73.5	44.83
58.78	13.7	141.24	8.22	44.88	23.31	9.7	40.78	30.96	114.38	5.57	38.52	75.93	27.07	100.47	56.25	195.23	10.37	36.45	55.99	28.81
102.03	93.99	177.55	8.51	27.83	92.11	52.94	50.63	35.65	139.66	10.08	16.7	70.43	25.53	127.05	103.94	206.76	10.02	40.36	81.81	50.27
82.44	11.91	119.17	10.27	22.92	14.44	9.99	52.22	43.77	120.42	7.59	30.61	83.83	36.35	79.98	74.88	135.23	6.26	39.2	93.63	55.38
66.98	47.87	172.55	8.62	39.2	71.46	27.74	102.28	96.73	170.3	9.71	26.82	94.57	56.8	49.57	44.72	103.79	7.45	20.71	90.21	43.09
65.1	43.42	140.07	12.52	15.13	66.69	30.99	49.98	40.88	125.85	7.77	38.52	81.8	32.48	36.65	30.05	111.46	6.36	38.27	82	26.96
69.12	65.7	137.1	8.18	25.16	95.05	47.92	27.25	16.06	98.57	7.33	56.4	58.94	16.3	48.45	35.85	119.7	9.82	23.01	73.99	29.95
31.71	21.52	83.06	6.23	28.81	67.87	25.91	82.41	10.67	133.75	7.01	42.44	12.95	7.98	108.2	89.49	203.13	11.43	24.17	82.71	44.06
78.25	69.85	154.55	8.89	21.57	89.27	45.2	65.61	23.54	118.11	7.76	34.39	35.89	19.93	82.62	68.17	176.73	9.7	29.92	82.5	38.57
42.54	26.96	110.47	6.52	55.02	63.38	24.4	135.13	115.04	190.1	6.88	50.21	85.13	60.52	90.13	86.91	133.36	4.5	50.21	96.43	65.17
51.4	19.37	117.71	12.39	56.44	37.69	16.46	86.11	73.43	196.85	16.9	27.78	85.28	37.3	77.05	71.17	154.08	23.02	34.91	92.37	46.19
49.55	21.5	140.63	6.81	40.36	43.4	15.29	48.16	35.73	131.59	5.6	55.02	74.18	27.15	42.71	14.07	78.73	7.11	24.87	32.94	17.87
70.53	64.88	124.02	7.59	35.9	91.99	52.31	82.01	76.8	134.84	7.1	32.33	93.65	56.96	105.74	60.02	237.87	12.2	50.32	56.76	25.23
98.55	78.39	239.06	11.97	27.14	79.54	32.79	134.55	128.06	216.56	7.67	44.88	95.18	59.13	130.72	99.77	253.93	11.22	39.61	76.32	39.29
81.82	55.69	119.29	8.58	25.84	68.06	46.68	72.11	59.36	174.73	28.36	34	82.31	33.97	113.77	86.41	202.24	12.2	34.68	75.95	42.73
79.98	76.81	178.28	13.14	15.64	96.03	43.08	87.08	82.86	157.55	7.19	35.9	95.15	52.59	39.85	14.45	84.59	7.2	29.92	36.27	17.09
92.83	52.31	153.05	10.16	36.61	56.35	34.18	121.36	116.89	136.98	6.01	23.8	96.32	85.33	115.32	108.06	196.91	10.7	19.72	93.7	54.88
136.88	131.78	209.84	8.24	32.7	96.27	62.8	37.39	16.5	131.52	6.24	45.92	44.12	12.54	36.24	31.07	96.99	5.8	31.31	85.73	32.04
84.72	75.55	168.51	10.03	29.58	89.17	44.83	77.23	67.51	136.67	8.38	21.76	87.42	49.4	67.4	59.04	123.21	6.64	31.64	87.6	47.92
73.96	63.32	129.83	9.74	33.24	85.61	48.77	21.2	11.9	56.09	4.76	19.69	56.11	21.21	59.52	55.16	121.16	8.21	36.05	92.68	45.53
92.15	81.27	183.44	10.98	37.14	88.2	44.3	100	93.09	153.68	8.75	23.66	93.09	60.57	82.05	75.92	149.99	6.82	18.36	92.52	50.61
93.9	81.91	169.19	10.72	28.2	87.23	48.41	79.01	60.29	235.43	11.16	36.61	76.31	25.61	96.12	87.07	148.45	8.63	21.76	90.59	58.65
18.52	13.39	41.13	2.61	39.89	72.31	32.55	110.93	99.22	211.61	10.49	30.65	89.45	46.89	77.47	74.48	156.51	11.21	18.36	96.15	47.59
120.8	118.41	163.36	6.03	37.83	98.02	72.49	69.39	28.38	124.63	6.16	40.58	40.9	22.77	58.14	48.15	147.93	8.57	29.92	82.81	32.55
78.47	47.41	147.86	8.47	41.05	60.42	32.06	161.59	155.98	259.61	10.34	25.01	96.53	60.08	75.86	69.71	144.09	10.43	24.51	91.9	48.38
30.28	16.41	89.37	5.36	57.77	54.19	18.36	55.34	40.25	125.1	9.4	19.04	72.74	32.18	102.38	92.55	185.06	12.82	25.34	90.41	50.01
69.33	45.08	146.86	12.19	21.08	65.03	30.7	62.53	53	141.47	7.3	33.01	84.77	37.47	153.66	149.9	160.67	5.21	22.27	97.56	93.3
46.57	34.55	103.85	6.38	41.05	74.19	33.27	45.98	14.42	119.55	13.38	25.16	31.37	12.06	69.69	65.32	133.23	5.44	33.01	93.73	49.03
94.44	19.33	130.75	16.62	29.24	20.47	14.78	55.8	47.21	138.62	8.41	28.2	84.61	34.06	109.57	64.73	207.62	10.11	40.36	59.08	31.18
129.15	123.72	220.19	12.44	21.08	95.79	56.19	121.23	95.41	205.08	7.42	38.08	78.71	46.52	65.25	31.61	150.65	17	42.44	48.45	20.98
113.14	106.54	194.87	10.09	30.95	94.16	54.67	49.61	10.56	98.76	8.3	29.92	21.29	10.7	84.05	48.23	185.78	10.15	44.53	57.39	25.96
51.59	42.61	92.85	5.74	19.48	82.59	45.89	153.01	130.1	243.72	8.9	43.14	85.03	53.38	69.91	61.27	142.27	7.89	29.58	87.64	43.07
113.44	109.69	183.15	8.75	27.2	96.69	59.89	56.15	40.79	136.07	10.79	28.45	72.63	29.97	22.88	13.18	76.54	5.44	27.14	57.62	17.23
38.99	23.35	109.18	6.48	48.57	59.88	21.39	119.45	114.47	167.31	5.08	49.52	95.83	68.42	115.49	107.56	153.3	8.78	23.12	93.13	70.16
28.59	16.72	81.2	8.34	50.21	58.47	20.59	21.2	17.47	50.12	3.31	30.65	82.4	34.85	80.96	27.38	162.92	14.17	26.36	33.82	16.8
96.24	84.55	156.2	7.51	31.64	87.85	54.13	37.93	28.47	89.19	5.92	29.92	75.06	31.92	136.98	61.11	191.83	10.37	33.7	44.62	31.86
91.81	85.13	154.46	7.36	32.7	92.72	55.11	81.49	64.28	150.57	10.75	15.51	78.88	42.69	40.85	40.25	54.48	2.87	19.95	98.54	73.89
69.3	62.86	117.58	8.24	19.7	90.7	53.46	42.5	21.48	158.02	7.76	56.4	50.54	13.59	151.65	135.32	204.76	8.47	39.2	89.23	66.09
94.42	81.86	182.9	9.42	32.33	86.7	44.76	120.68	115.69	186.41	5.46	48.15	95.87	62.06	73.24	68.86	120.79	5.34	37.4	94.03	57.01
30.68	13.86	101.06	6.31	44.2	45.19	13.72	82.78	76.1	149.9	7.3	38.52	91.93	50.77	64.68	49.44	202.47	10.15	29.92	76.44	24.42
113.01	106	205.14	12.99	22.44	93.8	51.67	90.84	86.53	154.57	7.96	37.83	95.25	55.98	63.16	59.02	79.26	3.9	32.33	93.45	74.47
65.85	49.02	132	8.02	29.92	74.44	37.14	105.97	100.05	182.07	10.98	29.92	94.42	54.95	69.78	59.73	132.7	7.78	33.09	85.61	45.01
32.56	13.51	79.32	8.52	16.32	41.48	17.03	50.14	29.09	72.55	7.25	38.76	58.02	40.1	116.7	98.58	258.38	15.43	32.64	84.47	38.15
74.79	67.52	148.79	7.89	23.12	90.27	45.38	32.27	15.79	89.68	6.53	23.8	48.94	17.61	47.65	28.89	96.5	9.05	49.52	60.64	29.94
40.58	22.31	134.72	5.27	49.4	54.98	16.56	43.36	32.25	127.02	6.76	42.44	74.38	25.39	40.96	19.54	104.67	9.11	21.76	47.69	18.66
56.78	21.31	120.82	9.46	44.02	37.53	17.64	25.28	13.52	67.72	5.5	41.27	53.5	19.97	41.15	31.81	100.61	7.28	33.16	77.3	31.61
74.58	64.6	141.15	8.85	18.97	86.63	45.77	28.09	12.26	82.92	4.17	43.33	43.65	14.79	81.58	77.82	136.22	6.89	29.58	95.39	57.13
89.81	84.49	186.25	14.58	16.19	94.08	45.36	53.54	45.52	122.17	6.43	32.01	85.02	37.26	55.57	24.89	133.17	27.78	18.79	44.79	18.69
55.63	42.47	136.92	7.1	31.64	76.34	31.02	148.16	141.45	213.56	8.63	25.12	95.48	66.24	110.49	65.03	211.08	12.38	24.81	58.85	30.81
61	45.24	126.49	5.49	38.27	74.16	35.76	66.9	60.08	82.65	6.63	14.39	89.8	72.69	54.71	34.8	122.54	13.14	48.01	63.61	28.4
88.4	83.8	156.07	8.93	27.88	94.79	53.69	77.1	63.89	157.71	8.34	34	82.86	40.51	66.23	62.01	122.11	8.58	23.19	93.63	50.78
142.45	131.95	258.64	14.54	20.4	92.62	51.02	78.38	16.59	142.79	10.18	16.32	21.17	11.62	66.05	55.16	105.96	8.93	16.32	83.52	52.06
105.54	94.66	191.68	10.91	19.95	89.69	49.39	139.02	120.4	258.45	16.49	20.18	86.6	46.58	100.32	78.37	172.84	7.78	39.66	78.12	45.34
90.44	84.91	169.98	11.27	16.32	93.88	49.95	73.55	60.95	171.11	16.39	23.94	82.86	35.62	66.57	56.61	160.93	7.82	39.08	85.04	35.18
111.61	107.21	191.86	13.39	23.38	96.06	55.88	50.61	24.22	134.83	7.49	52.18	47.85	17.96	77.47	57.69	172.08	15.02	37.83	74.47	33.52
110.04	102.19	181.94	8.77	24.48	92.86	56.16	64.71	25.09	124.84	9.72	24.35	38.76	20.09	46.86	41.5	85.66	5.54	25.84	88.57	48.45
83.31	75.45	143.72	11.39	24.76	90.56	52.5	73.78	23.19	152.22	9.21	22.44	31.43	15.24	71.87	64.19	132.23	7.24	31.96	89.31	48.55
107.11	101.52	195.23	9.23	39.41	94.78	52	43.35	5.06	77.98	5.34	34.68	11.68	6.49	121.3	114.81	187.11	12.97	23.64	94.65	61.36
43.44	38.5	108.43	6.82	24.38	88.63	35.51	32.33	29.21	47.85	2.59	19.72	90.36	61.05	62.12	57.91	117.59	7.5	24.48	93.23	49.25
97.89	92.11	163.36	9.06	31.96	94.09	56.39	152.32	125.54	283.95	12.44	26.4	82.42	44.21	80.85	70.56	171.56	11.66	25.84	87.28	41.13
58.04	44.19	132.04	10.04	30.95	76.14	33.46	133.66	121.62	219.61	14.26	19.72	90.99	55.38	35.23	21.5	95.5	15.07	20.63	61.02	22.51
60.21	18.53	188.57	15.57	39.18	30.77	9.82	63.65	58.86	129.38	12.85	17.88	92.47	45.49	129.48	119.52	203.44	9.92	27.46	92.31	58.75
10.89	9.32	28.25	1.91	24.48	85.56	32.99	48.11	25.67	105.31	12.37	14.28	53.36	24.37	138.23	72.37	268.41	11.85	43.84	52.36	26.96
91.18	82.02	198.83	12.97	18.36	89.96	41.25	29.73	12.29	51.69	3.58	31.96	41.36	23.78	82.67	75.9	153.41	6.73	33.01	91.82	49.48
35.47	13.36	109.23	7.62	25.16	37.67	12.23	73.31	25.23	171.35	11.63	25.84	34.41	14.72	82.63	70.11	143.74	7.24	32.33	84.85	48.78
133.44	125.99	219.13	10.31	37.4	94.42	57.5	37.9	8.67	68.19	5.58	36.72	22.88	12.72	57.25	50.97	109.8	5.52	40.12	89.03	46.42
17.32	8.52	58.35	3.75	43.84	49.16	14.59	73.78	54.76	161.41	10.47	34.68	74.22	33.93	87.95	18.77	197.76	9.12	48.83	21.34	9.49
22.4	13.22	77.99	5.75	23.12	59.02	16.95	86.84	75.2	196.48	15.24	19.26	86.6	38.27	56.1	19.45	99.67	7.33	36.45	34.66	19.51
126.68	105.63	273.26	13.27	28.16	83.38	38.65	36.57	3.42	79.4	13.19	57.12	9.36	4.31	58.47	41.16	182.93	13.61	35.08	70.39	22.5
65.26	36.01	156.45	9.34	27.14	55.18	23.02	201.8	162.79	384.57	16.28	31.28	80.67	42.33	42.34	27.86	117.9	6.25	36.04	65.81	23.63
35.71	31.1	50.02	3.5	21.08	87.1	62.18	100.68	49.94	228.32	16.89	25.79	49.6	21.87	42.15	21.28	113.92	6.47	72.51	50.48	18.68
113.01	103.67	201.42	11.43	22.44	91.73	51.47	81.73	60.26	183.94	13.72	13.76	73.73	32.76	56.9	36.76	135.19	11.04	45.92	64.61	27.19
31.14	19.09	67.37	10.75	37.83	61.31	28.34	103.77	77.3	213.54	16.34	31.68	74.49	36.2	49.49	39.53	134.81	8.94	29.92	79.88	29.33
86.95	73.25	165.54	11.02	28.62	84.25	44.25	110.62	88.41	253.76	14.52	20.81	79.92	34.84	94.81	32.01	178.34	20.4	15.67	33.77	17.95
136.92	133.15	207.3	10.28	33.32	97.25	64.23	114.75	107.1	191.68	11.96	21.76	93.33	55.88	43.55	26.73	109.31	9.12	41.96	61.37	24.45
120.63	30.72	245.42	14.04	33.4	25.47	12.52	36.63	29.45	66.76	4.03	26.52	80.4	44.11	60.68	48.29	112.15	9.15	27.2	79.59	43.06
19.98	9.09	49.47	2.75	37.57	45.52	18.38	89.62	41.3	177.15	11.33	32.44	46.08	23.31	90.34	55.16	184.18	10.47	36.09	61.06	29.95
78.14	51.13	168.34	15.2	21.63	65.44	30.38	50.25	45.2	99.72	7.67	24.76	89.96	45.33	93.45	62.44	215.71	10.26	38.3	66.81	28.94
38.46	21.42	132.73	9.26	57.84	55.71	16.14	105.94	88.81	188.88	13.3	22.44	83.83	47.02	74.66	69.57	125.39	5.45	36.45	93.18	55.48
27.7	15.59	111.09	12.85	66.72	56.29	14.04	87.27	67.24	179.57	10.2	19.95	77.04	37.44	56.16	38.27	109.44	9.1	25.16	68.14	34.97
39.88	9.85	98.28	9.24	48.01	24.7	10.02	62.46	45.64	148.53	12.68	38.08	73.08	30.73	49.21	37.15	156.74	8.56	38.76	75.49	23.7
96.29	81.39	208.48	15.26	20.35	84.53	39.04	114.93	101.35	207.73	10.7	32.22	88.18	48.79	47.36	31.3	125.64	8.33	41.96	66.1	24.92
17.38	8.36	61.49	5.32	32.87	48.08	13.59	21.47	7.73	46.31	3.53	31.26	35.98	16.68	94.65	33.65	139.56	14.14	21.32	35.55	24.11
46.85	32.57	90.09	5.47	32.11	69.54	36.16	92.76	29.06	140.43	8.47	38.52	31.33	20.7	95.55	86.07	155.05	6.73	37.4	90.08	55.51
50.49	12.05	82.83	6.23	35.62	23.88	14.55	62.61	43.51	149.89	8.94	37.14	69.49	29.03	58.43	47.82	135.5	8.17	32.52	81.84	35.29
36.51	13.17	108.9	7.34	56.4	36.06	12.09	131.67	125.22	254.45	14.17	23.8	95.1	49.21	147.54	90.76	275.04	15.61	34.19	61.52	33
46.95	34.05	99.72	7.12	32.7	72.53	34.15	133.36	130.25	164.24	7.2	16.51	97.67	79.3	28.63	10.94	81.24	3.89	42.74	38.22	13.47
30.16	20.06	107.17	5.51	38.52	66.52	18.72	95.96	87.78	181.24	13.16	19.04	91.48	48.44	57.76	28.72	150.61	11.98	39.44	49.72	19.07
90.19	24.54	147.77	16.33	48.15	27.21	16.61	75.96	35.29	172.43	12.55	28.95	46.46	20.47	74.12	66.23	146.33	7.18	33.01	89.35	45.26
128.06	104.39	210.32	12.19	36.72	81.52	49.64	109.98	89.89	233.81	12.51	25.64	81.73	38.45	105.06	82.59	157.81	7.99	21.76	78.62	52.34
131.15	123.68	233.37	9	38.52	94.31	53	101.49	92.84	176.3	9.78	30.6	91.47	52.66	102.9	80.06	201.25	9.63	32.31	77.8	39.78
29.58	10.59	75.11	5.01	60.52	35.8	14.1	74.08	61.42	163.07	7.14	33.7	82.91	37.66	51.81	28.5	120.61	9.11	24.93	55.01	23.63
46.31	18.51	90.29	7.14	19.72	39.97	20.5	56.43	47.1	102.63	7.04	22.34	83.47	45.89	35.12	24.03	72	3.91	30.95	68.43	33.38
123.58	118.96	215.31	14.92	32.06	96.26	55.25	12.7	7.52	27.37	2.41	43.52	59.22	27.48	98.14	91.24	188.39	8.51	44.02	92.97	48.43
69.41	64.74	134.58	10.04	14.44	93.27	48.1	77.37	66.83	176.9	11.77	23.8	86.38	37.78	66.83	61.08	136.31	6.91	40.8	91.4	44.81
31.26	18.47	117.84	6.27	37.31	59.09	15.68	75.71	43.9	178.67	13.04	31.58	57.98	24.57	99.98	93.94	191.71	19.81	33.4	93.96	49
50.54	28.4	154.53	7.44	36.88	56.19	18.38	84.93	75.76	143.59	7.91	23.8	89.21	52.76	84.59	46.28	171.43	9.58	47.46	54.71	27
82.88	73.1	158.94	8.45	32.38	88.19	45.99	68.12	51.56	161.23	12.8	16.7	75.68	31.98	49.53	21.25	108.64	8.37	50.32	42.9	19.56
44	33.8	151.28	7.13	35.77	76.82	22.34	47.18	41.8	100.94	8.53	22.08	88.6	41.42	51.11	36.82	100.03	5.2	64.01	72.04	36.81
37.55	23.61	91.6	4.78	49.64	62.88	25.78	26.88	5.79	48.2	4.33	33.4	21.53	12.01	40.32	29.9	101.02	6.02	37.83	74.17	29.6
123.24	117.52	200.88	9.61	34.79	95.36	58.5	80.97	72.5	161.8	9.17	35.08	89.55	44.81	146.77	116	234.73	10.32	39.2	79.03	49.42
24.08	20.32	77.28	3.5	48.15	84.37	26.29	74.8	53.03	146.66	10.6	17.68	70.89	36.16	154.66	128.62	261.29	12.54	28.49	83.16	49.22
15.97	8.31	42.89	3.11	35.62	52.03	19.37	77.51	72.63	139.02	7.65	25.84	93.71	52.25	63.33	52.58	169.27	8.16	39.89	83.03	31.06
42.12	19.58	109.66	9.02	36.72	46.5	17.86	80.98	66.52	174.27	12.72	22.01	82.14	38.17	92.86	86.92	155.38	9.71	23.37	93.6	55.94
65.99	58.35	148.14	8.82	28.23	88.42	39.39	152.44	135	290.42	13.99	25.16	88.56	46.48	62.02	58.04	110.24	6.09	38.08	93.58	52.65
124.87	119.1	204.18	10.36	34.68	95.38	58.33	100.78	96.04	168.24	9.89	23.94	95.29	57.08	39.02	13.12	75.07	6.43	37.4	33.62	17.47
126.29	110.22	243.43	16.18	37.31	87.27	45.28	27.54	8.79	56.63	20.65	57.73	31.93	15.53	98.02	68.31	183.71	7.56	38.76	69.69	37.19
30.49	17.59	135.08	9.04	42.64	57.67	13.02	118.92	51.68	250.48	14.26	38.01	43.46	20.63	77.76	56.75	135.96	9.97	24.48	72.98	41.74
129.45	124.4	216.8	8.38	38.67	96.1	57.38	119.07	93.59	242.19	27.34	24.76	78.6	38.64	72.76	54.89	205.04	9.54	28.86	75.44	26.77
39.87	11.7	206.06	9.87	125.8	29.35	5.68	96.01	89.59	171.61	7.73	35.08	93.31	52.21	54.56	42.03	155.09	8.24	51.68	77.03	27.1
52.03	12.48	232.46	11.52	168.64	23.99	5.37	30.14	20.89	96.66	5.59	41.53	69.32	21.62	76.03	56.29	191.35	17.09	44.88	74.03	29.42
82.23	37.62	172.17	21.18	9.63	45.75	21.85	166.25	142.2	291.24	12.59	25.74	85.53	48.83	74.27	67.05	154.82	9.96	33.01	90.28	43.31
193.91	183.5	322.66	12.68	28.89	94.63	56.87	88.25	73.03	177.84	7.87	39.09	82.75	41.06	143.68	19.84	201.33	10.22	38.08	13.81	9.86
46.37	31.55	121.98	7.07	40.61	68.04	25.87	59.99	43.05	143.24	9.85	23.66	71.76	30.06	70.41	49.07	119.84	7.41	28.89	69.7	40.95
82.88	68.89	152.58	7.83	30.6	83.12	45.15	65.84	50.97	151.44	10.57	35.9	77.41	33.65	106.98	98.6	187.7	11.84	21.89	92.17	52.53
171.09	163.45	287.47	11.16	26.4	95.53	56.86	149.77	131.74	278.26	25.11	39.66	87.96	47.34	81.74	73.33	146.45	7.41	23.8	89.7	50.07
29.27	19.85	88.57	5.14	53.65	67.82	22.41	102.03	26.34	172.99	13.62	26.36	25.82	15.23	57.06	35.91	130.21	10.67	14.48	62.93	27.58
89.77	79.45	159.1	8.64	36.82	88.5	49.93	54.17	23.8	129.13	9.96	45.56	43.94	18.43	107.72	75.73	192.15	11.19	41.75	70.31	39.41
55.91	35.92	147.7	10.49	15.64	64.25	24.32	43.97	31.86	70.23	5.45	30.27	72.45	45.36	104.88	91.31	190.83	9.28	32.06	87.06	47.85
147.56	140.15	234.38	9.27	37.72	94.98	59.8	63.61	11.57	105.14	7.47	25.74	18.18	11	84.92	50.09	127.9	9.33	23.12	58.98	39.17
93.54	83.1	171.52	14.52	30.95	88.84	48.45	47.31	37.24	115.33	6.36	29.58	78.71	32.29	113.62	108.05	201.88	11.93	22.44	95.1	53.52
160.18	141.69	298.59	13.44	22.95	88.45	47.45	130.78	38.21	198.53	17.1	31.28	29.21	19.25	51.83	35.92	117.29	10.47	33.79	69.31	30.63
95.19	90.09	175.66	6.81	35.9	94.63	51.28	80.14	65.82	179.72	11.84	21.08	82.12	36.62	75.68	52.05	135.5	21.6	29.24	68.77	38.41
122.33	112.18	227.57	9.87	33.88	91.7	49.29	61.48	52.81	164.28	7.97	26.14	85.9	32.14	91.18	63.18	215.23	8.88	43.83	69.29	29.35
56.72	15.8	85.27	9.29	20.67	27.85	18.53	161.57	136.42	269.68	11.72	29.92	84.43	50.58	53.39	39.86	143.73	10.77	25.84	74.65	27.73
156.17	138.73	244.6	9.81	30.71	88.83	56.72	91.22	68.86	190.13	9.57	37.14	75.49	36.22	78.13	53.03	183.21	12	37.57	67.88	28.95
81.41	77.66	123.96	5.74	23.01	95.39	62.65	89.79	66.05	205.42	15.57	16.51	73.55	32.15	71.33	41.65	212.02	11.96	57.73	58.39	19.64
60.27	17.9	170.78	7.65	42.64	29.7	10.48	75.79	72.36	147.54	11.05	22.27	95.47	49.05	44.98	33.23	118.04	6.38	42.44	73.86	28.15
58.41	28.66	147.01	8.23	31.96	49.08	19.5	65.18	46	145.88	11.45	27.88	70.57	31.53	66.97	8.72	203.1	7.08	58.48	13.02	4.29
120.23	115.86	188.68	10.32	24.22	96.36	61.4	119.26	109.08	220.27	15.71	14.96	91.46	49.52	58.91	35.06	147.11	7.91	43.33	59.51	23.83
86.41	74.55	147.1	7.18	27.43	86.27	50.68	61.2	23.35	128.96	10.99	20.87	38.15	18.11	87.75	66.67	161	9.87	39.89	75.98	41.41
42.37	31.15	94.47	5.44	37.4	73.51	32.97	77.77	54.59	177.02	15.22	14.04	70.2	30.84	79.82	72.61	136.81	6.95	25.15	90.97	53.07
107.03	100.33	166.42	14.78	31.17	93.74	60.29	50.88	42.52	135.5	10.37	19.04	83.56	31.38	112.6	70.05	192.63	13.03	35.36	62.21	36.37
76.79	57.73	173.38	14.64	15.82	75.18	33.3	20.56	6.25	41.15	3.15	35.2	30.41	15.2	70.54	36.83	150.95	14.9	40.58	52.21	24.4
99.15	87.79	180.84	10.6	26.82	88.55	48.54	126.29	95.88	279.03	14.54	40.13	75.91	34.36	63.59	51.46	135.42	14.03	23.94	80.93	38
123.31	116.15	254.21	12.86	24.41	94.2	45.69	64.89	52.67	168.6	9.21	38.76	81.16	31.24	86.78	61.05	155.09	13.04	36.88	70.35	39.36
64.41	14.76	116.49	6.16	36.04	22.92	12.67	75.87	48.86	133.18	9.87	38.27	64.4	36.69	42.33	21.81	119.78	9.26	36.33	51.53	18.21
69.17	55.49	161.98	8.08	38.01	80.23	34.26	85.56	31.08	194.43	10.99	37.4	36.32	15.98	19.88	12.86	65.5	3.11	34.39	64.69	19.64
90.82	85.62	176.7	13.36	22.44	94.27	48.45	86.63	69.6	203.82	11.45	32.84	80.34	34.15	54.87	52.41	68.9	2.69	34	95.51	76.06
87.71	82.5	160.18	9.73	22.05	94.06	51.5	62.17	50.18	157.92	14.11	25.75	80.72	31.77	61.83	56.37	130.54	6.95	39.66	91.16	43.18
46.43	17.98	106.21	6.94	22.44	38.73	16.93	76.93	48.58	188.7	10.02	40.58	63.14	25.74	77.63	68.25	139.65	10	23.12	87.92	48.88
82.02	72.24	175.61	9.78	31.64	88.07	41.14	58.99	1.41	118.5	7.09	48.15	2.38	1.19	70.13	61.06	132.51	10.29	23.8	87.06	46.08
93.31	83.59	176.21	8.01	33.7	89.59	47.44	111.91	102.88	200.15	13.74	21.57	91.93	51.4	138.11	130.78	219.26	10.78	22.76	94.69	59.64
33.21	10.22	96.87	6.42	55.08	30.77	10.55	75.32	26.49	155.29	12.29	44.2	35.17	17.06	37.07	29.56	95.83	5.96	34.19	79.73	30.85
58.7	34.31	133.26	7.19	33.82	58.46	25.75	81.65	69.92	159.42	10.06	27.43	85.63	43.86	76.44	49.32	142.07	16.92	26.11	64.52	34.71
60.4	51.13	130.89	8.46	30.73	84.65	39.06	150.42	138.61	291.5	16.27	23.12	92.15	47.55	59.35	43.65	144.15	18.03	9.09	73.55	30.28
126.93	122.64	169.46	8.45	33.24	96.62	72.37	94.51	78.55	180.61	16.85	16.68	83.11	43.49	69.63	8.84	126.47	6.71	38.53	12.7	6.99
172.7	164.11	275.97	11.57	26.44	95.02	59.47	99.01	87.25	223.73	16.91	21.82	88.12	39	94.78	87.89	156.39	9.62	26.52	92.73	56.2
105.39	99.72	175.26	8.26	34	94.61	56.9	159.39	132.86	285.09	17.33	20.19	83.36	46.6	65.02	55.73	137.1	10.51	24.76	85.71	40.65
22.55	12.85	84.8	4.22	48.57	57	15.16	103.75	88.79	171.19	10.39	19.08	85.58	51.87	58.33	10.8	103.12	6.07	44.53	18.51	10.47
125.6	119.49	202.17	8.78	33.01	95.14	59.1	122.83	106.23	182.22	6.67	37.14	86.48	58.29	57.74	17.55	139.96	9.98	44.71	30.39	12.54
45.01	16.21	91.87	12.63	24.51	36.02	17.65	76.29	38.18	169.39	14.72	34.19	50.05	22.54	79.19	60.22	131.96	8.63	34.32	76.05	45.64
53.06	24.47	125.38	9.36	16.38	46.12	19.52	60.63	39.72	197.44	10.47	41.27	65.51	20.12	66.18	62.83	140.68	7.59	41.53	94.94	44.66
54.52	31.62	116.35	5.74	32.74	57.99	27.18	120.56	117.93	134.64	5.57	24.64	97.82	87.59	87.96	23.23	196.05	7.02	49.52	26.41	11.85
100.59	89.6	186.74	14.11	17	89.08	47.98	37.87	14.84	70.77	5.89	28.56	39.18	20.96	72.09	19.66	229.49	9.31	50.1	27.28	8.57
63.93	56.81	114.86	7.46	25.16	88.87	49.46	45.26	19.06	149.99	9.97	46.46	42.11	12.71	99.66	49.85	201.61	12.5	51	50.02	24.73
25.27	17.91	91.34	6.76	50.79	70.87	19.61	79.81	65.75	153.92	7.7	35.36	82.38	42.71	83.12	72.65	152.3	12.74	39.2	87.41	47.7
24.11	10.98	96.83	3.82	65.34	45.55	11.34	124.68	51.23	228.71	15.32	28.56	41.09	22.4	46.49	32.3	123.3	8.61	42.94	69.47	26.19
75.7	64.5	139.94	9.67	28.56	85.2	46.09	75.66	22.11	166.37	11.85	17.68	29.22	13.29	93.27	85.54	173.24	7.77	32.7	91.71	49.37
67.44	20.64	132.71	9.14	29.19	30.6	15.55	81.52	49.17	188.98	14.35	28.07	60.32	26.02	47.44	32.52	136.92	7.24	40.83	68.55	23.75
28.98	9.08	63.09	6.09	52.72	31.34	14.4	150.39	104.9	362.45	23.05	23.8	69.76	28.94	36.58	25.41	89.97	4.88	31.34	69.45	28.24
49.42	27.9	183.63	12.14	50.58	56.45	15.19	96.63	60.9	185.1	12.7	20.66	63.02	32.9	62.69	55.15	104.22	5.87	34.09	87.97	52.92
76.53	70.38	127.55	9.74	24.35	91.96	55.18	67.19	45.86	191.28	12.47	44.71	68.26	23.98	110.69	79.58	232.15	16.86	49.87	71.89	34.28
78.19	66.91	168.23	10.59	37.83	85.58	39.77	26.14	12.39	73.12	15.3	36.88	47.39	16.94	53.7	44.07	159.37	8.04	27.43	82.08	27.66
34.34	26.69	86.31	4.03	44.2	77.73	30.92	89.23	80.27	185.03	13.31	26.14	89.96	43.38	37.22	18.56	112.17	7.13	38.19	49.86	16.54
29.37	14.57	98.6	4.74	57.78	49.61	14.77	58.53	29.29	115.92	8.28	25.74	50.05	25.27	58.57	52.89	119.01	8.05	20.87	90.3	44.44
137.39	107.86	240.05	9.65	25.45	78.51	44.93	89.63	80.98	179.95	11.29	23.12	90.35	45	62.96	12.08	144.2	10.25	40.54	19.18	8.38
75.54	72.31	168.07	12.87	15.82	95.73	43.03	47.75	28.91	120.58	10.09	24.48	60.54	23.97	126.25	66.46	259.91	19.83	37.83	52.64	25.57
91.9	54.37	163.76	10.17	28.49	59.16	33.2	108.84	90.42	203.28	14.26	29.92	83.07	44.48	136.74	68.24	282.62	16.85	50.9	49.9	24.14
38.12	4.63	101.44	10.05	39.42	12.13	4.56	83.82	30.39	173.4	10.59	36.72	36.25	17.52	134.75	118.07	211.44	10.35	37.4	87.62	55.84
49.45	34.09	113.29	12.36	12.24	68.93	30.09	113.57	103.03	192.77	13.57	18.7	90.72	53.45	42.46	29.94	121.47	8.16	44.02	70.5	24.64
112.62	104.59	179.37	8.24	37.76	92.88	58.31	100.09	92.94	197.16	12.5	26.06	92.86	47.14	58.8	53.63	111.76	7.48	36.45	91.21	47.99
99.89	92.15	193.46	10.01	30.62	92.25	47.63	93.97	40.57	141.92	7.25	23.94	43.18	28.59	151.1	146.61	225.85	10.96	27.83	97.03	64.91
19	14.45	51.87	2.72	46.77	76.08	27.86	61.16	45.73	161.29	9.8	31.34	74.77	28.35	63.21	47	109.97	5.96	21.57	74.36	42.74
103.83	98.13	159.9	8.3	30.95	94.52	61.37	64.9	52.31	145.72	10.35	24.38	80.6	35.9	85.78	78.4	142.27	6.67	38.52	91.4	55.11
28.34	19.99	95.91	4.72	46.08	70.54	20.85	125.56	109.74	213.77	11.64	26.59	87.4	51.34	81.77	77.19	165.43	14.24	21.08	94.39	46.66
112.59	104.76	210.68	11.69	22.8	93.04	49.72	130	124.2	201.66	10.68	27.2	95.54	61.59	56.43	43.13	137.79	9.98	29.92	76.42	31.3
112.65	112.17	149.1	6.13	38.97	99.58	75.23	115.77	101.42	237.63	16.61	23.23	87.6	42.68	93.45	89.71	150.54	8.67	30.26	96	59.59
84.05	79.64	171.28	14.26	13.92	94.75	46.5	37.86	15.45	85.18	9.47	44.2	40.81	18.14	51.38	45.57	102.49	4.97	36.45	88.68	44.46
96.76	88.48	157.9	6.62	40.36	91.45	56.04	142.62	135.84	251.07	14.1	21.76	95.24	54.1	138.17	133.09	218.74	9.71	44.36	96.32	60.84
39.56	19.57	114.71	6.45	39.44	49.46	17.06	90.06	20.77	120.16	8.63	28.53	23.06	17.28	109.52	82.13	219.45	12.66	40.69	74.99	37.42
33.21	26.81	107.11	6.56	44.88	80.72	25.03	97.57	30.56	169.27	12.24	34.68	31.32	18.06	57.34	48.08	135.05	7.58	28.86	83.85	35.6
40.84	17.91	136.22	8.64	73.84	43.85	13.15	104.46	95.21	198.26	13.89	20.63	91.14	48.02	94.53	79.71	211.76	19.12	24.68	84.32	37.64
34.97	21.02	104.18	6.24	34.68	60.09	20.17	59.47	16.26	138.97	13.84	24.64	27.34	11.7	70.12	39.85	175.14	10.89	25.45	56.83	22.75
116.89	108.33	186.3	8.48	28.2	92.68	58.14	103.27	96.6	189.58	9.84	20.4	93.54	50.96	161.26	158.25	174.38	6.57	17.1	98.13	90.75
58.64	20.23	154.7	10.37	50.79	34.5	13.08	58.83	48.73	124.36	7.76	33.01	82.82	39.18	81.52	55.65	138.28	8.08	35.2	68.26	40.24
75.43	67.57	138.86	6.71	38.27	89.58	48.66	139.82	128.08	265.08	15	24.48	91.6	48.32	33.82	30.39	43.13	1.91	28.89	89.87	70.46
61.22	55.42	142.07	8.8	26.14	90.51	39.01	85.67	49.7	203.37	10.72	42.44	58.01	24.44	84.76	81.69	124.77	7.53	26.44	96.38	65.47
91.09	2.66	153.22	10.86	35.03	2.92	1.74	108.1	91.56	211.23	11.04	33.79	84.69	43.35	128.37	107.82	196.81	12.54	31.96	83.99	54.78
56.54	31.36	126.88	9.28	26.14	55.46	24.72	98.76	88.43	202.54	11.17	21.12	89.54	43.66	121.37	75.22	233.66	9.99	42.05	61.97	32.19
25.15	20.06	70.37	3.03	41.27	79.77	28.51	82.37	10.43	111.72	8.77	25.74	12.66	9.34	47.51	28.09	115.69	6.99	34.79	59.13	24.28
119.39	110.86	188.88	9.56	26.14	92.85	58.69	93.12	81.35	151.47	10.45	38.96	87.36	53.71	48.07	37.2	99.95	12.29	21.76	77.38	37.22
40.39	28.13	121.83	15.24	57.77	69.64	23.09	34.18	22.42	102.39	5.45	45.56	65.59	21.9	71.91	67.78	113.49	5.78	27.51	94.26	59.72
39.47	27.25	105.46	5.58	48.28	69.04	25.84	136.86	69.31	273.74	19.48	23.8	50.64	25.32	73.46	29.79	170.06	11.33	40.36	40.56	17.52
88.18	54.98	155.65	12.43	16.38	62.35	35.32	78.14	37.06	168.77	12.93	25.45	47.43	21.96	114.31	108.96	177.16	11.49	17.88	95.33	61.51
21.67	7.31	34.19	6.99	83.92	33.75	21.39	36.8	23.6	89.56	7.29	32.64	64.13	26.35	99.3	91.59	175.49	8.9	33.4	92.23	52.19
153.37	40.07	268.92	10.31	36.45	26.13	14.9	153.19	127.72	290.22	15.01	24.35	83.37	44.01	82.37	73.54	152.24	7.72	32.7	89.27	48.3
58.7	35.48	124.88	13.23	22.56	60.43	28.41	73.16	33.93	134.67	10.21	26.52	46.39	25.2	91.17	54.26	212.3	15.31	39.2	59.52	25.56
39.92	21.09	78.72	9.21	41.48	52.84	26.79	57.46	40.22	185.6	12.18	34.61	70	21.67	80.81	57.46	169.69	10.75	30.95	71.1	33.86
46.26	29.41	149.97	5.77	42.84	63.59	19.61	105.62	96.54	161.78	8.81	25.74	91.41	59.68	108.91	7.59	223.91	9.14	37.83	6.97	3.39
53.1	13.55	93	5.76	28.2	25.52	14.57	83.96	76.95	175.98	11.47	23.8	91.65	43.73	47.42	32.02	124.25	11.15	43.33	67.51	25.77
19.8	8.36	68.45	4.14	53.43	42.2	12.21	61.51	39.93	129.47	10.89	34.72	64.91	30.84	74.72	66.32	130.87	8.81	24.38	88.76	50.68
28.14	17.24	106.99	14.32	32.01	61.26	16.11	82.9	11.25	171.04	9.41	34.39	13.57	6.58	91.29	48.11	179.49	10.61	38.3	52.7	26.8
102.04	91.7	198.95	13.31	31.96	89.86	46.09	46.69	20.38	84.68	8.12	29.24	43.64	24.06	173.72	138.91	337.44	15.78	29.24	79.96	41.17
117.61	114.25	134.09	8.08	13.65	97.15	85.2	94.44	46.22	183.63	13.84	38.41	48.94	25.17	128.72	92.77	241.43	12.23	41.89	72.07	38.42
70.01	63.58	162.24	13.46	16.51	90.83	39.19	125.72	113.46	217.68	12.55	21.45	90.25	52.12	63.84	13.27	182.81	7.37	46.77	20.79	7.26
13.07	10.34	29.59	1.94	26.82	79.12	34.94	67.84	61.08	138.7	9.57	35.46	90.03	44.04	110.29	91.07	162.23	6.89	32.01	82.57	56.14
73.99	65.34	150.84	11.84	35.36	88.3	43.31	71.77	63.49	169.12	10.01	28.53	88.47	37.54	52.86	38.82	113.04	7.44	38.52	73.44	34.34
37.81	6.72	95.71	20.86	42.64	17.76	7.02	48.79	43.61	119.27	7.36	25.16	89.4	36.57	59.83	47.09	133.4	14.33	25.84	78.7	35.3
62.19	41.79	110.04	9.88	15.21	67.21	37.98	47.67	39.29	114.25	8.18	22.7	82.42	34.39	101.26	70.06	178.7	8.92	37.57	69.19	39.21
59.79	46.52	152.02	10.76	46.3	77.81	30.6	65.71	3.32	147.18	9.42	31.64	5.05	2.26	80.2	61.49	144.1	9.82	33.01	76.68	42.67
94.46	81.25	166.9	8.7	29.15	86.01	48.68	28.22	24.51	42.85	3.2	21.12	86.84	57.19	47.98	14.34	88.21	6.09	41.48	29.88	16.26
121.53	114	210.43	10.69	40.58	93.8	54.17	67.14	55.18	156.07	9.42	39.44	82.18	35.36	70.33	51.92	148.11	10.22	34.68	73.83	35.06
129.62	123.44	211.06	10.19	30.27	95.23	58.48	71.12	36.71	137.83	17.08	38.52	51.62	26.64	61.51	34.8	137.72	8.9	13.6	56.58	25.27
61	45.41	122.55	9.39	39.42	74.44	37.05	66.03	49.18	150.07	9.87	28.89	74.49	32.77	85.94	27.59	178.65	9.19	42.64	32.1	15.44
27.99	10.9	69.7	4.51	44.71	38.96	15.65	67.14	60.95	151.09	10.34	21.12	90.77	40.34	92.8	71.17	189.47	9.2	44.71	76.69	37.56
59.99	20.97	95.12	8.7	24.35	34.95	22.04	158.51	122.83	283.92	17.03	29.58	77.49	43.26	109.62	96.69	202.91	9.01	26.74	88.2	47.65
23.31	13.79	86.01	4.57	61.2	59.16	16.03	123.83	39.42	216.3	13.8	22.62	31.83	18.22	82.29	28.18	120.04	14.4	27.51	34.25	23.48
158.19	155.2	201.39	7.09	37.75	98.11	77.06	99.48	93.27	175.1	12.62	19.04	93.75	53.27	90.63	58.59	174.67	12.23	46.92	64.65	33.54
184.84	158.08	287.23	9.99	39.89	85.52	55.04	70.12	36.86	153.12	7.65	34.68	52.57	24.07	60.68	35.53	156.25	11.11	44.88	58.55	22.74
50.83	38.69	143.96	8.47	39.52	76.11	26.87	24.14	19.25	60.42	4.7	24.48	79.73	31.86	161.48	158.46	167.04	5.05	23.94	98.13	94.86
33.84	23.05	96.91	4.77	41.05	68.12	23.79	91.49	2.23	140.67	10.21	44.88	2.44	1.59	50.74	0.67	146.61	27.65	92.48	1.32	0.46
36.85	25.18	109.12	7.78	26.44	68.34	23.08	30.6	21.08	58.61	4.78	24.48	68.87	35.96	47.29	14.75	115.93	10.75	50.1	31.19	12.72
28.74	18.9	89.51	5.45	48.44	65.77	21.12	72.72	27.4	144.31	12.3	28.56	37.68	18.99	93.6	65.99	186.41	14.64	35.62	70.51	35.4
106.3	90.07	183.58	6.92	40.58	84.73	49.06	133.41	125.99	250.84	14.69	18.41	94.44	50.23	110.71	101.27	196.28	12.72	22.44	91.48	51.6
72.83	53.29	149.64	12.8	37.83	73.17	35.61	103.22	44.44	177.51	9.1	38.76	43.05	25.03	54.97	27.84	165.25	9.54	35.77	50.64	16.85
93.97	90.2	155.8	8.35	42.44	95.98	57.89	66.02	23.19	130.83	12.96	23.12	35.13	17.72	42.7	10.2	75.02	7.45	47.6	23.9	13.6
108.56	102.95	173.33	6.83	32.7	94.84	59.4	44.49	37.04	96.74	5.88	38.72	83.25	38.29	129.74	117.24	208.74	10.44	32.33	90.37	56.16
59.58	50.68	124.4	9.75	15.64	85.07	40.74	82.24	68.72	193.67	12.13	23.51	83.55	35.48	36.43	28.02	98.19	5.75	34	76.91	28.53
107.7	93.83	196.29	7.17	44.88	87.12	47.8	50.24	18.84	118.79	8.62	20.63	37.49	15.86	36.52	14.15	76.95	6.82	39.42	38.73	18.38
76.39	63.74	156.67	7.88	33.59	83.44	40.68	62.78	41.8	164.74	13.38	25.05	66.59	25.37	65.83	56.42	128.94	7.32	34.09	85.71	43.76
106.11	100.14	180.55	11.68	26.52	94.37	55.46	77.34	60.72	179.17	12.69	38.72	78.52	33.89	71.75	62.99	140.98	7.03	26.52	87.79	44.68
29.05	22.98	96.65	3.55	50.39	79.09	23.77	87.77	57.67	166.67	12.35	23.8	65.7	34.6	126.21	90.68	301.71	31.66	20.4	71.85	30.06
92.23	89.61	131.22	7.31	24.48	97.16	68.29	52.53	13.56	112.64	7.43	25.54	25.82	12.04	75.54	66.68	179.98	6.85	41.96	88.28	37.05
63.18	58.75	142.84	8.23	25.16	93	41.13	70.11	8.9	160.27	11.96	44.88	12.69	5.55	69.71	65.52	121.38	9.39	15.13	93.99	53.98
54.39	45.7	131.08	6.47	39.2	84.03	34.87	41.9	27.17	118.35	8.51	23.47	64.83	22.95	57.4	50.53	122.17	7.33	35.9	88.03	41.36
70.82	14.76	135.8	12.68	42.16	20.83	10.87	30.96	12.86	65.25	3.31	52.07	41.55	19.71	95.31	87.38	173.99	11.2	21.76	91.69	50.22
33.71	16.25	75.89	7.33	16.32	48.19	21.41	78.15	60.2	168.02	14.74	23.22	77.03	35.83	84.85	12.5	117.34	7.1	29.58	14.73	10.65
64.83	44.96	141.67	8.39	22.7	69.36	31.74	123.29	114.66	219.93	12.36	16.97	93	52.13	130.97	77.91	247.66	15.3	35.49	59.49	31.46
35.18	6.69	94.19	8.35	38.96	19.02	7.1	63.66	58.91	127.88	11.74	30.6	92.54	46.07	101.3	90.45	211.01	10.62	26.33	89.29	42.86
26.04	16.86	80.87	3.73	37.4	64.76	20.85	97.42	46.55	158.35	15	23.12	47.78	29.4	37.2	15.47	111.1	17.53	43.52	41.6	13.93
94.08	89.47	168.69	9.35	25.16	95.1	53.04	90.37	75.46	167.84	12.54	19.47	83.5	44.96	72.27	61.11	163.42	8.54	36.18	84.55	37.39
34.54	21.13	76.39	6.72	16.75	61.18	27.66	177.74	160.39	336.75	16.44	23.8	90.24	47.63	44.18	31.96	87.87	7.38	20.4	72.34	36.37
70.56	58.31	139.87	6.95	39.89	82.63	41.69	166.12	147.12	275.55	12.61	28.89	88.56	53.39	123.11	67.95	262.42	15.01	38.63	55.19	25.89
77.39	42.65	193.55	13.29	27.88	55.12	22.04	79.04	66.62	151.44	12.19	17.68	84.28	43.99	160.51	108.84	315.69	14.36	25.23	67.81	34.48
47.33	10.42	77.64	9.8	38.41	22.02	13.42	49.68	10.11	89.81	8.93	21.76	20.35	11.26	81.93	58.98	182.37	11.49	43.33	71.98	32.34
113.89	108.61	183.01	9.09	26.82	95.36	59.35	71.9	3.77	146.1	10.77	29.24	5.24	2.58	127.16	98.39	241.9	21.49	17.68	77.37	40.67
31.54	20.97	112.3	8.05	38.08	66.48	18.67	202.93	197.5	329.09	15.27	25.84	97.32	60.01	82.44	73.96	180.36	14.07	19.72	89.72	41.01
154.83	143.37	267.97	10.86	30.27	92.6	53.5	88.24	39.69	166.4	10.13	21.76	44.98	23.85	69.4	59.24	158.03	9.47	26.52	85.35	37.49
21.2	10.93	52.71	2.43	27.88	51.54	20.73	22.34	14.53	41.97	3.26	16.32	65.04	34.62	141.36	120.5	230.38	9.95	34	85.24	52.3
106.24	101.77	167.87	8.73	37.14	95.79	60.63	123.83	115.98	201.5	12	25.39	93.66	57.56	175.47	129.87	327.68	17.65	26.52	74.01	39.63
40.49	10.72	75.86	4.64	34.09	26.47	14.13	68.35	60.98	142.04	8.8	38.52	89.21	42.93	155.19	126.37	232.69	9.44	39.89	81.43	54.31
116.08	113.78	174.96	10.31	23.12	98.02	65.03	111.49	101.82	204.48	10.3	29.92	91.32	49.79	120.26	77.82	228.83	8.64	43.83	64.71	34.01
44.99	32.86	103.52	9.06	24.28	73.03	31.74	136.91	123.04	247.72	13.98	25.84	89.87	49.67	38.58	26.68	91.18	6.54	19.95	69.14	29.26
83.44	79.21	155.41	10.96	22.44	94.93	50.96	72.87	51.77	158.55	10.84	26.05	71.05	32.65	163.73	148.32	321.68	16.85	16.51	90.59	46.11
81.82	76.13	148.52	7.55	38.93	93.04	51.26	74.23	19.02	155.18	15.44	25.84	25.63	12.26	107.35	79.65	189.58	9.35	29.28	74.19	42.01
130.12	45.78	280.6	16.43	27.88	35.19	16.32	58.83	9.44	122.75	12.43	42.16	16.04	7.69	101.9	73.22	192.59	10.32	40.8	71.86	38.02
22.66	10.9	80.71	4.46	48.83	48.11	13.51	52.7	49.8	78.38	5.1	13.76	94.49	63.54	94.47	78.87	200.84	17.84	25.45	83.49	39.27
99.39	90.5	167.38	8.23	32.11	91.05	54.07	67.07	33.93	101.49	13.08	25.43	50.59	33.43	59.99	47.49	159.71	14.89	23.12	79.15	29.73
72.92	50.72	134.47	5.89	36.18	69.55	37.72	84	67.75	177.09	19.21	17	80.66	38.26	159.13	125.67	289.46	13.82	27.7	78.97	43.42
28.27	17.96	93.45	3.17	49.4	63.52	19.22	88.89	83.79	160.93	14.42	19.72	94.27	52.07	54.91	48.36	133.72	8.54	20.63	88.07	36.16
39.55	26.41	117.09	4.92	42.84	66.77	22.56	62.66	55.46	121.71	10.45	29.92	88.51	45.57	153.9	40.95	330.73	16.76	39.89	26.61	12.38
170.73	157.45	288.67	9.86	36.9	92.22	54.54	97.11	90.13	193.23	9.74	35.36	92.81	46.64	76.95	49.22	183.34	17.31	23.79	63.96	26.84
34.14	20.02	83.2	4.61	38.96	58.63	24.06	90.39	84.52	154.23	8.87	39.89	93.51	54.8	116.86	108.98	213.32	10.16	40.12	93.26	51.09
24.6	16.93	65.65	8.42	36.72	68.82	25.79	53.43	11.38	121.11	6.86	36.04	21.29	9.39	76.13	69.14	129.05	9.24	19.01	90.82	53.58
62.41	23.78	96.52	4.72	36.74	38.1	24.63	91.32	14.25	147.03	8.96	25.16	15.61	9.69	102.79	99.2	209.62	13.09	13.76	96.51	47.32
60.01	37.29	128.05	7.83	29.92	62.14	29.12	56.18	8.74	102.06	8.77	28.56	15.55	8.56	97.17	93.4	154.29	7.62	37.14	96.12	60.54
57.79	52.4	114.37	7.9	23.66	90.68	45.82	112.32	98.87	243.93	14.52	23.12	88.03	40.53	76.59	50.16	180.16	10.35	31.64	65.5	27.84
88.15	84.07	160.66	9.88	16.51	95.37	52.33	82.65	69.04	153.97	15.39	28.49	83.53	44.84	117.87	115.03	194.04	11.42	24.76	97.59	59.28
74.39	69.4	128.72	10.47	14.96	93.29	53.92	77.11	74.08	131.95	7.43	28.16	96.08	56.14	120.1	110.16	223.35	16.37	20.54	91.72	49.32
57.06	47.73	135.3	6.21	42.64	83.65	35.28	87.13	79.24	152.94	8.26	23.8	90.94	51.81	165.84	124.75	301.12	13.84	27.83	75.22	41.43
94.82	85.14	258.26	12.24	26.75	89.79	32.97	56.51	28.35	133.49	18.28	34.68	50.17	21.24	78.15	69.16	169.34	14	14.96	88.49	40.84
66.87	44.74	146.53	11.48	21.08	66.9	30.53	74.26	66.45	172.03	9.95	24.79	89.49	38.63	110.63	92.01	219.88	11.73	31.31	83.17	41.85
92.48	84.64	149.37	9.59	29.92	91.53	56.67	67.03	48.46	155.81	10.75	38.52	72.29	31.1	111.73	64.8	229.11	10.55	45.88	57.99	28.28
54.98	45.84	116.76	9.07	25.23	83.37	39.26	39.29	19.07	103.58	6.73	37.49	48.53	18.41	73.39	63.1	153.31	16.38	16	85.97	41.16
37.59	29.21	57.76	4.96	44.88	77.69	50.57	54.1	30.6	124.72	14.12	27.46	56.57	24.54	121.6	99.61	200.59	10.23	33.7	81.92	49.66
71.56	61.49	137.3	7.12	21.08	85.94	44.78	88.06	51.67	151.91	10.51	25.16	58.68	34.02	19.86	7.91	54.58	3.71	47.6	39.84	14.5
83.07	13.13	140.27	8.43	34.68	15.8	9.36	110.04	94.5	213.87	12.41	34	85.88	44.19	41.93	13.05	109.91	8.06	55.61	31.13	11.88
42.79	14.06	87.83	6.83	19.72	32.85	16	105.68	26.34	170.98	12.73	41.59	24.92	15.4	87.85	83.06	150.41	10.57	40.58	94.54	55.22
51.92	31.49	130.67	12.39	29.92	60.66	24.1	42.02	30.31	129.02	8.61	31.42	72.13	23.49	76.38	68.3	150.21	13.2	23.94	89.42	45.47
78.1	34.16	160.01	11.59	41.96	43.74	21.35	78.33	70.72	188.79	11.45	20.45	90.28	37.46	40.42	25.57	111.58	7.45	37.83	63.26	22.92
88.7	81.58	165.6	10.45	26.33	91.97	49.26	70.84	17.74	135.26	12.96	27.2	25.04	13.11	95.88	80.5	178.74	9.9	30.65	83.97	45.04
99.59	16.72	282.81	24.86	87.35	16.79	5.91	89.12	64.78	191.13	12.83	19.23	72.69	33.89	146.65	80.4	273.92	15.13	44.02	54.83	29.35
63.44	49.58	155.28	9.97	33.01	78.14	31.93	122.69	6.68	195.1	10.86	43.83	5.44	3.42	101.72	95.64	181.97	9.27	32.33	94.03	52.56
83.56	65.54	180.54	14.7	32.57	78.43	36.3	129.55	109.96	257.02	14.9	17.6	84.88	42.78	51.92	41.03	117.32	6.47	28.2	79.03	34.97
69.78	31.5	127.42	11.12	21.08	45.14	24.72	49.62	38.45	132.22	6.45	36.45	77.49	29.08	145.09	86.81	290.39	15.28	35.77	59.83	29.9
63.74	39.94	200.34	13.3	22.55	62.67	19.94	79.1	35.71	191.88	17.27	12.92	45.14	18.61	71.36	63.71	149.8	7.48	37.4	89.27	42.53
156.92	44.78	211.42	11.21	26.93	28.54	21.18	148.99	143.52	273.21	16.71	24.35	96.33	52.53	129.33	109.58	233.11	11.87	26.52	84.72	47.01
149.39	138.26	314.31	18.83	24.48	92.55	43.99	101.34	95.02	194.36	11.9	16.32	93.76	48.89	104.01	94.39	180.56	9.63	30.95	90.75	52.27
105.1	12.56	176.29	13.33	24.93	11.95	7.12	21.86	16.31	41.85	2.66	26.44	74.62	38.98	73.96	51.51	185.65	8.8	36.88	69.65	27.75
81.35	45.34	229.03	15.22	22.96	55.74	19.8	156.95	153.75	222.71	9.99	33.7	97.97	69.04	135.6	75.99	273.65	13.64	40.12	56.04	27.77
108.41	100.48	187.96	12.18	24.93	92.68	53.46	82.48	37.04	148.11	10.97	24.48	44.91	25.01	107.86	98.87	194.48	10.39	36.61	91.67	50.84
31.71	11.53	77.45	11.42	31.06	36.36	14.89	81.29	72.06	150.41	8.59	32.7	88.65	47.91	56.16	48.25	115.54	8.78	26.52	85.92	41.76
42.61	4.45	97.83	8.83	21.08	10.45	4.55	60.28	33.68	123.69	11.85	18.57	55.87	27.23	79.43	71.12	167.51	9.72	28.56	89.54	42.45
96.15	76.17	240.78	14.53	16.24	79.22	31.63	56.16	11.07	98.41	11.74	15.64	19.72	11.25	85	73.89	191.1	11.56	28.2	86.93	38.66
126.65	115.91	252.85	13.65	19.72	91.52	45.84	179.84	158.4	291.06	15.07	25.16	88.07	54.42	114.73	104.32	197.81	10.47	27.88	90.93	52.74
59.7	43.92	140.78	10.21	26.05	73.57	31.2	85.16	78.17	194.32	18.18	22.7	91.79	40.23	101.68	90.97	169.39	9.64	33.7	89.47	53.7
75.86	59.84	118.2	6.4	24.15	78.88	50.62	109.64	29.09	154.3	11.87	42.16	26.54	18.86	56.47	49.1	120.49	8.38	25.84	86.95	40.75
95.99	27.46	154.68	13.2	24.48	28.6	17.75	72.02	57.53	162.47	17.55	27.88	79.89	35.41	53.43	45.79	138.95	9	37.4	85.69	32.95
77.9	58.7	189.26	17.8	17	75.35	31.01	66.27	55.79	126.51	11.23	32.06	84.18	44.1	52.3	33.44	157.26	8.87	40.58	63.94	21.26
96.2	72.86	215.18	15.99	17.79	75.74	33.86	76.27	23.38	118.28	9.89	27.88	30.66	19.77	78.62	72.37	164.16	13.69	31.68	92.05	44.09
105.77	86.06	256.85	17.14	19.01	81.37	33.51	67.82	52.21	178.17	11.18	31.96	76.99	29.31	54.64	41.06	93.56	6.22	22.44	75.15	43.89
104.73	29.41	171.25	11.72	34.64	28.08	17.17	101.91	17.35	177.88	12.19	30.61	17.02	9.75	99.09	85.44	180.41	8.76	29.21	86.23	47.36
92.44	76.09	209.36	14.15	26.5	82.31	36.34	139.85	129.68	242.59	13.75	34.72	92.73	53.46	48.92	38.12	89.17	9.8	27.88	77.92	42.75
109.3	68.19	263.13	17.67	34.19	62.39	25.92	128.03	108.68	264.99	17.76	19.21	84.89	41.01	59.5	30.37	150.38	8.7	41.27	51.04	20.19
73.18	53.03	149.92	13.47	23.01	72.46	35.37	143.62	40.74	243.01	14.39	18.57	28.36	16.76	53.95	41.15	167.98	13.6	21.76	76.28	24.5
65.23	43.43	187.43	14.75	20.32	66.58	23.17	58.19	13.4	107.84	8	20.4	23.02	12.42	59.55	51.54	130.61	6.58	35.33	86.56	39.46
68.39	57.85	156.72	11.65	23.94	84.58	36.91	69.36	59.17	132.46	6.99	36.04	85.3	44.67	92.58	83.8	165.7	8.67	31.31	90.51	50.57
50.04	10.75	160.98	17.79	63.32	21.48	6.68	85.1	21.78	140.23	10	22.96	25.6	15.53	140.8	126.58	258.12	14.63	20.4	89.9	49.04
121.3	115.74	271.03	14.64	19.72	95.42	42.7	67.57	12.51	119.17	9.84	38.08	18.52	10.5	65.68	42.64	147.62	11.66	44.71	64.92	28.88
73.1	50.4	166.09	11.03	28.56	68.94	30.34	66.5	18.28	118.42	6.29	36.04	27.5	15.44	61.44	38.13	151.73	10.98	56.4	62.06	25.13
66.47	40.93	156.95	13.8	22.25	61.57	26.08	75.47	14.18	180.97	13.9	21.89	18.8	7.84	57.12	42.78	99.73	9.15	21.89	74.9	42.9
87.16	48.61	190.15	16.6	28.16	55.77	25.56	37.64	23.48	102.28	4.35	37.57	62.39	22.96	76.25	67.93	139.76	8.84	23.8	89.08	48.6
63.76	29.54	141.75	14.55	23.07	46.34	20.84	51.69	36	122.71	10.32	22.7	69.64	29.34	130.3	124.9	206.11	8.7	35.08	95.85	60.6
102.46	92.37	191.01	17.94	17.1	90.15	48.36	82.53	17.99	158.77	11.27	17.6	21.8	11.33	132.9	93.48	286.09	16.52	31.45	70.34	32.67
93.11	40.07	149.92	12.68	26.82	43.03	26.73	72.26	60.39	179.17	12.21	29.92	83.57	33.7	66.47	59.36	140.33	8.9	22.27	89.3	42.3
71.65	14.26	147.89	8.02	23.47	19.91	9.64	63.53	51.97	119.52	13.05	24.48	81.8	43.48	67.08	63.6	145.63	11.34	13.53	94.81	43.67
64.91	57.37	127.88	8.68	23.12	88.39	44.86	105.2	98.6	172.3	8.89	30.6	93.72	57.22	46.9	42.34	110.79	7.18	28.16	90.26	38.21
71.4	42.59	158.34	14.14	17.1	59.65	26.9	65.67	48.88	197.53	9.47	33.09	74.44	24.75	84.99	20.72	126.48	11.97	29.24	24.38	16.38
61.56	30.57	151.63	11.97	52.09	49.66	20.16	97.88	91.38	169.58	11.99	29.24	93.36	53.89	76.76	68.78	149.41	10.69	28.89	89.6	46.03
96.27	76.42	212.8	14.22	25.16	79.38	35.91	70.23	58.34	142.83	7.15	36.45	83.07	40.85	23.54	12.95	40.66	9.34	61.3	55.04	31.86
46.49	15.88	117.95	8.32	53.04	34.16	13.46	47.66	25.25	144.37	7.94	30.98	52.99	17.49	66.56	59.32	164.45	9.79	23.12	89.12	36.07
79.91	53.88	171.77	17.76	32.7	67.43	31.37	63.3	57.66	121.68	6.45	30.6	91.1	47.39	75.9	63.12	136.73	7.63	27.07	83.16	46.17
72.27	63.86	150.63	10.08	25.16	88.35	42.39	70.87	63.42	139.27	9.78	31.28	89.49	45.54	65.7	51.29	144.08	12.57	25.34	78.07	35.6
86.11	76.14	174.55	13.03	23.8	88.42	43.62	104.79	97.27	199.33	12.75	25.84	92.82	48.8	98.04	84.25	188.07	11.07	37.14	85.93	44.8
162.92	150.19	310.1	14.49	25.16	92.19	48.43	77.13	8.87	147.72	9.21	53.04	11.5	6	84.06	77.38	150.42	9.38	31.64	92.06	51.44
75.76	9.1	189.97	17.22	24.07	12.01	4.79	83.23	15.6	134.68	10.83	24.07	18.74	11.58	27.89	14.83	112.28	5.78	58.43	53.18	13.21
76.44	57.93	170.13	13.02	23.77	75.79	34.05	115.08	100.07	231.1	20.17	22.01	86.96	43.3	50.09	30.68	123.28	8.73	30.85	61.25	24.89
27.83	9.83	48.4	4.78	52.96	35.31	20.31	80.03	52.54	151.08	10.48	15.64	65.65	34.77	75.02	54.02	178.31	11.52	32.33	72.01	30.3
130.35	19.69	196.11	12.52	39.89	15.1	10.04	64.7	47.23	184.67	17.25	34.49	73	25.58	153.08	95.97	267.89	10.84	34.39	62.69	35.82
162.18	114.45	322.07	27.36	31.64	70.57	35.54	70.78	18.61	162.94	9.51	35.36	26.29	11.42	62.75	41.71	151.97	8.32	52.09	66.47	27.45
80.79	63.41	186.92	10.38	27.14	78.49	33.93	94.05	79.75	177.65	13.04	24.07	84.8	44.9	71.68	58.52	159.09	11.4	21.08	81.65	36.78
83.64	34.67	198.27	23.28	23.12	41.45	17.49	87.05	22.28	145	11.82	46.46	25.6	15.37	42.08	32.38	116.07	9.13	46.08	76.96	27.9
88.5	49.93	185.16	11.37	24.09	56.42	26.97	98.64	82.81	190.15	12.07	18.09	83.95	43.55	48.91	34.83	159.75	9.11	31.64	71.2	21.8
94.6	66.9	196.72	15.9	26.36	70.72	34.01	33.45	5.71	72.38	5.89	67.49	17.07	7.89	119.89	87.01	249.17	10.54	44.2	72.57	34.92
41.8	31.69	133.28	7.82	30.95	75.81	23.78	66.46	10.35	135.4	7.96	34.39	15.57	7.64	75.7	69.41	148.65	7.19	34.79	91.7	46.69
101.12	9.64	201.45	14.34	25.16	9.54	4.79	71.14	59.79	153.48	9.32	23.66	84.05	38.96	47	30.66	120.28	8.25	40.12	65.23	25.49
90.02	50.23	165.15	12.51	38.96	55.8	30.41	130.11	121.85	200.82	11.75	26.42	93.66	60.68	50.8	38.93	151.39	9.53	40.19	76.63	25.71
56.3	21.36	128.11	8.15	35.74	37.93	16.67	58.16	21.42	135.37	7.96	35.49	36.84	15.83	144.82	92.74	285.51	14.94	38.76	64.03	32.48
71.32	64.54	163.12	11.74	16.32	90.49	39.57	72.45	44.1	153.68	16.28	19.72	60.88	28.7	101.3	64.7	226.91	11.86	36.33	63.88	28.52
104.4	15.29	163.96	11.28	36.18	14.65	9.33	85.37	46.22	172.68	22.69	14.25	54.14	26.77	53.02	38.99	126.77	11.33	15.49	73.53	30.75
103.45	92.29	219.81	11.24	38.76	89.21	41.99	29.29	15.38	92.89	4.21	34.97	52.52	16.56	94.46	43.33	153.75	9.19	39.89	45.87	28.18
63.79	34.05	216.2	12.57	43.52	53.38	15.75	46.44	14.11	105.03	8.55	26.52	30.37	13.43	89.23	77.82	203.5	10.46	32.22	87.22	38.24
76.83	60.6	197.49	15.48	23.12	78.87	30.68	72.78	46.05	157.69	10.55	37.4	63.28	29.2	106.22	85.2	238.38	11.48	32.7	80.21	35.74
81.26	7.91	161.59	14.87	48.83	9.73	4.89	63.64	55.01	159.95	7.73	42.64	86.44	34.39	63.08	55.77	104.88	5.61	29.57	88.4	53.17
54.73	10.84	87.76	6.75	50.58	19.81	12.36	160.52	115.43	260.38	12.64	35.77	71.91	44.33	56.4	26.38	115.18	9.59	25.45	46.76	22.9
93.68	86.51	204.68	13.21	25.05	92.34	42.27	36.1	20.79	84.96	9.33	15.82	57.59	24.47	62.56	42.07	147.17	8.86	42.03	67.25	28.59
58.36	47.85	147.47	9.08	28.56	81.98	32.45	48.42	30.21	106.06	8.71	37.14	62.4	28.48	87.46	72.47	179.03	9.04	25.64	82.86	40.48
111.73	101.76	230.24	15.84	24.48	91.08	44.2	18.7	11.81	58.18	3.52	44.2	63.14	20.29	15.64	12.91	26.69	1.62	33.09	82.51	48.36
67.22	19.81	136.07	9.45	29.92	29.47	14.56	80.95	17.49	131.91	7.17	35.77	21.61	13.26	84.73	19.53	138.94	8.38	39.89	23.04	14.05
66.62	58.02	141.48	8.36	32.33	87.09	41.01	52.4	5.65	100.52	8.45	33.4	10.78	5.62	102.36	91.88	181.43	10.59	20.19	89.76	50.64
83.94	24.31	146.23	10.5	22.44	28.96	16.62	157.19	125.66	264.42	13.24	24.73	79.94	47.52	128.37	75.32	260.89	11.32	52.36	58.67	28.87
39.36	26.31	67.84	5.37	21.64	66.84	38.79	56	5.83	107.3	8.04	32.06	10.42	5.44	58.91	22.54	130.23	8.88	21.12	38.26	17.3
62.81	53.61	120.35	10.68	22.08	85.34	44.54	96.86	39.6	174.87	8.67	44.71	40.89	22.65	91.85	34.88	155.33	11.09	38.01	37.97	22.45
66.01	47.89	145.15	9.85	33.09	72.54	32.99	55.91	52.02	95.51	6.63	37.83	93.05	54.47	17.85	1.96	77.19	18.63	94.03	10.99	2.54
64.94	11.24	133.15	10.12	21.32	17.31	8.44	132.86	27.07	247.07	15.41	29.53	20.38	10.96	68.02	36.97	102.52	8.53	25.64	54.35	36.06
121.53	112.25	259.05	24.13	13.6	92.37	43.33	99.75	93	197.39	21.52	16.32	93.24	47.12	50.41	38.36	123.73	9.08	39.65	76.1	31.01
55.8	5.85	129.71	9.87	39.06	10.48	4.51	74.95	49.45	198.51	14.39	44.02	65.97	24.91	87.25	79.68	171.33	7.59	33.79	91.32	46.5
52.39	32.49	133.5	10.59	34.91	62.01	24.33	80.94	66.49	164.98	10.59	17	82.15	40.3	111.65	109.93	164.95	6.37	48.15	98.46	66.64
74.74	59.62	157.28	9.65	19.26	79.77	37.91	79.56	12.63	153.65	9.46	26.44	15.87	8.22	105.89	84.94	186.24	12.47	20.4	80.22	45.61
87.85	11.33	147.04	15.91	16.32	12.9	7.71	61.7	46.63	138.15	10.34	35.77	75.58	33.76	70.38	3.22	166.12	9.78	46.24	4.57	1.94
34.68	12.93	65.54	5.34	26.05	37.29	19.74	83.34	32.01	157.72	10.74	34	38.41	20.29	47.47	38.92	112.6	7.8	35.08	81.99	34.57
70.17	23.41	105.22	8	41.27	33.37	22.25	119.11	21.84	209.56	16.31	35.9	18.34	10.42	17.19	9.23	44.55	5.86	28.56	53.69	20.71
87.65	84.61	183.03	10.32	22.44	96.54	46.23	107.55	96.79	168.64	9.44	20.18	89.99	57.39	160.18	119.93	272.56	14.1	49.43	74.87	44
83.54	64.34	193.13	10.33	31.64	77.01	33.31	55.44	21.93	91.78	9.58	42.47	39.55	23.89	49.44	27.17	199.94	9.9	48.71	54.96	13.59
86.79	64.75	153.67	9.86	23.39	74.6	42.14	25.59	16.69	61.92	3.93	29.54	65.24	26.96	154.63	140.69	256.98	11.83	30.6	90.99	54.75
14.59	11.9	33.39	2.08	23.12	81.59	35.65	75.99	64.48	162.99	10.74	39.44	84.86	39.56	103.46	79.13	195.26	11.88	41.48	76.48	40.52
86.52	29.08	175.89	13.86	23.39	33.62	16.54	82.93	51.9	169.44	15.64	15.64	62.59	30.63	140.19	100.98	244.19	10.26	38.84	72.03	41.35
73.21	27.85	155.53	11.71	49.52	38.04	17.9	103.77	19.29	186.93	11.94	46.24	18.59	10.32	83.19	76.09	173.44	9.55	21.76	91.47	43.87
18.53	15.8	45.39	3.99	24.48	85.29	34.81	91.08	81.35	147.11	11.23	14.96	89.32	55.3	60.15	54.83	136.33	10.43	15.82	91.17	40.22
46.92	11.82	122.27	5.69	46.46	25.19	9.67	144.6	112.65	313.14	17.08	23.94	77.9	35.97	79.89	73.64	162.27	8.33	29.92	92.18	45.38
87.84	78.43	166.38	9.65	25.84	89.29	47.14	109.87	90.08	243.93	16.88	20.69	81.99	36.93	80.57	73.48	170.24	13.68	26.52	91.2	43.16
81.45	12.46	152.18	16.15	24.07	15.3	8.19	85.16	51.19	225.79	16.07	26.52	60.11	22.67	71.09	56.32	142.05	9.64	23.51	79.23	39.65
79.46	23.78	151.28	11.32	33.01	29.92	15.72	94.73	85.6	152.34	9.24	13.38	90.36	56.19	147.06	131.01	243.04	16.17	37.28	89.09	53.91
77.79	17.44	172.48	10.23	47.87	22.42	10.11	51.75	7.56	93.77	7.57	30.62	14.6	8.06	52.62	45.69	133.58	6.54	28.56	86.82	34.2
52.97	23.03	161.17	9.51	33.01	43.49	14.29	118.6	103.5	224.62	13.13	39.65	87.27	46.08	63.78	46.35	162.78	7.6	31.55	72.68	28.47
78.52	55.84	186.39	13.44	32.64	71.11	29.96	61.24	35.97	180.03	11.15	28.89	58.74	19.98	105.13	47.1	225.01	14.4	39.44	44.8	20.93
86.26	50.44	133.97	9.48	76.05	58.47	37.65	86.04	63.91	189.81	11.2	32.64	74.28	33.67	155.12	122.26	253.47	9.17	41.63	78.82	48.24
150.36	15.32	216.63	13.75	44.02	10.19	7.07	107.47	86.92	191.31	9.3	25.95	80.88	45.43	66.78	57.75	155.06	12.4	24.07	86.48	37.24
34.96	20.73	106.16	5.88	38.08	59.3	19.53	196.99	151.54	364.13	16.87	27.2	76.93	41.62	26.72	23.02	37.07	13.44	111.13	86.14	62.09
131.5	50.02	205.35	18.68	9.05	38.04	24.36	39.87	15.44	102.85	8.97	17	38.72	15.01	50.32	38.62	107.14	7.8	27.4	76.74	36.05
110.85	100.9	244.85	15.64	23.66	91.02	41.21	85.24	81.28	147.61	8.07	18.3	95.35	55.06	42.84	33.73	119.26	6.94	37.4	78.74	28.28
91.7	54.8	161.42	13.52	14.28	59.76	33.95	49.4	20.68	103.23	7.51	42.16	41.85	20.03	118.43	107.98	236.71	14.14	23.8	91.17	45.61
63.37	22.95	138.5	8.04	39.89	36.22	16.57	74.62	41.78	147.29	9.12	45.4	55.98	28.36	85.24	72.84	171.2	10.7	31.96	85.45	42.55
76.64	25.01	151.15	15.8	21.08	32.63	16.55	51.72	26.08	133.2	12.88	22.8	50.43	19.58	86.11	74.72	154.42	11.09	26.82	86.78	48.39
34.56	16.5	71.94	4.7	32.64	47.74	22.93	66.98	44.97	172.31	15.21	38.52	67.14	26.1	80.06	57.5	168.51	10.32	29.24	71.82	34.12
71.56	60.15	180.39	11.89	26.27	84.06	33.34	47.22	41.84	120.64	13.29	16.32	88.6	34.68	57.59	44.3	136.85	8.63	51	76.92	32.37
19.26	10.39	45.79	2.93	45.56	53.94	22.68	61.33	39.37	108.58	8.98	19.45	64.2	36.26	106.82	101.62	190.3	11.33	39.44	95.13	53.4
95.73	53.69	182.73	16.61	23.8	56.08	29.38	105.98	94.54	194.7	14.73	16.9	89.2	48.56	100.03	85.17	196.75	11.21	26.52	85.14	43.29
81.54	10.1	153.04	11.24	38.08	12.39	6.6	83.28	51.97	171.25	17.11	15.23	62.41	30.35	65.86	51.88	154.67	15	29.24	78.76	33.54
54.22	20.47	146.83	8.11	44.2	37.76	13.94	29.75	11.26	69.27	13.1	59.84	37.84	16.25	172.24	63.89	303.33	12.18	39.89	37.1	21.06
91.23	72.83	166.75	11.01	19.01	79.83	43.67	102.87	22.59	158.64	16.12	46.65	21.96	14.24	102.43	87.15	192.76	11.49	23.75	85.08	45.21
149.65	136.31	254.89	16	30.6	91.08	53.48	76.33	25.25	154.33	9.97	48.96	33.07	16.36	54.45	48.03	114.64	7.05	34.68	88.21	41.9
123.52	46.08	186.99	11.45	32.33	37.31	24.65	135.42	112.71	265.19	15.68	21.76	83.22	42.5	21.46	12.49	71.79	4.02	38.16	58.19	17.39
63.52	54.71	130.89	15.51	70.72	86.13	41.8	61.17	56.29	136.76	6.56	36.18	92.02	41.16	52.46	20.38	92.25	4.63	32.64	38.84	22.09
81.46	16.66	195.64	19.57	29.24	20.46	8.52	89.79	80.87	165.46	10.7	20.74	90.06	48.88	63.99	53.6	141	8.16	31.96	83.76	38.01
68.93	15.56	149.4	9.63	23.27	22.57	10.41	100.4	23.23	186.1	8.72	30.83	23.14	12.48	60.12	51.21	131.05	7.48	33.48	85.19	39.08
23.63	16.81	51.49	4.59	18.84	71.15	32.65	88.14	77.3	190.65	15.87	15.64	87.7	40.54	60.33	53.81	159.29	11.4	23.12	89.2	33.78
113.1	112.69	129.27	6.45	23.78	99.63	87.17	88.51	66.98	190.87	14.54	16.19	75.67	35.09	49.4	38.5	110.68	7.02	52.69	77.93	34.78
74.56	57.43	165.51	8.99	35.9	77.02	34.7	79.35	65.81	161.96	11.87	22.96	82.94	40.63	59.31	47.94	99.3	6.51	36.05	80.84	48.28
125.39	18.14	191.91	10.52	35.2	14.47	9.45	38.77	10.56	165.17	9.18	114.81	27.25	6.39	139.23	97.98	214.94	9.71	36.62	70.37	45.58
58.58	39.56	199.16	11.02	36.88	67.53	19.86	107.75	90.45	221.6	14.22	14.96	83.95	40.82	74.23	53.73	139.79	12.34	14.28	72.38	38.44
68.46	59.14	157.97	14.32	21.08	86.38	37.44	98.08	33.16	161.67	9.49	37.83	33.81	20.51	139.94	106.74	225.57	11.37	40.48	76.28	47.32
22.31	17.05	50.81	3.68	20.4	76.43	33.55	63.56	49.39	140.27	8.27	30.61	77.72	35.21	55.89	44.57	95.06	5.66	21.08	79.75	46.89
97.27	88.29	167.2	7.93	35.77	90.77	52.8	120.02	58.92	190.27	11.46	36.96	49.09	30.97	76.86	44.96	194.08	8.95	32.64	58.5	23.17
54.53	2.27	101.73	8.44	21.76	4.15	2.23	75.78	49.9	177.79	12.81	17.19	65.84	28.06	75.46	72.01	170.37	12.28	28.56	95.43	42.27
113.06	17.2	146.51	13.59	16.32	15.21	11.74	42.64	13.11	109.92	7.2	38.76	30.76	11.93	86.04	7.27	206.86	9.01	41.96	8.45	3.52
63.29	20.33	159.6	13.18	25.34	32.12	12.74	60.6	52.67	129.1	10.29	15.82	86.91	40.79	51.84	37.18	124.11	11.48	17	71.72	29.96
116.37	26	191.82	13.94	20.18	22.34	13.56	90.67	70.4	177.75	11.1	34.39	77.65	39.61	76.4	65.82	172.07	10.44	23.39	86.16	38.25
108.73	19.38	171.84	10.26	33.82	17.83	11.28	46.18	21.16	98.9	7.24	41.48	45.83	21.4	83.9	78.03	164.18	8.57	29.92	93	47.53
85.19	26.22	196.53	12.61	31.96	30.78	13.34	67.59	50.69	143.6	10.94	16.78	75.01	35.3	73.3	69.94	122.05	6.84	28.56	95.42	57.31
108.88	104.27	191.38	11.18	19.72	95.77	54.48	79.52	54.37	159.42	14.89	14.96	68.37	34.1	63.8	56.51	114.03	8.9	22.44	88.57	49.56
63.63	48.36	145.67	8.38	38.76	76.01	33.2	56.18	6.49	90.4	9.47	37.14	11.55	7.18	108.28	102.25	178.52	8.83	43.45	94.43	57.27
90.87	79.78	170.69	8.89	29.24	87.8	46.74	74.86	37.42	142.16	7.79	31.96	49.99	26.32	78.69	64.78	229.69	11.47	24.35	82.32	28.2
116.43	4.69	200.79	18.74	25.05	4.03	2.34	50.65	39.92	130.75	10.81	26.52	78.81	30.53	72.32	63.62	142.35	10.98	31.38	87.96	44.69
109.14	59.35	187.41	11.19	31.96	54.38	31.67	65.59	45.83	189.93	10.46	29.24	69.87	24.13	51.73	27.06	122.2	10.07	25.34	52.32	22.15
47.8	23.63	108.92	4.85	42.16	49.43	21.69	48.9	29.37	104.68	7.13	27.33	60.07	28.06	45.74	30.88	106	6.51	38.52	67.5	29.13
95.48	31.84	163.15	10.85	36.18	33.35	19.52	120.58	107.49	237.08	17.76	21.32	89.14	45.34	103.19	93.77	192.38	9.6	27.88	90.87	48.74
24.19	12.96	57.12	3.79	28.56	53.58	22.69	58.2	45.55	157.57	11.61	31.64	78.26	28.91	80.59	66.77	157.57	12.55	33.32	82.85	42.38
73.32	39.7	149.68	12.19	44.71	54.14	26.52	60.77	53.81	183.25	8.54	25.16	88.55	29.36	63.57	55.8	143.73	7.54	29.92	87.78	38.82
137.04	35.32	234.76	17.04	42.44	25.77	15.04	76.28	56.36	202.79	12.98	25.16	73.88	27.79	66.11	51.25	147.5	11.81	15.86	77.52	34.74
83.13	51.75	285.94	16.39	32.64	62.26	18.1	80.83	67.5	183.87	12.02	23.8	83.5	36.71	120.67	29.5	369.84	25.84	78.14	24.44	7.98
163.28	146.35	286.95	14.62	36.45	89.63	51	99.39	26.11	183.25	9.07	24.11	26.27	14.25	127.35	18.99	371.32	22.76	104.72	14.91	5.11
92.18	28.86	161.87	11.1	26.44	31.31	17.83	52.65	43.13	143.7	10.9	22.01	81.92	30.02	154.34	140.9	296.52	15.49	21.76	91.29	47.52
84.14	18.52	149.34	8.94	36.61	22.01	12.4	108.22	4.4	172.2	10.3	47.73	4.06	2.55	94.46	77.87	153.37	7.62	32.33	82.44	50.77
90.16	24.6	198.01	16.28	24.48	27.28	12.42	60.61	37.59	119.58	5.81	26.59	62.02	31.43	75.62	67.88	138.83	6.44	46.08	89.76	48.89
40.1	27.26	120.04	10.83	36.72	67.97	22.71	58.72	14.1	153.74	8.45	70.04	24.02	9.17	78.3	68.8	152.31	10.36	25.84	87.87	45.17
83.41	45.16	166.76	10.4	36.88	54.14	27.08	70.66	59.98	154.38	7.69	27.83	84.88	38.85	38.88	33.16	86.98	5.25	29.24	85.29	38.13
33.56	19.81	71.8	7.35	26.52	59.03	27.59	85.96	60.47	217.11	15.84	19.95	70.35	27.85	101	4.01	246.18	9.78	61.88	3.97	1.63
94.02	85.02	161.68	12.72	25.05	90.42	52.58	129.64	122.73	194.34	10.87	27.51	94.67	63.15	69.25	39.65	162.58	19.1	20.18	57.26	24.39
110.27	89.41	219.88	16.04	16.51	81.08	40.66	70.34	49.96	181.8	15.06	25.16	71.03	27.48	98.37	79.34	212.91	13.31	38.76	80.66	37.27
93.12	75.97	184.06	13.62	27.88	81.58	41.27	77.9	63.73	166.48	10.28	33.01	81.81	38.28	158.36	124.14	270.83	12.44	34.32	78.39	45.84
95.41	4.24	180.44	12.55	28.89	4.45	2.35	111.83	89.25	229.9	21.16	18.79	79.8	38.82	76.06	28.76	184.99	9.23	36.18	37.81	15.55
90.58	11.62	160.76	10.13	28.2	12.83	7.23	81.08	72.01	178.79	10.66	33.01	88.82	40.28	60.11	41.51	135.64	9.99	26.05	69.05	30.6
77.71	33.46	118.56	7.06	27.2	43.06	28.22	97.48	17.86	173.01	17.22	14.44	18.32	10.32	136.65	128.94	222.26	11.82	22.44	94.36	58.02
88.03	10.07	163.24	9.87	25.84	11.44	6.17	59.74	45.77	129.81	11.07	14.68	76.61	35.26	16.99	9.73	49.35	3.85	43.83	57.24	19.71
130.43	25.6	220.78	13.35	24.07	19.63	11.59	62.2	28.13	163.53	10.55	40.8	45.22	17.2	95.23	80.25	203.03	12.22	33.4	84.27	39.52
74.67	22.48	142.16	9.8	49.98	30.11	15.81	41.06	15.34	103.77	6.27	39.66	37.37	14.79	97.25	68.67	197.47	9.16	42.3	70.61	34.77
102.21	95.88	163.05	9.37	32.7	93.8	58.8	87.78	65.32	187.09	12.09	35.2	74.41	34.91	121.1	112.33	189.27	8.55	31.28	92.76	59.35
58.41	5.62	107.45	9.59	22.96	9.61	5.23	111.04	86.66	208.76	12.81	29.58	78.04	41.51	22.31	18.59	53.85	3.2	21.67	83.32	34.51
156.6	22.93	216.83	12.35	38.72	14.65	10.58	84.88	80.05	155.44	8.46	26.75	94.3	51.5	70.1	63.94	157.62	10.9	23.12	91.21	40.56
50.63	13.04	74.2	7.4	21.63	25.75	17.57	84.08	61.64	214.33	14.28	29.92	73.31	28.76	130.59	113.87	194.64	8.48	38.52	87.2	58.5
87.7	31.27	141.88	10.16	37.74	35.66	22.04	111.59	109.23	189.17	10.67	25.84	97.89	57.74	73.98	21.63	127.18	11.29	22.44	29.24	17.01
101.79	14.91	193.51	14.21	22.53	14.65	7.7	69.37	60.69	186.94	10.56	28.16	87.49	32.47	103.75	100.73	173.9	9.1	22.44	97.1	57.93
116.62	37.75	211.37	16.75	28.16	32.37	17.86	67.77	57.99	121.25	10.39	14.44	85.58	47.83	113.49	110.51	182.78	10.44	43.52	97.38	60.46
59.29	21.91	89.03	7.3	23.12	36.95	24.61	65.79	41.81	178.54	10.04	44.2	63.54	23.42	57.45	49.14	140.35	12.16	28.56	85.54	35.02
31.52	28.62	57.93	3.63	24.48	90.78	49.4	81.77	67.02	159.78	11.12	19.04	81.97	41.95	84.75	29.17	180.09	13.68	36.45	34.41	16.2
133.63	32.35	215.14	12.34	33.01	24.21	15.04	79.13	19.9	172.11	10.53	39.89	25.15	11.56	46.36	34.28	124.13	9.01	47.87	73.94	27.62
129.83	51.5	166.64	10.83	23.94	39.67	30.91	49.89	28.62	128.98	8.12	47.6	57.38	22.19	80.17	42.47	154.48	13.91	22.27	52.97	27.49
78.33	36.55	143.86	12.47	23.8	46.66	25.41	93.31	74.47	213.01	11.91	23.8	79.82	34.96	80.14	61.71	144.75	9.64	19.71	76.99	42.63
51.34	21.89	117.32	7.22	44.35	42.64	18.66	74.27	66.73	151.05	13.11	27.2	89.84	44.18	75.99	58.17	162.67	9.15	36.04	76.55	35.76
68.62	43.4	186.25	16.75	42.96	63.24	23.3	67.22	50.7	185.08	15.33	47.46	75.43	27.39	51.44	36.4	124.49	15.03	14.96	70.76	29.24
60.51	35.14	158.08	10.58	36.04	58.06	22.23	136.78	7.73	256.42	15.58	33.7	5.65	3.01	174.03	136.68	303.9	10.32	30.29	78.54	44.98
71.5	14.02	144.99	9.44	25.34	19.61	9.67	99.07	90.26	202.62	11.8	19.95	91.11	44.55	187.51	178.3	302.13	12.68	21.26	95.09	59.01
125.33	41.59	209.65	17.41	31.64	33.18	19.84	90.73	76.66	207.93	14.95	17.3	84.49	36.87	95.41	80.33	186.18	10.89	21.08	84.2	43.15
89.3	18.17	156.97	24.78	10.2	20.34	11.57	51.5	45.45	116.62	8.09	25.34	88.26	38.98	152.36	107.41	261.76	12.92	37.4	70.5	41.03
107.93	23.81	217.18	19.25	15.64	22.06	10.96	48.79	32.71	123.41	6.91	32.38	67.04	26.5	114.41	103.27	186.54	11.26	23.12	90.27	55.36
70.89	28.6	175.2	9.75	36.82	40.34	16.32	81.63	78.69	138.42	8.07	35.36	96.4	56.85	68.26	43.28	181.94	8.08	35.77	63.4	23.79
107.32	23.13	203.5	15.96	26.52	21.55	11.37	54.04	36.82	162.85	9.18	33.01	68.12	22.61	109.86	100.7	183.95	9.65	30.28	91.66	54.74
97.56	44.31	180.5	12.81	50.1	45.42	24.55	52.99	6.82	132.49	11.74	29.92	12.87	5.15	115.52	81.99	223.17	11.38	38.52	70.97	36.74
87.94	34.16	189.23	17.02	26.52	38.85	18.05	70.42	11.29	153.69	14.58	26.68	16.03	7.34	43.07	25.77	117.22	7.39	38.96	59.83	21.99
70.65	60.91	152.14	9.98	19.48	86.2	40.03	88.61	45.31	165.21	12.98	17.39	51.14	27.43	46.96	23.28	137.71	9.53	48.15	49.57	16.9
78.1	28.73	150.19	12.19	23.8	36.79	19.13	103.92	68.91	174.25	14.16	28.56	66.32	39.55	100.5	90.06	192.13	9.96	27.88	89.61	46.87
86.23	23.03	160.32	10.84	19.04	26.71	14.37	76.38	62.8	162.52	8.18	34.79	82.22	38.64	58.77	49.65	122.03	7.11	29.13	84.47	40.68
30.16	26.44	43.43	2.85	27.11	87.66	60.86	22.58	10.59	89.97	4.48	48.96	46.91	11.78	29.51	22.28	65.55	6.71	16.72	75.48	33.99
55.93	20.46	147.6	10.05	33.32	36.58	13.86	38.59	27.05	80.52	5.09	33.88	70.09	33.59	54.41	28.54	125.24	13.66	15.64	52.45	22.79
54.4	22.44	129.09	9.76	53.72	41.24	17.38	68.79	27.8	114.14	8.38	23.12	40.41	24.36	38.1	21.04	125.09	8.91	31.96	55.24	16.82
75.05	20.42	148.94	10.68	23.39	27.21	13.71	177.25	117.47	298.97	14.37	36.88	66.28	39.29	92.84	90.14	144.9	7.66	22.01	97.1	62.21
57.37	11.23	100.62	5.94	44.2	19.58	11.17	66.13	52.69	171.57	18.22	24.35	79.68	30.71	80.85	66.53	163.92	10.69	28.98	82.29	40.59
88.03	7.38	150.11	11.47	23.8	8.38	4.91	52.42	4.91	165.13	11.38	181.55	9.36	2.97	138.93	129.12	238.44	13.15	26.82	92.94	54.15
88.68	20.03	162.69	13.65	22.8	22.58	12.31	64.55	56.13	137.41	8.04	27.62	86.95	40.85	144.84	133.64	231.02	9.13	33.42	92.26	57.85
61.89	5.93	121.16	9.17	52.96	9.58	4.89	138.06	136.9	160.89	5.29	31.81	99.16	85.09	120.07	99.52	207.01	12.71	38.08	82.88	48.08
98.58	95.75	108.87	2.89	35.2	97.13	87.95	106.62	50.51	193.81	13.45	33.79	47.38	26.06	61.84	51.68	151.2	10.52	29.19	83.57	34.18
87.53	33.03	163.36	20.19	12.38	37.73	20.22	84.91	30.92	155.98	10.45	28.56	36.41	19.82	134.19	84.74	266.36	15.33	44.71	63.15	31.82
68.42	40.42	122.41	10.17	22.44	59.08	33.02	82.75	53.94	181.58	12.63	30.62	65.18	29.71	154.41	65.38	295.91	15.82	36.96	42.34	22.1
95.69	23.81	183.57	10.62	30.27	24.88	12.97	73.04	42.36	148.63	12.99	23.12	57.99	28.5	148.92	74.47	297.63	14.93	33.4	50.01	25.02
65.73	9.74	202.99	22.74	84.65	14.82	4.8	80.83	66.47	165.18	9.21	38.72	82.23	40.24	79.67	30.98	138.59	10.83	24.48	38.88	22.35
15.44	10.33	30.25	2.35	37.31	66.86	34.13	68.07	53.62	145.26	10.44	24.81	78.78	36.92	107.34	101.95	213.81	9.55	41.27	94.98	47.68
54.72	45.67	118.54	9.34	23.79	83.46	38.53	114.97	107.6	194.53	10.09	26.6	93.6	55.32	187.03	128.93	327.2	15.09	35.08	68.94	39.41
62.32	34.81	147.3	19.14	22.34	55.86	23.63	131.7	31.56	210.37	13.8	43.33	23.96	15	52.63	35.05	145.84	16.53	22.35	66.59	24.03
75.68	30.96	153.26	20.72	11.66	40.92	20.2	79.29	58.04	152.91	10.67	19.48	73.2	37.96	81.17	75.08	161.8	10.05	22.44	92.49	46.4
104.21	96.62	180.69	10.8	38.21	92.71	53.47	86.28	72.73	196.85	11.12	28.86	84.3	36.95	188.06	148.65	312.87	11.14	27.2	79.05	47.51
97.26	17.75	177.45	15.6	28.53	18.25	10	116.54	97.57	239.45	18.08	19.95	83.72	40.75	101.06	97.64	163.62	9.12	21.08	96.61	59.68
52.25	24.79	126.7	8.82	88.04	47.44	19.57	78.68	68.74	164.23	10.86	16.9	87.37	41.85	108.16	98.97	186.91	9.5	31.28	91.5	52.95
29.58	27.02	66.42	6.38	12.24	91.34	40.67	86.7	83.52	141.95	9.12	24.35	96.34	58.84	84.06	45.07	174.99	12.19	49.4	53.62	25.76
25.85	20.77	51.38	3.33	23.31	80.37	40.43	56.99	40.81	152.5	13	24.22	71.61	26.76	79.75	73.67	146.39	9.53	35.36	92.37	50.33
54.33	13.31	131.94	7.16	29.92	24.5	10.09	68.16	59.26	169.92	10.53	28.46	86.94	34.88	110.58	92.33	224.59	18.94	28.2	83.5	41.11
141.21	135.57	222.8	10.5	28.89	96.01	60.85	73.34	58.12	128.8	9.83	19.7	79.25	45.13	79.13	72.98	171.84	10.55	25.34	92.23	42.47
50.94	14.85	116	6.03	41.32	29.15	12.8	57.59	3.65	96.86	6.04	34.79	6.34	3.77	138.94	91.19	284.34	14.69	33.7	65.63	32.07
69.95	26.49	137.54	8.85	25.16	37.87	19.26	93.35	84.37	191.01	12.48	14.96	90.39	44.17	78.57	71.77	182	12.15	23.94	91.35	39.44
67.07	49.82	153.19	8.15	32.41	74.29	32.52	60.88	39.82	159.57	15.96	39.44	65.42	24.96	77.87	67.78	151.81	9.03	27.14	87.04	44.65
57.11	9.77	100.58	9.71	24.07	17.1	9.71	73.66	57.9	164.13	10.56	26.52	78.6	35.28	162.26	148.39	312.67	18.18	31.79	91.45	47.46
17.89	12.98	39.57	2.89	23.23	72.56	32.8	139.63	130.81	252.48	11.61	25.45	93.68	51.81	102.91	67.62	218.45	10.32	46.24	65.71	30.96
94.45	9.94	159.91	10.97	38.52	10.53	6.22	50.34	6.06	111.37	7.99	52.36	12.03	5.44	142.46	129.83	250.9	15.94	21.76	91.13	51.74
78.8	38.06	179.14	10.71	37.87	48.29	21.24	104.85	90.52	209.89	15.55	16.32	86.34	43.13	127.52	53.53	227.08	17.16	41.09	41.98	23.57
108.55	15.54	157.46	11.25	28.56	14.32	9.87	62.27	45.13	176.41	10.85	25.16	72.48	25.58	19.71	13.32	52.68	3.65	34.68	67.6	25.29
131.75	20.56	200.18	12.34	34.84	15.6	10.27	84.28	31.61	161.54	14.29	16.46	37.5	19.57	89.01	81.57	136.5	8.1	19.01	91.64	59.76
78.68	22.35	137.3	10.19	28.78	28.41	16.28	66.85	56.72	165.61	13.69	24.48	84.85	34.25	34.3	21.42	94.47	6.04	40.58	62.44	22.67
70.95	35.01	167.15	17.03	20.2	49.34	20.94	63.78	33.92	175.31	15.23	29.22	53.18	19.35	101.25	89.74	190.4	13.2	20.18	88.63	47.13
95.94	6.13	181.23	10.95	30.6	6.39	3.38	152.54	147.5	242.72	10.85	25.74	96.69	60.77	51.23	35.94	161.76	9.08	37.4	70.15	22.22
87.49	1.53	175.19	14.05	37.4	1.75	0.88	38.96	16.07	144.17	9.58	51.58	41.24	11.15	66.32	30.41	164	14.07	26.87	45.86	18.54
52.36	19.42	127.93	8.94	34.3	37.1	15.18	84.08	68.82	173.22	12.8	34.39	81.85	39.73	108.58	93.15	204.5	12.5	30.63	85.79	45.55
85.74	59.2	193.42	18.6	20.4	69.05	30.61	63.13	21.44	182.68	16.83	28.05	33.96	11.73	44.44	22.09	122.67	7.96	47.6	49.7	18.01
87.43	33.58	162.71	11.03	35.2	38.41	20.64	110.73	80.16	179.87	14.24	17.66	72.39	44.57	85.38	74.83	172	14.14	28.53	87.65	43.5
61.72	36.78	146.13	9.07	33.01	59.59	25.17	93.11	81.87	186.39	15.5	22.44	87.92	43.92	83.95	72.14	150.23	10.68	17	85.93	48.02
76.04	38.13	176.26	11.43	33.7	50.14	21.63	73.67	43.17	191.45	14.7	25.16	58.6	22.55	49.69	43.29	160.25	9.95	20.4	87.13	27.02
49.84	15.43	83.73	9.44	37.14	30.96	18.43	72.59	66.19	138.03	7.31	31.96	91.19	47.96	102.56	85.93	202.16	13.92	19.04	83.78	42.5
83.62	26.84	138.72	10.67	26.82	32.1	19.35	54.12	36	137.68	9.59	26.05	66.52	26.15	75.42	65.22	179.99	9.71	33.7	86.48	36.24
67.11	42.48	141.22	12.5	15.32	63.3	30.08	81.43	70.75	174.64	10.46	22.27	86.88	40.51	122.88	118.97	183.5	9.27	35.77	96.82	64.83
64.89	19.38	177.76	10.12	41.54	29.86	10.9	72.43	63.63	146.26	10	22.53	87.84	43.5	156.16	113.17	269.89	11.12	35.08	72.47	41.93
66.19	13.19	128.51	7.32	33.05	19.93	10.26	73.32	61.32	189.13	14.32	22.44	83.63	32.42	167.47	157.97	306.89	12.83	25.64	94.32	51.47
128.82	122.11	215.7	12.43	30.95	94.79	56.61	44.11	37.67	88.97	7.89	33.7	85.4	42.34	56.31	52.27	76.94	6.82	22.27	92.82	67.93
61.26	33.39	156.39	8.25	28.56	54.51	21.35	98.1	85.57	196.88	11.12	27.51	87.22	43.46	177.43	153.42	282.9	15.92	30.28	86.47	54.23
109	4.49	165.18	8.41	38.08	4.12	2.72	62.51	55.03	142.74	9.4	26.75	88.04	38.56
82.06	74.77	172.35	10.91	22.44	91.12	43.38	84.88	17.11	131.32	13.03	28.86	20.16	13.03
80.16	16.47	121.31	12.1	25.16	20.55	13.58	88.32	79.16	165.26	8.02	30.26	89.62	47.9
73.49	33.43	130.94	8.69	27.92	45.5	25.53	111.79	93.32	211.97	9.95	30.27	83.48	44.03
83.09	10.21	146.45	11.21	34.5	12.29	6.97	90.17	78.68	180.19	13.73	20.4	87.25	43.66
112.95	16.89	187.7	16.25	27.83	14.95	9	82.41	22.77	159.62	12.26	36.33	27.63	14.26
81.68	8.56	157.04	8.29	36.18	10.48	5.45	106	16.85	193.39	13.79	28.86	15.89	8.71
58.82	11.95	173.8	29.81	47.46	20.32	6.88	77.72	59.16	177.78	13.48	14.96	76.12	33.27
105.16	25	195.65	24.41	21.32	23.77	12.78	95.32	86.47	197.12	14.45	18.36	90.71	43.86
77.35	28.78	165.57	12.33	22.44	37.21	17.38	92.16	73.79	169.67	13.64	23.39	80.07	43.49
77.14	67.51	213.43	20.67	25.84	87.52	31.63	68.2	55.9	128.98	9.22	23.69	81.97	43.34
82.04	71.08	169.51	10.6	18.05	86.64	41.93	81.1	56.8	193.66	16.43	38.96	70.04	29.33
119.04	116.93	129.19	6.01	33.32	98.22	90.51	82.91	71.73	184.31	13	29.22	86.52	38.92
92.23	84.48	148.83	9.26	31.96	91.61	56.77	92.48	51.4	189.26	18.56	24.48	55.57	27.16
83.16	35.3	184.9	15.9	22.16	42.45	19.09	93.6	10.25	160.66	11.62	30.95	10.95	6.38
96.26	14.43	146.26	13.01	38.76	14.99	9.86	103.54	91.01	229.75	20.64	29.58	87.9	39.61
149.35	127.62	272.61	12.74	33.01	85.45	46.81	38.08	34.78	73.7	6.52	16.72	91.35	47.19
113.61	93.04	261.01	16.41	22.8	81.89	35.65	83.44	39.6	155.07	9.64	38.72	47.46	25.54
68.29	8.32	117.15	9.6	27.2	12.19	7.1	86.25	42.39	181.45	12.99	38.97	49.15	23.36
41.68	16.78	125.63	6.02	41.05	40.25	13.35	81.21	27.99	147.54	12.16	27.51	34.47	18.97
91.86	24.89	159.69	13.22	25.16	27.09	15.59	76.07	11.14	146.3	9.39	35.77	14.65	7.62
112.18	21.59	209.33	15.16	16.62	19.24	10.31	83.97	50.65	169.79	10.31	31.64	60.32	29.83
115.84	107.4	202.95	12.51	30.95	92.72	52.92	61.9	16.24	136.85	8.6	22.74	26.23	11.86
78.51	73.29	164.5	10.18	22.53	93.35	44.55	79.88	20.49	169.79	17.44	12.92	25.65	12.07
83.08	77.18	145.92	9.67	16.68	92.9	52.9	80.64	71.56	175.16	9.85	30.63	88.74	40.86
80.5	23.07	141.17	11.43	23.8	28.65	16.34	148.52	52.43	255.84	12.97	41.05	35.3	20.49
28.46	12.01	40.25	14.29	2789.27	42.19	29.83	78.85	67.8	137.24	8.09	31.28	85.99	49.41
114.52	108.02	164.31	7.8	34.91	94.33	65.74	128.3	116.78	306.98	16.68	14.78	91.02	38.04
80.96	9.04	152.83	14.41	38.27	11.16	5.91	63.16	50.78	140.88	13.95	25.16	80.39	36.04
117.62	8.64	199.58	13.49	42.84	7.35	4.33	83.6	69.23	154.19	14.17	18.36	82.82	44.9
89.77	33.25	167.82	12.2	23.12	37.04	19.81	57.89	10.3	121.33	11.54	29.24	17.8	8.49
79.18	28.3	146.84	9.5	42.44	35.75	19.27	31.32	13.89	62.28	5.48	41.27	44.34	22.29
64.92	29.11	154.15	12.71	24.07	44.83	18.88	83.21	71.1	196.05	14.96	29.92	85.44	36.26
59.79	20.63	147.26	8.6	41.27	34.5	14.01	133.31	73.96	245.18	15.09	17	55.48	30.17
71.2	59.29	148.95	14.53	28.2	83.28	39.81	90.49	44.07	169.88	11.31	30.26	48.7	25.94
83.52	43.45	170.4	12.41	16.32	52.02	25.5	49.82	29.96	153.99	9.77	33.7	60.13	19.45
65.46	27.85	116.31	8.54	26.02	42.55	23.95	61.07	36.23	166.34	22.82	34.68	59.34	21.78
137.37	131.76	254.95	13.83	20.87	95.91	51.68	68.58	23.4	156.82	9.36	44.03	34.13	14.92
77.57	28.26	126.44	11.09	24.38	36.42	22.35	86.49	14.7	144.32	10.46	26.05	17	10.19
88.87	24.43	161.28	13.97	28.16	27.5	15.15	81.35	50.62	173.05	8.74	37.14	62.23	29.25
33.79	20.3	75.66	6.46	34.49	60.07	26.83	50.29	36.5	120.92	10.66	43.33	72.58	30.18
103.05	61.47	215.81	16.31	14.96	59.65	28.48	89.48	54.55	183.75	15.61	16.7	60.96	29.69
11.85	9.95	24.25	1.49	37.4	83.97	41.04	39.82	24.83	106.06	8.83	31.28	62.35	23.41
90.88	26.35	181.53	15.45	33.32	29	14.52	63.08	50.65	173.12	8.33	31.96	80.3	29.26
93.84	46.24	181.74	13.65	24.51	49.27	25.44	108.79	97.43	216.38	13.53	26.44	89.56	45.03
99.05	17.73	177.25	11.66	35.08	17.9	10	89.28	74.57	150.61	9	26.36	83.53	49.51
152.36	143.81	250.89	14	21.76	94.39	57.32	62.31	8.53	151.86	8.81	57.8	13.68	5.61
54.59	23.21	131.89	10.01	44.88	42.52	17.6	59.9	46.02	133.2	10.05	42.74	76.82	34.55
32.06	12.54	92.92	6.25	29.92	39.11	13.49	98.47	54.85	170.51	11.08	27.14	55.71	32.17
39.15	18.31	149.89	17.17	48.96	46.78	12.22	95.53	16.86	169.38	8.88	38.27	17.65	9.96
75.05	37.17	158.4	14.34	26.44	49.53	23.47	93.16	1.51	280.62	18.61	106.08	1.62	0.54
98.38	80.03	178.65	9.22	30.26	81.34	44.79	80.28	67.76	177.96	14.21	36.18	84.41	38.08
60.54	11.99	159.08	20.52	334.72	19.81	7.54	53.74	36.09	153.04	10.16	54.34	67.15	23.58
71.01	7.34	145.44	27.66	47.56	10.34	5.05	54.3	17.94	132	11.04	30.6	33.04	13.59
95.79	25.71	167.08	16.17	20.18	26.84	15.39	55.56	16.62	116.68	13.57	17.1	29.91	14.24
76.48	24.04	165.4	19.32	19.72	31.43	14.53	101.39	38.68	197.35	15.02	41.75	38.15	19.6
109.35	80.09	205.93	23.02	21.94	73.24	38.89	59.91	44.11	167.46	12.61	40.58	73.63	26.34
73.63	25.54	154.34	11.91	38.19	34.69	16.55	90.59	24.83	183.23	11.59	39.44	27.41	13.55
81.49	69.7	151.2	8.62	36.04	85.53	46.1	112.72	94.91	225.52	14.69	21.57	84.2	42.09
35.92	31.3	78.92	5.49	30.6	87.12	39.66	58.16	41.4	144.52	12.77	37.83	71.18	28.64
178.18	176.47	180.59	3.59	30.26	99.04	97.72	20.12	8.63	43.24	4	36.04	42.91	19.96
97.7	16.25	182.89	11.87	22.27	16.64	8.89	69.14	51.13	157.44	10.03	22.44	73.95	32.48
57.19	26.73	159.51	7.68	32.06	46.73	16.76	65.92	51.33	170.83	13.65	36.18	77.87	30.05
43.57	17.2	98.55	11.81	22.44	39.48	17.45	75.24	64.48	179.67	12.38	16.7	85.7	35.89
45.72	28.28	149.45	7.78	28.56	61.85	18.92	73.33	64.38	156.77	11.52	22.44	87.79	41.07
79.09	4.26	160.75	9.45	39.2	5.38	2.65	61.55	16.91	109.33	8.36	27.88	27.48	15.47
78.92	6.05	170.67	15.26	25.16	7.67	3.55	57.47	42.81	115.88	7.03	42.24	74.5	36.94
64.36	53.41	149.03	9.05	36.45	82.99	35.84	56.87	40.33	145.52	7.19	43.52	70.92	27.72
77.59	46.67	177.78	15.65	30.61	60.15	26.25	69.74	51.63	137.71	13.39	40.37	74.03	37.49
18.86	12.91	51.27	4.21	51.58	68.46	25.18	131.22	90.9	268.27	16.52	25.97	69.28	33.88
90.98	82.01	180	13.79	29.92	90.14	45.56	63.92	24.1	139.53	11.44	25.84	37.71	17.28
122.48	21.58	197.93	10.51	35.49	17.62	10.9	61.73	53.59	161.76	10.75	29.92	86.81	33.13
109.3	40.71	203.77	15.49	31.64	37.24	19.98	72.95	19.47	147.2	8.12	29.22	26.69	13.23
105.51	94.3	235.32	16.72	22.44	89.38	40.07	91.48	88.44	136.59	5.41	38.39	96.68	64.75
49.07	21.23	181.29	9.26	41.48	43.26	11.71	79.94	74.77	144.24	10.02	30.26	93.54	51.84
105.31	88.43	198.84	17.08	22.27	83.97	44.47	56.54	9.36	128.7	9.86	42.74	16.56	7.28
54.03	17.94	91.47	6.4	36.33	33.2	19.61	184.59	117.54	360.18	14.98	24.76	63.68	32.63
15.64	10.62	37.15	2.21	38.08	67.93	28.6	60.57	45.58	176.12	13.48	29.24	75.25	25.88
88.4	18.47	140.45	8.15	35.36	20.9	13.15	97.24	87.85	163.66	9.89	26.05	90.34	53.68
61.59	37.21	142.55	11.37	22.44	60.42	26.11	53.31	15.13	109.47	7.12	51.39	28.38	13.82
85.27	33.48	145.1	9.68	24.48	39.26	23.07	104.96	25.06	196.09	13.86	16.66	23.88	12.78
94.5	77.84	169.61	11.57	24.34	82.37	45.89	96.64	36.9	164.37	10.12	38.76	38.18	22.45
83.34	67.41	174.8	15.68	21.08	80.88	38.56	106.27	42.85	201.21	10.54	28.84	40.32	21.3
84.93	11.09	153.84	8.28	32.11	13.06	7.21	66.58	48.25	181.82	8.52	32.64	72.46	26.54
101.03	26.05	184.51	8.71	38.76	25.78	14.12	62.31	38.91	146.99	7.74	45.92	62.44	26.47
78.46	55.41	173.33	11.54	27.88	70.62	31.97	69.68	10.79	125.01	13.16	25.16	15.48	8.63
70.83	45.88	147.23	11.26	21.32	64.77	31.16	94.3	80.47	206.33	17.81	16.7	85.33	39
58.18	42.25	127.05	7.8	38.08	72.62	33.25	77.02	20.31	158.84	12.46	38.27	26.37	12.79
82.05	14.97	151.25	11.37	37.14	18.24	9.9	42.36	10.63	91.58	7.53	35.2	25.09	11.61
47.7	20.62	98.88	9.36	56.4	43.24	20.86	92.47	86.26	178.36	7.37	38.99	93.28	48.36
82.59	76.21	154.55	8.19	23.94	92.28	49.31	62.99	39.24	135.73	14.53	13.6	62.29	28.91
84.65	18.46	167.51	8.95	27.53	21.81	11.02	63.04	44.33	179.51	10.83	30.6	70.31	24.69
91.1	32.84	200.51	8.94	41.05	36.05	16.38	167.62	145.56	312.13	17.49	16.32	86.84	46.63
70.66	28.13	179.3	8.77	34.84	39.81	15.69	84.11	72.58	172.8	15.35	17.6	86.29	42
83.31	65.49	192.52	15.85	17	78.6	34.02	80.43	70.87	157.45	12.8	33.79	88.11	45.01
70.25	30.2	165.38	13.79	20.42	42.99	18.26	74.36	69.68	138.58	10.9	24.76	93.71	50.28
78.14	25.77	121.98	8.93	29.58	32.98	21.13	34.74	13.36	98.02	7.85	55.66	38.46	13.63
104.64	17.74	203.03	12.15	32.64	16.96	8.74	40.05	27.62	118.71	7.16	38.76	68.97	23.27
49.58	22.55	111.19	9	39.66	45.48	20.28	86.47	31.31	131.12	9.72	29.92	36.21	23.88
62.66	24.38	126.56	10.31	38.01	38.91	19.26	96.03	13.12	184.94	15.84	16.19	13.66	7.09
43.01	23.62	100.33	7.64	38.08	54.92	23.55	76.02	60.45	164.07	19.04	15.13	79.51	36.84
71.64	37.57	160.69	10.73	33.01	52.44	23.38	59.29	45.96	131.9	7.63	40.8	77.52	34.85
120.49	53.5	218.2	15.63	27.2	44.4	24.52	38.14	15.56	95.69	8.23	46.08	40.81	16.26
77.25	24.06	149.49	12.03	31.96	31.14	16.09	79.49	10.41	124.62	9.76	23.39	13.09	8.35
89.8	12.68	142.61	9.65	34.68	14.12	8.89	51.16	26.34	170.68	10.12	48.44	51.49	15.44
55.88	30.95	116.83	8.4	26.52	55.39	26.49	65.56	34.42	186.94	13.3	27.88	52.5	18.41
162.82	103.57	334.08	15.04	31.83	63.61	31	59.49	25.99	111.99	9.24	23.79	43.69	23.21
57.46	30.69	124.78	7.39	66.88	53.41	24.59	55.31	46.54	155.44	11.86	15.13	84.14	29.94
48.66	17.32	111.51	8.68	23.8	35.6	15.53	82	32.84	145.78	7.29	30.95	40.05	22.53
30.9	16.17	100.37	5.47	64.6	52.32	16.11	47.37	40.21	116.47	8.19	33.32	84.88	34.52
94.38	21.27	164.87	13.04	21.12	22.54	12.9	87.32	78.99	161.58	9.49	30.62	90.46	48.89
65.5	29.65	168.95	8.74	38.27	45.28	17.55	74.02	67.81	175.13	9.04	22.01	91.61	38.72
83.85	4.8	127.21	7.67	38.52	5.73	3.78	79.91	63.54	157.91	16.9	25.16	79.51	40.24
45.24	5.07	91.14	6.74	28.16	11.2	5.56	70.58	10.41	140.2	10.88	28.12	14.75	7.43
55.97	32.97	149.27	9.87	23.51	58.91	22.09	98.31	83.88	185.67	14.25	20.18	85.32	45.17
81.44	57.09	202.29	13.65	23.39	70.1	28.22	89.52	32.74	177.32	15.89	48.28	36.57	18.46
64.14	41.96	149.46	13.32	23.94	65.42	28.08	61.14	21.03	115.26	8.66	47.28	34.4	18.25
107.61	27.3	204.78	17.15	15.64	25.37	13.33	130.17	5.61	194.67	10.97	28.72	4.31	2.88
52.18	43.62	122	10.94	15.64	83.59	35.76	90.57	78.48	175.61	12.17	33.32	86.65	44.69
41.72	16.13	90.17	8.19	24.48	38.67	17.89	87.06	30.35	133.9	11.83	14.28	34.87	22.67
42.77	24.98	115.86	10.07	24.48	58.42	21.56	86.89	16.53	128.5	16.04	20.4	19.02	12.86
62.82	49.13	164.19	10.17	21.76	78.21	29.93	44.02	29.07	103.98	7.8	36.72	66.03	27.95
107.49	97.48	185.64	13.31	32.33	90.68	52.51	40.05	13.8	117.98	9.41	36.45	34.47	11.7
89.68	75.64	208.07	14.3	21.08	84.34	36.35	84.69	74.96	208.58	14.04	21.08	88.52	35.94
64.71	14.14	101.52	6.78	29.92	21.85	13.93	77.82	62.03	204.3	13.61	19.48	79.71	30.36
95.1	20.68	191.22	17.7	21.08	21.75	10.81	54.92	40.3	130.59	9.01	39.89	73.39	30.86
60.8	47.01	155.43	13.23	10.2	77.31	30.24	60.62	43.23	140.59	8.77	28.2	71.32	30.75
61.2	44.85	143.9	9.99	22.96	73.28	31.17	74.09	69.19	141.11	9.17	21.76	93.38	49.03
90.08	20.54	177.56	14.8	20.18	22.8	11.57	55.05	31.46	131.44	8.42	42.16	57.15	23.93
78.37	42.17	153.93	15.39	25.16	53.81	27.4	92.52	83.12	222.21	15.83	21.08	89.84	37.41
81.43	28.22	169.13	13.39	28.53	34.66	16.69	135.59	116.88	256.97	12.32	35.08	86.2	45.48
105.99	88.21	302.69	20.08	14.96	83.23	29.14	64.85	44.52	161.85	13.47	22.08	68.64	27.5
57.4	28.65	183.01	12.6	26.52	49.9	15.65	108.44	102.3	173.41	10.13	32.33	94.34	58.99
82.47	68.67	202.39	13.95	19.72	83.27	33.93	74.55	63.35	179.52	13.06	21.05	84.98	35.29
111.46	22.84	174.79	12.83	17.81	20.49	13.07	50.64	39.07	127.75	9.95	23.8	77.15	30.58
83.47	39.18	176.26	14.18	27.46	46.93	22.23	62	33.15	121.38	6.51	31.34	53.47	27.31
30.57	17.65	117.49	7.47	40.6	57.72	15.02	84.58	77.36	159.47	9.11	19.04	91.47	48.51
114.11	72.77	283.27	25.48	21.54	63.77	25.69	95.85	77.8	229.77	13.11	34.19	81.16	33.86
120.5	29.51	169.69	17.46	41.32	24.49	17.39	83.93	72.97	169.32	11.01	27.88	86.94	43.09
64.65	38.75	191.59	11.58	49.22	59.93	20.22	74.26	47.7	121.26	9.41	56.63	64.23	39.34
72.09	55.19	157.4	13.55	25.84	76.55	35.06	64.48	49.38	168.8	11.48	36.33	76.57	29.25
85.92	42.49	181.23	14.21	36.45	49.45	23.44	72.49	65.88	170.84	13.29	23.23	90.89	38.56
21.88	14.71	39.33	2.34	29.58	67.21	37.39	93.04	75.82	193.3	19.92	25.84	81.49	39.23
40.17	20.1	91.34	14.54	17	50.05	22.01	66.11	49.04	179.31	9.62	26.14	74.18	27.35
81.88	29.92	146.64	10.67	38.52	36.54	20.4	135.48	106.45	271.3	15.44	25.16	78.57	39.24
54.03	11.44	102.3	8.56	42.64	21.17	11.18	59.63	15.07	129.26	9.13	39.2	25.28	11.66
67.67	61.65	152.65	9.8	20.68	91.1	40.39	90.44	75.11	180.81	9.04	32.85	83.06	41.54
78.42	68.39	195.31	13.52	16.32	87.21	35.02	92.72	47.63	205.04	14.14	21.76	51.37	23.23
100.02	58.75	187.16	17.73	22.44	58.74	31.39	71.09	32.52	145.6	20.41	23.23	45.74	22.33
89.38	73.44	203.58	16.7	23.8	82.16	36.07	164.83	142.98	297.7	16.8	25.01	86.75	48.03
67.26	14.39	119.58	10.38	20.4	21.4	12.04	85.88	16.04	142.54	8.05	31.83	18.68	11.25
102.92	89.6	226.57	16.86	18.79	87.06	39.54	45.97	30.58	115.75	8.66	29.58	66.52	26.42
82.74	71.59	149.75	6.86	29.92	86.53	47.81	168.68	125.11	332.88	25.45	22.16	74.17	37.58
60.52	46.26	148.57	12.95	19.72	76.44	31.13	93.55	83.07	169.79	10.55	21.76	88.79	48.92
[truncated: 307 more rows]

## Sheet: 60 min incubation
VAP-Ct	VSL-Ct	VCL-Ct	ALH-Ct	BCF-Ct	STR-Ct	LIN-Ct	VAP-NSC5	VSL-NSC5	VCL-NSC5	ALH-NSC5	BCF-NSC5	STR-NSC5	LIN-NSC5	VAP-NSC25	VSL-NSC25	VCL-NSC25	ALH-NSC25	BCF-NSC25	STR-NSC25	LIN-NSC25	VAP-NSC50	VSL-NSC50	VCL-NSC50	ALH-NSC50	BCF-NSC50	STR-NSC50	LIN-NSC50
40.99	30.01	105.9	7.85	24.35	73.22	28.34	57.2	50.44	114.85	9.3	28.56	88.19	43.92	46.9	35.3	84.44	4.41	40.8	75.27	41.81	33.16	22.43	65.33	3.87	33.4	67.64	34.34
36.27	25.72	116.88	6.65	67.32	70.92	22.01	111.46	110.55	126.56	4.4	24.48	99.18	87.35	103.7	101.53	140.78	3.82	46.77	97.91	72.12	43.06	27.16	102.34	5.95	34.61	63.08	26.54
38.52	9.18	78.53	8.67	40.12	23.83	11.69	81.73	8.51	154.41	10.52	47.17	10.42	5.51	78.43	70.37	156.46	11.45	25.74	89.73	44.98	41.31	31.35	106.62	7.13	37.83	75.88	29.4
71.08	30.83	173.42	8.59	34.91	43.38	17.78	78.92	73.49	133.46	6.56	35.08	93.13	55.07	28.14	22.6	83.89	4.22	52.36	80.32	26.94	29.87	20.61	75.28	4.5	27	68.99	27.37
73.37	26.04	131.49	13.27	38.27	35.5	19.81	65.77	61.41	152.38	7.28	50.39	93.37	40.3	28.58	26.54	47.88	4.93	25.64	92.83	55.42	43.71	29.64	95.9	5.11	22.7	67.82	30.91
37.74	25.51	121.01	6.5	38.27	67.59	21.08	68.19	60.15	141.01	7.51	39.66	88.2	42.65	51.05	47.17	120.02	8.77	25.16	92.41	39.3	9.64	6.18	24.26	1.35	48.15	64.09	25.47
58.87	29.95	113.63	7.31	37.31	50.87	26.35	35.01	11.41	68.16	5.76	48.01	32.6	16.75	62.82	49.61	118.32	5.88	31.64	78.97	41.92	46.22	31.51	119.87	11.04	26.52	68.18	26.29
44.15	28.19	162.89	7.61	30.26	63.86	17.31	77.63	37.58	151.37	8.83	38.08	48.41	24.83	44.32	32.58	127.89	7.01	46.77	73.51	25.48	43.73	30.13	90.64	5.59	32.77	68.91	33.24
75.41	21.82	140.37	7.9	39.66	28.93	15.54	45.46	37.74	121.78	6.09	46.24	83.03	30.99	44.48	35.52	109.48	5.16	44.64	79.85	32.44	38.71	29.04	88.3	5.94	31.96	75.02	32.89
72.88	44.29	161.97	10.2	33.4	60.77	27.34	75.97	72.53	140.41	7.66	37.14	95.46	51.66	51.85	45.91	103.18	5.93	29.22	88.54	44.5	21.74	17.93	67.89	3.49	43.65	82.48	26.41
60.35	22.87	118.2	8.15	25.16	37.9	19.35	145.64	142.26	223.31	10.33	38.86	97.68	63.71	71.39	40.67	138.29	9.64	15.67	56.97	29.41	32.67	19.23	85.76	5.98	61.93	58.85	22.42
107.71	30.33	153.33	14.98	40.36	28.16	19.78	92.1	82.16	170.6	8.76	25.93	89.2	48.16	43.03	38.14	92.65	4.73	38.27	88.62	41.16	23.19	12.86	97.62	4.89	56.4	55.46	13.17
79.83	19.68	128.57	7.97	39.42	24.65	15.31	46.5	32.18	133.54	7.74	36.45	69.22	24.1	55.7	51.64	94.44	6.7	24.64	92.7	54.67	56.63	55.53	73.45	6.68	23.94	98.06	75.6
42.54	30.68	133.02	7.89	57.8	72.13	23.07	37.06	22.43	103.16	6.51	56.28	60.53	21.74	89.71	55.02	184.28	16.18	37.04	61.33	29.85	25.66	14.11	101.14	4.78	50.32	54.98	13.95
63.01	10.11	109.7	9.13	31.96	16.04	9.22	91.68	53.76	240.37	18.77	27.46	58.64	22.37	52.51	51.65	66.38	3.07	34.35	98.36	77.81	28.23	19.68	94.03	4.66	39.89	69.72	20.93
83.67	18.23	145.85	13.4	46.77	21.79	12.5	135.68	121.75	184.49	8.5	40.58	89.73	65.99	86.01	84.2	121.95	7.89	23.12	97.9	69.04	31.86	26.28	64.45	6.21	34.39	82.47	40.77
90.75	71.15	251.56	14.57	33.32	78.41	28.28	103.65	92.48	193.3	10.05	29.38	89.22	47.84	41.52	26.51	85.88	7.01	14.96	63.86	30.87	37.27	32.12	78.93	4.32	42.74	86.19	40.7
69.04	2.92	177.41	20.55	36.45	4.23	1.65	47.55	5.34	138.41	10.36	45.23	11.23	3.86	56.86	44.45	105.04	5.49	33.01	78.16	42.31	30.58	21.95	77.66	4.36	43.52	71.8	28.27
112.36	16.99	220.39	13.78	37.59	15.12	7.71	46.67	24.37	119.15	6.63	34.79	52.22	20.45	34	23.97	76.4	5.41	53.65	70.51	31.38	59.39	54.8	112.63	5.37	39.89	92.26	48.65
31.35	20.97	89.06	5.93	22.61	66.89	23.54	65.21	54.11	129.4	7.46	35.9	82.98	41.82	70.56	62.67	157.95	12.23	23.07	88.82	39.68	24.24	16.9	64.5	4.5	36.04	69.73	26.2
51.33	17.23	136.68	5.95	41.54	33.57	12.61	80.34	78.74	124.03	4.29	45.83	98.01	63.49	35.92	23.89	97.91	4.96	43.33	66.51	24.4	32.46	30.07	57.1	2.99	29.58	92.64	52.66
75.88	39.33	148.37	15.84	9.52	51.84	26.51	11.5	6.81	26.58	2.21	43.98	59.19	25.62	40.22	35.17	102.37	6.75	42.94	87.43	34.35	46.68	31.74	126.29	8.08	38.97	67.99	25.13
38.61	4.75	56.99	4.54	39.89	12.3	8.33	132.44	123.03	212.32	9.07	32.64	92.89	57.94	91.31	85.1	139.15	5.66	40.13	93.19	61.16	40.39	30.41	86.24	4.34	44.53	75.3	35.27
92.08	86.43	179.89	10.41	34.5	93.87	48.05	48.09	35.42	128.25	9.11	27.78	73.65	27.62	76.4	69.93	152.41	11.42	17	91.53	45.88	31.47	9.73	72.21	10.12	66.03	30.91	13.47
76.74	68.61	143.83	7.76	26.52	89.4	47.7	53.91	31.95	140.24	10.25	40.36	59.28	22.78	39.37	25.27	109.72	5.99	37.57	64.19	23.03	38.74	29.4	74.45	4.82	30.6	75.9	39.49
72.98	10.15	113.35	9.81	42.16	13.91	8.96	85.43	77.85	163.67	8.14	33.32	91.12	47.56	30.7	18.17	110.35	5.77	54.27	59.17	16.46	63.22	51.96	127.95	7.54	45.56	82.19	40.61
45.97	24.92	100.1	6.9	25.2	54.21	24.9	147.56	145.21	207.19	6.79	36.92	98.41	70.08	63.13	50.91	126.52	9.39	20.91	80.64	40.23	25.84	11.61	57.23	3.9	47.46	44.94	20.29
95.68	26.38	153	9.49	33.4	27.58	17.24	46.07	13.42	72.31	5.7	36.61	29.12	18.56	32.35	15.99	99.9	5.63	67.32	49.44	16.01	27.4	16.47	84.11	4.58	56.32	60.12	19.59
39.62	21.61	111.3	7.61	26.75	54.54	19.41	67.15	14.7	144.37	8.5	46.77	21.89	10.18	114.04	109.8	150.86	6.72	48.01	96.29	72.79	44.37	39.07	81.22	4.42	39.44	88.04	48.1
108.59	40.22	183.83	12.33	22.01	37.04	21.88	106.03	101.16	212	7.15	45.4	95.41	47.72	76.88	68.21	159.75	7.72	34	88.72	42.7	48.07	43.56	107.55	8.76	27.88	90.61	40.5
39.75	13.31	115.24	7.36	35.08	33.48	11.55	74.85	72.94	114.59	4.9	46.77	97.44	63.65	64.86	54.51	144.98	8.3	40.12	84.04	37.6	35.02	31.47	71.09	5.58	28.45	89.86	44.27
117.09	112.08	212.41	10.73	22.08	95.72	52.77	62.84	54.76	166.37	14.83	17.88	87.14	32.91	52.77	44.51	101.82	5.85	35.36	84.33	43.71	37.13	25.89	96.05	6.77	49.52	69.74	26.96
79.73	18.25	145.83	16.61	22.27	22.89	12.52	97.34	93.17	157.36	8.36	38.76	95.71	59.21	114.37	107.42	151.1	6.8	41.27	93.92	71.09	30.36	23.37	72.63	3.96	50.1	76.97	32.18
66.09	24.75	182.86	13.26	35.36	37.44	13.53	105.78	98.23	187.55	19.02	30.85	92.86	52.38	46.92	38.76	110.73	6.22	39.66	82.61	35.01	36.34	24.82	116.26	5.63	44.53	68.3	21.35
101.7	80.87	204.63	13.55	22.44	79.52	39.52	85.17	49.85	144.82	9.38	21.17	58.52	34.42	79.26	61.41	166.05	10.01	34.68	77.48	36.98	27.77	14.05	71.52	3.53	35.77	50.58	19.64
41.74	17.84	159.65	9.07	49.52	42.74	11.17	76.41	69.37	164.62	7.65	28.53	90.8	42.14	20.69	14.45	65.12	3.93	41.96	69.87	22.2	63.07	58.62	84.38	4.31	36.18	92.94	69.47
63.7	25.65	206.27	12.36	37.83	40.27	12.44	23.18	11.49	44.69	6.1	33.4	49.54	25.7	69.96	63.87	134.62	4.2	48.71	91.31	47.45	20.73	19.05	48.18	3.3	34.68	91.92	39.54
65.84	22.79	160.86	7.48	38.01	34.62	14.17	146.93	116.84	226.8	9.32	43.33	79.52	51.52	30.01	21.64	88.66	5.08	39.2	72.1	24.4	43.62	14.51	161.47	28.67	39.15	33.26	8.98
53.93	26.44	167.85	9.31	40.37	49.03	15.75	82.12	78.54	154.21	10.9	32.7	95.64	50.93	26.03	23.12	65.37	3.61	42.84	88.84	35.37	83.7	69.76	162.51	13.03	29.17	83.35	42.93
55.39	25.66	215.01	23.08	64.65	46.33	11.94	109.98	105.18	195.82	8.44	38.76	95.63	53.71	31.23	17.18	116.59	6.78	48.83	55	14.73	30.22	26.51	65.78	3.34	34.79	87.73	40.31
62.38	4.14	130.92	10.31	15.82	6.64	3.16	68.68	63.06	125.29	12.3	24.48	91.82	50.33	82.12	79.52	140.49	7.27	36.18	96.84	56.6	30.08	17.86	98.6	4.74	46.77	59.38	18.11
64.5	43.45	189.86	9.35	32.41	67.36	22.88	70.62	45.95	168.66	13.43	25.34	65.07	27.25	20.69	18.68	60.37	3.46	47.02	90.28	30.94	27.1	21.94	49.69	3.43	19.04	80.98	44.16
75.67	42.22	174.53	16.23	16.51	55.8	24.19	31.62	24.32	97.91	5.64	39.89	76.92	24.84	86.96	72.81	181.3	11.4	26.52	83.73	40.16	45.25	35.34	94.36	10.12	38.01	78.09	37.45
70.72	27.13	156.58	13.23	24.48	38.36	17.33	73.17	68	149.33	5.46	52.36	92.93	45.54	35.95	20.52	92.95	7.78	63.32	57.08	22.08	72.96	44.5	127.71	9.49	19.95	60.99	34.84
59.05	15.8	120.71	10.06	16.51	26.75	13.09	49.86	23.25	99.18	11.1	24.35	46.63	23.44	58.69	52.2	141.53	7.49	37.4	88.94	36.88	36	20.99	114.35	6.26	57.8	58.3	18.36
52.16	13.8	110.94	8.6	24.48	26.46	12.44	30.84	28.51	62.98	4.28	22.01	92.47	45.27	37.13	26.68	134.78	6.84	38.52	71.85	19.79	48.11	32.16	110.15	7.49	39.42	66.86	29.2
72.74	8.38	141.66	12.54	23.66	11.52	5.92	22.35	17.61	48.34	3.12	23.8	78.78	36.42	40.86	38.15	94.81	5.1	40.12	93.36	40.23	40.67	32.75	118.44	5.11	61.9	80.54	27.66
67.14	33.61	148.63	8.57	37.14	50.06	22.62	57.53	35.28	114.78	11.01	15.82	61.33	30.74	78.39	73.25	152.02	14.09	15.32	93.45	48.19	28.86	23.65	91.29	4.69	52.36	81.94	25.91
85	16.38	150.82	16.64	13.76	19.28	10.86	47.16	34.46	126.69	6.88	54.4	73.06	27.2	26.44	20.62	95.64	6.68	28.46	77.98	21.56	42.65	35.52	87.66	4.31	39.2	83.28	40.52
48.74	8.96	159.03	10.97	42.44	18.38	5.63	88.36	82.71	156.33	10.52	22.13	93.61	52.91	119.87	115.58	166.15	7.26	47.6	96.43	69.56	42.54	23.22	102.92	9.92	23.8	54.58	22.56
45.41	19.13	133.43	11.75	16.32	42.12	14.34	40.6	15.27	92.96	10.08	26.52	37.62	16.43	44.15	34.28	130.57	7.34	64.6	77.65	26.25	43.86	33.49	128.19	6.41	61.95	76.37	26.13
33.47	18.5	105.48	4.99	34.39	55.29	17.54	42.32	5.34	77.3	7.01	105.4	12.62	6.91	67.22	60.66	116.83	6.64	36.45	90.25	51.93	23.54	17.9	70.24	4.44	48.01	76.05	25.49
52.46	12.03	120.93	6.63	37.95	22.93	9.95	42.35	32.54	113.17	5.38	41.27	76.83	28.75	34.55	26.47	109.93	5.45	57.12	76.61	24.08	23.5	14.42	99.38	5.32	44.2	61.38	14.51
64.28	12.7	111.76	6.72	35.08	19.75	11.36	159.15	135.86	233.45	7.52	42.16	85.37	58.2	44.66	34.43	102.39	12.13	22.44	77.09	33.62	33.7	26.21	89.67	7.31	42.16	77.78	29.24
36.81	16.38	83.98	6.05	31.96	44.5	19.51	54.82	37.98	126.02	9.81	34.68	69.28	30.14	71.71	63.24	136.47	13.61	17	88.2	46.34	38.04	28.25	102.42	5.05	34.39	74.26	27.58
58.84	9.05	136.82	6.83	37.4	15.38	6.61	66.7	58	138.78	6.87	36.72	86.96	41.79	68.98	17.72	119.48	8.98	31.64	25.68	14.83	59.51	44.38	128.84	5.42	35.36	74.57	34.44
58.15	11.18	144.22	8.65	40.58	19.23	7.75	18.85	12.28	68.08	5.48	23.8	65.14	18.03	26.65	12.32	104.52	6.5	44.02	46.21	11.78	28.67	23.57	42.28	4.06	33.79	82.21	55.75
68.41	37.3	183.28	8.77	35.08	54.52	20.35	110.47	101.05	262.06	16.32	17.6	91.47	38.56	35.71	27.55	83.75	5.4	47.58	77.15	32.89	26.41	22.03	67.62	2.89	40.83	83.44	32.58
18.47	10.13	31.28	1.67	34	54.86	32.39	100.89	86.19	217.9	16.82	14.96	85.43	39.56	46.03	40.15	91.92	5.42	19.72	87.23	43.68	48.78	43.71	95	5.03	40.13	89.6	46.01
49.12	22.38	176.21	8.93	46.7	45.57	12.7	54.82	51.43	166.28	7.85	48.02	93.81	30.93	27.47	15.37	112.83	5.27	50.32	55.94	13.62	37.53	33.54	87.77	5.24	35.2	89.35	38.21
127.75	114.88	223.12	9.95	29.92	89.93	51.49	108.91	100.96	174.19	11.28	25.16	92.7	57.96	27.28	13.39	55.42	4.63	40.64	49.1	24.16	33.48	21.84	95.19	6.05	44.88	65.22	22.94
97.52	92.26	175.75	7.55	32.7	94.6	52.49	113.2	110.43	163.17	7.01	40.39	97.56	67.68	38.83	15.32	113.03	12.86	36.49	39.45	13.55	31.65	19.95	88.61	5.71	43.52	63.01	22.51
37.48	8.91	82.65	16.43	36.92	23.78	10.79	40.55	35.94	113.36	5.73	41.96	88.64	31.71	60.66	51.48	126.13	6.85	37.83	84.87	40.82	31.91	22.39	80.28	5.24	34.68	70.16	27.89
93.54	4.25	198.39	11.74	34.5	4.54	2.14	116.64	111.85	148.18	6.44	32.64	95.9	75.48	54.54	45.43	110.24	8.29	26.52	83.29	41.21	28.08	21.84	81.09	3.9	63.28	77.78	26.93
79.55	7	185.83	10.76	32.01	8.8	3.77	41.31	26.79	104.51	8.42	33.32	64.84	25.63	75.89	69.69	159.66	10.35	42.24	91.83	43.65	24.47	15.41	91.83	6.33	48.83	62.97	16.78
57.35	45.81	130.59	8.72	32.33	79.89	35.08	75.12	63.87	147.36	11.01	34.09	85.03	43.35	46.76	41.22	120.38	8.39	23.23	88.16	34.24	40.21	31.71	83.16	5.2	33.4	78.86	38.12
29.91	18.7	67.21	5.22	24.48	62.53	27.82	80.32	67.05	170.28	10.25	33.01	83.49	39.38	50.45	43.92	114.18	8.74	42.44	87.07	38.47	33.88	27.88	69.98	9.34	38.47	82.28	39.84
105.02	90.36	244.52	10.77	32.7	86.04	36.95	50.56	27.47	108.37	7.51	43.65	54.34	25.35	24.97	19.91	92.67	7.3	55.64	79.72	21.48	61.95	46.14	118.79	9.07	34.52	74.48	38.84
118.68	24.72	158.85	11.1	27.88	20.83	15.56	17.76	13.52	44.83	3.37	26.52	76.13	30.15	47.47	36.09	110.37	6.74	41.27	76.02	32.7	23.12	10.74	77.7	5.11	39.66	46.43	13.82
65.25	32.91	169.56	10.48	25.16	50.44	19.41	71.33	61.21	163.02	9.57	35.62	85.8	37.55	71.56	60.33	119.98	10.01	19.95	84.31	50.29	63.74	57.69	123.98	11.23	19.43	90.51	46.53
60.12	45.26	143.81	10.19	17	75.29	31.47	30.43	19.11	125.65	7.2	43.14	62.79	15.21	92.4	77.15	228.05	11.43	32.64	83.5	33.83	30.13	23.62	104.91	6.26	47.6	78.37	22.51
74.91	8.37	147.61	10.81	27.88	11.17	5.67	34.27	27.32	116.05	5.96	46.77	79.72	23.54	55.75	42.34	117.3	6.8	38.02	75.95	36.09	19.61	17.69	42.33	2.39	33.7	90.19	41.8
78.01	60.72	165.78	10.98	17.88	77.84	36.63	55.43	18.67	155.73	11.77	45.56	33.68	11.99	29.77	17.75	106.92	6.07	40.8	59.61	16.6	33.16	25.2	106.41	6.18	35.77	75.99	23.68
59.04	49.28	137.89	11.17	27.88	83.47	35.74	34.49	25.34	96.79	9	42.44	73.49	26.18	56.97	54.01	101.29	9.88	17	94.81	53.33	49.49	46.79	99.37	4.47	32.44	94.55	47.08
70.45	37.58	152.78	10.35	23.12	53.35	24.6	75.33	65.3	127.75	6.98	40.58	86.68	51.11	55.68	23.26	162.93	14.44	25.84	41.77	14.28	35.84	18.12	102.97	6.86	34.68	50.55	17.59
63.29	46.14	138.45	9.74	35.77	72.89	33.32	65.33	45.8	146.22	7.97	30.95	70.1	31.32	20.7	9.88	84.77	4.56	50.1	47.75	11.66	46.74	24.91	123.64	8.01	54.27	53.3	20.15
48.4	22.76	108.44	11.85	13.04	47.04	20.99	98.5	87.94	204.75	13.06	23.8	89.28	42.95	39.43	34.98	56.13	3.95	19.72	88.71	62.31	38.85	21.75	101.7	5.85	46.77	55.98	21.39
53.38	5.28	104.89	9.31	25.84	9.89	5.03	30.45	16.17	110.28	6.16	53.58	53.11	14.67	24.67	17.33	90.3	4.48	59.16	70.23	19.19	29.96	24.79	75.49	2.82	46.92	82.74	32.84
109.82	106.55	161.5	8.79	27.83	97.03	65.98	118.45	102.45	228.61	13.52	28.2	86.49	44.81	28.83	14.12	111.7	4.79	46.46	48.98	12.64	29.35	23.22	86.42	5.72	44.02	79.13	26.87
31.01	9.92	93.98	6.57	49.52	32	10.56	24.82	8.67	46.23	3.88	38.23	34.91	18.74	22.08	10.65	57.32	2.83	36.45	48.23	18.58	46.45	34.01	129.16	7.72	36.45	73.23	26.33
66.18	32.18	136.18	9.18	38.52	48.62	23.63	51.56	41.44	125.89	6.52	37.83	80.37	32.92	79.33	75.06	161.27	11.74	19.48	94.62	46.54	43.27	29.29	118.23	7.27	64.6	67.7	24.78
33	12.53	64.71	3.21	55.56	37.97	19.36	52.17	38.58	125.82	7.56	36.04	73.95	30.66	85.83	71.84	173.24	12.34	21.08	83.7	41.47	37.35	27.5	104.55	7.12	47.6	73.62	26.3
30.43	14.7	84.26	7.79	33.32	48.32	17.45	93.56	91.31	136.94	5.09	36.04	97.6	66.68	38.6	29.18	75.01	4.97	27.2	75.6	38.91	24.98	18.81	78.51	5.47	35.9	75.31	23.96
91.11	80.03	165.32	22.43	24.64	87.83	48.41	19.79	15.38	43.88	2.56	31.28	77.72	35.05	42.9	30.33	98.43	7.97	21.76	70.7	30.82	52.59	46.04	89.98	4.74	29.24	87.56	51.17
72.26	20.58	142.56	9.27	38.01	28.48	14.44	79.43	66.04	114.81	7.78	14.96	83.14	57.52	54.47	38.17	170.5	8.65	46.46	70.07	22.39	57.33	48.16	125.67	7.04	38.52	84.01	38.32
71.13	58.32	142.64	10.62	44.71	81.99	40.89	59.45	48.2	131.96	8.85	33.7	81.07	36.52	86.67	77.22	125.02	4.87	37.14	89.09	61.77	29.61	11	100.46	5.35	57.05	37.15	10.95
57.09	35.09	167.04	10.45	34.19	61.47	21.01	69.3	61.17	152.93	8.6	46.62	88.28	40	53.23	48.59	98.93	5.66	28.56	91.3	49.12	29.39	14.29	74.17	11.51	44.53	48.64	19.27
57.95	18.68	197.9	12.8	29.57	32.23	9.44	53.24	38.61	141.76	8.35	53.77	72.52	27.24	36.36	22.03	106.46	7.6	42.64	60.6	20.7	51.36	33.32	112.95	9.97	42.64	64.89	29.5
79.81	26.06	168.71	9.32	32.64	32.65	15.45	60.24	8.19	121.09	12.38	47.6	13.6	6.77	50.09	43.71	83.34	5.96	25.45	87.27	52.45	39.12	20.58	117.72	7.16	57.09	52.61	17.49
78.15	10.76	160.6	10.68	35.77	13.77	6.7	48.94	32.02	171.73	14.25	55.66	65.43	18.65	60.68	51.14	96.01	5.19	31.96	84.28	53.26	37.97	19.51	176.7	12.46	39.89	51.4	11.04
42.05	18.17	110.08	8.24	60.52	43.2	16.5	61.34	56.71	132.54	10.73	26.44	92.45	42.79	140.81	109.88	318.58	19.78	21.82	78.04	34.49	40.36	24.69	152.97	9.41	51.58	61.18	16.14
44.04	19.09	165.77	9.87	54.91	43.34	11.51	108.43	104.24	206.74	11.97	24.76	96.13	50.42	96.41	92.27	175.74	9.74	35.08	95.71	52.51	49.98	12.75	127.69	12.93	24.93	25.51	9.99
53	27.08	91.28	17.83	45.23	51.09	29.66	111.25	107.59	160.75	9.57	39.66	96.71	66.93	35.32	20.76	92.92	5.13	61.2	58.76	22.34	48.82	9.21	83.77	9.21	44.02	18.87	11
80.38	27.39	151.34	12.74	19.95	34.08	18.1	27.27	11.09	81.73	22.78	53.43	40.66	13.57	24.58	14.9	79.68	4.74	40.58	60.62	18.7	43.68	19.37	128.73	7.3	78.2	44.35	15.05
101.88	93.96	172.54	11	22.96	92.22	54.45	69.97	63.04	169.48	7.45	51.19	90.09	37.19	33.27	16.74	143.51	6.25	34.79	50.3	11.66	33.75	21.4	103.7	8.69	42.64	63.42	20.64
87.86	27.69	223.25	12.82	28.4	31.52	12.4	82.18	77.05	154.38	10.24	47.31	93.76	49.91	43.72	34.77	101.2	5.62	39.66	79.52	34.36	46.35	40.3	116.6	10.74	15.82	86.95	34.56
106.9	9.62	177.52	9.6	33.7	9	5.42	46.19	13.97	132.04	9.65	46.08	30.25	10.58	51.57	47.93	97.83	8.26	22.44	92.94	48.99	36.86	21.67	137.74	6.57	45.92	58.8	15.73
83.24	71.52	186.47	15.03	35.77	85.92	38.36	55.95	37.54	141.63	8.71	38.52	67.09	26.51	64.61	52.4	95.14	5.77	35.77	81.1	55.07	38.65	17.85	106.89	10.24	43.52	46.19	16.7
19.97	14.75	60.33	3.3	40.12	73.86	24.45	47.18	15.78	118.41	7.45	44.53	33.45	13.32	17.28	13.54	39.01	2.52	34.68	78.35	34.7	46.2	20.98	148.03	11.69	66.64	45.42	14.18
70.8	38.54	215.32	12.85	33.7	54.43	17.9	21.41	15.7	63.16	4.75	37.68	73.32	24.86	18.02	15.76	32.55	2.15	25.84	87.45	48.43	47.09	13.3	149.12	9.96	56.4	28.24	8.92
59.42	19.85	111.7	9.88	26.11	33.41	17.77	59.07	25.14	156.06	11.18	41.48	42.55	16.11	49.22	44.16	110.95	6.63	46.3	89.72	39.8	124.43	97.34	260.55	13.26	15.82	78.22	37.36
109.23	25.61	197	11.18	37.4	23.44	13	50.02	36.28	144.95	12.15	41.66	72.53	25.03	91.82	81.32	169.44	11.08	21.76	88.56	47.99	39.72	20.29	120.45	11.62	48.71	51.06	16.84
41.33	18.59	157.69	7.74	50.21	44.98	11.79	49.31	36.18	150.96	7.7	33.7	73.37	23.96	24.56	9.1	50.05	3.6	32.38	37.05	18.18	40.26	30.05	92.34	6.39	21.08	74.63	32.54
76.27	0.76	145.33	12.88	24.22	1	0.52	95.73	92.55	158.63	5.03	50.1	96.68	58.34	44.29	24.08	157.05	7.84	57.12	54.37	15.33	32.58	14.31	95.42	8.57	33.32	43.94	15
98.93	21.48	150.54	7.23	36.18	21.71	14.27	107.21	100.9	192.34	8.14	44.02	94.11	52.46	110.69	95.44	164.22	12.97	34	86.22	58.12	25.59	17.12	100.46	8.36	25.84	66.9	17.04
45.76	21.74	111.38	7.54	44.2	47.51	19.52	82.18	74.39	161.03	11.22	22.44	90.52	46.2	18.67	13.65	35.1	1.92	25.84	73.09	38.87	39.49	25.11	109.73	4.9	43.33	63.6	22.89
92.28	12.96	162.72	8.77	34.68	14.05	7.97	43.58	37.03	90.72	4.81	38.52	84.98	40.82	38.92	13.6	159.48	9.71	55.66	34.93	8.53	50.84	27.69	149.79	9.96	45.23	54.47	18.49
77.77	70.54	152.46	10.29	22.27	90.7	46.26	134.24	133.8	139.3	4.22	29.57	99.68	96.05	40.46	23.49	87.18	6.58	40.58	58.05	26.94	15.36	6.97	58.35	3.13	64.33	45.38	11.95
74.83	59.97	142.79	8.52	43.33	80.14	42	27.02	19.63	81.34	3.71	41.54	72.65	24.13	73.21	48.02	135.25	9.75	39.89	65.59	35.5	72.5	48.9	183.22	10.72	55.02	67.45	26.69
38.89	22.45	95.76	5.78	35.36	57.74	23.45	79.86	63.3	196.58	11.42	25.34	79.27	32.2	34.16	24.66	101.4	6.34	42.64	72.19	24.32	64.18	48.08	207.48	16.42	28.56	74.91	23.17
78.73	0.59	154.84	7.72	35.77	0.74	0.38	121.79	114.96	214.22	12.23	28.45	94.39	53.66	30.28	13.76	111.56	8.75	62.79	45.43	12.33	66.38	33.52	170.92	13.6	32.64	50.5	19.61
59.2	17.03	139.11	8.47	41.99	28.77	12.24	34	21.78	111.51	5.37	52.63	64.05	19.53	83.29	77.02	152.65	7.63	37.83	92.47	50.45	31.69	18.89	108.93	7.07	50.9	59.6	17.34
66.12	9.24	146.12	8.79	41.6	13.98	6.33	78.88	63.4	183.15	10.31	40.8	80.39	34.62	74.18	69.38	142.8	9.87	29.92	93.53	48.59	26.64	10.72	74.84	4.75	79.56	40.23	14.32
45.09	26.82	111.68	5.18	41.48	59.48	24.02	90.91	85.78	161.93	11.61	33.7	94.36	52.98	39	27.62	104.07	6.14	27.88	70.82	26.54	37.36	19.72	122.72	6.77	51.58	52.78	16.07
47.78	32.88	135.11	9.48	29.92	68.81	24.33	31.06	18.11	97.92	6.06	55.66	58.31	18.5	49.21	31.52	101.15	7.23	35.08	64.06	31.16	44.21	22.97	129.42	8.63	46.08	51.96	17.75
70.98	13.6	115.96	9.36	33.32	19.16	11.73	77.04	15.24	165.63	9.21	31.28	19.78	9.2	15.94	9.49	42.6	2.74	46.92	59.52	22.26	55.48	45.52	104.24	7.49	23.8	82.04	43.67
43.37	18.68	137.16	8.86	72.22	43.06	13.62	51.68	14.63	102.38	7.74	46.92	28.3	14.29	36.04	23	125.13	8.01	55.76	63.83	18.38	30.6	14.52	93.83	7.7	44.02	47.45	15.48
80.74	58.04	135.23	7.91	25.34	71.88	42.92	58.91	46.26	142.65	6.79	44.2	78.53	32.43	47.34	44.71	85.77	4.02	32.33	94.44	52.13	67.47	35.53	150.98	9.24	28.2	52.66	23.53
62.58	18.18	141.96	8.07	34.83	29.05	12.8	21.02	7.8	55.92	2.78	46.92	37.1	13.95	65.26	63.87	90.29	7.33	19.48	97.86	70.74	67.85	40.38	160.62	10.85	27.2	59.51	25.14
125.15	118.2	208.24	10.02	38.52	94.44	56.76	24.52	12.63	101.29	6.23	62.56	51.5	12.46	67.49	47.64	127.31	9.33	21.54	70.58	37.42	59.16	50.75	92.07	4.85	23.12	85.79	55.12
52.02	24.9	137.01	6.13	40.58	47.86	18.17	62.9	43.11	142.73	6.8	27.83	68.54	30.21	50.11	43.01	122.76	7.18	39.2	85.82	35.03	25.59	14.16	86.94	5.75	52.36	55.32	16.28
88.48	26.81	159.29	9.4	41.27	30.3	16.83	118.96	100.2	200.62	8.25	40.12	84.23	49.95	31.77	16.96	80.77	4.25	45.23	53.4	21	34.06	22.84	87.45	6.87	27.2	67.05	26.11
50.1	23.59	175.17	9.82	40.58	47.09	13.47	51.33	36.26	121.64	7.5	35.08	70.65	29.81	37.69	19.18	106.46	6.19	49.64	50.88	18.01	43.68	23.61	156.16	11.47	35.77	54.05	15.12
23.27	12.28	55.89	8.92	45.92	52.76	21.97	31.84	17.35	106.07	6.11	57.8	54.5	16.36	29.17	20.27	96.51	5.26	38.52	69.49	21	36.75	23.13	89.27	6.86	40.58	62.95	25.91
43.06	24.94	75.76	6.9	28.16	57.93	32.92	69.89	46.57	186.39	8.96	37.83	66.64	24.99	47.34	41.8	88.31	5.99	35.77	88.31	47.33	30.3	19.73	99.67	7.05	79.32	65.11	19.79
87.66	30.92	159.99	10.54	27.2	35.27	19.32	93.16	84.58	169.26	7.9	33.4	90.79	49.97	20.46	10.38	52.69	2.93	42.64	50.72	19.7	53.34	26.04	230.55	13.98	37.14	48.83	11.3
70.74	61.97	140.4	12.8	20.87	87.61	44.14	34.6	11.17	85.65	7.68	42.84	32.28	13.04	18.75	17.12	41.23	3.71	22.96	91.28	41.52	36.89	18.92	133.04	9.22	43.33	51.29	14.22
87.77	31.76	164.73	11.57	31.28	36.19	19.28	92.1	83.62	181.9	26.5	16.95	90.79	45.97	43.42	34.9	87.38	4.4	35.49	80.37	39.94	41.74	19.52	131.04	10.86	48.15	46.77	14.9
86.97	15.37	171.66	10.05	28.86	17.67	8.95	46.04	31.99	112.63	5.79	42.16	69.47	28.4	101.88	93.01	131.18	4.46	40.12	91.29	70.9	80.01	64.29	137.58	8.46	28.56	80.36	46.73
55.73	20.92	124.1	11.14	27.83	37.54	16.86	94.52	13.77	155.65	13.07	26.75	14.56	8.84	56.95	47.16	123.41	13.07	44.35	82.81	38.22	27.76	23.79	88.05	4.61	42.16	85.7	27.02
62.47	49.35	141.69	11.95	25.84	78.99	34.83	86.88	74.71	121.88	8.04	13.6	85.99	61.3	43.54	35.87	92.55	6.55	32.33	82.38	38.75	34.69	25.31	121.71	6.55	52.74	72.95	20.79
63.87	39.08	165.6	12.89	25.84	61.19	23.6	153.38	93.85	327.7	19.38	46.08	61.19	28.64	33.25	28.13	86.01	4.91	48.96	84.59	32.71	48.35	23.71	162.91	8.06	60.85	49.04	14.56
76.93	23.53	163.54	8.09	31.28	30.59	14.39	132.17	127.11	188.72	7.86	36.72	96.18	67.36	21.48	11.22	35.45	2.26	31.28	52.25	31.66	36.66	17.54	120.27	10.26	23.8	47.84	14.58
56.08	15.21	116.1	8.23	36.05	27.12	13.1	42.48	12.57	156.29	12.97	31.28	29.59	8.04	59.69	50.46	124.74	9.4	22.27	84.54	40.45	37.03	17.66	137.94	8	59.16	47.67	12.8
95.26	50.32	202.6	13.28	28.89	52.82	24.84	44.79	33.04	134.24	7.87	30.6	73.76	24.61	43.77	38.28	110.16	3.91	46.11	87.44	34.74	72.02	36.86	199.59	10.14	57.12	51.18	18.47
29.41	15.49	104.1	6.59	77.23	52.65	14.88	100.58	93.14	206.19	16.99	14.28	92.61	45.17	10.93	8.68	24.36	2.08	29.22	79.4	35.61	42.56	29.15	99.74	12.55	24.48	68.49	29.23
70.47	8.16	133.41	12.13	29.92	11.57	6.11	82.6	48.48	166	14.34	26.67	58.69	29.2	36.94	23.82	102.5	5.33	47.6	64.48	23.24	46.85	31.07	101.15	12.01	23.07	66.32	30.72
49.51	24.51	96.9	6.36	42.44	49.51	25.29	30.46	17.11	113.82	9.38	58.48	56.19	15.04	78.02	70.05	125.13	3.52	46.24	89.79	55.98	46.48	22.27	126.3	7.96	40.8	47.9	17.63
69.42	49.94	155.46	9.23	30.95	71.94	32.12	50.27	30.3	147.84	7.6	40.58	60.27	20.5	35.69	18.51	118.47	6.98	31.28	51.86	15.62	27.19	13.76	102.78	6.63	42.64	50.6	13.39
129.96	123.13	192.88	9.57	29.24	94.75	63.84	88.04	79.4	178.01	9.99	33.32	90.18	44.6	66.62	60.86	94.89	8.02	29.92	91.35	64.14	39.33	16.13	135.13	10.99	40.58	41.02	11.94
103.87	11.73	170.57	8.8	39.65	11.3	6.88	50.7	19.46	101.61	9.78	19.04	38.39	19.16	35.17	21.97	87.3	4.01	32.64	62.46	25.16	40.14	16.16	109.52	10.01	44.88	40.26	14.75
94.24	42.23	130.16	5.3	40.64	44.81	32.45	91.26	62.61	217.13	13.77	31.64	68.61	28.83	55.51	18.49	137.96	5.37	48.15	33.31	13.4	28.35	17.61	100.34	5.69	46.92	62.13	17.55
27.67	22.68	81.9	5.54	36.45	81.97	27.69	82.61	47.51	250.14	15.32	65.04	57.51	18.99	31.44	13.29	76.11	5.08	50.21	42.27	17.46	44.07	23.9	113.26	11.37	38.76	54.23	21.1
79.5	4.78	148.96	13.81	44.4	6.01	3.21	57.13	19.09	104.83	7.1	47.87	33.41	18.21	43.56	39.03	104.62	4.71	39.89	89.61	37.31	34.72	11.68	122.45	9.13	49.28	33.65	9.54
108.03	99.08	178.73	6.86	39.12	91.72	55.44	120.03	94.42	222.32	15.19	27.46	78.66	42.47	47.96	38.11	84.75	5.11	39.42	79.46	44.97	60.24	50.73	127.01	6.28	51.49	84.21	39.94
101.34	14.16	186.7	13.24	33.4	13.97	7.58	15.26	9.47	29.16	8.25	68.49	62.09	32.49	39.98	31.74	81.86	6.66	37.14	79.39	38.77	37.97	19.83	103.13	12.86	45.39	52.22	19.22
87.46	13.28	184.44	15.47	24.51	15.19	7.2	61.32	46.05	134.47	10.66	16.99	75.1	34.25	33.38	24.76	81.59	3.93	40.8	74.18	30.35	28.48	15.62	114.83	8.42	44.2	54.82	13.6
62.04	21.44	106.46	11.21	8.84	34.55	20.13	85.11	74.48	175.33	8.02	35.29	87.51	42.48	143.31	129.72	160.7	5.03	39.12	90.52	80.72	16.87	12.15	52.13	4.16	32.33	72	23.3
82.15	31.06	141.82	9.75	35.36	37.81	21.9	75.03	68.03	148.23	6.02	35.9	90.67	45.9	64.85	56.06	128.25	7.62	24.48	86.45	43.71	24.96	11.92	95.46	10.66	15.64	47.75	12.49
59.52	13.7	103.49	12.12	36.04	23.01	13.23	68.49	47.07	136.91	12.69	24.22	68.72	34.38	29.59	25.83	100.23	3.99	55.02	87.31	25.77	28.73	17.94	102.21	7.45	48.15	62.42	17.55
68.79	18.9	167.95	12.34	27.88	27.47	11.25	30.75	16.08	114	10.95	37.4	52.3	14.11	98.55	92.21	134.23	4.51	41.79	93.57	68.69	76.07	37.4	166.3	15.44	16.58	49.17	22.49
102.22	12.39	161.01	9.36	34.61	12.12	7.69	67.19	19.18	190.39	11.53	56.4	28.55	10.08	75.39	10.74	147.47	4.11	57.12	14.25	7.28	62.27	31.24	134.58	7.68	42.64	50.17	23.21
58.53	50.24	124.08	10.23	15.64	85.84	40.49	56.76	20.49	128.34	13.34	23.79	36.09	15.96	74	69.2	112.06	4.83	40.8	93.51	61.75	56.08	43.47	99.77	6.7	23.8	77.5	43.57
78.06	43.95	154.6	12.16	22.96	56.31	28.43	47.91	19.54	103.6	6.98	29.58	40.79	18.86	35.18	23.68	71.9	5.25	25.84	67.32	32.94	46.21	23	123.52	7.64	72.08	49.78	18.62
60.64	28.32	140.42	9.32	36.88	46.71	20.17	54.74	38.51	151.05	9.78	49.64	70.34	25.49	46.84	28.91	113.37	5.37	68.24	61.72	25.5	29.9	16.57	94.96	8.92	39.44	55.43	17.45
36.45	21.09	137.61	6.23	51.58	57.88	15.33	95.22	81.51	196.07	11.82	16.9	85.6	41.57	119.79	101.75	170.99	6.77	46.77	84.93	59.5	47.88	25.92	137.38	12.32	26.67	54.13	18.87
40.18	18.95	97.48	7.18	35.36	47.15	19.44	60.16	54.79	140.13	6.48	41.48	91.08	39.1	71.3	67.65	115.7	5.33	43.14	94.87	58.47	105.83	97.68	154.05	6.96	34.09	92.3	63.41
50.89	8.41	95.51	6.37	41.48	16.53	8.81	92.96	24.1	155.3	11.65	25.23	25.92	15.52	35.8	32.31	53.31	3.58	25.45	90.24	60.6	23.24	18.23	85.44	4.81	49.98	78.44	21.33
31.6	17.57	74.78	6.57	40.48	55.59	23.49	37.77	20.18	141.1	9.33	44.71	53.44	14.3	36.49	15.76	100.48	4.9	33.01	43.19	15.69	46.52	26.89	127.35	14.89	41.48	57.8	21.12
43.8	16.84	119.42	7.09	43.45	38.44	14.1	37.59	19.68	106.42	6.15	39.44	52.34	18.49	41.63	32.31	90.18	6.42	29.58	77.61	35.83	43.98	14.16	94.72	6.38	27.46	32.2	14.95
67.48	23.69	154.42	9.04	30.26	35.11	15.34	54.64	43.68	126.99	7.87	41.27	79.94	34.4	73.53	39.53	167.56	10.5	32.7	53.76	23.59	48.09	21.55	160.84	13.99	45.92	44.81	13.4
60.58	19.37	145.48	15.03	23.8	31.97	13.31	35.02	17.31	119.51	6.68	38.76	49.43	14.49	81.31	76.26	111.12	4.25	42.03	93.79	68.63	49.05	24.83	160.34	9.5	55.76	50.64	15.49
29.62	19.37	85.13	3.71	40.8	65.4	22.75	92.42	62.3	228.45	14.49	30.61	67.41	27.27	27.06	22.03	85.14	4.36	42.64	81.41	25.87	36.86	20.39	155.35	16.48	53.5	55.32	13.12
41.22	30.21	136.13	7.3	30.95	73.28	22.19	102.78	18.29	148.29	11.05	22.16	17.79	12.33	42.9	38.49	69.42	4.81	34.39	89.72	55.44	54.12	23.03	116.69	10.68	43.33	42.56	19.74
57.86	31.55	166.69	8.03	35.36	54.53	18.93	125.22	120.51	231.59	14.3	36.33	96.24	52.03	39.04	27.1	133	8.86	21.12	69.42	20.38	29.81	7.32	62.83	5.07	22.27	24.56	11.65
52.71	12.16	120.77	9.86	61.23	23.08	10.07	45.42	32.68	129.97	6.69	62.59	71.95	25.14	25.56	21.4	64.67	3.45	31.31	83.73	33.09	27.89	20.13	80.52	6.47	36.04	72.2	25
51.85	17.18	117.88	5.42	63.53	33.14	14.58	83	73.58	127.13	8.89	34.39	88.64	57.87	70.32	61.4	111.51	4.45	46.77	87.32	55.07	41.93	16.02	158.02	11.61	45.92	38.22	10.14
38.82	24.54	149.58	8.28	47.17	63.21	16.41	27.16	8.88	58.46	6.65	36.04	32.7	15.19	40.87	31.04	84.02	4.89	36.72	75.95	36.94	79.86	69.2	111.65	6.61	20.63	86.65	61.98
82.07	15.35	143.36	11.61	23.12	18.7	10.7	33.18	29.06	79.5	10.94	25.16	87.58	36.55	64.8	59.96	98.42	4.92	29.24	92.54	60.92	80.5	68.51	116.71	4.96	27.7	85.11	58.7
65.51	54.82	144.57	8.46	36.9	83.69	37.92	48.78	40.66	107.08	7.11	36.72	83.34	37.97	79.89	18.77	168.38	7.67	46.77	23.5	11.15	52.68	47.17	86.88	5.23	31.45	89.55	54.3
62.34	29.31	102.44	8.79	20.63	47.02	28.62	26.8	22.04	43.84	2.11	45.48	82.27	50.28	102.48	97.01	143.43	7.54	29.92	94.67	67.64	31.92	12.24	77.58	6.06	46.08	38.34	15.78
46.05	17.32	144.66	8.96	39.89	37.61	11.97	65.44	14.02	150.16	17.79	29.24	21.42	9.33	54.42	50.01	106.6	5.35	39.89	91.89	46.91	28.26	22.85	59.1	3.48	34.68	80.84	38.66
75.44	39.63	114.98	7.04	25.16	52.54	34.47	32.22	15.38	87.01	5.72	35.49	47.73	17.67	32.25	25.79	63.92	3.32	40.83	79.97	40.35	109.24	94.04	154.24	7.69	34.68	86.09	60.97
42.68	15.94	101.69	7.15	70.15	37.36	15.68	88.62	31.27	139.06	10.83	20.87	35.28	22.48	31.29	16.99	94.02	6	42.44	54.28	18.07	62.98	57.89	103.73	5.82	30.61	91.93	55.81
60.85	25.12	174.66	10.1	41.75	41.28	14.38	44.18	33.89	137.73	6.92	36.45	76.71	24.6	27.68	16.44	95	6.3	66.64	59.38	17.3	43.05	13.92	112.57	9.56	51.68	32.33	12.37
50.71	23.3	156.42	8.75	33.48	45.95	14.9	62.14	40.24	166.77	17.96	25.34	64.75	24.13	37.99	32.81	80.89	5.44	35.9	86.37	40.56	48.1	33.52	115.87	5.79	41.96	69.69	28.93
40.35	15.95	104.91	6.31	44.14	39.52	15.2	59.68	49.11	148.36	7.87	36.72	82.29	33.1	44.5	26.99	104.11	6.91	40.12	60.64	25.92	50.46	38.07	127.59	10.68	31.96	75.45	29.84
63.47	17.28	163.22	11.98	41.27	27.22	10.58	112.7	103.43	181.97	10.75	27.56	91.78	56.84	57.48	53.12	105.03	4.66	44.2	92.41	50.58	31.67	15.45	111.48	9.61	35.08	48.78	13.86
76.05	7.17	125.66	8.7	32.33	9.43	5.71	85.25	77.12	161.8	9.15	35.77	90.46	47.66	46.38	41.91	84.32	4.23	32.64	90.35	49.7	44.69	23.26	106.79	7.41	50.21	52.05	21.78
58.42	43.25	170.1	19.65	16.51	74.03	25.42	53.32	24.85	111.44	9.46	34.68	46.61	22.3	44.28	16.05	115.81	4	49.64	36.24	13.86	33.35	7.31	75.13	5.3	29.24	21.92	9.73
61.98	50.43	124.82	8.37	35.25	81.37	40.41	15.25	9.8	42.98	2.73	33.32	64.24	22.8	29.99	26.19	79.67	5.07	37.83	87.33	32.87	20.06	18.11	41.62	2.66	37.83	90.27	43.5
99.31	70.91	208.99	16.24	19.56	71.4	33.93	61.86	36.65	162.57	9.28	34.19	59.24	22.54	51.85	31.88	115.51	6.93	33.4	61.47	27.59	67.5	58.97	135.05	11.83	24.64	87.36	43.66
39.24	12.53	77.08	8.75	28.2	31.93	16.26	70.37	59.67	127.39	9.49	29.56	84.79	46.84	90.52	88.09	135.67	5.93	35.08	97.32	64.93	24.74	15.36	75.01	8.67	57.12	62.08	20.48
98.95	4.44	158.59	11.34	46.62	4.49	2.8	21.04	13.03	74.07	4.13	47.73	61.91	17.58	28.27	20.46	78.61	5.38	29.22	72.39	26.03	38.22	25.57	93.29	5.77	27.47	66.91	27.41
40.86	18.52	95.47	6.28	29.19	45.33	19.4	74.36	66.44	163.44	9.25	34.91	89.35	40.65	56.29	48	120.07	9.56	14.28	85.28	39.98	44.99	24.92	132.53	9.64	27.88	55.4	18.81
92.55	78.84	180.58	13.68	24.59	85.19	43.66	106.44	10.18	391.67	22.89	194.05	9.56	2.6	24.44	17.36	86.17	4.31	44.2	71.03	20.14	42.9	30.19	110.29	11.04	63.83	70.39	27.38
58.6	15.32	122.22	6.07	43.33	26.14	12.53	75.5	60.08	175.67	10.62	35.9	79.58	34.2	56.11	45.05	102.57	5.65	37.83	80.29	43.92	46.09	23.52	101.58	7.39	45.23	51.02	23.15
59.37	19.09	106.33	5.37	38.63	32.15	17.95	52.69	49.4	97.73	4.98	31.98	93.77	50.55	60.72	59.57	96.41	4.91	27.88	98.11	61.79	23.49	17.25	68.59	6.43	22.96	73.45	25.15
12.95	6.88	23.92	1.7	48.01	53.1	28.75	95.06	10.13	140.48	7.96	31.28	10.66	7.21	42.14	32.72	91.05	4.56	39.89	77.64	35.94	56.54	16.91	144.18	12.46	26.14	29.91	11.73
50.87	18.47	108.03	9.86	48.83	36.31	17.1	39.85	22.93	134.6	7.61	42.16	57.54	17.04	32.23	20.18	85.35	6.87	24.48	62.62	23.64	48.57	12.68	91.08	6.06	43.52	26.1	13.92
151.75	146.72	207.36	7.69	43.33	96.68	70.75	78.84	75.43	131.57	7.73	38.01	95.68	57.33	19.05	11.87	71.97	3.27	52.18	62.34	16.5	36.66	26.64	105.16	5.94	51.49	72.67	25.33
55.13	25.92	104.88	7.5	34.61	47.02	24.72	92.1	71.74	196.33	9.07	28.89	77.89	36.54	36.31	19.1	94.25	7.29	16.38	52.6	20.27	59.77	19.4	165.79	10.06	49.64	32.46	11.7
109.35	98.98	163.42	9.17	37.57	90.51	60.57	52.8	12.34	145.31	7.75	66.8	23.36	8.49	76.08	24.71	124.52	4.61	43.14	32.48	19.84	31.85	18.46	91.82	5.63	43.33	57.95	20.1
42.88	24.16	136.55	7.38	31.96	56.35	17.69	62.96	48.89	137.17	6.21	36.88	77.65	35.64	69.41	24.01	168.44	4.26	55.08	34.59	14.25	60	43.45	117.96	6.88	28.89	72.41	36.83
84.35	9.86	142.51	12.43	29.24	11.69	6.92	63.08	39.02	125.39	9.04	22.44	61.86	31.12	34.47	29.75	85.39	3.78	47.02	86.31	34.84	40.3	20.42	136.51	7.01	63.96	50.67	14.96
74.33	13.45	148.26	9	27.88	18.09	9.07	57.08	37.17	114.05	11.1	21.08	65.12	32.59	17.64	12.26	52.45	3.04	40.83	69.51	23.38	38.73	18.83	124.46	11.94	61.9	48.62	15.13
40.7	17.71	142.16	6.84	65.61	43.52	12.46	59.37	38.09	148.57	6.53	40.12	64.15	25.64	47.6	32.32	105.83	10.37	42.84	67.91	30.54	29.06	21.73	62.38	4.1	32.64	74.76	34.83
45.97	21.38	151.06	7.93	46.08	46.51	14.15	68.26	61.15	126.44	7.88	34.09	89.58	48.36	40.98	17.02	107.38	3.74	46.77	41.53	15.85	34.96	16.62	94.42	6.46	57.12	47.54	17.6
67.13	0.49	148.72	11.82	39.44	0.73	0.33	85.21	68.64	200.74	11.38	36.04	80.55	34.19	42.99	36.41	93.83	4.94	37.4	84.68	38.8	49.14	26.45	124.1	15.83	30.61	53.84	21.32
47.13	39.41	95.19	5.36	55.02	83.61	41.4	60.38	19.9	112.38	9.54	22.35	32.96	17.71	53.8	44.42	113.79	7.16	36.45	82.55	39.03	23.78	14.75	60.18	8.75	42.44	62.03	24.51
74.08	24.53	144.16	11.59	40.83	33.12	17.02	83.03	77.72	135.58	10.22	22.01	93.61	57.33	17.75	8.46	53.24	3.1	34.79	47.65	15.89	75.55	66.22	136.79	7.63	25.52	87.65	48.41
14.97	6.74	44.73	3.42	28.56	45.03	15.07	55.37	46.17	113.03	11.14	16.58	83.38	40.85	69.22	52.46	121.09	4.07	46.77	75.78	43.32	67.65	53.08	139.04	9.22	23.8	78.45	38.17
67.78	12.97	117.76	7.06	35.36	19.14	11.01	48.33	26.61	116.65	9.66	39.89	55.05	22.81	57.95	53.91	90.49	4.73	36.33	93.02	59.57	12.81	11.94	24.36	2.49	38.08	93.19	49.02
59.21	23.31	113.09	10.54	23.12	39.37	20.61	28.22	15.55	95.96	5.96	41.05	55.09	16.2	42.8	29.65	107.93	3.8	64.89	69.28	27.47	26.94	25.46	64.21	3.96	32.33	94.51	39.66
49.79	22.59	142.43	10.27	48.83	45.37	15.86	88.96	71.17	179.63	10.25	32.45	80	39.62	32.16	25.69	56.89	2.89	35.49	79.87	45.15	34.72	11.61	97.1	9.2	39.42	33.43	11.95
86.11	29.44	174.48	16.96	16.7	34.19	16.88	83.59	54.14	168.61	10.51	35.74	64.77	32.11	93.45	89.99	125.55	5.8	41.96	96.3	71.68	51.33	40.63	98.95	5.35	35.77	79.15	41.06
78.67	5.97	116.27	9.86	31.64	7.59	5.13	32.72	16.21	132.41	5.9	50.32	49.53	12.24	113.87	109.93	154.93	6.85	33.88	96.54	70.96	28.37	20.62	90.67	5.47	38.52	72.68	22.74
73.07	61.44	148.4	6.82	42.88	84.08	41.4	74.87	67.5	158.59	6.9	41.55	90.15	42.56	25.02	20.01	66.17	3.17	53.86	79.99	30.24	29.19	25.4	69.69	4.05	35.77	87.02	36.45
28.77	19.26	118.33	5.31	56.4	66.95	16.28	71.3	64.03	146.15	7.68	39.2	89.82	43.81	48.49	25.62	99.84	3.43	40.12	52.84	25.66	16.07	15.15	28.22	1.89	33.7	94.3	53.69
27.75	18.73	119.72	7.19	50.32	67.5	15.64	71.86	58.94	163.77	7.95	38.76	82.02	35.99	25.89	19.3	87.25	6.49	61.98	74.54	22.12	37.35	20.75	72.29	8.24	29.44	55.56	28.71
57.7	18.96	144.37	8.64	39.42	32.86	13.13	97.94	92.95	175.41	10.25	25.16	94.9	52.99	55.21	48.08	94.01	4.13	44.2	87.09	51.15	35.67	10.52	116.76	8.96	71.53	29.51	9.01
55.07	19.25	152.03	8.3	45.92	34.96	12.67	49.55	43	111.29	7.78	40.58	86.77	38.64	63.98	58.38	91.46	3.92	30.6	91.25	63.84	22.93	21.78	44.98	2.24	34.39	95	48.42
94.06	25.07	171.62	9.84	35.49	26.65	14.61	52.16	37.72	171.22	7.82	36.04	72.32	22.03	30.84	21.98	99.01	6.55	46.24	71.26	22.19	34.01	26.76	110.06	5.5	47.46	78.67	24.31
85.84	81.02	146.35	6.5	35.08	94.39	55.36	40.29	31.7	146.96	5.99	44.17	78.69	21.57	44.11	31.18	131.26	7.33	52.96	70.69	23.76	25.94	11.99	87.58	6.89	44.53	46.25	13.7
70.14	32.69	135.67	9.53	27.2	46.6	24.09	41.26	31.59	109.48	6.03	44.71	76.56	28.86	52.48	35.41	120.48	5.64	41.48	67.48	29.39	25.06	14.64	91.04	5.41	35.62	58.42	16.08
51	48.15	68.25	4.72	26.52	94.41	70.56	63.85	44.39	140.44	9.81	29.58	69.52	31.61	40.62	33.39	97.64	5.03	41.48	82.21	34.2	35.84	20.05	85.14	6.86	39.89	55.95	23.55
76.19	42.74	201.34	13.3	27.88	56.09	21.23	100.36	95.07	194.77	8.72	37.83	94.73	48.81	30.61	20.94	82.41	5.31	38.72	68.41	25.41	32.85	16.62	117.65	8.46	39.89	50.6	14.13
80.81	43.33	179.46	9.65	36.72	53.61	24.14	20.79	12.81	106.97	7.47	51.58	61.6	11.97	73.31	69.05	114.85	4.78	43.84	94.19	60.13	63.09	40.09	130.08	10.48	34.49	63.54	30.82
37.28	10.27	106.8	8.1	36.45	27.56	9.62	101.61	98.33	173.74	9.78	24.48	96.77	56.59	57.12	55.48	73.04	4.41	28.84	97.12	75.95	51.6	46.86	94.6	9.57	32.64	90.81	49.54
54.81	31.79	111.05	6.24	35.77	58	28.63	35.46	17.4	77.08	5.5	35.08	49.09	22.58	30.58	20.3	88.66	5.03	47.6	66.39	22.9	22.49	15.44	87.8	6.14	23.8	68.64	17.58
36.45	14	100.03	5.46	70.27	38.4	14	85.56	35.15	224.21	25.82	47.87	41.08	15.68	22.85	9.01	98.61	5.66	63.92	39.41	9.13	40.64	30.1	107.66	8.22	44.53	74.06	27.96
108.03	101.66	168.4	6.46	38.01	94.1	60.37	44.49	18.59	92.3	10.53	16.32	41.78	20.14	53.95	47.14	127.26	9.88	26.75	87.38	37.05	18.77	18.05	30.32	2.07	30.75	96.19	59.54
52.06	14.71	109.81	12.12	29.24	28.25	13.39	137.62	131.44	215.9	10.9	36.88	95.51	60.88	68.87	61.18	105.72	3.88	41.48	88.84	57.87	59.53	41.4	160.84	18.48	16.98	69.54	25.74
33.48	14.07	83.27	7.59	47.87	42.01	16.89	54.98	41.8	110.59	8.18	20.18	76.02	37.79	57.8	39.49	135.59	7.44	41.75	68.31	29.12	14.84	11.51	39.39	2.88	33.7	77.56	29.22
51.1	41.17	101.32	5.84	28.53	80.58	40.64	22.85	12.7	64.17	6.3	30.6	55.59	19.79	27.24	17.15	96.12	4.08	51.49	62.97	17.85	55.83	19.46	213.09	16.81	29.92	34.86	9.13
61.28	34.72	120.97	7.61	35.77	56.66	28.7	146.32	128.71	250.54	9.45	27.2	87.97	51.37	42.03	30.64	121.31	8.81	28.53	72.91	25.26	37.7	16.51	113.67	6.39	39.2	43.78	14.52
52.31	13.83	132.49	11.91	29.57	26.45	10.44	66.13	16.16	137.45	8.23	49.87	24.43	11.75	30.15	21.44	96.12	6.63	54.27	71.11	22.3	32.05	14.58	79.86	6.19	36.18	45.51	18.26
31.84	23.9	62.46	5.68	25.16	75.09	38.27	104.5	80.67	245.91	19.07	21.76	77.2	32.81	19.63	12.95	53	3.31	52.27	65.99	24.43	72.04	59.5	135.91	10.87	25.16	82.59	43.78
70.56	23.13	127.37	9.85	20.4	32.79	18.16	106.45	96.63	181.1	8.75	31.64	90.78	53.36	51.84	44.42	101.94	4.5	35.08	85.68	43.57	30.49	14.54	79.07	5.11	35.2	47.71	18.4
95.7	3.07	154.16	11.07	21.76	3.21	1.99	95.55	88.36	149.65	5.76	30.97	92.47	59.04	50.06	45.26	100.22	5.35	40.12	90.41	45.16	36.25	21.13	109.13	7.45	28.53	58.29	19.36
88.02	17.18	168.48	20.06	15.64	19.51	10.19	105.72	90.35	196.83	9.34	48.15	85.47	45.9	39.53	25.71	78.84	5.69	25.45	65.05	32.61	33.73	15.52	120.4	10	59.84	46.03	12.89
100.5	28.43	176.22	12.19	21.76	28.29	16.13	54.35	48.17	107.69	4.9	35.77	88.64	44.73	20.4	13.44	58.69	4.38	27.46	65.86	22.9	68.24	56.46	130.69	8.45	24.48	82.75	43.21
72.67	12.16	136.64	8.47	42.16	16.74	8.9	128.21	123.28	188.02	13.45	23.94	96.15	65.57	29.63	13.37	92.29	5.57	49.64	45.12	14.48	66.46	58.6	136.13	9.11	21.76	88.17	43.05
52.11	23.75	170.59	13.64	24.64	45.57	13.92	134.87	115.09	221.32	10.58	36.04	85.33	52	75.81	71.24	116.52	4.97	44.71	93.98	61.14	46.14	24.95	105.36	8.63	38.01	54.07	23.68
101.3	28.29	188.51	12.63	30.6	27.93	15.01	55.68	45.39	124.74	9.64	16.51	81.52	36.39	60.09	54.88	112.34	4.62	39.17	91.33	48.85	26.29	4.5	73.06	16.55	153.07	17.12	6.16
101.37	17.8	141.48	10.46	25.16	17.56	12.58	68.89	38.64	118.98	11.86	15.86	56.09	32.48	33.42	22.89	86.11	4.91	54.4	68.5	26.59	25.48	18.29	65.93	5.58	27.2	71.77	27.74
46.73	21.21	204.87	22.55	52.36	45.38	10.35	58.74	37.43	139.3	7.78	42.16	63.73	26.87	31.07	18.33	85.38	11.37	64.65	58.97	21.46	80.59	70.96	136.62	8.87	33.96	88.05	51.94
40.95	19.73	123.73	10.29	75.7	48.18	15.94	66.57	59	134.73	10.26	29.92	88.62	43.79	44.09	35.64	98.33	5.16	41.48	80.84	36.25	31.34	14.2	89.52	4.87	44.2	45.33	15.87
78.97	19.19	140.29	9.03	40.36	24.3	13.68	89.4	21.55	174.62	15.83	29.92	24.1	12.34	124.42	114.51	171.21	5.91	44.2	92.03	66.88	41.27	19.85	118.81	7.04	40.58	48.1	16.71
107.35	13.33	205.51	11.09	34.09	12.42	6.49	66.31	43.85	156.31	7.32	35.77	66.14	28.06	43.98	22.8	95.62	7.12	50.21	51.84	23.84	68.65	54.7	147.68	11.55	27.2	79.68	37.04
62.57	47.9	160.83	20.25	28.56	76.54	29.78	134.03	108.98	255.96	14.27	23.12	81.31	42.58	41.51	35.37	74.67	3.48	39.44	85.2	47.37	22.62	17.16	70.35	7.48	38.76	75.86	24.39
30.68	18.15	61.64	4.31	38.21	59.15	29.44	106.47	103.27	163.82	8.04	32.33	96.99	63.04	33.28	16.78	88.49	8.02	15.64	50.43	18.96	41.27	13.39	133	7.52	40.8	32.46	10.07
62.23	10.52	131.8	9.2	29.24	16.9	7.98	118.82	100.64	249.32	12.74	40.58	84.7	40.36	55.38	49.44	87.99	4.17	41.48	89.28	56.18	32.68	17.98	120.37	6.86	55.76	55.01	14.93
59.84	2.89	118.24	7.77	36.88	4.83	2.45	88.91	43.06	151.05	9.66	33.32	48.43	28.51	48.79	47.09	85.89	4.7	35.77	96.53	54.83	48.21	36.55	103.18	6.67	31.64	75.83	35.43
29.67	23.18	53.73	3.97	27.2	78.11	43.14	72.78	63.75	153.73	8.33	46.77	87.59	41.47	52.07	45.38	76.01	4.8	33.7	87.16	59.71	27.27	14.64	80.64	4.26	41.05	53.69	18.16
91.72	72.64	162.88	7.34	36.72	79.2	44.6	58.12	31.21	172.96	11.37	41.53	53.69	18.04	65.14	61.32	115.47	6.02	41.75	94.14	53.1	44.05	15.47	158.66	12.02	54.97	35.11	9.75
75.1	25.87	206.83	14.25	35.36	34.45	12.51	70.17	59.36	122.62	8.24	25.16	84.6	48.41	89.26	79.63	124.96	5.61	45.39	89.21	63.72	41.68	19.02	108.97	8.8	40.12	45.62	17.45
55.2	14.83	120.53	14.18	12.24	26.86	12.3	50.13	40.09	79.17	5.4	21.76	79.96	50.63	22.47	14.01	79.34	4.91	40.12	62.35	17.66	28.36	13	80.15	4.87	48.83	45.85	16.22
95.78	25.61	174.06	13.14	21.08	26.74	14.72	131.63	129.55	184.8	9.7	46.24	98.42	70.1	53.91	44.61	119.59	6.61	33.32	82.75	37.3	37.64	17.36	129.14	9.62	59.84	46.13	13.44
27.18	14.5	99.24	6.82	51.58	53.34	14.61	29.67	18.39	98.29	5.55	43.14	62	18.71	24.53	20.83	45.12	3.01	25.45	84.93	46.17	41.52	22.02	126.46	16.02	38.08	53.04	17.41
103.58	6.86	154.98	9.58	44.53	6.62	4.43	132.86	130.47	190.94	6.55	33.32	98.2	68.33	25.33	20.28	59.78	3.44	34.79	80.06	33.93	29.47	10.51	66.59	4.13	29.24	35.66	15.78
72.83	14.05	141.28	15.97	107.3	19.29	9.94	31.1	16.51	76.81	5.2	28.89	53.1	21.5	38.01	32.14	90.92	4.73	43.52	84.57	35.35	32.68	14.84	104.64	8.62	37.4	45.42	14.18
40.51	24.76	94.34	5.36	40.13	61.11	26.24	84.51	33.2	172.11	14.11	36.61	39.28	19.29	97.2	91.05	138.42	6.38	38.52	93.67	65.78	63.61	35.08	137.1	8.7	41.53	55.16	25.59
49.73	14.6	136.52	7.77	44.35	29.35	10.69	88.02	83.47	159.77	6.87	46.24	94.83	52.24	66.42	61.01	104.39	4.43	38.08	91.86	58.44	29.17	22.06	79.56	5.66	37.31	75.61	27.72
25.37	13.27	60.23	10.77	14.44	52.29	22.02	143.36	50.63	430.66	25.04	53.97	35.32	11.76	24.57	14.33	72.62	6.35	21.63	58.34	19.74	25.48	15.37	107.33	5.55	57.77	60.33	14.32
83.28	73.15	169.76	8.83	35.9	87.84	43.09	141.57	37.82	420.8	26.38	103.36	26.72	8.99	53.66	46.04	140.84	9.64	27.78	85.81	32.69	37.59	19.8	117.24	6.56	57.77	52.67	16.89
39.08	30.94	102.65	8.26	30.97	79.15	30.14	46.84	37.67	100.04	5.75	29.24	80.43	37.66	44.28	30.78	118.13	6.13	53.65	69.51	26.06	71.04	68.5	114.27	6.63	23.12	96.42	59.94
105.55	92.24	191.41	12.2	28.86	87.38	48.19	47.48	34.37	114.16	6.54	40.63	72.38	30.11	50.66	6.93	127.32	14.67	12.24	13.67	5.44	42.71	24.33	139.46	7.42	45.39	56.98	17.45
46.24	10.11	76.23	5.18	40.58	21.87	13.27	126.05	124.92	168.74	6.49	38.08	99.1	74.03	27.56	11.58	69.31	4	39.2	42.01	16.7	44.03	30.32	93.26	6.05	36.88	68.86	32.51
102.02	45.89	244	24.24	34.32	44.98	18.81	124.88	119.58	190.36	10.08	23.57	95.75	62.82	69.93	64.14	121.94	6.76	29.58	91.71	52.6	33.31	29.78	75.75	5.19	20.4	89.42	39.32
63	17.02	162.23	8.44	32.38	27.02	10.49	52.34	47.23	105.67	6.83	22.01	90.23	44.69	27.14	15.37	92.13	4.95	44.88	56.64	16.69	34.64	18.27	127.56	11.3	40.58	52.76	14.33
113.42	110.07	166.01	9.42	35.12	97.05	66.31	63.37	45.54	132.74	7.44	36.18	71.87	34.31	72.5	66.23	115.79	8.28	14.78	91.36	57.2	103.03	90.27	207.81	15.55	13.76	87.61	43.44
20.2	14.31	60.86	3.56	45.76	70.82	23.51	52.12	35.41	94.95	5.57	37.83	67.94	37.29	24.83	17.67	85.02	3.68	41.96	71.16	20.78	26.82	16.94	85.34	5.58	51.58	63.16	19.85
108.97	2.81	164.07	6.22	49.52	2.58	1.72	183.48	169.35	247	6.65	41.48	92.3	68.56	27.86	15.66	107.59	6.95	31.34	56.21	14.56	59.77	36.69	130.85	12.07	33.57	61.39	28.04
36.98	20.95	122.53	6.39	40.36	56.66	17.1	106.15	104.46	148.29	9.55	21.43	98.41	70.44	37.12	20.36	115.03	8.03	44.2	54.86	17.7	23.56	16.63	114.02	8.96	61.23	70.59	14.59
39.59	26.25	104.56	4.77	44.71	66.29	25.1	117.86	115.69	167.53	7.3	36.45	98.16	69.06	29.03	17.48	74.7	4.98	45.39	60.21	23.4	34.13	18.38	98.84	8.21	22.08	53.85	18.6
77.99	7.34	142.62	8.12	34.79	9.41	5.15	68.29	60.94	131.72	7.08	21.76	89.24	46.27	36.3	24.37	111.71	6.8	53.72	67.15	21.82	107.57	87.18	260.65	20.25	13.07	81.05	33.45
60.54	25.62	182.75	8.79	36.88	42.32	14.02	121.11	119.29	183.93	5.83	52.71	98.5	64.86	50.12	38.49	133.28	18.71	40.12	76.8	28.88	43.1	23.44	144.69	13.79	37.14	54.38	16.2
51.14	17.83	110.16	10.26	25.23	34.86	16.18	66.94	64.51	126.89	6.79	26.52	96.36	50.84	23.64	19.45	48.54	2.72	23.51	82.28	40.07	25.28	11.94	98.87	5.37	61.9	47.23	12.08
87.78	3.17	177.08	9.53	33.32	3.62	1.79	30.73	19.58	93.67	4.98	36.45	63.72	20.9	26.34	14.73	160.63	8.62	80.47	55.92	9.17	28.84	17.87	97.55	8.27	71.53	61.96	18.32
50.73	15.25	107.77	10.6	29.57	30.06	14.15	81.41	77.44	123.66	4.36	44.2	95.13	62.62	39.23	21.27	118.51	10.31	45.56	54.23	17.95	16.81	10.56	48.98	3.34	44.35	62.84	21.57
29.77	18.47	113.69	5.19	58.43	62.03	16.24	32.69	23.4	84.96	4.77	46.77	71.56	27.54	80.1	76.32	98.9	5.03	21.02	95.28	77.17	68.71	52.89	130.16	8.53	38.81	76.98	40.63
41.28	7.14	64.9	5.24	39.64	17.3	11.01	132.34	126.81	205.1	9.83	28.53	95.82	61.83	68.57	63.13	156.3	10.38	23.8	92.06	40.39	80.56	39.34	150.39	11.05	21.17	48.84	26.16
101.09	3.24	187.84	10.02	30.62	3.21	1.73	97.88	91.2	114.74	5.35	34	93.17	79.48	40.85	32.68	107.97	5.82	55.76	80.01	30.27	37.87	15.87	78.6	4.32	42.94	41.91	20.19
42.42	19.9	113.62	7.64	39.2	46.92	17.52	28.1	18.69	78.87	5.81	25.74	66.51	23.7	30.27	10.18	96.41	5.34	28.89	33.64	10.56	64.14	28.15	192.89	11.36	71.67	43.9	14.6
64.71	17.08	145.21	7.86	50.69	26.39	11.76	52.5	47.33	84.68	4.97	24.76	90.14	55.89	27.89	13.84	66.74	3.51	37.4	49.63	20.74	20.84	7.96	74.04	5.18	65.34	38.17	10.75
114.78	34.72	219.07	14.46	28.86	30.25	15.85	61.6	29.81	228.6	15.15	16.78	48.39	13.04	72.05	59.52	117.3	7.07	33.4	82.61	50.74	30.89	17.64	111.36	7.29	52.8	57.12	15.84
61.07	9.5	160.01	9.4	48.83	15.55	5.94	175.33	170.28	254.35	9.67	39.89	97.12	66.95	33.3	28.84	84.62	4.63	41.96	86.62	34.09	28.47	18.35	103.99	8.21	52.96	64.44	17.64
56.78	28.12	151.93	9.49	41.27	49.51	18.51	64.88	22.54	126.95	5.54	41.53	34.74	17.75	32.34	22.24	101.96	5.78	53.72	68.75	21.81	26.78	14.22	102.08	8.31	37.14	53.12	13.93
77.31	20.78	172.13	9.85	31.28	26.88	12.07	94.02	81.45	192.75	11.85	27.75	86.63	42.26	54.21	35.74	132.68	6.73	34.39	65.93	26.94	53.09	43.43	117.66	10.1	26.36	81.81	36.91
45.71	6.32	92.97	5.42	37.4	13.81	6.79	53.07	46.48	121.26	6.7	24.48	87.59	38.34	40.67	31.28	89.39	30.44	32.33	76.91	34.99	51.95	16.87	237.27	12.03	65.96	32.47	7.11
103.12	17.84	209.41	12.79	34.68	17.3	8.52	96.19	86.82	149.84	6.84	33.7	90.26	57.94	97.58	92.74	162.11	8.47	28.86	95.04	57.21	37.3	14.29	125.2	15.74	74.28	38.3	11.41
74.35	27.39	150.73	7.86	35.49	36.84	18.17	98.8	91.17	175.93	8.39	33.4	92.28	51.82	31.78	21.79	85.04	6.81	33.94	68.55	25.62	26.25	13.49	82.03	6	50.1	51.39	16.45
69.46	40.33	157.11	9.99	37.14	58.06	25.67	132.17	130.01	172.36	5.47	44.88	98.37	75.43	41.01	21.95	114.68	6.55	58.45	53.51	19.14	19.95	15.34	29.99	2.36	14.77	76.89	51.16
43.43	33.56	54.67	2.76	22.27	77.26	61.38	102.49	94.7	157.08	9.03	23.07	92.4	60.29	32.41	25.97	86.19	4.06	40.8	80.13	30.14	24.39	14.41	82.21	11.84	27.88	59.07	17.52
88.52	84.45	142.18	12.58	27.14	95.41	59.4	79.57	74.31	141.02	9.81	21.76	93.39	52.69	47.06	27.86	131.2	7.84	57.8	59.19	21.23	26.22	14.11	59.37	9.16	23.8	53.8	23.76
85.73	23.71	145.6	8.64	23.8	27.66	16.29	95.66	80.39	191.02	7.16	44.88	84.03	42.08	80.53	64.39	189.47	26.9	17.1	79.95	33.98	50.23	16.58	174.29	12.12	42.16	33	9.51
64.49	13.65	131.31	14.46	13.6	21.17	10.4	67.31	62.32	147.34	5.79	49.52	92.6	42.3	41.66	32.86	115.92	7.01	46.24	78.88	28.35	44.45	28.26	106.98	7.54	46.08	63.57	26.42
91.05	83.37	151.79	9.16	32.77	91.56	54.93	38.25	18.22	112.43	8.57	48.71	47.64	16.21	25.93	15.34	74.32	4.96	68.88	59.15	20.64	33.3	13.83	112.81	5.19	47.31	41.54	12.26
80.07	9.56	125.5	10.61	45.4	11.95	7.62	145.63	123.94	276.32	12.13	34.19	85.1	44.85	22.18	12.05	78.79	4.42	50.32	54.32	15.29	30.08	12.43	112.47	8.62	59.84	41.34	11.06
63.26	9.86	135.44	13.34	26.14	15.58	7.28	38.82	30.05	84.22	5.68	14.96	77.41	35.68	74.64	70.29	115.88	5.84	37.9	94.16	60.65	42.62	18.97	160.59	11.1	46.33	44.51	11.81
58.09	41.91	114.77	7.49	32.7	72.14	36.51	75.21	51.48	128.82	14.1	29.5	68.44	39.96	28.93	18.44	98.77	4.92	51.68	63.75	18.67	74.83	54.86	155.06	10.38	35.49	73.32	35.38
55.42	29.03	143.47	10.3	31.31	52.38	20.23	95.64	88.5	156.2	6.54	31.26	92.53	56.66	32.28	24.9	106.27	13.42	43.33	77.12	23.43	44.7	39.23	135.23	17.53	17.1	87.76	29.01
85.24	11.99	163.93	9.91	28.16	14.07	7.31	30.04	12.88	81.52	8.59	16.97	42.88	15.8	63.75	58.42	84.55	5.82	25.84	91.63	69.09	59.31	36	149.75	9.52	39.42	60.7	24.04
76.53	30.52	144.49	12.67	17	39.87	21.12	94.21	90.07	140.03	8.67	34.49	95.61	64.32	41.49	36.23	108.07	4.82	46.3	87.33	33.53	41.25	25.95	94.17	6.83	34.68	62.89	27.55
59.34	20.24	123.89	11.13	24.81	34.1	16.33	86.37	79.69	141.35	7.9	46.08	92.27	56.38	24.85	14.71	73.3	3.7	33.32	59.18	20.06	36.8	17.91	133.46	9.08	77.65	48.67	13.42
36.3	14.36	121.08	6.83	50.1	39.56	11.86	102.52	92.72	183.03	5.06	48.83	90.44	50.66	29.84	21	94.94	4.66	52.88	70.37	22.12	43.53	20.05	81.3	5.06	56.44	46.06	24.66
142.33	139.25	185.53	8.34	30.95	97.83	75.06	158.09	155.68	195.51	7.07	50.9	98.48	79.63	21.37	15.77	68.07	3.36	35.08	73.79	23.16	36.86	22.09	104.4	8.26	48.83	59.93	21.16
65.98	20.02	173.67	12.2	46.24	30.35	11.53	101.29	97.21	151.9	5.6	36.61	95.97	63.99	30.29	18.15	93.89	5.84	29.92	59.9	19.33	46.51	20.92	119.28	9.15	71.4	44.98	17.54
25.72	17.23	83.16	4.26	48.83	67.01	20.73	48.38	41.73	105.19	4.9	51.58	86.25	39.67	30.15	18.67	81.09	5.13	50.32	61.93	23.02	36.82	9.65	138.76	10.59	63.92	26.22	6.96
64.12	24.89	132.6	10.23	25.16	38.81	18.77	67.35	58.56	115.74	5.85	33.7	86.96	50.6	67.84	58.53	112.3	5.07	27.51	86.28	52.12	51.76	27.5	116.46	6.55	36.04	53.13	23.61
69.85	14.19	132.37	10.57	49.52	20.31	10.72	40.03	30.44	85.38	5.56	39.44	76.05	35.65	73.61	56.47	123.04	5.32	45.4	76.71	45.89	35.12	10.93	70.58	7.03	31.64	31.13	15.49
86.52	79.94	162.38	6.41	40.36	92.4	49.23	104.34	91.4	197.92	8.72	46.03	87.59	46.18	43.14	16.49	113.69	7.79	42.94	38.23	14.51	39.79	26.55	137.15	8.47	50.21	66.73	19.36
40.92	19.88	158.77	8.52	36.45	48.57	12.52	50.3	36.73	96.4	6.62	27.83	73.02	38.1	31.96	26.65	74.34	3.51	71.4	83.37	35.84	38.23	16.93	100.5	5.38	47.31	44.27	16.84
107.7	103.24	185.88	11.91	21.08	95.86	55.54	89.01	84.8	160.16	5.83	40.58	95.27	52.95	50.04	43.5	111.15	6.55	34.09	86.93	39.14	36.49	18.08	95.87	8.12	42.44	49.53	18.86
56.29	41.74	207.54	12.89	38.27	74.16	20.11	87.57	61.91	165.4	11.91	22.08	70.7	37.43	40.39	36.53	96.48	7.44	36.45	90.45	37.86	40.23	24.82	104.66	12.71	38.76	61.71	23.72
51.04	11.9	118.56	12.64	25.74	23.31	10.04	108.62	105.66	148.39	5.85	33.24	97.27	71.2	17.2	12.39	53.41	3.06	44.2	72.04	23.2	39.82	11.41	88.81	7.45	39.66	28.65	12.85
30.74	15.96	117.48	5.22	51.49	51.9	13.58	124.84	121.85	191.52	7.97	33.73	97.6	63.62	40.89	32.21	86.57	6.55	13.7	78.79	37.21	55.84	32.99	123.74	10.77	35.49	59.09	26.66
73.43	27.61	183.72	14.88	24.48	37.61	15.03	63.57	59.02	144.29	9.12	26.08	92.85	40.91	60.95	48.68	161.89	6.29	43.33	79.87	30.07	34.64	14.81	121.54	10.08	49.47	42.76	12.19
67.58	26.02	138.09	7.55	31.17	38.5	18.84	141.7	122.84	263.05	9.97	39.12	86.69	46.7	22.73	17.21	67.07	3.86	46.92	75.7	25.66	31.96	18.27	83.88	4.71	48.01	57.17	21.78
71.03	61.64	169.3	7.53	37.83	86.77	36.41	50.03	34.53	124.12	6.42	30.26	69.03	27.82	37.49	16.34	125.2	7.74	43.33	43.58	13.05	28.84	10.87	80.69	5.11	39.44	37.7	13.47
79.3	7.59	147.08	12.19	26.52	9.58	5.16	83.31	78.72	126.44	7.25	24.48	94.5	62.26	105.69	98.6	160.18	6.3	38.52	93.29	61.56	40.97	15.42	71.38	9.35	29.24	37.64	21.6
48.2	29.84	99.45	7.78	42.07	61.9	30	80.8	73.68	161.41	10.96	24.64	91.19	45.65	53.5	37.27	125.81	6.52	39.3	69.68	29.63	97.85	89.56	172.98	10.26	26.44	91.53	51.77
81.31	34.3	195.91	12.04	32.64	42.18	17.51	148	144.13	204.02	8.51	40.12	97.39	70.65	25.86	9.39	89.58	5.21	53.93	36.34	10.49	108.75	89.17	180.87	10.68	19.48	81.99	49.3
34.96	21.13	109.38	6.3	38.97	60.43	19.32	65.15	56.66	117.36	5.51	27.2	86.97	48.28	30.44	22.57	89.68	5.66	39.2	74.16	25.17	27.68	19.28	98.14	5.62	47.31	69.67	19.65
18.55	7.97	56.32	7.5	26.52	42.94	14.15	78.66	69.99	109.38	7.95	23.94	88.98	63.99	25.52	12.89	59.97	3.63	37.31	50.52	21.5	91.78	62.55	170.26	9.08	33.32	68.16	36.74
127.4	9.31	200.51	10.51	36.88	7.31	4.64	83.35	48.81	176.92	15.8	12.38	58.56	27.59	28.17	25.32	99.75	5.73	43.94	89.9	25.39	47.46	28.99	121.95	12.54	16.32	61.07	23.77
77.55	37.65	174.37	12.56	21.76	48.54	21.59	82.9	76.91	137.77	10.67	14.28	92.78	55.83	73.02	62.23	131.08	6.13	42.43	85.22	47.48	61.51	53.35	99.15	6.64	25.45	86.72	53.8
103.07	89.96	168.88	8.67	30.95	87.28	53.27	74.81	61.42	147.04	7.43	33.09	82.11	41.77	20.5	13.49	64.75	5.02	51.58	65.77	20.83	70.28	36.13	152.56	15.96	15.64	51.41	23.68
69.65	66.9	102.58	7.65	22.01	96.05	65.21	64.71	55.12	119.76	8.44	22.16	85.19	46.03	38.75	23.74	103.96	14.34	39.89	61.27	22.84	37.05	24.36	102.26	8.63	24.48	65.75	23.82
36.35	9.68	91.54	11.61	29.24	26.62	10.57	65.23	59.25	122.07	6.26	26.52	90.84	48.54	40.72	32.94	107.06	4.74	55.02	80.89	30.77	44.01	39.67	102.3	12.12	34	90.14	38.78
28.81	15.23	94.34	5.27	38.76	52.85	16.14	86.64	81.82	136.15	5.5	39.89	94.44	60.1	41.7	24.95	134.62	5.91	51.68	59.84	18.53	48.22	21.13	136.9	9.51	21.57	43.82	15.44
27.58	16.76	59.33	5.02	19.12	60.79	28.25	17.82	10.52	65.74	3.84	63.4	59.03	16	91.01	80.81	161.66	7.88	34.68	88.8	49.99	38.44	15.88	126.3	6.27	41.75	41.3	12.57
89.63	13.52	166.8	11.36	41.96	15.08	8.11	50.12	47.92	96.78	5.37	24.48	95.62	49.52	50.44	47.96	126.96	11.6	52.51	95.07	37.77	29.73	17.3	100.92	7.2	47.46	58.19	17.14
81.34	14.35	167.03	8.22	29.92	17.64	8.59	100.56	99.62	129.43	5.25	39.24	99.07	76.97	37.06	30.72	87.27	5.36	49.43	82.9	35.2	45.98	36.2	86.05	5.06	36.04	78.73	42.06
63.94	6.56	128.39	8.6	37.14	10.27	5.11	94.87	89.77	154.18	7.89	38.96	94.63	58.23	33.32	14.09	127.9	7.98	23.8	42.27	11.01	25.11	17.87	87.46	5.75	53.04	71.17	20.43
95.65	12.86	166.92	10.61	37.14	13.45	7.7	71.76	62.27	133.66	7.61	33.4	86.78	46.59	41.2	27.52	114.11	11.45	50.9	66.79	24.12	47.17	27.36	108.08	7.86	45.56	57.99	25.31
106.19	84.15	197.36	12.79	26.52	79.25	42.64	183.65	164.36	264.34	8.88	41.08	89.49	62.17	30.48	15.17	120.77	5.82	53.58	49.76	12.56	51.7	24.23	142.67	10.52	37.83	46.86	16.98
90.74	84.84	163.66	8.82	35.2	93.5	51.84	103.6	101.02	140.64	4.27	46.77	97.51	71.83	41.45	30.29	106.97	6.56	51.58	73.07	28.32	53.11	42.63	118.28	9.08	27.46	80.27	36.04
69.68	9.85	195.24	12.85	30.92	14.14	5.05	59.68	47.76	101.69	5.07	44.02	80.02	46.96	33.9	14.55	125.78	6.56	39.42	42.91	11.57	25.25	16.81	88.19	5.6	50.79	66.55	19.06
94.38	85.49	152.99	6.91	32.37	90.58	55.88	112.85	107.63	172.64	7.67	34.79	95.37	62.34	27.42	19.03	97.08	5.89	46.92	69.41	19.6	41.11	21.63	93.15	6.56	47.17	52.62	23.22
67.34	55.56	121.09	10.01	21.08	82.51	45.88	62.66	58.15	119.34	6.11	37.83	92.8	48.72	34.37	28.48	70.46	3.99	39.44	82.85	40.42	34.4	15.12	110.06	9.19	46.92	43.97	13.74
85.85	78.09	140.38	6.89	30.6	90.96	55.62	41.31	16.86	96.24	5.63	42.44	40.8	17.51	27.94	22.31	70.33	4.64	48.01	79.84	31.72	58.25	36.56	103.06	16.61	29.24	62.76	35.47
110.92	7.92	188.3	13.66	29.58	7.14	4.21	75.78	62.38	159.69	8.85	28.89	82.31	39.06	42.39	29.15	133.98	5.95	47.46	68.78	21.76	56.94	21.47	195.21	11.58	37.49	37.71	11
101.81	97.22	174	14.69	24.48	95.49	55.87	115.88	112.9	147.34	5.02	37.4	97.43	76.62	40.96	26.99	112.98	7.95	31.96	65.89	23.89	38.62	17.39	123.5	7.39	86.66	45.02	14.08
62.03	19.06	152.21	8.23	38.08	30.72	12.52	71.23	67.63	124.86	6.3	36.45	94.95	54.17	44.65	31.77	112.53	7.07	23.94	71.16	28.23	30.25	8.25	99.12	5.56	79.17	27.26	8.32
55.96	44.4	119.61	8.72	23.12	79.33	37.12	25.31	15.21	100.52	5.75	48.01	60.12	15.13	32.53	25.06	115.12	4.14	64.97	77.04	21.77	24.16	13.46	88.49	7.54	60.53	55.72	15.22
20.11	12.53	41.67	2.95	23.23	62.29	30.07	99.03	47.5	182.45	14.72	19.71	47.97	26.04	37.29	33.74	87.69	7.38	23.08	90.49	38.48	119.14	55.18	204	15.82	39.18	46.32	27.05
90.03	86.02	147.34	8.62	33.01	95.55	58.38	50.4	22.8	127.98	7.28	39.66	45.23	17.81	23.82	14.06	65.05	4.83	37.4	59.04	21.62	32.46	16.05	105.22	7.5	51.68	49.46	15.26
46.01	10.94	85.34	8.22	32.77	23.77	12.81	98.98	93.64	136.39	4.3	46.77	94.61	68.66	53.24	47.69	89	4.86	30.95	89.58	53.58	26.75	12.81	94.01	5.47	46.92	47.89	13.63
45.03	19.04	90.19	9.48	45.39	42.28	21.11	93.86	90.58	142.85	8	25.16	96.5	63.4	45.72	30.89	137.54	8.56	57.09	67.58	22.46	35.64	14.89	120.72	7.82	48.01	41.77	12.33
92.01	16.66	149.15	32.98	19.95	18.11	11.17	51.53	37.25	109.01	6.76	21.08	72.29	34.17	33.88	26.15	87.85	5.01	39.44	77.19	29.77	41.61	25.71	151.97	8.29	54.97	61.8	16.92
55.16	41.92	136.51	6.7	31.28	76	30.71	74.9	64.92	124.19	8.09	29.58	86.68	52.28	63.37	55.24	87.13	6.15	25.16	87.17	63.41	48.84	26.25	152.66	10.09	82.28	53.74	17.19
65.87	13.2	134.49	9.32	38.76	20.04	9.82	75.76	70.29	136.76	4.22	49.58	92.77	51.39	51.85	44.28	108.02	6.05	38.96	85.39	40.99	45.25	26.01	174.44	12.61	33.4	57.47	14.91
102.04	4.69	156.94	12.39	27.88	4.59	2.99	79.62	70.68	164.99	11.35	35.77	88.78	42.84	27.03	19.3	68	3.33	34.91	71.41	28.39	31.95	16.26	97.71	4.96	55.02	50.9	16.64
106.65	101.26	172.67	8.95	33.01	94.95	58.64	100.57	85.59	176.09	7.54	46.24	85.11	48.61	16.09	7.09	59.04	7.28	36.27	44.03	12	63.19	22.35	152.34	7.86	41.27	35.37	14.67
81.07	64.14	178.05	11.63	28.2	79.12	36.02	84.5	76.17	158.93	7.9	29.24	90.15	47.93	22.43	18.49	69.78	3.74	43.33	82.46	26.5	35.37	18.79	108.72	11.92	45.56	53.14	17.29
71.55	53.42	141.81	9.3	32.33	74.66	37.67	108.76	104.66	162.55	8.2	31.28	96.23	64.39	32.64	22.07	96.01	4.37	63.36	67.63	22.99	37.69	14.45	130.7	8.39	52.36	38.34	11.06
79.51	71.02	151	11.15	16.78	89.33	47.03	50.65	32.73	102.67	8.39	30.61	64.63	31.88	23.59	17.27	79.07	4.7	48.01	73.2	21.84	51.1	30.52	122.18	10.03	15.25	59.73	24.98
81.39	71.01	167.93	9.25	31.28	87.24	42.29	132.01	128.51	194.83	9.6	19.04	97.34	65.96	39.88	31.17	95.34	4.85	43.65	78.15	32.69	74.13	29.41	146.43	9.72	23.8	39.67	20.08
58.5	23.91	125.13	7.6	20.94	40.88	19.11	39.8	22.21	85.55	5.16	45.39	55.79	25.96	57.17	51.88	114.19	5.24	45.76	90.75	45.43	36.57	20.73	106.93	6.68	57.75	56.68	19.38
64.81	57.66	124.75	11.15	22.44	88.97	46.22	83.33	76.29	136.53	7.78	28.86	91.56	55.88	31.41	13.33	88.76	5.17	40.36	42.43	15.01	74.58	28.21	138.04	13.84	27.4	37.83	20.44
64.15	47.39	117.63	6.73	36.88	73.87	40.29	79.76	74.04	125.23	7.09	22.44	92.84	59.13	21.75	10.9	69.11	3.75	45.92	50.11	15.77	87.08	69.62	217.4	17.48	20.4	79.94	32.02
80.21	74.85	151.42	8.79	26.52	93.32	49.43	74.02	72.34	108.65	5.93	40.8	97.72	66.58	68.36	65.92	117.29	6.85	26.52	96.43	56.2	74.37	39.24	205.76	18.02	46.77	52.76	19.07
126.78	120.95	208.14	6.95	39.2	95.4	58.11	17.4	11.45	60.16	3.65	42.03	65.78	19.03	61.5	57.66	96.83	3.67	48.09	93.76	59.55	69.11	21.8	104.22	8.13	33.4	31.55	20.92
34.48	14.58	118.6	7.83	55.76	42.28	12.29	82.75	79.56	136.4	5.55	35.08	96.15	58.33	28.22	23.11	72.28	3.64	37.14	81.88	31.97	40.62	21.68	179.07	14.37	56.28	53.37	12.11
56.65	13.96	123.08	6.46	27.2	24.64	11.34	61.26	24.42	190.12	11.68	77.23	39.86	12.84	56.85	50.83	104.27	5.31	38.97	89.42	48.75	34.49	20.27	151.15	9.2	43.65	58.77	13.41
71.02	54.44	124.12	9.44	23.66	76.66	43.86	90.98	86.76	138.48	4.48	40.12	95.37	62.65	18.96	11.27	57.9	3.4	41.05	59.47	19.47	30.38	16.8	118.28	7.35	42.16	55.28	14.2
75.31	30.5	135.67	8.25	36.18	40.5	22.48	57.83	21.63	102.33	8.6	23.12	37.4	21.13	32.78	18.35	85.84	4.46	38.97	55.99	21.38	33.54	18.91	105.82	6.43	40.83	56.38	17.87
99.74	11.45	162.38	9.54	37.83	11.48	7.05	67.58	20.09	170.55	7.51	37.4	29.73	11.78	38.31	30.48	100.8	6.24	39.42	79.57	30.24	48.7	24.9	132.32	7.07	46.7	51.12	18.82
110.39	104.86	185.13	9.77	33.32	94.99	56.64	43.38	25.17	99.77	6.42	52.96	58.02	25.23	21.36	13.04	70.52	3.88	41.14	61.07	18.5	45.49	32.43	95.35	5.64	28.86	71.27	34.01
81.1	72.72	132.67	7.96	39.2	89.66	54.81	97.38	89.72	146.4	4.46	44.53	92.13	61.28	33.61	21.96	108.98	6.25	53.65	65.34	20.15	31.98	16.44	101.07	8.24	59.16	51.41	16.27
38.71	12.01	79.78	9.2	32.64	31.04	15.06	145.21	128.38	230.5	10.46	34	88.41	55.7	74.88	16.78	158.77	4.43	53.04	22.41	10.57	25.76	16.85	93.42	6.59	45.05	65.41	18.03
116.24	24.14	186.95	15.6	14.96	20.77	12.91	101.03	97.42	144.1	5.9	32.41	96.43	67.61	30.84	18.47	88.07	5.8	40.58	59.9	20.97	49.85	19.9	111.42	8.93	37.31	39.91	17.86
84.68	79.02	142.12	7.61	31.64	93.32	55.6	89.65	85.32	133.86	5.24	33.01	95.17	63.74	44.34	34.3	92.05	6.28	29.92	77.36	37.26	34.24	15.32	121.52	8.65	59.16	44.74	12.61
67.46	11.17	172.54	11.06	44.88	16.56	6.48	63.47	62.49	82.27	5.23	22.44	98.47	75.97	91.69	81.73	129.48	9.32	14.53	89.13	63.12	47.72	27.78	113.15	10.46	26.18	58.22	24.55
52.29	22.66	78.21	8.68	15.64	43.34	28.98	40.48	34.92	57.88	6.94	386.71	86.25	60.33	34.14	32.56	50.8	3.97	26.14	95.39	64.11	25.19	15.82	79.98	5.15	45.39	62.82	19.79
75.59	65.72	137.32	9.29	27.2	86.95	47.86	95.61	90.97	125.74	3.49	38.72	95.14	72.35	37.7	26.84	102.52	13.73	51.58	71.19	26.18	23.64	17	71.11	7.92	25.45	71.92	23.91
34.14	11.05	90.25	6.7	42.64	32.37	12.24	50.93	45.51	103.5	6.63	38.76	89.36	43.97	52.44	46.35	107.52	5.28	43.45	88.38	43.11	39.57	25.28	91.08	7.94	23.8	63.89	27.76
45.02	10.54	109.12	11.3	24.22	23.42	9.66	52.41	44.46	165.91	8.15	45.26	84.84	26.8	102.39	83.64	166.66	6.69	40.8	81.69	50.19	24.7	16.96	84.36	5.13	49.52	68.67	20.1
98.45	42.04	184.59	13.71	38.08	42.7	22.77	21.78	9.25	63.74	4.16	30.61	42.48	14.51	48.98	33.34	128.58	6.48	41.96	68.07	25.93	30.5	19.24	91.32	6.9	44.2	63.1	21.07
91.87	81.26	171.36	8.66	41.27	88.44	47.42	116.89	110.86	139.82	6	40.15	94.84	79.29	26.78	23.76	69.08	4.29	33.01	88.74	34.4	50.87	38.17	113.28	6.04	33.48	75.04	33.7
94.11	44.35	192.08	15.39	22.16	47.12	23.09	60.39	53.78	143.85	7.61	56.4	89.05	37.38	50.1	44.93	87.32	4.64	35.36	89.68	51.45	29.08	20.45	101.99	5.55	43.65	70.33	20.05
64.59	49.06	123.79	7.91	22.96	75.95	39.63	88.69	80.88	171.23	7.73	37.14	91.2	47.24	40.86	38.39	98.09	3.85	53.5	93.94	39.13	25.63	16.17	91.79	12.44	34.09	63.1	17.62
93.82	87.05	164.06	8.73	32.7	92.78	53.06	115.32	109.52	181.83	8.95	29.22	94.96	60.23	19.25	14.84	53.42	2.83	35.08	77.1	27.78	46.38	20.12	153.39	14.89	51.59	43.39	13.12
86.23	68.64	147.96	7.11	33.01	79.6	46.39	128.97	124.75	194.59	8.81	42.64	96.73	64.11	30.92	14.83	76.5	4.12	39.89	47.97	19.39	34.94	25.69	102.51	5.2	42.58	73.51	25.06
66.44	12.3	108.46	9.28	23.19	18.52	11.34	35.82	18.18	101.65	8.41	44.2	50.76	17.89	23.78	17.52	88.53	5.42	45.23	73.69	19.79	59.02	4.14	111.91	6.23	34.68	7.02	3.7
54.65	40.22	131.3	7.55	30.95	73.6	30.63	60.52	48	111.64	9.85	30.97	79.32	43	33.16	28.02	88.75	3.78	34.68	84.5	31.57	38.96	24.23	123.44	6.65	41.75	62.2	19.63
72.54	45.65	154.47	7.93	34.91	62.94	29.55	61.03	56.02	131.2	7.33	25.16	91.78	42.7	27.4	25.36	65.64	4.13	40.12	92.53	38.63	73.77	59.56	135.2	11.04	30.6	80.73	44.05
72.55	47.2	131.94	8.83	30.6	65.05	35.77	43.22	17.57	113.18	8.98	49.4	40.65	15.52	56.83	51.37	107.8	7.35	23.8	90.4	47.65	20.9	14.21	66.16	3.8	40.8	67.96	21.47
108.43	103.34	183.03	11.44	23.94	95.3	56.46	58.97	54.62	131.34	6.56	36.04	92.63	41.59	26.22	17.22	97.82	4.18	50.32	65.66	17.6	27.08	16.29	103.11	6.21	46.77	60.15	15.8
13.48	10.81	35.05	1.86	38.33	80.2	30.84	70.94	64.27	135.71	6.73	31.64	90.6	47.36	24.36	20.09	64.68	3.31	53.58	82.47	31.05	33.83	20.74	97.12	10.9	26.75	61.3	21.35
77.37	47.71	163.07	13.68	40.69	61.67	29.26	56.53	38.33	143.62	10.35	39.65	67.81	26.69	44.99	40.11	74.2	3.86	30.26	89.16	54.06	26.8	17.24	92.33	6.19	45.56	64.33	18.67
57.59	12.28	124.58	8.07	22.08	21.33	9.86	80.18	72.13	169.11	7.02	40.36	89.96	42.66	26.33	20.01	71.12	3.9	45.23	76.01	28.14	73.75	45.8	190.46	10.8	38.08	62.1	24.05
30.38	12.89	77.14	4.17	52.36	42.41	16.7	77.26	71.81	180.95	7.97	41.52	92.94	39.68	39.81	29.58	122.39	5.63	50.9	74.31	24.17	55.36	38.73	119.65	9.05	38.76	69.97	32.37
45.32	14.11	101.27	10.29	23.8	31.14	13.93	63.31	42.19	130.13	8.16	40.12	66.64	32.42	20.43	13.69	91.3	3.51	62.62	67	14.99	41.05	24.95	121.04	7.62	49.4	60.77	20.61
29.2	16.54	83.99	4.51	39.89	56.62	19.69	89.41	82.42	161.66	9.93	18.79	92.19	50.99	29.76	27.35	73.14	6.46	45.23	91.93	37.4	33.43	20.82	89.27	5.27	57.12	62.29	23.32
42.39	13.52	115.09	6.66	39.49	31.89	11.75	34.92	21.82	116.23	5.85	47.17	62.47	18.77	42.75	33.51	97.23	4.63	43.14	78.39	34.47	22.32	18.62	66.05	5.42	52.96	83.42	28.19
39.34	8.81	124.05	9.34	73.21	22.4	7.1	135.43	130.96	177.6	6.7	38.76	96.69	73.74	65.01	62.1	94.7	3.9	43.65	95.52	65.57	40.26	26.93	100.94	7.09	39.2	66.9	26.69
62.4	17.1	138.07	10.8	34.52	27.4	12.38	111.32	104.53	176.13	7.98	36.72	93.91	59.35	49.94	18.01	109.68	11.83	19.71	36.06	16.42	109.83	91.8	176.19	8.21	37.57	83.59	52.1
50.6	46.38	90.09	7.45	23.8	91.65	51.48	76.13	66.08	171.69	9.31	35.9	86.79	38.49	38.23	23.53	98.96	7.03	40.12	61.55	23.78	43.11	31.39	88.56	5.14	44.88	72.81	35.44
61.28	3.58	98.7	7.75	42.94	5.84	3.63	47.52	22.8	112.43	6.53	41.75	47.98	20.28	36.98	32.33	105.23	4.78	52.8	87.43	30.73	33.28	18.32	91.92	5.47	42.54	55.04	19.93
52.76	42.04	138.39	7.12	44.71	79.69	30.38	81.71	76.62	148.34	10.2	22.7	93.77	51.65	30.34	19.95	101.67	4.72	40.36	65.76	19.63	62.75	19.08	129.89	9.39	39.89	30.4	14.69
78.34	73.62	160.23	10.8	9.52	93.97	45.95	88.56	78.68	197.48	11.93	17.19	88.85	39.84	64.25	59.96	98.31	5.02	30.26	93.32	60.99	82.78	66.95	194.17	12.91	14.63	80.88	34.48
111.38	24.03	188.41	12.36	22.05	21.57	12.75	26.63	16.82	115.91	7.37	21.32	63.16	14.51	44.83	32.09	105.43	7.75	41.52	71.58	30.44	25.8	13.42	103.17	6.77	45.4	52.01	13.01
67.53	48.59	139.84	7.49	34.57	71.95	34.75	85.89	77	142.24	12.55	21.12	89.65	54.13	57.41	5.53	196.04	6.35	52.27	9.63	2.82	55.01	42.78	120.97	7.26	35.2	77.77	35.37
120.14	114.39	197.01	8.91	26.05	95.22	58.06	55.23	42.73	131.02	7.42	37.14	77.37	32.61	26.01	15.81	80.56	4.19	37.4	60.77	19.62	41.01	20.44	99.11	12.5	37.83	49.83	20.62
82.32	72.64	164.38	6.99	35.9	88.23	44.19	51.78	31.45	126.68	10.72	25.16	60.73	24.83	24.66	10.26	83.36	4.52	50.32	41.61	12.31	52.56	5.62	76.11	6.63	35.29	10.7	7.39
46.03	42.53	103.55	10.24	12.24	92.4	41.07	104.14	101.53	153.9	8.53	25.84	97.5	65.97	27.58	3.53	62.29	16.2	57.75	12.81	5.67	45.9	28.45	121.23	7.94	44.88	61.98	23.47
49.41	31.1	133.01	7.74	37.4	62.94	23.38	82.06	76.32	158.36	7.89	35.08	93.01	48.2	45.19	21.92	102.73	6.11	40.36	48.52	21.34	38.05	23.24	89.92	7.58	24.48	61.07	25.84
104.07	99.67	171.42	8.03	33.01	95.78	58.15	89.26	84.1	163.18	4.3	55.76	94.22	51.54	28.7	22.08	86.7	4.34	40.13	76.95	25.47	37.3	18.7	104.55	7.95	25.84	50.12	17.88
51.76	21.44	90.21	5.49	35.49	41.43	23.77	131.09	118.43	198.04	8.12	23.51	90.34	59.8	75.22	61.2	140.58	9.32	20.66	81.36	43.54	35.35	9.23	124.61	7.39	70.04	26.12	7.41
59.85	29.78	116.98	7.94	24.48	49.76	25.45	118.85	113.97	184.35	9.07	28.56	95.9	61.82	20.27	13.14	56.87	5.66	57.12	64.8	23.1	55.65	21.08	114.96	9	23.12	37.87	18.33
96.53	86.64	164.77	13.33	21.69	89.76	52.58	83.53	78.48	160.43	6.78	36.05	93.95	48.92	44.71	28.41	120.27	7.42	44.2	63.55	23.62	28.51	18.72	101.14	10.84	54.34	65.67	18.51
94.52	86.08	180.38	9.52	27.14	91.08	47.72	70.33	58.77	173.78	10.47	24.64	83.57	33.82	31.12	22.96	98.77	5.41	39.89	73.77	23.24	20.22	11.9	70.3	3.64	41.75	58.82	16.92
109.22	100.49	207.37	14.1	22.09	92.01	48.46	74.93	61.23	164.34	11.62	18.36	81.71	37.26	37.75	32.29	78.77	5.56	42.44	85.54	41	73.09	50.59	144.69	9.65	26.82	69.22	34.97
75.82	67.04	141.44	7.97	22.27	88.42	47.4	65.17	47.16	147.19	14.14	23.23	72.37	32.04	49.13	38.3	97.43	4.65	45.69	77.96	39.32	28.28	15.03	98.61	6.66	43.52	53.13	15.24
64.74	49.25	132.54	9.33	27.2	76.07	37.16	69.75	59.19	190.9	7.95	43.84	84.85	31	40.96	27.55	136.05	12.49	58.46	67.27	20.25	46.83	25.23	117.4	7.26	54.34	53.87	21.49
75.12	31.61	172.64	12.94	27.88	42.08	18.31	140.06	137.3	179.54	3.81	50.49	98.03	76.47	59.9	48.3	120.36	6.01	31.55	80.63	40.13	42.79	20.65	155.13	7.77	52.19	48.26	13.31
64.7	59.85	130.72	6.82	28.2	92.5	45.78	61.38	0	150.98	28.89	138.38	0	0	28.86	24.6	48.15	2.38	38.33	85.23	51.08	57.55	41.71	124.93	12.24	36.18	72.48	33.39
70.52	28.28	132.03	7.31	33.48	40.1	21.42	43.21	31.97	70.14	7.36	1055.6	73.98	45.58	49.21	43.11	79.1	6.3	16.32	87.6	54.5	51.12	25.51	123.29	14.93	17.68	49.89	20.69
47.87	19.14	82.13	5.71	24.48	39.99	23.3	101.9	96.32	168.62	8.39	35.77	94.53	57.12	25.02	20.76	70.9	3.65	39.44	82.96	29.28	62.2	41.62	128.01	7.75	23.12	66.91	32.51
53.57	9.31	115.66	10.61	29.22	17.38	8.05	73	69.01	139.12	6.44	38.52	94.54	49.61	81.92	79.38	124.36	7.93	23.8	96.89	63.83	43.61	29.89	95.68	8.06	42.64	68.54	31.24
78.29	25.62	145.4	10.3	48.57	32.72	17.62	76.45	66.48	144.37	7.46	30.26	86.97	46.05	19.79	13.55	47.8	4.08	40.37	68.48	28.34	35.73	18.3	85.65	5.57	33.7	51.23	21.37
34.85	16.3	111.26	7.48	56.44	46.77	14.65	64.61	59.4	138.2	9.54	21.76	91.93	42.98	38.28	33.02	116.58	6.21	54.27	86.28	28.33	62.69	24.78	164.44	24.83	34	39.53	15.07
73.34	61.44	160.15	7.82	38.52	83.78	38.36	76.1	62.9	150.84	7.67	31.96	82.66	41.7	34.3	20.05	118.82	10.85	24.48	58.47	16.88	52.07	24.88	174.22	10.25	41.27	47.78	14.28
93.46	83.44	180.59	9.08	30.26	89.28	46.2	126.2	121.24	184.12	7.43	39.39	96.07	65.85	26.17	19.84	94.56	3.85	55.71	75.8	20.98	28.05	13.05	108.03	5.7	68.78	46.53	12.08
73.59	59.7	132.3	6.92	41.05	81.13	45.12	156.56	122.85	300.8	14.16	33.4	78.47	40.84	39.1	27.31	90.73	5.89	33.79	69.85	30.1	25.26	15.12	91.44	7.64	57.09	59.86	16.54
72.68	23.77	119.7	9.67	39.89	32.71	19.86	83.98	71.34	183.96	9.56	22.53	84.94	38.78	34.96	26.16	63.69	4.34	26.52	74.84	41.08	24.04	14.26	65.76	5	29.19	59.32	21.68
107.6	87.97	221.78	9.23	29.22	81.76	39.67	62.97	57.8	121.82	5.3	34.49	91.79	47.45	53.55	43.44	125.29	7	51.68	81.11	34.67	42.96	28.33	136.01	9.62	44.88	65.93	20.83
64.07	15.71	213.97	19.01	72.36	24.51	7.34	72.12	65.54	142.98	9.62	27.46	90.88	45.84	43.49	20.39	132.23	7.57	57.77	46.88	15.42	22.8	13.83	90.84	4.77	59.16	60.66	15.23
90.54	81.24	166.28	12.52	29.92	89.74	48.86	160.76	145.84	252.09	12.41	35.36	90.72	57.85	20.71	10.79	73.36	4.41	49.87	52.1	14.71	31.46	6.48	63.59	7.72	42.64	20.59	10.19
104.86	11.09	177.28	15.45	23.8	10.58	6.26	64.94	56.21	155.7	9.47	25.05	86.57	36.1	29.11	19.19	88.5	6.12	55.71	65.92	21.68	28.45	18.63	109.55	12.12	41.27	65.47	17
26.92	15.52	87.75	4.16	38.52	57.68	17.69	191.67	183.63	238.11	8.04	42.16	95.8	77.12	32.07	20.47	86.59	4.29	41.96	63.83	23.64	35.22	20.27	100.73	7.16	48.01	57.56	20.13
30.68	7.8	74.21	9.84	23.8	25.42	10.51	41.29	28.73	83.58	5.63	28.53	69.57	34.37	27.74	23.17	59.64	3	33.7	83.52	38.85	17.82	12.34	68.68	4.59	38.52	69.26	17.97
37.48	15.79	136.45	6.81	51	42.13	11.57	62.31	53.47	156.26	9.59	29.22	85.8	34.22	45.44	29.2	121.96	8.88	43.52	64.26	23.94	41.06	11.23	78.47	7.29	33.32	27.36	14.32
33.27	20.19	82.78	5.73	43.26	60.68	24.39	117.62	102	242.63	11.5	29.92	86.72	42.04	54.08	40.68	166.45	16.06	23.23	75.22	24.44	29.47	16.81	85.92	7.46	87.04	57.03	19.56
46.73	32.85	118.61	5.81	50.47	70.3	27.69	75.8	65.01	147.38	7.51	32.7	85.77	44.11	33.2	11.68	103.86	5.24	69.93	35.2	11.25	26.35	19.3	94.45	8.58	58.48	73.23	20.43
134.12	2.32	221.54	14.02	27.2	1.73	1.05	92.41	77.57	181.43	8.93	28.89	83.95	42.76	28.26	22.32	65.7	3.62	44.02	78.96	33.97	27.53	12.79	82.35	8.26	17.68	46.47	15.54
76.43	3.8	137.64	9.36	56.4	4.97	2.76	75.82	71.61	126.66	7.9	40.58	94.45	56.54	20.38	16.15	50.34	3.65	39.89	79.23	32.08	58.77	45.63	123.88	8.18	35.36	77.63	36.83
51.52	9.11	133.17	9.94	67.77	17.68	6.84	79.05	27.32	170.96	9.33	48.71	34.55	15.98	53.3	21.21	113.4	10.82	43.14	39.79	18.7	42.38	28.04	127.2	7.1	43.83	66.17	22.05
90.36	85.24	140.72	7.13	36.45	94.33	60.57	75.42	54.15	148.7	10.45	37.49	71.79	36.41	35.58	24.14	98.64	7.65	50.21	67.86	24.48	31.57	16.11	82.54	5.46	46.24	51.01	19.51
109.96	103.44	179.13	9.74	33.7	94.07	57.75	17.81	10.41	59.97	3.27	43.52	58.48	17.36	35.36	20.55	107.59	6.53	47.17	58.11	19.1	70.01	45.25	149.96	11.65	34.09	64.64	30.18
73.24	63.6	130.38	10.56	19.72	86.83	48.78	68.16	58.51	140.43	7.17	45.39	85.83	41.66	28.8	15.58	101.14	6.47	55.02	54.09	15.4	24.33	16.89	85.64	4.84	44.2	69.45	19.73
76.42	68.6	151.92	14.57	21.76	89.78	45.16	78.33	75.05	138.33	7.58	39.66	95.81	54.25	45.28	28.13	112.39	6.48	45.39	62.12	25.03	57.99	36.85	137.88	6.18	36.33	63.54	26.72
75.5	63.44	166.57	7.37	33.7	84.02	38.08	90.74	81.47	138.59	7.29	24.42	89.78	58.78	17.19	9.02	53.67	4.06	33.32	52.51	16.82	41.99	21.42	142.18	11.1	40.58	51.01	15.06
74.19	63.17	136.2	7.73	26.88	85.15	46.38	23.86	11.15	67.75	4.02	53.65	46.74	16.46	36.7	23.27	80.35	5.32	35.9	63.39	28.96	22.76	18.08	61.97	7.67	24.64	79.42	29.17
47.93	28.78	123.05	5.57	36.42	60.04	23.39	88.87	77.76	191.46	8.51	37.83	87.5	40.61	57.58	44.46	148.4	8.44	55.71	77.2	29.96	28.84	13.03	97.39	5.81	52.27	45.17	13.38
39.07	21.39	137.06	7.16	34.68	54.75	15.61	50.94	28.46	112.34	6.95	34.19	55.87	25.33	16.91	15.31	32.81	2.32	21.82	90.54	46.66	33.08	22.57	110.8	7.59	52.18	68.23	20.37
72.78	51.36	146.12	17.19	37.4	70.58	35.15	74.63	70.28	113.7	4.67	26.52	94.17	61.82	49.66	45.15	118.71	5.53	43.6	90.91	38.03	67.28	48.65	141.39	8.3	38.27	72.31	34.41
63.98	44.09	168.28	9.55	34.19	68.9	26.2	113.26	108.67	189.94	9.18	37.83	95.94	57.21	17.38	14.85	35.14	2.14	31.68	85.44	42.26	30.2	15.68	108.4	14.02	55.08	51.92	14.46
100.91	11.84	200.95	9.41	34.09	11.73	5.89	54.79	46.2	118.08	8.06	38.77	84.32	39.12	78.27	70.12	138.15	5.28	42.84	89.59	50.76	43.64	27.01	111.49	10.43	29.92	61.9	24.23
59.29	49.45	142.02	9.58	25.97	83.41	34.82	63.77	55.92	147.51	5.95	43.33	87.69	37.91	26.51	17.65	86.66	5.34	31.68	66.56	20.36	56.68	32.35	148.84	17.78	57.75	57.08	21.74
64.41	51.03	148.39	8.84	36.33	79.24	34.39	111.44	108.53	157.64	7.68	29.58	97.39	68.85	32.79	26.64	88.34	4.7	51.59	81.25	30.16	31.68	21.22	147.54	8.16	58.48	66.98	14.38
75.68	69.12	153.26	10.9	29.92	91.34	45.1	94.55	85.81	165.39	7.99	34	90.76	51.88	27.74	19.21	86.94	5.88	29.57	69.24	22.09	50.62	36.72	102.95	6.94	43.33	72.53	35.67
33.51	21.93	107.39	4.73	44.2	65.44	20.42	92.22	87.39	172.79	7.08	37.83	94.76	50.58	34.25	23.43	97.72	7.55	27.2	68.42	23.98	25.27	10.75	75.88	7.87	41.27	42.54	14.17
47.03	40.31	115.96	6.65	43.14	85.72	34.76	51.14	35.99	132.04	10.49	23.8	70.38	27.26	37.29	21.14	77.76	4.45	31.64	56.69	27.18	37.06	25.31	87.73	4.94	48.96	68.29	28.85
42.72	31.09	114.87	7.82	43.22	72.76	27.06	134.75	126.67	227.54	11.26	32.57	94.01	55.67	17.31	10.76	52.47	5	44.53	62.16	20.51	27.83	16.87	104.69	7.88	29.21	60.61	16.11
48.15	32.29	99.04	4.61	30.6	67.05	32.6	126.04	114.73	207.83	9.77	30.61	91.03	55.2	20.9	8.61	73.4	5.47	55.62	41.22	11.74	31.49	20.39	108.52	7.36	42.84	64.75	18.79
87.36	83.34	167.11	9.65	23.48	95.4	49.87	49.03	40.38	131.88	7.32	41.48	82.34	30.62	20.7	5.84	94.65	6.84	59.84	28.2	6.17	30.02	12.4	94.03	6.35	39.2	41.3	13.19
69.76	8.04	155.98	12.7	22.96	11.53	5.16	76.67	60.99	136.74	7.12	32.33	79.55	44.6	23.29	15.35	59.14	3.81	35.36	65.91	25.96	38.34	21.13	94.75	7.2	42.44	55.11	22.3
116.64	114.63	174.01	8.96	46.08	98.28	65.88	83.41	76.71	147.45	8.02	35.9	91.97	52.03	37.34	22.65	140.95	8.46	46.62	60.66	16.07	39.96	25.5	102.46	8.14	30.95	63.81	24.88
65.14	38.41	106.11	13.89	54.27	58.96	36.2	78.31	72.78	167.15	11.46	17	92.94	43.54	30.15	12.97	109.72	5.64	40.12	43.04	11.83	45.54	32.16	83.98	5.47	29.92	70.62	38.29
139.13	129.4	223.15	10.28	34.3	93.01	57.99	35.18	22.56	102.55	5.65	61.93	64.11	22	50.65	39.63	94.59	6.84	35.77	78.25	41.89	38.3	19.3	138.68	8.42	36.88	50.38	13.91
71.68	62.75	176.17	11.13	29.28	87.53	35.62	91.1	89.1	141.98	5.71	40.8	97.8	62.75	46.3	38.6	99.41	6.02	34.39	83.38	38.83	79.99	69.94	125.13	8.64	27.88	87.44	55.9
76.12	62.93	152.07	9.99	34.91	82.67	41.38	138.01	125.65	200.19	12.76	29.92	91.05	62.77	52.57	35.21	144.69	7.88	45.4	66.98	24.34	63.24	46.25	169.96	10.75	23.23	73.14	27.21
98.69	24.55	179.68	12.33	18.79	24.88	13.66	47.03	32.35	117.61	8.89	63.96	68.79	27.51	18.88	15.18	54.38	4.85	40.8	80.38	27.91	40.87	17.51	108.19	6.49	40.87	42.85	16.19
76.07	39.16	159.13	14.01	21.57	51.48	24.61	20.35	9.07	90.13	4.78	47.6	44.57	10.07	38.18	22.63	91.1	5.56	33.4	59.27	24.84	23.46	9.14	75.16	6.8	27.83	38.93	12.15
68.08	65.06	149.23	10.74	29.24	95.56	43.59	80.99	75.05	135.51	6.98	25.16	92.67	55.39	53.21	48.47	106.05	5.19	44.71	91.1	45.71	26.85	13.25	106.99	6.7	64.77	49.34	12.38
57.25	40.73	130.74	9.98	24.55	71.15	31.16	37.16	16.4	105.53	6.43	57.09	44.12	15.54	36.44	33.5	66.82	3.34	38.63	91.91	50.13	33.95	19.78	91.14	4.71	34.09	58.26	21.7
62.81	31.89	132.5	10.39	30.6	50.78	24.07	52.71	35.63	125.21	14.96	25.45	67.59	28.45	27.94	13.57	53.28	3.16	32.01	48.56	25.47	24.92	15.54	67.74	4.27	48.96	62.34	22.93
88.99	32.92	136.47	8.92	19.36	36.99	24.12	125.86	122.15	192.89	7.88	30.95	97.05	63.33	69.51	67.24	108.35	5.81	40.58	96.74	62.06	48.38	31.8	144.21	7.9	50.79	65.73	22.05
70.6	59.35	146.43	8.4	16.51	84.06	40.53	38.88	29.76	94.1	5.1	37.31	76.55	31.63	27.44	19.83	61.44	5.38	26.36	72.27	32.28	39.61	19.01	137.19	10.65	53.72	47.99	13.86
87.32	58.57	162.75	14.19	11.68	67.07	35.99	74.59	68.95	157.57	6.77	30.95	92.44	43.76	49.08	33.43	103.37	4.91	34	68.11	32.34	87.66	0.28	127.62	11.67	43.52	0.32	0.22
56.82	46.65	127.81	10.01	10.32	82.11	36.5	87.11	82.99	137.33	7.99	35.49	95.28	60.43	19.25	16.18	55.46	3.49	44.02	84.04	29.17	50.38	30.46	147.1	11.37	47.73	60.47	20.71
95.42	7.78	199.83	11.3	39.2	8.16	3.89	61.42	50.64	143.81	8.14	36.45	82.46	35.22	91.63	88.1	138.34	9.5	39.89	96.15	63.68	42.76	22.52	100.33	5.89	47.31	52.66	22.44
97.6	92.38	159.63	7.97	33.01	94.65	57.87	66.15	36	163.65	12.77	16.51	54.43	22	45.66	25.62	120	5.31	40.8	56.11	21.35	62.03	5.01	100.89	8.67	29.24	8.08	4.97
126.3	44.97	194.41	13.4	34.39	35.6	23.13	36.53	30.35	90.32	5.71	29.92	83.07	33.6	26.88	22.15	86.43	6.21	27.2	82.4	25.63	46.72	26.98	141.11	7.5	37.31	57.74	19.12
97.88	28.4	153.48	9.74	35.36	29.02	18.5	136.9	128.21	200.85	8.21	43.52	93.65	63.83	24.35	16.33	62.22	4.82	36.77	67.05	26.24	27.73	14.88	68.31	4.55	35.77	53.64	21.78
58.29	0.77	122.17	8.47	35.77	1.32	0.63	43.61	36.13	102.81	5.69	30.48	82.85	35.14	23.57	16.95	88.57	4.39	38.01	71.9	19.13	28.56	15.67	110.14	5.73	54.4	54.88	14.23
44.65	31.69	128.22	6.79	28.77	70.99	24.72	38.48	23.56	81.99	7.7	25.34	61.22	28.73	33.11	14.24	102.47	5.43	42.64	43.01	13.9	58.05	21.61	141.18	13.95	34	37.23	15.31
73.54	65.04	142.98	7.84	33.32	88.45	45.49	37.93	13.38	96.55	5.96	36.88	35.29	13.86	42.88	3.17	130.22	4.04	46.92	7.4	2.44	37.87	21.86	129.38	7.2	44.88	57.73	16.9
115.39	15.39	187.49	9.87	38.72	13.34	8.21	45.65	13.4	86.42	4.2	38.96	29.36	15.51	99.2	54.15	221.81	14.1	27.78	54.59	24.41	76.78	15.25	149.45	10.71	50.21	19.87	10.21
43.82	15.47	97.04	5.82	34.79	35.31	15.94	75.4	70.59	146.27	7.51	23.12	93.61	48.26	22.65	13.83	65.84	3.96	40.8	61.06	21	34.56	18.52	98.47	6.29	31.83	53.58	18.81
50.24	23.71	115.76	8.64	26.52	47.19	20.48	78.02	70.62	155.67	10.9	23.12	90.51	45.36	27.57	23.4	55.44	4.52	24.48	84.9	42.22	32.22	13.8	84.84	5.82	33.98	42.81	16.26
66.24	32.54	192.28	9.71	22.92	49.12	16.92	76.01	69.79	153.44	7.84	36.45	91.81	45.48	66.78	63.5	119.6	3.78	51.99	95.09	53.1	25.55	15.21	95.15	7.26	35.77	59.52	15.98
52.43	41.26	134.62	8.92	34.39	78.69	30.65	20.38	12.45	76.13	4.79	25.45	61.06	16.35	37.01	28.31	103.14	6.93	38.52	76.5	27.45	42.93	22.04	83.48	5.34	44.71	51.34	26.4
54.48	22.04	111.09	9.03	35.77	40.45	19.84	64.93	60.48	120.83	5.69	45.39	93.14	50.05	28.7	12.86	106.82	6.81	40.8	44.82	12.04	68.56	56.23	118.86	9.54	31.28	82.01	47.3
72.18	60.19	150.45	8.26	33.7	83.39	40	26.92	12.65	66.18	4.94	37.14	46.99	19.12	20.84	12.6	73.44	5.08	56.44	60.45	17.16	35.95	19.71	103.78	7.9	57.12	54.84	19
71.51	64.89	166.1	7.75	32.7	90.75	39.07	30.53	16.42	91.22	5.73	34.49	53.78	18	43.4	17.29	98.38	6.29	67.32	39.85	17.58	36.57	13.47	151.02	9.74	36.18	36.84	8.92
77.25	63.4	142.55	7.41	34.68	82.07	44.47	60.43	27.49	187.45	12.93	30.63	45.49	14.66	47.53	38.91	102.03	6.2	48.33	81.87	38.14	41.87	17.54	165.21	14.16	22.44	41.88	10.62
139.22	135.89	196.13	8.82	37.83	97.61	69.29	72.22	62.06	149.77	8.75	20.87	85.94	41.44	52.33	33.9	126.01	6.82	29.24	64.78	26.9	43.44	30.19	143.09	7.82	43.05	69.49	21.09
71.39	67.04	133.77	7.01	43.33	93.9	50.12	30.23	26.78	85.37	4.84	39.89	88.57	31.37	15.89	11.84	39.7	2.56	38.52	74.49	29.82	35.91	20.72	91.45	5.21	45.23	57.71	22.66
54.81	47.19	144.82	8	39.42	86.1	32.59	59.85	50.37	105.02	6.08	22.44	84.16	47.96	19.47	9.68	41.49	16.61	223.35	49.7	23.32	30.12	15.08	77.7	4.49	44.53	50.06	19.4
91.32	19.62	156.73	18	16.32	21.49	12.52	28.97	20.61	91.07	5.52	41.27	71.12	22.63	34.64	20.98	90.1	4.68	46.65	60.57	23.29	33.84	19.87	101.66	7.18	58.48	58.72	19.54
63.95	53.52	128.84	8.24	34.68	83.68	41.54	135.48	102.41	193.1	11.18	35.9	75.59	53.03	44.82	38.35	95.58	5.96	29.24	85.57	40.13	46.18	22.5	152.76	7.7	35.36	48.72	14.73
82.24	49.23	160.02	13.94	152.06	59.86	30.77	30.63	22.5	73.89	6.22	14.44	73.47	30.45	39.37	29.77	84.43	5.62	37.2	75.62	35.26	38.87	21.77	93.62	8.84	32.33	56.01	23.26
138.33	126.64	198.47	8.55	33.7	91.55	63.81	71.82	66.49	137.4	5.51	42.84	92.58	48.4	27.36	15.64	79.71	5.6	52.96	57.19	19.63	19.29	13.67	51.21	4.41	25.12	70.87	26.7
35.72	21.35	107.79	5.2	40.58	59.76	19.8	27.87	26.28	37.97	3.49	26.52	94.3	69.2	45.88	41.41	95.34	8.06	17.1	90.24	43.43	35.86	15.21	109.93	9.52	55.02	42.41	13.84
64.75	62.35	137.71	7.12	37.83	96.29	45.28	78.24	46.44	161.06	7.53	28.67	59.35	28.83	24.66	17.52	77.89	4.88	50.1	71.07	22.5	28.51	16.48	101.15	8.82	38.76	57.82	16.29
57.08	25.92	112.85	4.07	46.24	45.4	22.96	68.3	62.8	134.37	9.33	39.2	91.94	46.74	41	25.46	120.1	9.94	53.72	62.1	21.2	39.65	12.67	135.23	9.12	57.09	31.96	9.37
55.59	7.35	108.77	10.44	33.88	13.22	6.76	95.88	82.5	165.35	4.85	46.77	86.05	49.89	23.5	14.03	60.17	5.44	38.76	59.69	23.31	30.66	11.94	89.27	6.95	44.51	38.94	13.38
70.96	17.52	174.42	12.48	36.88	24.69	10.04	47.37	21.56	215.49	15.94	44.53	45.5	10	28.17	20.2	77.77	5.06	27.78	71.69	25.97	29.53	21.78	89.08	5.73	39.66	73.78	24.45
28.63	14.47	52.24	3.02	50.49	50.56	27.7	26.08	17.09	60.13	3.01	33.01	65.52	28.42	37.96	17.51	146.06	12.1	68	46.14	11.99	29.57	13.02	81.49	7.32	50.32	44.04	15.98
87.02	82.49	108.91	6.41	23.94	94.8	75.75	52.73	42.73	121.37	7	36.45	81.03	35.2	45.15	32.35	99.63	10.65	17.4	71.65	32.47	62.39	52.23	114.6	6.22	42.16	83.71	45.57
104.42	83.16	251.57	12.31	35.08	79.64	33.06	59.51	52.49	135.73	6.44	51	88.2	38.67	36.67	18.29	84.62	4.44	41.96	49.88	21.61	47.98	12.52	114.04	6.57	49.52	26.09	10.98
60.91	55.8	128.61	6.65	23.12	91.61	43.39	113.63	108.78	192.67	8.74	37.4	95.73	56.46	28.2	16.8	121.26	5.71	58.46	59.56	13.85	28.14	14.54	94.61	5.81	59.84	51.66	15.36
77	59.44	150.66	15.16	27.2	77.2	39.45	47.14	33.82	114.46	5.84	43.33	71.74	29.55	71.97	65.92	117.53	4.68	40.58	91.59	56.09	49.13	29.22	150.73	11.45	52.8	59.47	19.38
83.86	77.99	136.23	11.26	37.83	92.99	57.24	46.16	28.82	106.01	8.09	24.48	62.44	27.19	27.34	17.72	83.36	6.06	83.91	64.83	21.26	25.67	14.26	87.06	5.09	53.65	55.55	16.38
100.87	93.64	170.53	11.07	25.05	92.84	54.91	14.15	11.44	31.39	2.02	34.68	80.84	36.43	43.81	34.72	72.65	4.12	32.64	79.26	47.79	28.5	13.82	108.52	6.8	51.68	48.5	12.74
50.83	30.3	141.14	6.31	48.15	59.62	21.47	36.91	30.77	94.47	5.45	42.24	83.36	32.57	68.04	35.2	123.78	4.03	48.96	51.74	28.44	24.73	10.83	63.93	3.47	32.64	43.81	16.94
81.01	21.71	144.52	9.07	38.89	26.8	15.02	103.72	95.12	178.84	7.69	34.72	91.7	53.19	23.05	18.62	37.29	2.19	22.74	80.79	49.93	48.61	30.91	145.26	7.57	41.48	63.6	21.28
70.8	63.41	149.46	6.7	39.44	89.56	42.43	64.51	61.34	123.51	5.84	42.94	95.09	49.67	26.83	20.68	72.53	4.04	46.77	77.05	28.51	27.7	14.78	94.96	5.06	60.54	53.36	15.56
84.29	76.87	152.78	7.31	33.7	91.2	50.32	23.93	10.69	76.15	4.19	46.92	44.69	14.04	39.69	28.1	144.02	15.76	72.36	70.8	19.51	55.2	32.92	113.45	8.72	23.66	59.63	29.02
92.01	38.66	185.01	10.41	26.05	42.02	20.9	38.02	28.72	113.27	8.92	35.77	75.54	25.36	25.87	15.75	53.68	20.96	48.01	60.87	29.34	55.01	41.68	120.34	8.49	28.56	75.77	34.64
81.42	74.07	144.49	6.98	38.08	90.97	51.26	48.23	40.07	86.4	7.01	20.4	83.07	46.37	9.58	8.75	20.09	1.11	36.18	91.37	43.57	23.81	15.87	88.39	4.95	48.15	66.65	17.95
43.77	31.82	119.36	7.45	37.83	72.71	26.66	21.37	15.43	44.79	2.9	35.49	72.2	34.45	75.66	66.44	147.75	13.76	48.13	87.81	44.97	39.98	22.95	122.48	10.66	52.8	57.4	18.73
147.68	145.22	213.08	7.05	43.33	98.33	68.15	142.65	138.38	182.61	4.48	49.65	97.01	75.78	44.8	30.37	108.33	6.35	41.96	67.79	28.03	70.4	64.04	113.13	8.39	25.84	90.97	56.61
63.54	57.49	117.28	8.34	22.44	90.48	49.02	30.28	22.59	80.37	3.72	30.6	74.63	28.11	54.97	46.58	89.46	6.13	34.79	84.74	52.07	28.26	16.59	117.94	5.54	54.4	58.7	14.06
33.9	3.73	79.92	6.06	47.46	10.99	4.66	68.35	61.43	134.72	7.33	36.45	89.88	45.6	37.37	28.71	97.39	4.07	55.71	76.83	29.48	27.92	21.85	87.02	6.11	48.28	78.27	25.11
151.87	144.06	221.17	11.57	33.4	94.86	65.13	56.59	45.91	100.62	4.85	34.68	81.14	45.63	29.59	15.13	107.31	6.87	52.36	51.13	14.1	47.49	40.92	82.14	6.59	25.74	86.17	49.82
64.38	50.66	145.08	8.46	29.92	78.68	34.92	94.76	50.07	149.5	4.37	50.1	52.84	33.49	35.76	27.63	79.69	9.95	23.12	77.25	34.67	33.28	16.48	102.71	5.97	31.31	49.53	16.05
87.8	78.02	182.15	10.11	35.29	88.86	42.84	83.71	74.57	141.65	6.96	35.11	89.09	52.65	29.5	17.52	104.19	4.21	44.71	59.39	16.82	40.2	29.14	115.34	7.98	56.4	72.49	25.26
61.84	46.68	145.6	7.3	41.27	75.48	32.06	69.22	67.68	109.48	3.95	47.6	97.77	61.82	73.77	69.07	99.95	3.68	43.33	93.63	69.11	127.35	94.42	191.37	8.43	39.2	74.14	49.34
79.89	38.98	205.87	13.57	23.66	48.79	18.93	120.66	39.1	182.79	5.15	54.27	32.41	21.39	61.88	47.43	109.56	4.47	42.84	76.64	43.29	50.21	23.8	197.42	13.98	37.14	47.4	12.06
113.17	100.53	212.76	12.95	20.3	88.83	47.25	157.31	151.46	182.64	9.52	16.51	96.28	82.92	70.44	64.75	94.91	5.75	23.8	91.92	68.22	43.4	26.07	148.71	6.94	50.32	60.07	17.53
126.88	123.61	183.03	8.45	32.64	97.42	67.54	54.4	25.96	112.22	8.71	36.33	47.73	23.14	43.35	36.71	92.95	5.95	33.4	84.69	39.5	46.55	39.09	98.44	6.2	33.01	83.96	39.71
69.21	62.09	140.56	8.17	38.52	89.72	44.17	38.01	15.02	107.91	6.24	53.5	39.52	13.92	40.9	23.24	91.35	7.3	27.88	56.82	25.44	37.31	22.77	111.91	7.57	33.01	61.02	20.34
129.72	125.18	191.57	9.9	35.77	96.5	65.35	39.81	38.32	44.78	1.37	28.89	96.25	85.57	107.47	91.94	146.17	8.15	42.94	85.55	62.9	51.09	26.13	158.4	8.45	46.62	51.15	16.5
66.33	60.4	147.69	7.56	51.58	91.05	40.9	15.6	10.17	46.73	2.29	44.02	65.2	21.77	32.88	17.43	94.35	5.84	80.24	53	18.47	20.39	10.92	65.11	4.88	46.92	53.58	16.78
126.92	114.3	216.09	10.96	27.88	90.05	52.89	25.68	3.54	84.79	18.04	99.04	13.8	4.18	17.82	14.67	44.92	4.04	27.2	82.31	32.65	29.64	14.98	103.98	7.4	41.48	50.53	14.4
45.83	27.64	122.43	9.03	50.47	60.3	22.57	85.38	81.31	140	6.31	37.14	95.24	58.08	40.42	27.46	89.58	5.13	32.95	67.94	30.66	32.82	18.12	88.29	4.81	52.19	55.22	20.53
42.3	12.49	98.18	7.39	29.24	29.53	12.72	118.92	110.67	166.12	5.68	40.58	93.06	66.62	31.95	15.82	97.55	5.09	45.76	49.51	16.21	34.1	19.47	124.02	6.57	56.44	57.09	15.7
31.39	22.27	105.25	6.47	40.8	70.96	21.16	55.04	43.54	100.74	4	43.33	79.1	43.22	18.1	13.45	47.53	2.41	39.2	74.28	28.3	41.2	16.76	129.8	8.11	52.96	40.69	12.91
50.34	36.52	147.59	7.9	48.96	72.54	24.74	55.11	49.47	133	5.03	50.21	89.78	37.2	29.74	14.37	71.71	3.78	50.9	48.33	20.04	50.91	2.18	85.16	6.62	60.52	4.28	2.56
44.91	29.73	144.82	8.96	36.45	66.19	20.53	26.98	19.29	84.19	4.13	42.03	71.52	22.92	19.9	13.61	79.89	3.72	46.92	68.42	17.04	32.57	22.03	104.7	8.32	46.24	67.62	21.04
34.59	18.14	107.75	6.69	45.56	52.44	16.83	73.67	66.88	94.63	6.76	26.59	90.78	70.68	27.66	16.1	78.2	4.42	51.68	58.2	20.59	155.65	18.76	468.88	33.78	148.56	12.05	4
85.14	68.83	200.16	10.59	39.44	80.85	34.39	29.95	23.03	93.61	3.66	41.27	76.9	24.6	44.98	37.78	126.41	4.87	44.88	84.01	29.89	55.28	22.29	168.42	10	33.79	40.31	13.23
94.16	83.34	189.56	8.92	37.4	88.51	43.97	60.36	55.85	104.93	4.09	38.96	92.53	53.23	27.6	19.68	94.94	4.68	51.59	71.31	20.73
62.35	39.25	147.99	8.47	57.75	62.96	26.52	15.8	11.9	29.43	1.95	36.61	75.35	40.45	83.69	46.03	158.85	14.29	11.68	55	28.98
78.4	69.59	187.87	10.13	15.82	88.76	37.04	85.29	79.28	151.87	7.55	35.36	92.95	52.21	32.38	16.19	95.33	7.1	31.64	50.02	16.99
100.76	80.63	193.09	7.77	39.89	80.03	41.76	34.96	0	125.91	10.83	110.64	0	0	19.09	12.96	68.82	4.32	50.1	67.91	18.84
45.2	10.72	103.01	9.6	21.32	23.73	10.41	153.9	146.88	209.71	6.39	47.46	95.44	70.04	41.64	36.76	102.34	5.1	46.92	88.27	35.92
36.21	10.68	79.46	10.12	72.88	29.5	13.44	179.95	172.63	216.05	7.98	38.27	95.93	79.9	32.91	9.52	75.89	5.06	25.34	28.94	12.55
58.47	51.57	164.84	9.59	23.12	88.2	31.29	64.24	50.41	119.74	8.8	30.61	78.48	42.1	35.01	30.18	76.48	3.86	49.98	86.21	39.46
95.38	89.18	173.94	9.23	33.7	93.51	51.27	63.1	55.41	116.87	10.79	29.92	87.8	47.41	46.83	39.3	97.11	4.41	39.66	83.91	40.47
95.07	84.69	169.57	7.92	38.76	89.08	49.94	66.55	63.36	133.12	8.55	38.72	95.21	47.6	9.69	5.44	33.91	2.5	60.52	56.12	16.04
105.18	98.18	174.09	11.54	35.36	93.35	56.4	61.59	57.52	88.5	4.8	34.38	93.39	64.99	54.34	48.38	131.49	7.93	49.98	89.05	36.8
50.57	30.83	189.53	8.97	45.23	60.96	16.26	80.56	39.12	160.9	13.09	15.13	48.56	24.31	30.72	9.54	90.51	9.35	45.06	31.07	10.55
46.06	4.04	99.14	9.09	24.64	8.77	4.08	77.17	67.1	140.09	7.98	33.7	86.94	47.89	46.97	19.21	125.4	7.28	46.9	40.9	15.32
179.87	166.85	302.21	14.41	29.19	92.76	55.21	51.83	43.16	113.29	7.16	27.2	83.27	38.1	42.94	29.17	102.77	5.49	41.05	67.95	28.39
102.41	6.87	182.93	13.65	57.62	6.71	3.75	49.6	38.19	95.99	8.38	29.58	77	39.79	39.14	33.27	109.43	6.64	40.58	84.99	30.4
18.94	10.55	38.98	2.93	48.28	55.71	27.07	79.75	76.96	111.63	8.08	14.39	96.5	68.94	89.52	80.11	164.95	7.87	33.7	89.49	48.57
41.27	20.94	111.41	9.54	27.2	50.74	18.8	104.96	23.23	213.02	7.19	48.83	22.13	10.9	15.94	12.47	40.21	2.59	32.01	78.23	31.01
54.54	43.54	142.34	6.02	33.4	79.83	30.59	34.08	22.13	95.3	6	39.2	64.93	23.22	42.6	15.45	91.39	9.55	25.05	36.28	16.91
121.39	117.51	201.98	10.49	31.31	96.8	58.18	121.96	102	173.03	7.28	46.77	83.63	58.95	54.45	40.74	118.57	6.74	29.92	74.81	34.36
41.89	12.3	88.61	10.62	24.93	29.35	13.88	108.34	58.24	175.24	5.25	48.83	53.76	33.23	85.88	35.53	157.12	16.96	26.18	41.37	22.61
118.84	118.34	131.3	5.62	23.66	99.58	90.13	113.08	101.28	147.92	6.59	36.45	89.56	68.47	29.46	13.67	78.2	5.78	44.53	46.39	17.48
65.24	5.63	137.34	7.37	25.16	8.63	4.1	91.96	87.46	149.18	9.56	36.45	95.11	58.63	15.48	9.55	53.37	3.21	37.4	61.66	17.89
144.06	139.2	229.99	17.05	25.16	96.63	60.53	40.69	34.64	88.36	5.44	50.21	85.14	39.21	31.42	28.65	43.54	2.41	19.72	91.16	65.79
113.89	104.22	194.75	29.93	27.2	91.51	53.51	21.1	11.06	71.05	5.07	50.32	52.4	15.56	35.97	30.08	97.69	5.26	42.64	83.62	30.79
72.83	27.29	142.29	11.16	16.19	37.47	19.18	30.2	21.32	83.44	4.65	44.71	70.6	25.55	30.59	28.22	52.29	3.63	24.64	92.25	53.98
65	38.31	184.26	11.02	27.83	58.94	20.79	54.39	26.61	149.16	10.69	25.16	48.93	17.84	47.47	41.87	94.67	4.65	44.2	88.2	44.23
80.46	64.52	180.34	9.55	33.7	80.2	35.78	107.27	93.57	155.01	5.47	49.52	87.23	60.36	46.38	28.68	129.31	13.35	84.19	61.83	22.18
62.5	42.06	153.57	9.44	43.83	67.31	27.39	49.85	45.57	111.95	7.64	19.72	91.41	40.7	41.07	23.37	105.65	4.02	40.69	56.9	22.12
52.08	37.44	114.93	8.08	34	71.88	32.58	25.89	11.26	60.31	4.79	37.57	43.51	18.68	73.28	67.36	111.31	4.06	40.36	91.93	60.52
29.42	17.18	117.04	5.3	43.33	58.37	14.68	45.56	35.54	112.7	5.53	34	78	31.53	31.63	25.81	57.32	4.32	23.38	81.6	45.02
35.36	16.5	129.03	8.74	45.39	46.65	12.78	16.01	12.4	30.81	1.98	30.6	77.45	40.24	31.94	25.87	65.29	5.22	23.8	80.99	39.62
15.72	10.63	52.39	3.05	23.8	67.66	20.3	103.09	95.16	166.98	4.46	54.34	92.31	56.99	71.84	58.89	139.41	10.53	39.89	81.97	42.24
86.93	80.25	149.42	9.24	20.4	92.32	53.71	122.2	24.99	201.9	8.06	44.02	20.45	12.38	47.71	14.04	121.59	19.73	28.95	29.43	11.55
47.15	11.84	94.51	5.8	49.52	25.12	12.53	61.17	57.17	132.52	4.49	47.6	93.47	43.15	86.12	85.39	105.95	4.53	20.4	99.15	80.6
132.99	126.68	235.72	11.51	27.14	95.25	53.74	65.79	62.01	125.52	6.76	38.96	94.25	49.4	71.07	63.94	137.95	7.5	24.48	89.97	46.35
95.11	82.28	191.22	16.98	17	86.51	43.03	54.68	47.19	100.49	5.25	29.92	86.3	46.96	70.98	61.18	148.3	8.28	35.53	86.2	41.26
73.12	43.22	163.9	16.8	11.56	59.1	26.37	68.73	64.44	137.74	4.43	53.72	93.76	46.79	27.97	19.55	84.99	4.93	47.46	69.89	23
69.69	11.39	123.98	9.16	19.72	16.35	9.19	67.26	61.63	150.03	8.7	41.27	91.63	41.08	67	62.66	128.4	9.18	24.48	93.53	48.8
63.25	45.48	166.35	16.54	22.7	71.91	27.34	36.18	27.85	67.02	4.59	28.95	76.98	41.56	27.99	14.28	87.59	5.56	49.28	51.02	16.3
97.92	90.5	151.76	10.43	26.97	92.42	59.63	105.15	44.69	189.66	5.37	52.27	42.5	23.56	32.26	17.83	100.32	5.73	63.92	55.26	17.77
16.11	7.2	37.52	3.43	17.1	44.7	19.19	77.06	74.87	116.6	6.64	21.37	97.16	64.21	53.08	48.79	103.17	7.57	42.16	91.91	47.29
44.98	20.01	120.12	6.87	21.76	44.49	16.66	83.72	71.49	148.47	9.64	23.94	85.38	48.15	41.55	29.88	84.11	5.22	22.44	71.91	35.52
57.46	53.35	96.54	5	28.81	92.85	55.26	59.85	51.15	131.83	7.15	38.52	85.46	38.8	40.09	25.59	121.72	7.03	61.95	63.83	21.02
93.07	82.28	191.88	9.9	41.27	88.41	42.88	105.11	102.24	111.91	4.12	19.95	97.27	91.36	66.09	56.62	175.59	11.8	23.12	85.67	32.24
80.67	32.28	163.11	8.5	38.52	40.02	19.79	47.5	28.55	112.69	12.32	53.65	60.11	25.33	59.54	39.39	135.86	9.21	32.33	66.15	28.99
28.13	7.92	62.49	9.39	24.81	28.14	12.67	163.53	154.19	209.81	6.9	38.08	94.29	73.49	82.63	73	158.59	11.75	21.76	88.34	46.03
53.71	5.65	132.65	8.96	48.15	10.53	4.26	57.47	52.53	139.46	6.08	54.34	91.39	37.66	55.48	42.98	145.13	7.77	29.22	77.47	29.62
107.63	99.46	233.38	15.51	21.08	92.4	42.62	83.97	80.03	154.91	8.25	38.76	95.3	51.66	53.82	21.65	132.08	9.76	55.76	40.23	16.4
55.16	25.15	120.89	9.36	45.39	45.6	20.81	30.35	22.75	86.57	4.97	39.66	74.96	26.28	74.45	59.38	146.95	13.2	27.88	79.75	40.41
81.59	62.49	174.57	11.75	43.52	76.59	35.8	80.89	73.75	153.22	6.65	38.42	91.18	48.14	41.5	11.48	120.02	7.99	48.44	27.66	9.57
74.94	70.54	109.74	12.52	15.82	94.12	64.27	91.59	82.78	137.56	9.14	20.43	90.38	60.18	70.3	10.98	161.58	7.22	39.89	15.61	6.79
69.37	31.91	238.9	10.58	40.83	45.99	13.36	83.72	76.71	140.33	7.31	34.68	91.62	54.66	161.64	123.1	288.62	12.76	33.7	76.15	42.65
133.21	130.16	236.81	13.56	29.22	97.71	54.96	33.12	24.33	117.42	18.52	40.12	73.46	20.72	70.07	65.31	123.34	8.78	23.8	93.2	52.95
66.18	58.21	130.65	23.37	25.64	87.96	44.55	60.38	54.05	113.41	8.72	14.96	89.51	47.66	82.12	47.42	192.87	14.47	48.96	57.74	24.59
74.14	22.68	124.78	7.41	36.33	30.58	18.17	56.04	49.86	91.26	3.94	34.09	88.96	54.63	51.09	20.43	151.73	10.33	54.27	39.99	13.47
38.78	8.26	112.58	7.69	40.58	21.31	7.34	78.87	77.25	103.21	2.62	43.52	97.94	74.85	54.83	4.65	89.31	5.03	34.09	8.48	5.21
107.41	102.7	185.22	7.8	32.64	95.61	55.45	105.01	100.25	161.99	6.74	38.76	95.46	61.88	75.41	35.45	155.95	9.96	38.76	47	22.73
76.33	19.88	145.83	10.16	42.24	26.05	13.64	68.19	58.79	151.76	6.24	39.66	86.22	38.74	56.06	19.62	141.92	9.78	50.21	35	13.83
52.38	28.1	162.15	10.19	54.34	53.65	17.33	81.27	68.46	170.82	6.37	47.46	84.23	40.08	14.05	10.03	30.57	2.55	61.23	71.41	32.83
141.89	138.42	201.81	8.58	32.64	97.56	68.59	35.75	28.56	95	5.19	48.15	79.89	30.06	62.97	48.88	133.85	10.67	26.52	77.63	36.52
108.31	52.23	200.76	17.13	21.82	48.22	26.01	144.97	141.23	183.07	8.38	31.98	97.42	77.15	68.93	55.25	131.24	10.86	28.53	80.16	42.1
48.24	8.27	117.38	6.49	45.23	17.14	7.04	39.7	30.59	119.76	7.47	58.48	77.04	25.54	30.32	19.57	63.07	3.74	33.32	64.57	31.04
44.96	16.7	88.47	4.31	43.98	37.15	18.88	71.37	65.81	149.31	7.29	40.83	92.21	44.08	32.41	14.64	91.9	6.8	60.53	45.18	15.94
40.05	18.98	116.93	5.69	36.45	47.4	16.23	43.61	39.18	94.91	5.08	38.76	89.83	41.28	49.7	25.3	131.48	7.71	54.34	50.9	19.24
130.13	101.36	238.5	12.32	28.53	77.89	42.5	51.34	44.72	108.66	9.34	33.7	87.11	41.15	97.65	66.69	209.14	10.76	29.92	68.29	31.89
70.98	57.17	160.55	13.68	24.48	80.54	35.61	157.89	154.66	186.94	9.32	22.96	97.95	82.73	47.85	16.2	163.75	15.3	52.27	33.85	9.89
89.56	86.9	131.99	8.49	25.16	97.02	65.84	37.77	11.28	72.64	5.35	40.83	29.87	15.53	34.2	14.19	122.79	13.61	53.65	41.49	11.55
85.15	28.81	205.59	14.23	37.72	33.84	14.02	122.41	116.55	164.4	5.96	36.45	95.21	70.89	68.14	10.64	163.54	7.18	50.32	15.62	6.51
111.32	18.41	199.68	12.14	33.7	16.54	9.22	100.58	88.98	126.07	5.98	27.88	88.46	70.57	39.89	17.02	73.15	5.03	19.71	42.66	23.27
71.86	4.28	140.25	10.09	40.36	5.96	3.05	45.15	32	112.76	6.57	38.08	70.87	28.38	42.54	19.29	106.87	7.63	39.66	45.36	18.05
23.21	11.32	58.12	7.27	20.18	48.77	19.48	43.37	33.21	105.76	6.44	40.58	76.57	31.4	136.52	135.16	158.38	7.34	10.69	99.01	85.34
33.67	7.12	68.5	5.49	33.71	21.14	10.39	92.21	86.85	157.76	6.26	34.79	94.19	55.05	46.88	28.53	136.6	8.59	52.27	60.86	20.89
40.63	27.72	116.93	6.27	55.66	68.22	23.7	72.05	66.94	100.38	5.47	29.92	92.91	66.69	69.55	44.71	173.76	18.2	45.39	64.29	25.73
63.94	55.77	127.14	8.25	14.96	87.22	43.87	27.71	15.83	106.93	9.71	36.04	57.14	14.81	92.19	68.83	179.22	8.97	35.9	74.67	38.41
71.09	59.31	164.25	8.75	39.44	83.44	36.11	83.9	78.4	154.14	8.22	46.08	93.45	50.86	40.5	19.29	117.31	7.51	35.2	47.64	16.45
54.72	51.32	115.48	8.72	17	93.78	44.44	38.57	33.59	79.57	5.72	15.21	87.11	42.22	42.48	22	86.52	4.85	43.52	51.78	25.43
100.18	87.68	190.33	11.76	39.89	87.53	46.07	22.17	10.56	57.16	5.23	26.14	47.62	18.47	53.68	41.07	121.66	13.63	21.08	76.52	33.76
115.57	107.35	198.12	9.81	31.34	92.89	54.18	62.76	50.37	117.8	4.88	41.43	80.27	42.76	96.19	75.57	168.42	10.37	35.72	78.56	44.87
47.97	36.52	133.56	8.31	48.83	76.13	27.34	52.02	17.92	85.25	4.7	26.14	34.46	21.03	32.85	21.91	85.98	8.76	41.75	66.7	25.49
42.96	18.06	111.19	15.53	50.1	42.05	16.25	36.81	29.67	106.76	5.39	41.96	80.6	27.79	39.14	25.52	117.52	6.42	41.27	65.19	21.71
144.97	139.01	226.66	10.21	32.01	95.89	61.33	82.67	77.1	132.77	6.83	36.04	93.26	58.07	30.05	14.26	95.09	6.5	42.64	47.45	14.99
116.44	112.91	191.8	9.59	35.9	96.97	58.87	26.85	11.62	72.92	5.44	58.46	43.29	15.94	46.89	25.5	121.3	7	41.82	54.39	21.03
52.12	32.45	163.37	9.36	29.24	62.26	19.86	80.89	70.43	180.76	6.74	41.96	87.06	38.96	127.32	123.89	147.79	8.67	14.28	97.31	83.83
60.22	12.51	101.91	8.37	55.08	20.78	12.28	84.47	75.54	172.21	13.15	23.8	89.44	43.87	106.28	80.22	187.68	8.63	35.2	75.48	42.74
25.97	20.83	49.42	4.99	25.16	80.19	42.15	32.16	30.6	45.76	2.32	27.2	95.16	66.88	47.61	19.82	125.79	9.21	56.44	41.63	15.76
61.83	49.04	141.96	11.74	37.22	79.32	34.55	28.16	19.44	87.35	5.98	42.42	69.04	22.25	33.95	13.01	110.53	8.43	59.84	38.31	11.77
133.77	129.77	207.11	8	38.08	97.01	62.66	54.67	19.75	103.29	6.09	32.38	36.12	19.12	36.46	22.09	104.29	6.58	36.72	60.59	21.18
78.25	21.1	155.8	12.48	37.57	26.97	13.54	47.8	40.65	114.12	6.4	39.89	85.05	35.62	61.49	28.82	155.96	7.21	45.92	46.87	18.48
65.72	59.86	149.57	10.1	35.36	91.08	40.02	26	12.72	72.69	4.99	40.36	48.93	17.5	47.64	34.77	77.06	7.03	31.96	72.98	45.11
59.48	16.05	172.66	9.55	38.08	26.98	9.3	63.36	56.37	119.57	6.86	23.66	88.96	47.14	48.53	35.68	130.28	11.19	29.92	73.52	27.39
33.52	7.02	55.67	5.57	44.53	20.93	12.6	18.82	11.91	59.19	3.33	38.52	63.3	20.13	22.88	14.63	97.59	8.78	55.02	63.96	15
59.38	30.14	128.59	12	47.6	50.75	23.44	29.29	20.95	86.49	5.48	43.65	71.53	24.22	67.77	33.3	167.5	7.96	49.52	49.14	19.88
50.69	32.02	130.25	7.66	43.33	63.17	24.59	24.11	16.13	74.69	4.81	47.6	66.89	21.59	15.86	11.73	34.6	4.63	24.35	73.99	33.91
24.85	18.26	77	6.8	50.32	73.49	23.72	81.93	78.35	132.98	9.77	22.35	95.63	58.92	63.37	43.37	128.11	8.1	17.68	68.43	33.85
87.03	79.17	154.3	8.16	36.04	90.98	51.31	27.02	20.47	75.33	5.74	52.8	75.77	27.18	106.34	104.08	111.81	3.82	22.7	97.87	93.09
60.73	51.83	120.05	6.24	39.44	85.34	43.17	51.28	27.27	106.74	7.72	25.34	53.18	25.54	42.78	23.83	103.72	12.15	46.77	55.69	22.97
116.69	92.62	214.85	10.74	30.95	79.37	43.11	27.32	22.74	83.01	4.47	40.36	83.22	27.39	71.33	63.03	159.55	11.09	20.87	88.36	39.5
64.14	56.21	135.94	8.88	16.32	87.63	41.35	75.38	64.8	143.46	7.69	22.01	85.97	45.17	56.6	51.05	108.9	12.33	23.69	90.21	46.88
92.99	39.02	158.71	9.09	33.32	41.97	24.59	53.13	8.56	119.68	9.56	65.96	16.12	7.16	23.85	13.66	86.24	4.35	52.88	57.3	15.84
53.82	31.14	98.38	8.26	34.79	57.87	31.66	54.81	49.47	115.81	6.95	42.84	90.26	42.72	107.78	86.82	228.04	12.99	19.26	80.55	38.07
27.74	14.04	94.48	33.16	27.32	50.62	14.86	128	23.15	164.84	4.98	51	18.08	14.04	79.29	65.48	142.84	7.68	32.7	82.58	45.84
54.28	45.03	129.41	7.73	30.27	82.96	34.8	119.81	3.23	187.55	4.71	51.68	2.7	1.72	83.76	80.26	147.27	6.68	39.2	95.81	54.5
[truncated: 1,101 more rows]
