# Supplementary material for: RAC1 controls progressive movement and competitiveness of mammalian spermatozoa
Source: PLoS Genet. 2021 Feb 4;17(2):e1009308. doi: 10.1371/journal.pgen.1009308 (PMC7861394; doi:10.1371/journal.pgen.1009308)
Supplement: S6 Dataset — (XLSX) [file pgen.1009308.s026.xlsx]

## Sheet: 30 min incubation
VAP-Ct	VSL-Ct	VCL-Ct	ALH-Ct	BCF-Ct	STR-Ct	LIN-Ct	VAP-EH1	VSL-EH1	VCL-EH1	ALH-EH1	BCF-EH1	STR-EH1	LIN-EH1	VAP-EH2.5	VSL-EH2.5	VCL-EH2.5	ALH-EH2.5	BCF-EH2.5	STR-EH2.5	LIN-EH2.5	VAP-EH5	VSL-EH5	VCL-EH5	ALH-EH5	BCF-EH5	STR-EH5	LIN-EH5
25.32	11.69	53.54	4.79	28.07	46.15	21.83	72.59	58.56	179.71	8.88	33.1	80.68	32.59	59	51.09	152.99	8.74	30.98	86.61	33.4	73.03	37.73	167.17	10.83	33.01	51.67	22.57
66.52	38.98	149.16	9.65	38.76	58.6	26.13	70.47	48.6	154.47	12.68	22.7	68.96	31.46	109.06	103.46	218.43	14.83	21.76	94.86	47.37	33.71	4.49	76.52	7.41	38.72	13.33	5.87
109.77	95.57	217.76	16.45	21.76	87.06	43.89	95.14	68.59	232.17	17.08	36.04	72.09	29.54	92.03	84.67	180.15	10.44	27.2	92	47	81.15	39.42	164.78	9.49	32.01	48.58	23.92
58.52	10.46	93.31	6.72	36.88	17.87	11.21	32.19	13.09	86.57	8.01	24.48	40.67	15.12	58.16	18.73	183.72	11.62	27.88	32.21	10.2	138.34	28.38	214.23	10.29	34.09	20.51	13.25
92.83	40.41	158.13	12.11	23.94	43.53	25.55	91.9	53.7	192.63	11.09	26.52	58.43	27.88	59.66	46.7	156.44	10.77	42.64	78.28	29.85	70.69	31.53	209.46	13.23	56.44	44.61	15.05
111.31	93.78	219.88	19.52	16.9	84.25	42.65	71.07	53.05	168.67	12.98	14.28	74.63	31.45	75.89	58.81	164.7	16	15.32	77.49	35.71	62.48	50.29	187.79	16.46	15.64	80.49	26.78
108.35	100.48	198.11	9.27	29.15	92.74	50.72	42.11	27.09	136.79	8.07	39.89	64.33	19.8	85.1	63.2	196.93	12.23	34.91	74.27	32.09	65.89	25.13	163.4	11.23	35.36	38.14	15.38
86.06	72.87	176.15	12.04	45.23	84.67	41.37	48.47	27.68	130.58	11.08	25.84	57.11	21.2	67.02	41.72	144.36	10.72	38.27	62.26	28.9	69.43	47.52	148.37	10.71	48.28	68.44	32.03
52.33	45.97	97.38	7.19	38.52	87.85	47.21	81.09	72.7	124.66	6.98	32.64	89.65	58.32	61.89	43.25	166.43	12	46.92	69.88	25.99	114.63	11.16	238.7	15.02	39.21	9.73	4.67
129.17	22.05	209.9	18.06	21.82	17.07	10.5	84.03	75.15	192.39	12.19	25.16	89.43	39.06	132.36	111.4	241.79	12.4	40.58	84.17	46.08	118.68	8.33	198.71	13.22	47.43	7.02	4.19
88.09	10.45	167.51	9.7	51.59	11.86	6.24	53.8	35.07	143.87	8.76	39.89	65.19	24.37	27.62	10.07	73.12	8.96	17.1	36.44	13.76	89.09	36.06	152.23	10.36	34.39	40.48	23.69
130.52	123.98	248.89	13.79	31.28	94.99	49.81	44.83	4.85	161.09	9.64	43.52	10.83	3.01	59.75	37.76	148.08	8.21	32.33	63.21	25.5	74.92	47.18	182.51	12.56	42.44	62.97	25.85
91.38	49.48	196.74	13.97	24.48	54.15	25.15	33.92	16.24	65.35	8.1	19.95	47.89	24.86	34.93	13.3	84.2	10.7	11.54	38.07	15.8	91.38	12.42	139.62	8.42	36.61	13.59	8.89
62.18	24.58	225.01	10.09	37.14	39.53	10.93	64.17	20.28	167.55	15.65	16.38	31.6	12.1	47.98	19.24	130.49	10.82	59.84	40.11	14.75	95.92	71.44	232.48	11.67	41.05	74.48	30.73
91.76	4.27	187.51	15.63	26.52	4.65	2.28	51.34	26.62	195.6	13.21	20.42	51.85	13.61	55.5	45.46	151.16	10.74	26.52	81.91	30.08	70.08	23.3	107.57	9.42	34.68	33.24	21.66
109.98	23.06	191.65	17.78	30.27	20.97	12.03	63.78	43.68	150.95	11.09	33.7	68.49	28.94	88.65	77.2	188.15	11.45	22.27	87.08	41.03	97.35	21.37	159.76	16.68	30.63	21.95	13.38
58.88	6.83	191.73	10.91	30.6	11.61	3.56	104.77	83.01	275.01	16.83	24.76	79.22	30.18	134.75	118.35	266.19	20.02	24.48	87.83	44.46	87.8	66.97	158.98	19.54	23.12	76.27	42.12
59.83	19.59	123.93	22.72	10.32	32.75	15.81	44.02	20.35	122.96	13.3	23.12	46.21	16.55	67.51	21.03	121.81	6.3	36.05	31.16	17.27	190.83	134.47	421.16	25.58	34.5	70.47	31.93
100.97	39.19	173.14	8.85	32.03	38.81	22.63	89.65	77.31	175.81	9.77	25.43	86.23	43.97	77.93	63.3	167.95	10.64	20.63	81.22	37.69	128.53	97.3	264.08	12.95	32.77	75.7	36.84
79.88	16.38	176.85	11.51	34.48	20.51	9.26	59.54	32.74	134.2	9.14	47.46	55	24.4	71.61	20.64	161.28	11.75	39.89	28.82	12.8	112.16	14.4	217.48	11.76	37.57	12.84	6.62
116.57	98.57	248.88	21.48	20.4	84.56	39.61	48.1	12.48	97.5	8.69	16.32	25.94	12.8	63.93	33.78	177.06	15.87	28.01	52.84	19.08	34.26	6.36	82.87	5.66	83.5	18.55	7.67
28.43	15.04	66.21	5.48	33.4	52.88	22.71	105.93	21.83	149.14	9.83	38.08	20.61	14.64	34.06	14.64	59.59	3.69	30.65	42.98	24.56	52.74	10.66	117.98	10.17	27.88	20.21	9.03
61.84	10.15	125.04	6.83	39.89	16.42	8.12	57.95	19.5	141.91	12.94	20.91	33.66	13.74	37.97	6.05	122.23	8.97	40.12	15.93	4.95	91.25	77.92	185.52	12.56	22.8	85.39	42
81.37	75.8	138.01	8.25	27.88	93.16	54.92	112.02	19.92	187.93	12.77	40.13	17.78	10.6	52.23	27.37	182.18	9.53	51	52.4	15.02	42.08	12.83	131.92	7.75	68.19	30.5	9.73
94.47	52.37	167.05	10.64	40.36	55.43	31.35	88.33	10.52	141.07	13.47	27.78	11.91	7.46	55.25	33.61	163.27	11.45	47.6	60.82	20.58	113.29	109.86	177.38	12.3	25.45	96.98	61.94
62.99	41.9	153.85	8.92	30.95	66.52	27.24	67.96	46.11	179.24	12.87	36.45	67.85	25.73	53.35	4.43	107.33	8.41	35.2	8.3	4.12	119.89	58.86	256.79	14.71	34	49.09	22.92
115.59	3.6	192.75	20.09	40.13	3.11	1.87	52.85	40.72	127.59	6.49	42.64	77.04	31.91	28.6	11.85	66.97	4.96	40.83	41.43	17.69	96.95	15.09	170.19	11.06	38.76	15.57	8.87
67.05	24.63	181.92	18.98	40.39	36.73	13.54	26.35	17.99	45.32	3.11	25.81	68.27	39.69	54.83	37.74	133.98	7.67	40.83	68.84	28.17	143.98	123.34	324.17	18.67	21.08	85.66	38.05
72.07	14.66	171.75	11.62	25.84	20.33	8.53	72.61	41.4	151.99	8.94	35.08	57.01	27.24	83.47	12.46	119.25	10.47	33.16	14.92	10.45	112.88	37.57	204.01	14.52	20.4	33.28	18.42
80.13	40.93	180.06	14.51	24.48	51.08	22.73	41.27	15.26	114.66	9.62	55.02	36.98	13.31	89.7	12.71	178.87	12.3	29.22	14.17	7.11	92.36	62.45	212.36	15.27	42.16	67.61	29.41
140.58	15.12	238.11	17.21	18.36	10.75	6.35	96.33	75.28	231.99	15.52	29.92	78.15	32.45	70.1	63.58	146.51	12.49	25.84	90.7	43.39	72.66	36.43	152.46	10.93	42.16	50.14	23.9
74.58	68.24	129.56	9.66	20.63	91.49	52.67	60.27	28.02	113.76	8.04	41.96	46.48	24.63	97.43	47.59	241.54	21.12	23.8	48.84	19.7	51.82	12	90.54	5.28	58.41	23.17	13.26
83.79	20.23	178.6	10.07	27.88	24.14	11.33	53.58	14.81	119.07	12.37	27.88	27.64	12.44	78.92	17.9	146.89	13.12	41.27	22.69	12.19	66.55	14.02	124.16	8.18	39.44	21.06	11.29
75.12	13.58	194.02	14.62	27.07	18.08	7	57.06	50.49	115.1	8.47	20.63	88.48	43.86	43.6	16.15	99.58	8.15	27.2	37.04	16.22	57.77	35.97	191.07	10.05	36.88	62.26	18.83
87.07	34.37	168.74	16.56	19	39.48	20.37	91.92	29.34	177.88	12.79	45.39	31.92	16.5	68.47	55.49	158.19	10.7	32.7	81.05	35.08	79.5	15	182.5	15.01	42.94	18.87	8.22
92.99	85.09	196.35	12.7	19.71	91.5	43.33	127.1	72.48	266.61	17.45	23.8	57.03	27.19	26.68	7.02	60.47	5.36	33.48	26.29	11.6	122.06	98.96	250.76	16.93	18.02	81.08	39.46
55.15	22.67	141.62	8.95	43.65	41.12	16.01	74.25	7.16	145.15	13.58	26.44	9.64	4.93	91.06	75.6	176.37	8.57	35.77	83.02	42.86	147.08	16.35	272.04	16.79	40.94	11.12	6.01
59.26	31.26	142.75	9.76	15.31	52.75	21.9	70.26	59.47	171.46	13.34	28.46	84.65	34.69	141.62	112.82	257.03	14.68	35.36	79.66	43.89	83.01	15.16	133.05	14.77	41.48	18.27	11.4
52.21	17.9	148.41	8.54	38.27	34.28	12.06	82.53	3.95	138.66	11.44	46.08	4.79	2.85	69.72	29.22	142.84	13.37	28.2	41.91	20.45	162.35	15.27	241.36	13.77	38.76	9.41	6.33
90.75	43.79	221.54	16.94	24.48	48.25	19.76	82.79	60.63	197.17	12.72	46.24	73.23	30.75	110.32	96.94	207.45	9.82	40.36	87.87	46.73	34.57	24.07	93.46	7.34	22.44	69.63	25.76
88.63	60.5	219.01	12.77	55.71	68.25	27.62	78.26	72.01	172.71	16.14	21.76	92.01	41.69	48.36	35.56	152.03	10.46	45.39	73.54	23.39	72.62	14.88	126.74	9.82	26.52	20.49	11.74
159.91	148.49	257.16	14.47	31.96	92.86	57.74	79.16	63.43	181.01	12.51	32.01	80.13	35.04	92.16	77.47	209.84	12.28	24.48	84.06	36.92	76.14	30.94	146.39	13.47	23.8	40.63	21.14
76.38	36.59	177.51	11.9	22.44	47.91	20.61	54.71	22.59	178.51	13.79	40.58	41.28	12.65	51.36	24.13	124.62	9.36	47.02	46.98	19.36	66.25	45.47	156.14	9.74	41.48	68.64	29.12
45.13	18.63	87.07	6.91	54.91	41.29	21.4	99.62	6.68	150.78	9.34	54.34	6.71	4.43	92.44	83.3	148.72	9.14	24.35	90.11	56.01	45.63	15.55	139.1	10.55	20.66	34.07	11.18
25.15	10.01	61.5	6.06	24.48	39.79	16.27	83.38	12.05	146.43	12.35	60.52	14.45	8.23	110.06	77.06	209.41	11.27	28.89	70.02	36.8	146.06	25.09	231.71	14.3	48.28	17.18	10.83
125.55	117.62	272.08	17.03	24.48	93.69	43.23	120.64	113.04	213.3	12.73	19.04	93.7	53	126.4	97.19	228.97	21.25	25.05	76.89	42.44	132.18	96.03	248.54	12.85	36.04	72.65	38.64
76.43	49.07	169.76	20.27	15.13	64.21	28.91	114.26	97.53	225.34	16.09	22.01	85.36	43.28	40.88	20.72	96.4	7.9	30.53	50.69	21.49	124.79	22.94	224.93	17.44	21.32	18.38	10.2
49.72	20	139.93	6.84	34.68	40.22	14.29	74.84	31.7	141.01	9.4	21.08	42.35	22.48	66.73	49.51	150.51	13.78	27.14	74.2	32.89	78.94	67.34	213.5	11.48	40.8	85.3	31.54
89.49	19.55	148.73	8.52	25.84	21.85	13.15	54.83	41.35	146.59	7.05	41.27	75.42	28.21	91.46	83.5	174	12.59	22.44	91.29	47.98	96.88	86.1	219.26	16.8	22.7	88.87	39.27
36.52	10.57	56.62	5.88	29.01	28.94	18.67	137.95	95.6	256.28	15.2	21.76	69.3	37.3	23.44	9.69	84.08	5.67	58.43	41.35	11.53	99.64	16.52	166.44	9.79	34.09	16.58	9.93
76.42	12.99	136.09	15.34	19.21	17	9.55	53.39	6.44	158.45	12.03	23.94	12.05	4.06	94.58	79.13	226.1	15.42	41.89	83.66	35	73.52	36.99	194.18	15.2	30.65	50.31	19.05
58.36	36.18	170.98	8.2	41	61.99	21.16	74.09	65.96	104.1	7.26	23.12	89.02	63.36	121.58	78.38	230.15	12.2	29.58	64.47	34.06	41.41	25.6	105.65	9.3	45.23	61.83	24.23
26.83	16.41	49.79	2.75	37.4	61.17	32.97	105.16	23.76	216.7	14.21	42.64	22.6	10.97	21.04	9.3	58.44	3.68	51.59	44.2	15.91	107.84	60.83	186.93	10.82	30.69	56.41	32.54
165.88	155.45	278.89	13.73	32.33	93.71	55.74	81.05	36.08	150.05	8.3	37.4	44.51	24.04	115.56	94.5	240.39	14.68	33.7	81.77	39.31	117.6	96.59	239.39	14.62	16.75	82.13	40.35
69.79	22.02	147.43	11.37	27.2	31.55	14.93	92.59	85.79	212.47	14.98	21.76	92.65	40.38	84.31	31.14	171.94	11.99	35.49	36.93	18.11	162.13	19.32	243.6	12.51	34.68	11.91	7.93
90.32	82.16	168.96	8.2	23.39	90.97	48.63	53.87	36.11	108.55	6.29	26.14	67.03	33.27	46.41	2.8	88.1	5.93	47.31	6.03	3.18	61.98	32.79	141.57	10.92	37.04	52.91	23.16
85.64	70.18	166.8	10.48	35.77	81.95	42.07	72.1	47.9	184.04	14.58	25.16	66.43	26.02	132.98	50.08	220.72	16.74	22.44	37.66	22.69	93	39.72	162.59	12.48	24.38	42.71	24.43
104.86	16.31	188.88	14.32	27.88	15.55	8.63	60.41	39.05	121.83	12.51	17.1	64.63	32.05	189.29	110.75	326.19	18.72	19.54	58.51	33.95	130.32	52.31	200.65	13.97	37.4	40.14	26.07
88.45	24.12	162.96	10.41	44.2	27.27	14.8	130.44	108.31	293.55	16.52	19.72	83.03	36.9	133.45	37.49	265.17	17.75	23.12	28.09	14.14	132.23	89.92	287.11	21	25.84	68	31.32
100.67	82.63	203.75	10.6	33.48	82.08	40.55	86.19	63.19	155.42	9.48	21.63	73.31	40.66	87.02	68.2	211.12	9.75	37.31	78.38	32.31	81.51	47.31	189.69	11.05	37.4	58.04	24.94
63.86	16.63	124.23	8.1	33.4	26.05	13.39	42.95	28.04	84.3	6.3	18.36	65.3	33.27	88.79	54.42	218.47	17.55	32.64	61.29	24.91	96.39	73.07	209.25	10.01	28.34	75.81	34.92
168.9	160.39	260.32	14.15	35.11	94.96	61.61	85.84	16.75	164.07	12.15	33.32	19.52	10.21	47.93	12.59	83.85	5.48	25.84	26.27	15.01	52.02	13.04	141.53	8.47	53.04	25.06	9.21
82.19	66.43	166.03	11.58	34	80.83	40.01	49.07	19.53	135.72	10.91	25.84	39.8	14.39	40.71	29.11	113.99	9.57	30.88	71.52	25.54	80.05	23.16	151.99	13.78	26.14	28.93	15.24
64.73	30.98	164.77	12.41	39.21	47.86	18.8	75.54	55.03	176.13	13.07	28.53	72.85	31.24	80.98	71.72	158.78	10.58	22.44	88.57	45.17	115.13	112.58	155	11.22	13.07	97.79	72.63
66.63	12.97	137.55	10.04	23.94	19.47	9.43	94.55	70.62	188.37	13.07	24.76	74.7	37.49	26.63	13.24	84.9	6.01	58.41	49.7	15.59	29.08	13.06	64.22	3.83	31.28	44.93	20.34
108.55	13.76	201.26	15.33	14.28	12.68	6.84	48.44	12.28	81.04	7.56	50.21	25.35	15.15	37.89	13.27	94.1	5.68	34.68	35.02	14.1	23.78	7.94	53.43	2.81	41.27	33.37	14.85
118.55	47.94	225.36	12.5	35.77	40.44	21.27	77.91	11.86	134.43	8.32	41.48	15.23	8.83	73.74	67.15	143.5	10.21	25.16	91.06	46.79	107.62	45.42	257.43	19.93	28.56	42.2	17.64
63.13	37.97	124.71	12.19	23.8	60.15	30.45	76.71	51.37	156.34	9.19	34.79	66.97	32.86	119.4	110.33	227.85	14.78	33.32	92.41	48.42	50.3	38.23	109.33	6.47	34.39	76	34.97
58.98	43.75	131.34	12.3	21.08	74.18	33.31	133.46	122.24	199.65	9.6	35.12	91.59	61.23	131.16	49.37	276.72	15.52	36.61	37.64	17.84	69.65	60.57	178.96	12.42	21.76	86.96	33.85
109.8	97.69	225.4	15.18	20.4	88.97	43.34	80.07	58.56	202.46	16.13	21.63	73.13	28.92	91.25	80.34	177.82	8.14	35.36	88.05	45.18	150.35	143.64	253.63	15.44	26.33	95.54	56.63
92.24	12.92	200.89	13.21	33.01	14	6.43	70.54	57.45	142.77	6.67	44.71	81.45	40.24	85.99	26.32	147.89	8.85	36.61	30.61	17.8	87.01	14.07	134.79	9.27	20.4	16.17	10.44
93.54	83.67	187.04	10.19	27.88	89.45	44.73	119.54	115.1	129.05	3.6	20.42	96.29	89.19	26.69	15.8	71.68	5.4	34.79	59.18	22.04	17.35	8.61	39.41	3.21	24.08	49.61	21.84
106.32	36.06	205.52	19.62	16.19	33.92	17.55	83.31	72.39	183.62	10.04	33.01	86.89	39.42	55.52	38.54	151.6	14.67	29.58	69.42	25.42	134.49	37.34	196.12	16.45	38.52	27.77	19.04
87.42	29.28	139	10.59	25.05	33.5	21.07	133.74	86.17	263.27	15.27	30.6	64.43	32.73	147.28	121.81	227.61	15.3	31.28	82.71	53.52	86.99	69.71	193	12.26	25.84	80.13	36.12
108.15	32.97	205.93	15.44	21.12	30.49	16.01	76.12	18.86	191.32	12.69	40.8	24.77	9.86	59.08	10.35	147.08	16.62	64.6	17.52	7.04	77.95	20.1	126.1	13.37	22.44	25.79	15.94
85.86	20.74	164.49	10.1	30.31	24.15	12.61	50.69	34.34	135.85	9.23	41.27	67.74	25.28	91.39	41.24	182.58	13.84	20.18	45.13	22.59	40.78	8.48	83.12	6.49	49.28	20.79	10.2
67.42	12.06	141.23	10.46	36.82	17.88	8.54	65.9	44.12	147.15	12.15	26.14	66.95	29.98	63.12	35.76	180.01	16.68	26.44	56.65	19.86	70.33	41.96	182.51	15.31	35.2	59.66	22.99
71.84	40.06	158.67	18.3	49.4	55.76	25.25	68.99	26.32	143.4	8.67	36.04	38.15	18.35	153.71	42.95	234.23	13.59	25.74	27.94	18.34	35.97	10.99	80.34	9.59	15.21	30.54	13.67
72.21	31.75	130.44	14.05	16.38	43.96	24.34	59.21	39.12	159.43	11.07	44.02	66.08	24.54	92.37	14.3	161.24	9.85	15.64	15.48	8.87	61.08	27.87	122.13	10.29	13.6	45.63	22.82
61.27	4.42	103.27	6.4	40.74	7.21	4.28	21.65	4.83	70.86	6.42	25.54	22.31	6.82	175.69	113.78	323.94	16.41	37.14	64.77	35.12	103.94	19.94	180.78	18.82	35.15	19.19	11.03
93.5	45.52	164.89	14.17	37.31	48.69	27.61	67.03	51.69	165.28	9.11	26.36	77.12	31.27	96.07	80.94	247.42	17.75	26.52	84.26	32.71	161.59	44.62	249.65	13.17	34.61	27.62	17.87
87.39	40.14	195.2	15.58	28.16	45.94	20.56	48.3	15.46	95.31	7.63	34.19	32.02	16.22	36.19	5.84	92.97	13.69	21.76	16.13	6.28	63.53	1.81	115.75	8.05	28.2	2.84	1.56
88.24	24.69	198.05	12.47	32.7	27.98	12.47	30.94	12.57	101.65	9.19	53.43	40.62	12.36	53.6	42.97	125.43	7.38	30.26	80.17	34.26	156.12	10.66	236.47	12.21	44.88	6.83	4.51
87.26	58.67	171.16	16.57	18.9	67.23	34.28	111.24	49.38	220.22	14.44	20.4	44.39	22.42	91.62	75.74	205.39	16.92	31.31	82.66	36.87	44.15	24.1	133.26	8.36	36.88	54.59	18.09
41.61	23.77	103.79	8.96	25.84	57.14	22.9	72.3	66.36	92.13	4.25	22.44	91.79	72.03	64.46	40.97	153.66	10.27	28.56	63.56	26.67	63.98	51.08	170.03	11.32	39.39	79.84	30.04
81.45	18.06	198.61	13.5	34	22.18	9.09	99.79	46.22	181	11.68	52	46.32	25.54	78.63	53.05	165.61	10.34	36.04	67.47	32.04	119.49	31.93	276.07	16.91	29.92	26.73	11.57
76.89	67.6	176.17	9.42	31.31	87.92	38.37	145.23	6.04	230.45	12.29	42.64	4.16	2.62	127.89	124.99	138.24	4.71	22.44	97.73	90.42	68.1	55.19	162.16	9.81	35.08	81.04	34.04
106.59	30	204.9	16.56	28.56	28.14	14.64	124.83	122.11	210.68	11.67	25.05	97.82	57.96	106.27	90.48	231.53	16.76	19.47	85.15	39.08	53.06	13.02	111.39	10.63	30.8	24.53	11.69
58.29	23.37	121.72	7.22	38.26	40.1	19.2	132.03	58.09	290.09	16.04	30.61	43.99	20.02	84.28	7.05	143.53	8.13	44.88	8.37	4.91	49.07	7.12	89.13	5.75	44.88	14.52	7.99
44.17	30.68	167.9	10.3	27.2	69.45	18.27	74.75	69.06	169.49	12.38	24.48	92.39	40.74	71.37	57.8	160.44	11.04	35.08	80.98	36.02	20.33	8.2	54.28	3.59	42.84	40.36	15.12
107.83	39.23	192.45	11.08	35.36	36.38	20.38	157.53	129.58	344.36	20.28	21.76	82.26	37.63	66.65	29.08	213.86	11.05	49.52	43.63	13.6	87.8	62.98	189.86	11.28	28.89	71.73	33.17
125.26	43.91	207.44	11.12	34.09	35.06	21.17	101.36	25.15	175.04	17.34	25	24.82	14.37	76.48	21.29	141.21	6.91	35.77	27.84	15.08	95.83	12.07	196.65	16.44	28.84	12.6	6.14
64.79	49.49	165.46	9.45	44.88	76.38	29.91	75.69	17.07	158.54	12.97	23.23	22.55	10.77	52.36	11.22	149.46	11.44	45.23	21.42	7.5	58.86	10.08	129.24	8.39	43.83	17.12	7.8
58.58	46.71	130.29	10.53	33.4	79.74	35.85	69.64	9.08	115.6	7.64	26.52	13.04	7.86	95.89	89.38	193.88	13.73	38.76	93.21	46.1	100.37	45.62	197.31	11.76	44.02	45.45	23.12
69.21	15.04	142.45	9.23	40.36	21.73	10.56	72.19	52.13	190.68	14.32	29.22	72.21	27.34	163.57	130.09	353.52	21.08	26.14	79.53	36.8	141.17	105.26	268.97	18.79	28.12	74.56	39.13
129.52	129.03	175.58	8.37	21.08	99.62	73.49	100	9.8	166.04	9.17	47.6	9.8	5.9	94.85	86.35	179.9	10.15	29.92	91.04	48	72.9	42.38	205.83	16.5	39.02	58.13	20.59
131.34	107.79	299.65	19.11	26.52	82.07	35.97	67.38	51.2	157.7	13.32	25.84	75.98	32.47	62.88	12.72	142.58	9.93	40.12	20.24	8.92	96.1	83.14	213.88	11.7	31.28	86.51	38.87
110.38	13.43	188.62	13.54	43.84	12.17	7.12	62.97	51.15	112.22	6.05	26.44	81.23	45.58	69	47.41	170.88	9.3	64.01	68.72	27.75	85.53	26.92	146.03	16.48	22.44	31.47	18.43
83.2	70.71	183.02	13.46	36.18	84.99	38.63	145.08	106.6	282.02	15.09	33.01	73.47	37.8	57.97	46.04	127.77	9.77	24.48	79.42	36.03	123.24	71.73	286.37	16.44	28.2	58.2	25.05
92.32	7.48	215.26	11.26	38.72	8.1	3.47	135.27	73.05	292.93	23.32	25.16	54	24.94	66.57	14.14	140.39	9.63	27.88	21.24	10.07	69.43	26.05	119.54	16.82	16.32	37.53	21.8
98.69	42.38	178.58	9.54	33.01	42.94	23.73	115.28	103.68	164.1	9.75	21.76	89.94	63.18	53.18	42.76	116.49	18.2	28.84	80.41	36.7	47.04	20.48	104.17	7.76	38.52	43.53	19.66
87.2	55	171.57	13.31	25.16	63.07	32.06	34.58	22.5	71.86	10.69	36.45	65.06	31.31	137.97	121.06	270.39	23.97	16.32	87.74	44.77	169.25	83.88	288.07	14.68	45.06	49.56	29.12
88.09	32.01	187.17	11.94	26.05	36.33	17.1	70.29	5.39	130.81	9.73	40.8	7.66	4.12	84.16	74.47	124.56	8.1	16.53	88.49	59.79	128.48	13.83	194.25	10.68	37.26	10.76	7.12
161.52	157.98	174.72	6.03	35.9	97.81	90.42	97.2	32.05	174.48	10.21	42.54	32.98	18.37	59.87	7.84	115.65	20.37	77.03	13.09	6.78	63.02	4.85	159.38	15.2	34.79	7.69	3.04
54.84	15.25	133.01	6.94	47.6	27.81	11.47	88.66	66.14	189.75	13.63	27.88	74.59	34.86	42.48	20.55	113.28	8.4	54.4	48.38	18.14	77.33	41.04	163.54	9.05	36.33	53.07	25.1
124.28	21.08	209.84	11.47	33.01	16.96	10.04	37.83	13.11	116.79	7.84	46.62	34.65	11.22	152.67	75.91	237.37	15.61	34	49.72	31.98	66.78	43.49	198.33	14.71	12.82	65.13	21.93
146.23	135.68	244.48	11.57	27.51	92.79	55.5	27.82	9.24	72	6.18	36.18	33.23	12.84	133.98	95.06	224.64	11.95	28.49	70.95	42.32	63.71	17.02	145.69	12.46	41.32	26.72	11.68
91.94	83.19	194.81	12.91	25.34	90.49	42.7	84.19	40.83	189.03	13.05	28.81	48.5	21.6	70.8	43.64	152.1	16.74	23.8	61.64	28.69	22.34	11.37	66.87	7.62	59.84	50.88	17
62.77	39.15	182.47	9.83	40.58	62.36	21.45	58.69	30.36	147.16	13.64	26.82	51.73	20.63	78.16	53.98	199.57	13.57	21.08	69.06	27.05	92.94	30.84	210.92	15.16	39.89	33.18	14.62
69.03	58.24	160.41	10.28	43.83	84.37	36.31	69.77	54.86	154.45	9.26	30.95	78.64	35.52	158.16	133.68	321.14	16.51	28.56	84.53	41.63	47.97	24.55	170.3	11.04	67.58	51.17	14.41
83.47	69.4	210.04	13.89	39.44	83.15	33.04	35.84	24.4	92.65	9.23	25.16	68.07	26.33	104.05	100.17	175.34	9.97	26.52	96.28	57.13	44.71	24.69	153.09	7.82	51.59	55.23	16.13
95.99	4.05	184.77	8.23	37.83	4.22	2.19	117.89	10.21	193.64	14.39	27.88	8.66	5.27	140.96	63.83	221.99	13.86	34.49	45.28	28.75	139.41	42.02	209.49	10.96	42.16	30.14	20.06
45.97	13.24	86.4	8.25	37.14	28.8	15.32	182.98	27.86	255.72	12.29	36.88	15.22	10.89	87.11	65.24	155.87	13.35	23.12	74.9	41.86	74.41	61.17	183.86	9.78	48.83	82.21	33.27
139.24	14.67	240.88	18.23	38.76	10.54	6.09	75.54	66.82	160.11	11.1	23.8	88.46	41.73	37.88	12.99	107.98	12.57	25.16	34.29	12.03	82.86	27.57	172.89	9.21	26.82	33.28	15.95
114.83	18.07	187.04	12.5	20.42	15.73	9.66	85.5	47.96	164.75	14.88	24.76	56.1	29.11	66.46	15.37	199.01	15.81	71.1	23.13	7.73	99.85	64.61	254.39	18.25	28.56	64.71	25.4
59.51	23.46	153.21	12.42	29.58	39.42	15.31	69.15	56.41	182.03	12.97	23.94	81.58	30.99	74.67	8.01	121.74	5.46	33.01	10.73	6.58	140.48	36.43	293.75	21.15	31.28	25.93	12.4
94.13	87.85	192.64	10.75	26.52	93.33	45.6	60.02	8.8	109.74	7.5	43.52	14.67	8.02	137.09	9.44	210.14	15.92	23.12	6.89	4.49	86.01	58.79	191.03	14.62	36.04	68.35	30.77
68.36	40.27	163.06	11.05	21.76	58.9	24.7	69.64	52.86	203.4	12.8	45.92	75.9	25.99	143.8	113.48	244.9	11.35	28.53	78.92	46.34	84.39	63.16	149.76	6.99	37.97	74.84	42.17
79.64	16.28	172.16	8.99	41.75	20.45	9.46	80.19	43.89	192.8	11.42	42.84	54.74	22.77	103.94	52.31	238.56	12.2	35.77	50.33	21.93	168.33	46.92	272.21	12.92	38.36	27.87	17.24
74.92	22.2	185.95	9.57	27.88	29.63	11.94	61.77	23.38	129.14	11.47	34.09	37.86	18.11	66.39	48.48	181.73	15.73	25.84	73.02	26.68	137.2	34.82	308.37	20.76	24.35	25.38	11.29
43.21	20.58	130.99	10.22	46.77	47.63	15.71	68.72	46.99	164.35	10.12	37.14	68.38	28.59	48.05	2.63	89	9.31	26.52	5.48	2.96	69.76	22.45	131.54	9.65	31.03	32.18	17.06
34.72	10.33	68.55	5.03	44.2	29.76	15.07	90.78	63.67	231.65	13.36	36.88	70.14	27.49	32.76	17.03	141.16	8.52	53.65	51.99	12.07	35.11	13.15	74.76	6.97	16.32	37.46	17.59
49.31	29.45	144.86	8.85	33.32	59.72	20.33	88.88	70.47	206.73	12.81	29.92	79.29	34.09	189.48	147.4	360.22	15.62	34.39	77.79	40.92	110.06	33.94	270.93	13.36	28.23	30.83	12.53
60.84	31.7	124.44	6.5	32.33	52.11	25.48	95.78	11.38	151.1	9.3	52.88	11.88	7.53	36.51	21.25	68.99	5.84	16.43	58.21	30.81	143.07	13.73	226.12	11.42	51.49	9.6	6.07
80.86	17	179.61	11.5	25.81	21.02	9.47	144.78	40.01	242.31	12.46	36.18	27.63	16.51	29.19	17.5	87.31	6.51	40.12	59.95	20.05	43.25	17.27	91.67	7.15	29.24	39.93	18.84
75.05	13.4	143.87	8.17	39.09	17.85	9.31	90.12	66.72	128.45	6.37	37.14	74.04	51.94	80.14	54.75	230.28	11.97	32.7	68.32	23.78	60.82	7.62	141.71	11	21.08	12.53	5.38
76.7	14.09	147.46	12.19	38.41	18.37	9.55	52.87	28.32	140.39	8.11	54.34	53.56	20.17	107.93	92.03	248.1	15.58	23.12	85.27	37.09	76.53	22.74	154.84	12.95	31.28	29.71	14.68
101.37	14.81	153.13	10.2	36.82	14.61	9.67	97.33	74.57	218.69	12.39	33.09	76.62	34.1	78.99	64.87	196.86	14.5	36.45	82.13	32.95	122.47	121.49	144.04	7.11	27.51	99.2	84.34
55.52	35.21	158.73	9.89	38.27	63.42	22.18	54.23	28.85	155.29	11.5	27.88	53.2	18.58	107.57	87.66	225.08	14.06	23.8	81.5	38.95	122.68	35.08	215.58	13.71	21.57	28.59	16.27
111.25	29.52	206.32	12.21	27.83	26.54	14.31	70.34	61.43	152.59	7.73	34.68	87.33	40.26	88.8	83.16	161.58	11.79	26.52	93.64	51.46	70.07	16.49	150.05	10.26	26.75	23.53	10.99
71.05	24.46	151.17	8.39	37.14	34.43	16.18	73.25	56.61	145.4	9.57	26.82	77.28	38.93	85.64	76.13	170.95	14.34	26.52	88.9	44.54	126.47	83.61	253.3	13.3	27.2	66.11	33.01
93.84	91.62	191.92	13.46	23.66	97.63	47.74	77.68	68.76	196.94	16.47	27.46	88.51	34.92	92.39	80.04	202.19	12.25	31.34	86.62	39.58	122.11	96.28	250.78	17.07	25.74	78.84	38.39
85.21	76.01	186.58	14.65	19.72	89.2	40.74	128.86	115.51	288.82	20.09	27.2	89.64	40	71.31	11.27	127.28	8.2	37.14	15.81	8.86	106.6	33.46	221.35	14.26	38.27	31.38	15.11
132.03	113.6	290.19	18.29	33.09	86.04	39.15	96.7	21.84	151	12.37	21.76	22.58	14.46	145.36	16.75	242.27	14.68	41.27	11.53	6.91	27.79	10.15	52.57	4.44	41.27	36.54	19.31
86.14	22.34	188.25	12.21	29.24	25.94	11.87	51.86	37.76	139.04	11.3	29.13	72.82	27.16	92.41	81.15	183.84	17.22	16.7	87.81	44.14	104.41	78.06	199.92	12.86	42.24	74.76	39.05
117.92	53.39	225.76	17.68	22.44	45.27	23.65	79.07	56.5	148.58	9.95	19.58	71.46	38.03	126.26	38.09	212.08	12.68	39.21	30.17	17.96	62.13	3.17	142.81	11.21	51.58	5.1	2.22
40.54	27.22	92.38	5.19	35.08	67.14	29.46	60.77	19.58	121.93	9.12	41.27	32.23	16.06	100.23	41.41	196.15	12.93	44.88	41.32	21.11	78.54	14.94	190.21	16.87	44.71	19.02	7.85
60.18	36.67	151.81	13.06	22.27	60.94	24.16	69.41	49.26	165.51	12.3	27.88	70.97	29.77	64.39	29.83	178.25	12.01	49.4	46.32	16.73	63.79	22.56	145.6	11.28	42.64	35.36	15.49
92.02	59.52	174.71	11.25	27.14	64.69	34.07	59.09	32.44	157.2	13.87	34	54.9	20.64	71.23	52.27	197.47	18.78	27.88	73.39	26.47	77.43	7.44	136.43	7.52	39.89	9.61	5.46
87.06	14.75	172.37	19.49	27	16.94	8.55	88.07	57.16	212.51	13.41	43.65	64.9	26.9	77.27	56.82	184.2	9.52	54.4	73.54	30.85	110.77	93.47	251.82	17.71	21.08	84.39	37.12
109.47	15.6	198.56	14.74	23.8	14.25	7.86	82.53	13.86	149.44	15.19	16.48	16.8	9.28	84.05	72.85	189.61	13.06	23.23	86.67	38.42	143.06	118.59	263.78	19.25	19.04	82.89	44.96
79.34	9.03	149.17	10.25	21.08	11.38	6.05	61.32	27.36	142.58	9.19	41.27	44.62	19.19	148.37	136.73	271.2	14.51	30.6	92.15	50.42	110.85	28.04	196.46	22.1	17	25.29	14.27
90.01	24.2	206.08	10.27	28.2	26.88	11.74	101.61	39.46	206.73	15.29	19.72	38.83	19.09	54.39	38.82	152.23	8.26	37.4	71.38	25.5	76.09	9.86	143.86	11.85	43.52	12.96	6.85
78.35	71.36	167.37	14.85	43.33	91.07	42.64	87.46	69.89	200.85	13.63	19.72	79.92	34.8	96.49	59.8	241.64	28	41.75	61.98	24.75	59.99	37.82	167.86	12.06	28.56	63.04	22.53
95.48	47.46	203.45	15.23	28.56	49.7	23.33	36.23	29.64	74.76	4.33	33.79	81.81	39.64	80.63	66.99	205.2	14.62	26.44	83.09	32.65	51.79	12.92	134.8	8.72	51.58	24.94	9.58
32.92	17.09	88.7	8.1	26.52	51.93	19.27	95.51	7.39	150.59	8.72	40.8	7.74	4.91	94.55	68.37	222.75	14.17	25.45	72.3	30.69	51.48	41.28	113.23	8.58	15.31	80.17	36.45
85.58	49.61	189.78	17.32	26.52	57.97	26.14	157.32	85.18	297.31	16.73	33.7	54.14	28.65	83.99	73.17	172.05	17.99	26.82	87.12	42.53	84.99	28.58	161.1	11.02	39.2	33.63	17.74
88.61	25.61	250.19	27.86	78.62	28.9	10.23	22.23	16.57	44.86	3.99	28.86	74.53	36.93	75.58	18.69	185.88	14.89	28.56	24.73	10.06	116.95	114.87	169.62	6.46	37.83	98.22	67.72
82.51	15.55	179.05	13.65	47.87	18.84	8.68	75.65	45.5	173.02	12.17	33.57	60.15	26.3	55.97	17.2	173.58	11.95	46.24	30.74	9.91	44.13	13.73	107.87	10.36	51.81	31.11	12.73
85.87	41.3	199.86	16.68	19.04	48.09	20.66	92.22	72.91	201.21	20.2	19.04	79.06	36.23	61.94	1.68	121.9	9.96	41.96	2.72	1.38	42.65	18.57	72.91	5.54	21.42	43.53	25.46
64.68	22.97	150.6	17.89	16.7	35.51	15.25	81.25	73.22	199.9	16.87	21.76	90.11	36.63	118.12	110.34	211.02	8.29	32.06	93.41	52.29	93.35	25.23	163.93	12.06	39.42	27.02	15.39
110.71	90.41	217.61	17.96	16.62	81.66	41.55	72.54	27.83	131.28	8.6	34.68	38.37	21.2	59.79	47.39	148.54	17.7	22.7	79.26	31.91	55.06	21	128.99	17.26	47.09	38.14	16.28
75.71	9.06	140.72	14.33	14.96	11.97	6.44	116.82	105.9	226.09	16.19	15.13	90.65	46.84	87.68	43.47	165.02	10	31.77	49.57	26.34	131.61	47.79	227.94	13.91	44.2	36.31	20.96
155.93	13.19	224.38	12.02	32.41	8.46	5.88	55.17	41.33	151.14	11.79	40.13	74.92	27.34	144.24	84.61	260.54	15.44	43.14	58.66	32.48	41.24	8.69	89.61	6.75	34.19	21.07	9.7
91.55	5.28	237.57	24.36	63.28	5.77	2.22	93.55	89.18	139.19	9.51	30.95	95.33	64.07	45.58	15.88	132.13	9.14	46.62	34.85	12.02	81.87	70.81	143.29	10.89	37.31	86.49	49.42
86.38	74.89	188.36	15.75	32.7	86.7	39.76	48.82	22.22	137.73	5.88	40.8	45.5	16.13	83.69	63.71	183.55	13.56	25.84	76.13	34.71	107.58	58.66	207.88	12.19	42.44	54.53	28.22
81.22	43.87	171.64	13.01	39.2	54.01	25.56	62.12	19.27	147.07	13.91	20.18	31.02	13.1	78.91	9.61	174.31	10.35	64.6	12.18	5.51	136.29	117.48	248.32	16.76	28.56	86.2	47.31
80.39	62.65	200.98	20.67	27.14	77.94	31.17	78.54	65.49	182.74	10.25	23.8	83.38	35.84	124.9	65.12	269.49	19.38	23.12	52.14	24.16	73.73	62.8	227.12	17.88	27.83	85.17	27.65
64.82	28.07	155.77	12	16.7	43.3	18.02	82.77	16.99	173.67	9.32	37.83	20.52	9.78	145.58	131.35	285.66	21.36	27.51	90.23	45.98	113.42	65.46	265.09	18.14	27.88	57.72	24.7
99.58	12.44	171.49	10.65	29.92	12.49	7.25	57.75	21.3	177.61	10.19	54.27	36.88	11.99	80.2	15.8	176.13	10.68	38.08	19.7	8.97	110.37	11.51	161.41	9.11	46.24	10.43	7.13
74.56	20.29	156.29	11.11	33.48	27.21	12.98	79.92	70.71	165.68	13.7	24.07	88.48	42.68	88.85	16.96	174.16	12.55	36.45	19.09	9.74	109.19	34.24	211.87	14.64	49.64	31.36	16.16
53.26	44.07	130.22	9.51	24.48	82.75	33.84	96.24	86.4	216.56	15.02	33.7	89.78	39.9	118.6	91.67	243.99	17.44	13.6	77.3	37.57	103.73	18.88	159.57	12.84	31.96	18.2	11.83
68.13	37.76	170.5	15.06	23.35	55.42	22.15	98.35	30.74	196.66	22.49	20.4	31.25	15.63	38.83	17.91	98.6	6.17	47.6	46.11	18.16	160.02	33.81	312.51	24.65	26.14	21.13	10.82
110.27	40.35	201.85	15.58	16.32	36.59	19.99	38.07	22.01	118.28	7.17	46.77	57.81	18.61	79.86	69.07	162.13	10.13	23.8	86.49	42.6	115.97	42.84	206.68	15.74	28.86	36.94	20.73
13.93	6.18	45.46	2.49	47.42	44.36	13.59	68.19	58.93	161.13	12.59	42.16	86.43	36.58	91.62	78.07	202.76	18.14	23.12	85.21	38.5	47.49	11.19	88.39	5.62	56.92	23.56	12.66
76	4.32	144.52	8.63	33.7	5.69	2.99	66.47	16.64	105.73	8.2	22.08	25.03	15.73	42.21	18.3	112.3	7.99	34.09	43.36	16.3	69.91	15.14	108.2	6.95	41.53	21.66	13.99
80.73	11.06	145.8	8.17	29.58	13.7	7.58	66.72	49.32	148.9	11.09	23.12	73.92	33.12	68.74	32.57	165.24	11.96	41.27	47.38	19.71	146.26	92.89	296.14	17.09	37.95	63.51	31.37
32.06	5.23	81.29	7.5	21.82	16.32	6.44	75.95	44.53	160.72	13.09	39.21	58.64	27.71	20.18	11.05	47.15	2.78	33.32	54.79	23.44	59.93	26.55	127.02	10.15	37.3	44.31	20.91
105.26	95.8	215.56	11.39	43.78	91.01	44.44	109.37	12.3	212.65	14.31	25.84	11.25	5.78	36.72	5.03	72.7	7.32	55.64	13.71	6.92	147.79	89.96	305.6	22.81	36.18	60.87	29.44
39.36	9.29	86.24	7.47	21.76	23.59	10.77	82.73	50.06	171.25	14.64	23.64	60.51	29.23	98.55	28.3	213.25	12.57	39.89	28.71	13.27	121	67.69	224.27	16.53	37.57	55.94	30.18
23.6	7.59	54.39	5.54	41.48	32.16	13.95	76.33	43.16	173.71	13.35	21.76	56.55	24.85	28.73	2.99	55.25	4.68	40.83	10.41	5.41	50.22	46.91	82.96	5.54	26.79	93.41	56.55
108.96	102.71	194.9	9.76	32.64	94.27	52.7	64.5	16.35	103.87	11.36	21.76	25.35	15.74	53.9	16.51	94.7	6.97	42.32	30.62	17.43	128.83	114.91	268.1	15.22	23.94	89.2	42.86
65.69	23.58	132.87	8.34	34.79	35.89	17.75	87.75	70.65	187.49	12.89	34.49	80.51	37.68	17.19	12.79	33.38	1.62	32.11	74.44	38.32	137.14	26.45	232.28	17.22	58.45	19.29	11.39
85.02	10.44	184.79	9.63	35.08	12.28	5.65	73.6	67.4	162.8	24.03	27.88	91.58	41.4	57.12	21.14	96.82	8.72	26.52	37	21.83	46.76	25.7	155.49	9.69	44.71	54.96	16.53
67.03	43.92	175.93	13.15	36.88	65.52	24.96	113.99	24.76	184.28	11.93	34.09	21.72	13.44	82.81	9.95	181.08	10.58	41.05	12.02	5.49	143.43	50.29	296.99	17.38	34.38	35.07	16.93
48.85	23.49	155.81	7.11	38.52	48.08	15.07	45.31	19.28	173.84	9.44	43.45	42.56	11.09	70.56	47.74	154.64	13.94	26.52	67.66	30.87	73.22	44.07	148.81	10.18	36.45	60.18	29.61
74.31	14.97	188.1	13.73	27.2	20.14	7.96	45.19	23.72	145.54	9.21	45.56	52.48	16.3	107.53	94.13	207.64	17.37	16.32	87.54	45.33	54.75	48.06	119.07	7.07	28.49	87.78	40.36
78.25	19.74	167.77	11.29	34.68	25.23	11.77	54.45	31.49	160.69	18.01	16.24	57.82	19.59	73.26	54.1	186.48	8.67	47.6	73.84	29.01	64.71	10.09	105.97	9.44	42.64	15.6	9.52
70.17	62.74	163.15	11.49	26.75	89.41	38.46	37.17	23.86	95.1	9.19	34.91	64.21	25.1	75.98	58.86	195.7	9.4	32.38	77.48	30.08	59.24	40.83	106.56	7.87	21.69	68.92	38.32
122.44	11.66	185.52	12.69	37.14	9.52	6.28	82.59	70.5	166.03	9.11	14.96	85.36	42.46	137.03	24.7	260.38	21.28	41.96	18.03	9.49	120.51	107.92	254.2	14.85	38.01	89.55	42.45
66.97	38.28	147	10.03	21.08	57.16	26.04	27.81	11.47	79.04	9.66	25.23	41.23	14.51	84.98	55.81	183.14	14.57	25.16	65.67	30.47	53.03	31.56	124.72	14.96	18.36	59.51	25.3
60.42	33.87	162.69	15.1	26.05	56.06	20.82	60.97	10.47	113.79	5.86	36.45	17.18	9.2	96.74	24	171.18	12.95	21.32	24.81	14.02	97.67	25.47	176.48	12	50.32	26.08	14.43
107.08	61.19	200.21	24	11.69	57.14	30.56	43.57	24.71	69.45	3.05	29.28	56.71	35.58	124.22	118.08	218.8	16.11	25.74	95.06	53.97	68.93	51.2	150.74	22.1	30.98	74.28	33.97
63.86	8.03	138.63	10.32	49.98	12.57	5.79	93.6	81.64	193.15	12	34.35	87.22	42.27	72.13	11.68	130.64	8.62	41.96	16.19	8.94	125.09	77.11	275.94	19.11	23.8	61.64	27.95
72.29	19.37	113.98	7.16	33.7	26.8	17	80.22	62.57	171.65	10	46.24	78	36.45	119.39	52.67	209.06	11.59	36.04	44.12	25.19	62.93	49.56	148.32	14.48	36.45	78.75	33.42
64.13	43.21	147.58	9.91	28.56	67.38	29.28	23.35	14.13	58.16	5.85	26.36	60.53	24.29	44.31	34.68	100.18	7.29	24.48	78.26	34.61	76.02	13.55	162.02	19.81	41.75	17.83	8.37
94.07	35.84	201.58	13.87	49.4	38.1	17.78	81.66	55.15	144.55	12.34	31.77	67.53	38.15	37.74	8.45	71.25	5.43	52.09	22.4	11.86	87.97	60	167.46	9.13	52.18	68.2	35.83
37.28	21.65	81.46	6.92	22.44	58.08	26.58	62.72	58.51	120.66	9.94	33.24	93.29	48.49	123.18	51.39	235.14	15.32	25.84	41.72	21.85	95.74	42.95	184.15	14.18	26.52	44.87	23.32
39.73	17.37	109.81	10.54	51.68	43.71	15.81	53.82	13.46	145.98	8.75	59.84	25.01	9.22	47.39	38.22	114.98	8.14	21.12	80.67	33.25	46.69	35.94	111.34	13.77	25.16	76.97	32.28
62.53	31.03	205.45	13.64	27.14	49.62	15.1	48.45	10.41	141.85	11.51	49.87	21.48	7.34	99.08	76.79	202.5	17.96	24.68	77.51	37.92	62.3	31.7	144.83	12.66	58.43	50.89	21.89
120.04	112.9	254.33	15.76	29.58	94.05	44.39	76.08	30.43	173.72	17.42	14.78	40	17.52	63.34	35.17	136.77	8.95	34.39	55.53	25.71	73.78	52.2	191.6	12.06	33.7	70.75	27.24
79.07	22.07	163.37	14.19	49.28	27.91	13.51	69.09	33.73	188.4	12.2	39.65	48.82	17.9	53.31	10.31	82.4	7.99	29.19	19.34	12.51	77.19	57.36	186.42	17.61	48.01	74.31	30.77
46.56	18.2	136.92	11.12	52.96	39.1	13.3	75.23	48.3	154.69	13.72	15.64	64.2	31.22	35.62	3.54	72.14	10.77	41.96	9.95	4.91	97.47	57.64	162.69	9.44	29.22	59.13	35.43
107.05	9.81	182.42	10.97	39.66	9.16	5.38	64.12	44.24	138.73	10.27	26.52	69	31.89	91.27	22.14	205.98	15.24	40.36	24.26	10.75	139.7	122.06	218.46	9.86	33.01	87.37	55.87
40.2	12.68	123.05	6.9	44.53	31.55	10.31	57.5	8.95	126.51	12.43	20.4	15.57	7.08	123.84	109.81	188.93	9.47	19.95	88.67	58.12	85.78	43.28	197.01	16.05	36.18	50.46	21.97
84.72	49.25	155.13	12.78	25.34	58.14	31.75	48.19	43.49	121.86	7.63	30.62	90.24	35.69	47.62	27.11	149.55	21.49	22.7	56.94	18.13	83.05	37.85	192.58	19.27	39.66	45.58	19.66
67.91	5.96	146.11	11	58.48	8.77	4.08	89.73	79.55	167.46	12.37	30.27	88.66	47.51	150.93	4.65	234.27	13.8	54.34	3.08	1.99	58.86	14.1	101.97	10.4	26.14	23.95	13.82
78.17	0.14	185.09	23.17	264.51	0.18	0.08	62.81	12.69	139.83	7.79	34.19	20.21	9.08	77.46	64.1	189.25	19.21	16.9	82.75	33.87	96.64	86.39	212.4	13.78	31.96	89.39	40.67
79.13	38.48	150.63	7.1	39.2	48.63	25.55	75.57	45.66	180.55	10.17	33.01	60.42	25.29	40.14	14.86	128.33	7.89	54.34	37.02	11.58	34.31	23.04	71.59	6.06	21.76	67.14	32.18
65.93	22.01	149.87	13.64	43.33	33.39	14.69	97.39	44.16	157.67	10.12	38.21	45.34	28.01	75.63	38.26	160.46	10.38	31.96	50.58	23.84	71.19	47.9	160.1	10.52	46.24	67.29	29.92
25.59	17.37	103.24	5.29	56.44	67.88	16.83	82.58	29.36	186.34	18.21	25.16	35.55	15.75	61.74	51.2	160.34	11.13	23.12	82.92	31.93	48.1	11.36	84.19	10.23	32.7	23.62	13.5
65.68	25.75	180.55	7.62	40.83	39.2	14.26	97.78	60.38	199.36	22.66	25.16	61.75	30.29	61.25	46.58	142.24	9.34	42.64	76.04	32.75	84.02	52.36	164.64	22.21	32.64	62.32	31.8
64.62	16.74	134.67	9.41	55.76	25.91	12.43	26.78	14.58	71.44	4.42	44.71	54.45	20.41	63.56	51.92	143.61	8.28	35.08	81.68	36.15	62.11	27.85	177.69	13.18	52.36	44.84	15.68
60.57	4.83	122.27	7.43	26.44	7.98	3.95	65.17	21.21	133.62	9.26	26.52	32.55	15.88	95.97	91.74	116.3	5.65	21.57	95.59	78.89	97.39	20.99	189.65	12.21	43.17	21.55	11.07
92.81	73.14	186.96	14.88	31.64	78.8	39.12	88.8	77.03	198.58	13.3	19.95	86.74	38.79	54.27	6.34	105.14	7.17	44.2	11.68	6.03	51.51	16.18	195.38	12.89	87.71	31.41	8.28
71.22	11.69	129.76	8.28	41.96	16.42	9.01	91.11	14.78	172.45	11.71	44.2	16.22	8.57	73.85	31.44	180.03	12.96	54.4	42.58	17.47	79.11	31.73	175.53	13.48	66.1	40.11	18.08
85.5	68.24	189.58	11.58	39.42	79.81	35.99	53.75	14.44	133.95	8.85	44.53	26.86	10.78	146.25	140.47	263.77	11.26	34.64	96.05	53.26	98.79	52.62	229.41	18.13	31.26	53.27	22.94
90.52	14.16	168.56	9.78	46.08	15.64	8.4	50.18	9.69	126.3	7.55	31.34	19.32	7.67	54.9	26.73	156.5	8.18	45.92	48.69	17.08	69.71	33.11	180.67	10.1	41.75	47.5	18.33
109.48	24.05	171.69	16.08	17.51	21.97	14.01	85.61	76.07	206.55	12.46	44.35	88.85	36.83	50.51	26.03	148.87	9.34	44.35	51.54	17.49	88.27	43.15	164.24	20.64	10.88	48.89	26.27
79.12	16.9	171.54	12.06	25.16	21.36	9.85	86.83	19.08	136.71	11.39	34.39	21.97	13.96	63.93	8.46	155.57	15.82	22.25	13.23	5.44	72.76	33.66	146.57	10.12	50.1	46.26	22.97
95.1	33.47	181.53	12.37	42.03	35.2	18.44	98.09	68.57	173.56	10.94	29.58	69.91	39.51	33.21	10.5	68.16	5.55	26.52	31.61	15.4	119.79	76.66	245.76	16.26	29.24	64	31.19
54.96	12.98	128.19	9.9	44.02	23.61	10.12	48.42	30.08	107.34	11.68	29.92	62.12	28.02	62.18	43.97	171.96	10.1	46.77	70.71	25.57	173.5	150.38	300.39	18.64	28.56	86.68	50.06
54.2	18.55	91.16	6.58	36.05	34.23	20.35	73.08	49.07	171.22	13.71	43.33	67.15	28.66	66.67	50.45	151.55	9.3	27.14	75.66	33.29	109.1	40.06	206.94	13.91	34.68	36.72	19.36
71.38	25.88	120.5	11.51	41.48	36.25	21.47	71.33	46.12	174.69	10.93	38.52	64.66	26.4	43.64	22.25	87.48	7.15	35.77	50.99	25.43	89.4	71	128.16	16.2	19.51	79.42	55.4
81.56	34.43	211.79	18.54	15.49	42.21	16.26	68.4	28.67	139.87	10.9	32.91	41.92	20.5	203.25	135.2	483.72	20.1	29.92	66.52	27.95	54.12	41.05	137.86	8.7	34	75.86	29.78
128.16	15.48	211.98	15.56	61.2	12.08	7.3	110.31	104.28	223.84	15.65	27.88	94.53	46.58	75.38	71.08	132.47	10.22	19.04	94.29	53.66	109.58	97.96	201.28	16.69	14.96	89.4	48.67
74.17	24.27	154.97	14.08	20.42	32.72	15.66	101.94	88.79	196.5	11.52	25.84	87.1	45.18	93.41	22.66	220.22	14.05	38.08	24.25	10.29	114.75	108.72	231.53	14.68	19.04	94.74	46.96
49.14	7.92	114.47	10.51	57.73	16.13	6.92	61.07	13.28	141.27	9.5	37.4	21.74	9.4	74.38	68.04	117.02	6.87	29.24	91.48	58.15	140.73	120.35	215.52	14.5	23.12	85.52	55.84
25.36	8.07	53.16	2.61	32.22	31.84	15.19	119.6	23.46	194.1	14.76	34.5	19.61	12.08	101.93	22.34	169.28	7.87	66.25	21.91	13.19	116.17	55.01	313.03	22.13	25.86	47.35	17.57
101.43	33.69	172.56	15.62	24.64	33.22	19.52	120.74	100.93	246.27	20.25	22.64	83.59	40.98	44.61	24.18	158.59	9.7	53.58	54.21	15.25	68.91	9.82	127.64	6.76	44.88	14.25	7.69
73.92	67.13	176.41	16.46	30.6	90.81	38.05	23.46	14.62	76.75	5.13	40.36	62.31	19.05	46.65	22.17	104.47	13.84	10.8	47.52	21.22	145.07	11.66	248.78	16.71	39.44	8.04	4.69
27.66	15.27	112.06	4.87	48.15	55.2	13.63	92.29	76.8	195.62	11.29	31.31	83.21	39.26	75.08	64.88	178.31	11.43	24.48	86.41	36.39	65.58	37.52	198.98	14.28	51.58	57.21	18.85
121.31	103.41	264.42	17.67	19.72	85.25	39.11	27.99	9	65.46	8.94	65.96	32.16	13.75	136.93	112.49	244.17	9.99	37.79	82.15	46.07	54.07	9.11	162.78	20.04	14.28	16.84	5.59
71.75	14.61	120.61	8.58	34.91	20.37	12.12	74.47	21.1	164.79	16.59	47.46	28.33	12.8	81.78	46.76	174.59	24.43	8.94	57.19	26.78	39.73	13.42	66.82	8.2	30.95	33.78	20.08
60.6	38.84	134.41	9.52	32.7	64.1	28.9	43.5	16.03	80.57	5.09	30.26	36.86	19.9	56.46	35.12	140.3	11.5	35.08	62.21	25.04	150.59	89.22	315.07	20.46	23.8	59.25	28.32
70.44	29.77	162.24	13.11	25.16	42.26	18.35	85.29	50.17	170.17	13.81	16.32	58.82	29.48	95.02	39.04	152.34	9.15	36.05	41.08	25.63	59.25	37.01	136.34	8.68	36.72	62.47	27.15
58.89	41.85	137.91	8.82	50.53	71.06	30.34	87.98	63.7	202.3	15.08	35.72	72.41	31.49	129.24	5.26	184.78	16.4	31.31	4.07	2.84	32.41	16.61	70.54	12.3	16.32	51.26	23.55
58.13	24.74	101.07	10.18	37.22	42.56	24.48	82.43	47.44	176.01	16.32	44.71	57.55	26.95	44.62	10.65	72.23	5.52	34.39	23.86	14.74	91.74	70.78	165.32	12.38	50.26	77.15	42.81
90.89	41.03	182.82	10.32	36.06	45.14	22.44	57.22	47.03	176.5	11.98	24.34	82.19	26.65	57.8	32.07	202.08	15.84	33.32	55.48	15.87	39.18	14.73	120.37	5.89	48.96	37.58	12.23
66.32	10.6	113.33	6.67	36.72	15.99	9.36	74.41	13.5	170.63	8.65	29.22	18.15	7.91	57.76	39.36	170.35	12.6	48.28	68.14	23.1	92.64	11.97	146.64	8.31	41.27	12.92	8.16
42.41	17.06	162.81	10.48	37.4	40.23	10.48	79.94	59.09	156.52	11.09	25.43	73.91	37.75	88.1	76.83	185.82	13.52	24.07	87.21	41.34	94.77	32.3	170.24	11.86	24.64	34.09	18.98
46.61	16.79	182.08	11.84	26.44	36.02	9.22	61.44	17.7	135.17	10.08	40.36	28.81	13.1	96.53	71.83	225.96	12.15	44.2	74.41	31.79	49.1	6.1	94.24	4.64	31.31	12.43	6.48
36.38	23.07	108.13	10.85	12.66	63.41	21.33	63.82	21.63	143.36	12.31	49.64	33.89	15.09	93.85	39	215.38	13.11	26.52	41.56	18.11	75.82	70.36	130.19	9.72	13.6	92.79	54.04
31.95	22.4	62.23	4.96	37.14	70.11	36	22.9	5.03	56.71	5.98	24.48	21.96	8.87	53.46	15.17	151.33	9.68	52.36	28.38	10.02	86.65	44.15	176.9	10.23	31.68	50.96	24.96
134.05	47.86	214.7	12.77	34.68	35.7	22.29	108.32	97.59	225.06	15.67	34.79	90.1	43.36	89.82	78.02	198.4	13.52	37.14	86.86	39.32	43.5	13.24	115.43	8.36	28.42	30.44	11.47
111.37	22.24	194.59	15.27	24.48	19.97	11.43	84.64	45.22	193.43	13.06	46.24	53.42	23.38	67.99	14.93	139.5	11.42	34.68	21.96	10.7	142.06	104.77	318.16	19.69	25.84	73.75	32.93
102.03	27.18	188.07	13.47	32.33	26.64	14.45	66.31	47.46	161.45	11.34	50.21	71.57	29.4	52.4	8.24	98.05	5.95	37.87	15.73	8.41	171.83	125.08	318.16	15.72	37.4	72.79	39.31
104.09	41.57	205.05	17.51	25.39	39.94	20.28	125.92	88.6	288.05	15.32	35.77	70.36	30.76	109.88	72.63	228.85	15.36	32.64	66.1	31.74	37.73	6.14	63.11	8.7	21.82	16.27	9.73
76.85	22.77	144.99	13.16	26.52	29.63	15.7	112.58	45.83	213.51	18.82	23.39	40.71	21.46	44.21	16.41	150.03	12.68	33.09	37.13	10.94	52.81	30.68	131.31	7.4	42.64	58.09	23.36
24.39	12.36	53.21	6.72	41.27	50.66	23.23	52.29	18.32	116.26	11.75	24.48	35.04	15.76	71.04	61.9	190.33	16.06	14.44	87.12	32.52	27.05	7.02	55.44	6.79	31.64	25.94	12.66
105.92	98.36	204.29	14.17	33.79	92.86	48.15	103.24	51.12	218.8	11.04	40.8	49.51	23.36	47.58	29.2	129.55	8.21	69.36	61.37	22.54	44.42	20.76	123.31	7.31	48.83	46.74	16.84
68.88	53.49	155.08	9.83	36.04	77.65	34.49	152	35.75	245.69	11.2	36.72	23.52	14.55	48.62	34.73	162.23	9.48	35.71	71.43	21.41	113.78	110.29	206.14	13.2	22.27	96.94	53.5
53.79	22.04	115.93	19.74	39.21	40.97	19.01	52.73	7.39	119.57	7.73	40.36	14.01	6.18	77.79	49.79	156.09	12.72	37.14	64.01	31.9	146.79	21.55	228.29	12.43	41.53	14.68	9.44
118.31	106.8	274.44	17.21	25.16	90.27	38.92	134.07	12.06	226.4	12.81	40.58	9	5.33	77.78	65.34	172.17	10.88	33.48	84	37.95	63.14	23.55	138.28	10.43	44.71	37.3	17.03
94.54	58.14	189.61	11.96	40.58	61.49	30.66	59.2	22.26	125.04	8.12	42.84	37.59	17.8	58.26	48.9	166.8	14.26	29.22	83.93	29.31	68.21	40.47	145.04	9.8	42.07	59.33	27.9
75.62	11.5	134.04	8.29	37.4	15.21	8.58	48.63	14.38	90.27	5.81	27.83	29.57	15.93	101.58	82.57	182.62	11.65	34.19	81.29	45.22	76.17	41.78	211.38	15.44	34.19	54.85	19.77
100.26	26.6	207.01	17.42	22.8	26.54	12.85	100.01	95.41	196.07	9.31	23.8	95.4	48.66	38.9	20.96	148.2	9.34	41.75	53.87	14.14	68.6	26.1	132.91	7.38	44.71	38.04	19.64
20.56	13.05	55.89	4.44	44.02	63.47	23.35	78.46	58.16	181.65	17.13	21.76	74.13	32.02	48.75	28.17	115.71	9.56	29.58	57.79	24.35	93.58	89.89	124.11	5.67	21	96.06	72.43
91.86	11.77	202.82	15.69	30.62	12.81	5.8	70.14	23.86	150.96	9.55	38.52	34.02	15.81	155.29	34.56	199.55	8.24	35.77	22.25	17.32	97.64	20.56	190.58	14.81	22.44	21.06	10.79
50.12	15.4	95.1	6.38	52.36	30.74	16.2	48.1	13.02	132.31	10.4	31.28	27.08	9.84	37.64	11.56	104.56	5.37	45.05	30.72	11.06	26.8	12.09	48.72	8.97	25.34	45.09	24.81
81.61	58.09	175.57	15.13	25.74	71.18	33.09	138.11	120.94	280.62	17.38	23.19	87.57	43.1	66.17	13.22	115.51	11.83	36.45	19.98	11.45	53.23	22.15	139.73	13.79	22.44	41.61	15.85
106.54	63.13	202.05	13.74	35.49	59.25	31.24	66.84	54.34	141.4	8.24	39.44	81.3	38.43	62.35	7.84	131.56	8.92	45.07	12.58	5.96	94.57	91.73	131.3	6.69	22.94	96.99	69.86
134.05	15.36	196.52	11.72	15.81	11.46	7.82	54.56	28.67	126.07	9.09	41.48	52.54	22.74	66.76	20.95	93.16	6.22	33.01	31.38	22.48	62.26	48.23	149.93	11.81	25.16	77.47	32.17
90.66	44.43	191.42	12.85	27.14	49.01	23.21	94.78	76.27	221.09	18.2	24.07	80.47	34.5	79.23	59.12	185.52	14.19	34.68	74.61	31.87	46.63	19.98	143.07	10.24	47.46	42.85	13.97
91.36	38.87	175.01	13.77	29.24	42.55	22.21	53.66	5.88	90.41	5.41	43.45	10.95	6.5	63.01	27.03	159.28	12.31	45.59	42.9	16.97	141.62	11.73	197.94	9.69	37.14	8.28	5.93
68.38	47.28	176.67	10.74	36.05	69.14	26.76	61.18	17.93	130.12	7.61	37.4	29.31	13.78	101.86	72.26	168.98	17.73	59.15	70.93	42.76	46.18	12.42	157.36	8.9	67.32	26.89	7.89
98.71	20.08	182.99	13.36	36.45	20.34	10.97	67.15	37.19	177.32	10.19	24.35	55.38	20.97	48.12	24.27	167.28	14.63	25.97	50.43	14.51	55.03	17.34	146.75	10.12	52.36	31.52	11.82
154.79	71.44	284.44	26.86	39.66	46.15	25.11	130.14	33.15	237.77	17.4	42.16	25.47	13.94	78.12	22.19	151.82	18.21	26.52	28.4	14.62	39.75	9.37	134.21	9.09	52.96	23.58	6.98
96.7	18.86	184.6	11.14	30.62	19.51	10.22	128.72	85.15	257.56	21.12	26.52	66.15	33.06	82.38	61.57	184.31	14.68	23.8	74.74	33.4	98.11	94.92	151.16	8.17	16.32	96.75	62.8
83.89	73.47	166.64	10.81	24.07	87.57	44.09	109.67	104.17	169.32	7.86	33.7	94.98	61.52	162.65	25.11	228.22	12.51	40.36	15.44	11	123.87	79.84	227.28	16.42	33.7	64.46	35.13
76.52	39.87	185.43	11.45	40.19	52.1	21.5	16.13	8.37	69.24	3.49	57.12	51.86	12.08	82.28	26.85	177.63	12.76	44.71	32.63	15.12	63.87	38.2	157.49	9.08	46.92	59.81	24.25
72.15	63.47	147.6	8.99	29.33	87.96	43	117.17	21.17	183.86	14.95	37.04	18.07	11.52	85.83	25.02	165.62	14.67	22.23	29.15	15.11	60.94	22.59	136.77	12.5	16.32	37.08	16.52
108.63	96.13	294.18	16.08	20.45	88.5	32.68	57.45	37.42	146	12.93	24.48	65.14	25.63	50.65	3.86	94.23	5.87	41.36	7.61	4.09	91.95	53.37	169.49	12.38	20.91	58.04	31.49
83.2	35.21	154.6	14.68	38.52	42.32	22.78	95.71	44.04	212.06	12.64	28.16	46.01	20.77	102.22	25.68	165.43	15.3	27.36	25.12	15.52	70.74	48.08	175.21	11.83	48.01	67.97	27.44
69.69	37.5	123.54	6.65	38.76	53.81	30.35	85.36	34.37	157.92	10.83	38.27	40.27	21.77	83.63	15.99	272.52	13.91	43.52	19.12	5.87	48.59	28.75	148.71	8.81	47.87	59.16	19.33
66.39	37.35	176.62	10.01	29.92	56.26	21.15	71.78	11.99	145.88	7.74	37.22	16.71	8.22	63.13	8.43	121.44	5.49	31.96	13.35	6.94	56.09	25.78	157.52	10.54	53.04	45.97	16.37
112.62	106.78	208.45	12.71	17	94.81	51.22	81.09	39.43	129.44	5.82	41.07	48.62	30.46	76.48	16.02	148.35	20.41	24.48	20.95	10.8	65.46	10.43	123.09	9.81	45.92	15.93	8.47
110.34	18.52	204.9	14.78	42.24	16.78	9.04	111.88	24.56	236.34	16.95	22.25	21.95	10.39	92.34	18.16	177.55	12.89	39.66	19.67	10.23	95.85	58.33	196.2	16.26	16.32	60.85	29.73
67.5	25.79	104.37	5.9	37.14	38.21	24.71	88.54	36.44	177.18	12.75	27.88	41.16	20.57	115.89	103.9	189.46	12.47	22.44	89.65	54.84	76.34	9.34	143.75	11.43	35.36	12.23	6.49
96.35	62.05	179.06	10.97	19.01	64.4	34.66	88.95	68.74	173.59	8.84	33.7	77.28	39.6	74.84	39.41	184.37	17.97	26.52	52.66	21.38	111.02	14.2	165.5	10.72	35.77	12.79	8.58
92.56	35	170.49	9.85	38.52	37.82	20.53	77.33	4.95	126.56	9.5	35.08	6.41	3.91	155.58	125.15	291.42	20.01	27.92	80.44	42.94	45.38	25.64	134.56	10.82	76.84	56.5	19.06
53.45	7.67	86.79	6.82	34.39	14.35	8.84	40.93	11.32	82.5	5.6	45.56	27.65	13.72	62.22	49.66	154.91	9.93	39.89	79.81	32.06	54.92	27.47	169.1	9.96	60.53	50.01	16.24
85.12	49.11	237.69	24.51	19.04	57.7	20.66	27.16	9.23	75.46	6.27	29.57	33.97	12.23	87.97	12.47	148.03	9.37	46.62	14.18	8.43	51.47	30.34	106.03	6.4	31.85	58.94	28.61
95.25	11.14	157.11	8.07	36.88	11.7	7.09	94.3	72.61	197.31	11.4	35.36	77	36.8	88.18	63.65	198.26	16.44	25.54	72.19	32.1	60.87	32.7	139.99	8.77	24.22	53.72	23.36
33.24	19.93	72.33	14.78	146.39	59.98	27.56	153.2	132.18	258.24	14	29.24	86.28	51.18	68.31	10.31	120.83	10.2	37.4	15.09	8.53	100.26	33.61	200	14.83	38.52	33.53	16.81
94.56	26.28	184.31	12.94	26.52	27.79	14.26	77.94	18.67	225.97	13.91	63.24	23.95	8.26	106.63	51.61	170.41	10.32	25.9	48.4	30.28	98.3	67.27	218.65	13.22	30.26	68.44	30.77
102.58	22.88	169.62	13.39	58.43	22.3	13.49	81.79	71.77	117.33	6.45	37.14	87.75	61.17	83.95	11.35	150.71	11.78	28.56	13.52	7.53	80.32	32.49	179.73	12.32	56.4	40.46	18.08
67.25	54.38	171.33	13.68	19.95	80.86	31.74	38.83	19	136.04	13.54	39.89	48.92	13.96	56.85	38.26	130.44	7.73	29.92	67.29	29.33	167.05	88.3	362.42	23.73	39.44	52.86	24.36
94.45	17.82	204.24	9.56	29.58	18.87	8.72	28.25	19.57	67.45	5.84	29.24	69.29	29.02	101.18	48.35	200.09	13.16	42.24	47.79	24.16	83.51	38.89	153.25	9.07	22.53	46.57	25.37
88.51	40.08	176.84	16.83	36.65	45.28	22.66	59.41	36.65	172.18	8.54	35.2	61.69	21.28	61.59	16.35	168.1	11.56	41.96	26.55	9.73	58.93	27.35	145.35	12.78	54.4	46.4	18.81
90.96	76.45	195.9	12.71	27.2	84.04	39.02	112.42	16.92	174.94	13.37	26.14	15.05	9.67	44.27	7.81	87.26	8.5	41.75	17.65	8.96	132.62	65	207.19	12.29	25.64	49.01	31.37
107.62	31.9	157.42	10.48	15.64	29.64	20.26	68.57	36.17	165.53	13.52	25.34	52.75	21.85	117.01	97.68	166.6	8.1	20.87	83.48	58.63	105.06	23.56	204.26	16.64	40.58	22.43	11.53
79.33	55.56	197.43	14.32	35.77	70.04	28.14	27.13	10.41	71.77	5.53	48.01	38.39	14.51	97.56	94.31	132.08	5.63	19.95	96.67	71.4	118.79	23	200.52	15.92	23.94	19.36	11.47
52.39	13.22	133.2	12.59	48.56	25.23	9.92	163.78	100.73	290.71	24.22	16.32	61.5	34.65	105.64	78.29	238.07	19.27	29.24	74.11	32.89	60.56	16.45	125.9	13.64	49.28	27.16	13.06
54.12	24.42	154.29	10.97	41.05	45.11	15.82	61.47	32.84	127.56	9	38.16	53.43	25.75	53.71	32.37	138.07	9.08	29.58	60.26	23.44	98.74	38.96	156.59	11.87	45.42	39.45	24.88
100.76	31.91	190.39	10.49	33.12	31.66	16.76	84.58	67.45	159	10.87	37.95	79.74	42.42	82.35	58.59	247.35	15.61	26.36	71.15	23.69	81.41	28.29	129.47	9.39	36.88	34.74	21.85
86.38	6.52	131.32	10.54	25.45	7.54	4.96	45.19	27.88	92.77	6.59	35.08	61.71	30.06	75.88	15.72	126.77	14.78	10.88	20.72	12.4	76.52	9.23	140.74	11.37	42.84	12.06	6.55
52.54	1.88	73.91	6.15	42.64	3.57	2.54	86.97	77.04	138.15	10.27	31.96	88.58	55.76	101.4	76.79	222.21	14.03	28.53	75.74	34.56	86.24	23.74	188.79	11.61	36.72	27.53	12.57
101.79	21.72	159.62	14.66	20.4	21.34	13.61	67.91	49.9	182.74	11.72	40.36	73.48	27.31	56.67	3.73	114.53	7.85	45.23	6.58	3.26	67.69	52.51	139.11	9.5	30.61	77.59	37.75
142.16	35.06	209.52	14.34	41.96	24.66	16.73	86.45	52.97	183.23	11.75	32.38	61.27	28.91	92.08	84.1	188.12	10.84	38.47	91.34	44.71	40.94	14.8	112.76	15.87	44.71	36.14	13.12
82.89	61.81	180.42	12.61	25.54	74.57	34.26	37.46	12.55	76.9	10.81	53.93	33.49	16.31	103.67	57.52	207.49	13.32	21.97	55.48	27.72	71.57	35.81	156.5	11.25	46.08	50.04	22.88
96.17	40.32	207.06	15.82	15.67	41.93	19.47	82.34	58.85	219.02	14.74	28.89	71.47	26.87	115.42	50.4	232.83	16.8	23.8	43.67	21.65	67.31	27.95	149.94	9.12	35.9	41.53	18.64
69.79	34.02	162.25	12.66	23.12	48.74	20.97	95.04	86.01	172.36	8.72	32.01	90.5	49.9	78.16	69.56	154.08	10.66	27.2	88.99	45.14	117.39	77.22	175.24	11.95	25.84	65.78	44.06
54.86	10.38	106.56	6.24	27.2	18.91	9.74	71.29	19.51	157.84	11.18	23.8	27.37	12.36	101.83	93.35	230.88	19.03	21.08	91.67	40.43	51.65	19.99	112.16	10.94	42.94	38.7	17.82
84.63	79.36	194.84	12.49	22.35	93.76	40.73	34.12	18.34	78.62	20.19	102.14	53.75	23.33	166.52	127.03	302.55	14.72	31.96	76.29	41.99	53.26	28.11	152.03	11.97	33.7	52.78	18.49
111.16	17.53	157.42	9.81	38.72	15.77	11.14	61.26	38.37	149.24	12.81	29.92	62.64	25.71	106.5	80.93	255.35	19.54	27.83	75.99	31.69	74.83	15.41	119.24	9.16	32.22	20.6	12.93
72.32	25.87	185.93	10.69	24.72	35.77	13.91	75.09	30.14	134.38	12.93	20.18	40.14	22.43	50.4	24.78	135.67	8.8	34	49.16	18.26	124.18	15.08	201.3	12.8	42.64	12.15	7.49
55.61	22.46	153.62	14.72	52.09	40.4	14.62	46.95	29.01	125.95	9.62	39.44	61.79	23.03	62.84	51.89	121.04	9.19	25.05	82.57	42.87	61.18	46.41	164.38	10.67	27.2	75.86	28.23
71.4	17.59	183.2	18.34	13.76	24.63	9.6	67.49	53.77	169.08	14.83	25.74	79.67	31.8	55.14	20.71	106.91	8.3	28.77	37.56	19.37	130.49	89.04	234.57	14.55	24.07	68.24	37.96
85.75	35.28	161.88	12.66	46.43	41.14	21.79	51.15	7.89	95.19	7.85	31.31	15.42	8.28	90.06	65.45	190.57	10.83	36.88	72.67	34.34	50.25	16	134.05	9.3	39.66	31.84	11.94
76.04	49.74	217.4	16.18	23.73	65.42	22.88	38.16	3.48	67.79	6.4	58.41	9.12	5.13	18.83	11.4	46.16	3.62	34.68	60.54	24.7	125.97	27.52	202.28	11.8	36.57	21.84	13.6
52.05	36.63	168.03	10.5	46.08	70.36	21.8	91.07	30.72	194.99	13.25	43.45	33.73	15.75	75.91	46.13	151.83	10.01	30.53	60.77	30.39	72.33	11.06	137.5	14.72	22.23	15.29	8.04
104.37	84.49	201.4	10.62	17	80.95	41.95	70.67	25.19	153.01	8.17	38.52	35.64	16.46	67.52	54.24	146.89	9.82	29.24	80.33	36.92	67.11	33.91	149.66	14.05	36.88	50.53	22.66
55.7	15.51	143.36	8.59	35.08	27.85	10.82	93.17	28.17	154.85	11.8	55.08	30.24	18.19	53.28	11.64	101.37	7.08	38.93	21.84	11.48	72.91	61.16	152.45	17.39	26.99	83.88	40.12
90.76	33.88	188.33	15.62	17	37.34	17.99	108.33	101.97	187.21	10.82	28.2	94.12	54.47	65.38	40.21	180.33	15.51	24.48	61.5	22.3	121.19	105.2	274.58	17.6	24.35	86.81	38.31
87.16	6.62	154.66	9	37.14	7.6	4.28	61.37	48.54	135.82	9.81	28.53	79.1	35.74	76.36	52.09	153.89	9.62	33.01	68.22	33.85	120.27	12.72	204.49	12.34	26.75	10.57	6.22
82.44	32.07	161.57	11.23	52.27	38.9	19.85	77.13	51.9	158.28	12.34	41.05	67.29	32.79	78.93	9.53	142.49	11.18	54.14	12.07	6.69	35.63	15.89	73.01	16.94	153.07	44.6	21.77
104.92	34.33	188.11	13.12	11	32.72	18.25	68.05	12.88	180.91	7.93	51.58	18.93	7.12	54.16	25.93	153.07	9.86	52.18	47.87	16.94	92.66	51.66	192.63	13.35	22.94	55.75	26.82
96.4	5.24	157.62	9.21	35.77	5.43	3.32	56.78	10.95	128.42	7.52	34.68	19.29	8.53	82.81	12.98	156.17	13.71	23.51	15.68	8.31	110.74	29.2	205.23	15.87	27.73	26.37	14.23
58.59	27.67	184.21	12.04	57.09	47.23	15.02	130.01	40.7	169.01	10.67	37.14	31.31	24.08	57.3	29.2	129.81	10.53	31.64	50.96	22.5	76.06	5.78	125.76	11.79	40.36	7.61	4.6
87.13	41.44	182.21	15.45	35.49	47.57	22.74	71.35	37.75	183.45	14.37	20.63	52.92	20.58	65.05	43.59	136.21	12.77	44.2	67.01	32	102.53	97.95	207.13	12.2	23.51	95.53	47.29
92.9	50.87	188.16	17.65	23.8	54.76	27.04	126.53	51.41	223.43	18.76	26.52	40.63	23.01	64.54	30.33	163.96	12.13	26.52	47	18.5	79.27	63.06	165.66	13.33	34.69	79.55	38.07
63.23	34.24	153.69	13.9	25.84	54.16	22.28	96.7	79.95	238.48	22.6	25.16	82.68	33.53	68.02	10.86	163.49	12.38	48.71	15.97	6.64	78.96	28.38	145.75	11.16	35.56	35.94	19.47
92.96	64.2	186.73	11.66	18.79	69.06	34.38	87.15	67.49	179.96	20.65	25.13	77.44	37.5	103.44	37.55	183.07	11.68	38.52	36.3	20.51	82.36	61.76	206.64	12.89	48.67	74.98	29.89
77.29	19.3	169.69	10.08	42.24	24.97	11.37	102.58	47.41	188.9	11.11	35.77	46.22	25.1	106.66	62.71	211.4	9.91	40.36	58.79	29.66	47.2	21.93	108.71	7.5	23.8	46.45	20.17
70.23	33.25	152.83	8.21	35.2	47.34	21.75	49.43	11.53	89.25	7.57	37.57	23.33	12.92	97.52	23.72	172.46	12.71	33.7	24.32	13.75	65.62	24.69	166.85	14.08	41.48	37.63	14.8
60.95	36.78	143.38	14.18	20.91	60.35	25.65	57.58	32.96	155.16	9.66	54.27	57.25	21.25	70.34	25.96	149.43	9.15	44.02	36.9	17.37	80.67	13.73	152.67	16.4	14.96	17.03	9
101.36	17.27	161.08	11.86	40.12	17.04	10.72	61.68	31.46	179.38	13.76	27.88	51	17.54	53.78	20.65	142.5	9.83	50.32	38.39	14.49	82.52	42.8	172.82	9.76	35.56	51.86	24.76
84.92	77.68	175.08	9.96	15.64	91.48	44.37	19.99	15.27	47.25	3.6	24.35	76.42	32.32	103.08	82.61	232.09	16.48	40.58	80.14	35.59	70.11	10.91	150.96	22.04	58.13	15.56	7.23
98.23	25.19	198.53	14.36	27.88	25.64	12.69	91.95	10.9	198.44	14.83	23.16	11.86	5.49	75.38	9.99	127.74	11.12	56.36	13.25	7.82	58.55	49.9	152.3	12.2	27.88	85.24	32.77
94.52	52.59	175.67	20.17	24.48	55.63	29.93	114.11	88.16	214.65	18.82	25.74	77.26	41.07	46.55	12.42	107.51	7.87	46.46	26.68	11.55	66.86	49.31	220.35	11.79	25.84	73.75	22.38
100.51	15.91	178.03	11.35	48.83	15.83	8.94	101.21	86.2	208.69	12.27	20.4	85.17	41.31	71.85	7.85	129.74	10.02	29.53	10.92	6.05	45.7	26.97	149.92	10.92	28.56	59.03	17.99
71	27.34	201.75	12.09	40.12	38.51	13.55	104.17	13.47	138.7	11.94	31.64	12.93	9.71	24.79	16.21	86.07	5.59	53.5	65.39	18.83	55.2	47.17	172.11	11.01	17	85.45	27.41
111.56	47.53	207.82	14.79	28.56	42.61	22.87	93.8	28.76	191.17	17.19	26.52	30.66	15.04	91	7.78	152.07	10.45	41.96	8.55	5.11	142.65	114.83	287.78	16	22.27	80.5	39.9
46.27	11.7	111.64	9.01	35.77	25.29	10.48	50.52	32.28	155.76	13.66	52.88	63.9	20.72	63.19	8.37	122	7.47	51.19	13.25	6.86	57.21	21.7	129.95	10.69	41.75	37.93	16.7
25.81	19.27	48.46	5.29	18.65	74.65	39.76	29	13.74	78.65	7.57	22.44	47.36	17.46	107.97	42.22	201.58	14.28	30.34	39.1	20.94	106.69	101.06	221.61	13.76	15.82	94.73	45.6
96.91	72.18	177.88	13.41	24.07	74.49	40.58	51	9.02	108.11	8.73	22.44	17.7	8.35	118.97	23.15	194.48	13.59	35.08	19.46	11.91	114.64	59.77	217.9	16.51	20.47	52.14	27.43
64.41	37.4	148.52	12.86	33.82	58.07	25.18	76.09	53.61	159.97	10.77	23.8	70.46	33.51	113.5	74.96	229.19	16.81	40.13	66.04	32.71	44.52	10.64	95.12	9.4	45.56	23.9	11.19
74.03	8.57	148.84	10.34	38.56	11.58	5.76	73.1	51.38	174.73	16.79	20.87	70.29	29.41	70.07	26.28	110.74	10.97	35.08	37.51	23.73	54.22	39.59	141.6	12.55	16.51	73.01	27.96
67.86	16.95	161.62	11.29	40.12	24.98	10.49	31.44	16.49	58.81	6.32	14.44	52.46	28.04	66.97	7.33	137.82	9.61	70.04	10.94	5.32	48.68	10.74	94.12	9.21	28.53	22.07	11.41
57.84	11.6	123.17	9.72	24.07	20.05	9.42	80.79	55.58	218.67	15.32	42.94	68.8	25.42	81.32	53.87	178.06	11.55	30.26	66.25	30.26	69.19	19.17	132.82	9.65	32.64	27.71	14.44
114.17	39.89	214.04	16.73	35.49	34.94	18.64	109.99	25.25	213.79	13.74	36.94	22.95	11.81	57.92	7.66	128.61	10.25	29.56	13.23	5.96	117.31	19.13	197.17	12.24	36.72	16.31	9.7
93.14	0.36	131.69	8.47	39.2	0.38	0.27	49.13	11	96.2	6.61	42.64	22.39	11.44	126.37	73.35	211.56	15.17	32.06	58.04	34.67	127	28.51	197.33	15.3	26.75	22.45	14.45
92.35	61.79	184.33	16.38	14.28	66.91	33.52	75.13	27.25	174.21	8.89	41.96	36.28	15.64	63.47	24.19	112.22	11.99	18.79	38.11	21.55	57.19	45.17	162.02	10.3	40.36	78.98	27.88
52.18	16.1	148.42	7.24	44.71	30.85	10.85	37.95	2.97	79.63	9.83	23.12	7.82	3.72	41.07	0.4	127.05	8.3	40.36	0.98	0.32	67	43.23	146.64	10.69	25.45	64.52	29.48
67.8	49.26	187.84	12.62	46.92	72.65	26.22	72.64	43.22	150.73	10.4	32.01	59.5	28.68	62.43	50.66	172.23	11.1	38.96	81.15	29.42	66.9	52.07	182.43	11.8	25.84	77.84	28.54
45.19	18.45	144.7	8.14	40.12	40.82	12.75	63.84	23.94	125.54	17.75	23.66	37.5	19.07	44.87	19.66	105.72	9.28	40.8	43.82	18.6	88.58	11.94	178.95	19.09	29.39	13.48	6.67
78.85	13.32	144.11	9.71	43.33	16.89	9.24	33.91	29.95	58.64	3.51	33.7	88.31	51.07	51.43	25.68	144.69	8.7	37.57	49.93	17.75	81.99	64.09	197.82	22.62	34.09	78.16	32.4
49.94	19.61	118.73	12.23	22.53	39.26	16.51	57.72	7.6	103.36	14.35	29.92	13.17	7.35	122.56	111.99	228.09	15.7	14.28	91.38	49.1	71.12	44.11	191.53	10.48	52.69	62.03	23.03
56.86	2.69	103.17	7.19	31.31	4.73	2.61	73.28	61.81	163.93	13.32	24.35	84.35	37.71	146.7	9.14	279.72	11.26	39.2	6.23	3.27	46.19	25.23	133.61	9.81	44.7	54.62	18.88
95	40.91	178.67	8.61	36.45	43.07	22.9	39.03	17.81	73.69	8.48	24.68	45.62	24.16	63.12	21.09	108.15	9.66	25.84	33.42	19.5	51.5	5.53	118.06	9.98	90.79	10.75	4.69
74.88	29.54	148.09	12.2	30.6	39.45	19.95	77.35	6.75	203.36	14.32	45.05	8.73	3.32	49.94	29.98	125.54	9.84	23.51	60.03	23.88	50.01	20.77	123.39	9.86	45.56	41.53	16.83
104.96	8.05	191.33	16.62	17	7.67	4.21	48.57	38.25	72.34	4.73	16.11	78.74	52.87	135.42	31.81	219.66	11.42	41.99	23.49	14.48	61.96	8.4	124.78	11.37	34.49	13.55	6.73
167.86	164.95	200.05	8.86	15.64	98.27	82.45	56.89	15.81	132.2	8.84	28.2	27.79	11.96	85.58	51.75	172.33	10.76	42.94	60.47	30.03	72.51	58.14	149.88	11.59	23.8	80.18	38.79
63.47	8.74	169.25	13.65	30.26	13.77	5.16	56.47	18.81	138.04	11.01	24.22	33.3	13.62	68.28	20.5	111.19	8.43	23.51	30.02	18.43	150.26	45.41	232.95	12.59	33.79	30.22	19.49
54.95	6.9	177.33	27.73	41.48	12.55	3.89	66.68	17	207	15.5	35.77	25.5	8.21	45.97	13.75	87.88	17.44	39.89	29.91	15.65	131.95	129.25	191.06	8.34	28.89	97.95	67.65
80.56	42.91	170.45	17.17	15.64	53.27	25.18	63.15	41.83	138.19	10.48	44.71	66.23	30.27	68.08	41.3	166.41	20.49	32.33	60.66	24.82	64.65	38.96	140.45	11.67	22.53	60.27	27.74
161.24	147.26	275.15	13.37	29.92	91.33	53.52	57.57	37.09	148.84	14.04	22.44	64.43	24.92	116.44	19.87	204.47	13.25	20.52	17.06	9.72	121.98	15.95	245.49	18.03	36.45	13.07	6.5
65.3	11.75	134.1	8.61	34.31	17.99	8.76	79.43	59.05	181.74	11.28	44.2	74.34	32.49	84.95	64.35	186.33	17.08	47.24	75.76	34.54	76.89	67.08	204.11	14.22	14.96	87.24	32.87
79.29	21.74	162.4	10.24	46.92	27.42	13.39	67.89	35.04	154.24	15.88	35.77	51.61	22.72	86.93	77.26	166.31	15.02	36.45	88.87	46.46	48.81	20.54	123.78	8.89	63.96	42.09	16.6
61.92	12.88	104.09	9.86	22.44	20.8	12.38	50.63	23.88	116.41	8.16	42.44	47.16	20.51	54.39	50.93	72.36	4.63	33.01	93.63	70.38	42.95	21.02	203.93	10.67	76.54	48.95	10.31
48.68	29.3	168.12	9.58	33.7	60.19	17.43	171.57	20.99	231.07	13.26	37.53	12.23	9.08	176.78	40.89	272.84	14.19	34.79	23.13	14.99	41.36	9.32	140.03	7.7	59.84	22.54	6.66
97.51	23.46	216.26	11.28	29.58	24.06	10.85	103.77	26.29	210.26	14.3	44.7	25.34	12.5	112.79	109.22	144.99	7.3	19.23	96.83	75.33	158.48	17.63	239.45	16.85	21.16	11.12	7.36
115.17	100.9	195.92	10.51	36.18	87.61	51.5	23.31	7.67	56.06	5.77	44.02	32.92	13.69	64.68	16.74	175.2	10.77	50.69	25.88	9.55	38.75	11.74	101.28	6.97	57.12	30.3	11.59
49.58	13.69	125.5	12.04	29.92	27.61	10.91	41.84	30.03	75.78	5.7	22.7	71.77	39.62	63.77	48.29	150.57	11.27	24.08	75.73	32.07	61.12	34.02	180.56	14.45	25.16	55.67	18.84
76.51	45.44	170.6	10.35	33.32	59.39	26.63	51.06	11.9	96.48	9.14	39.44	23.31	12.34	46.43	23.9	115.45	11.58	55.66	51.47	20.7	65.1	43.07	132.45	8.01	33.32	66.15	32.51
94.86	12.74	161.23	14.23	44.53	13.43	7.9	56.76	19.09	104.72	13.79	25.16	33.63	18.23	176.57	153.61	392.92	26.13	16.51	87	39.1	50.49	22.41	113	7.47	44.71	44.39	19.83
55.18	45.32	122.02	12.04	23.12	82.12	37.14	42.92	21.56	133.41	6.81	62.62	50.23	16.16	66.41	52.6	124.81	8.36	22.53	79.21	42.15	94.21	79.1	217.09	13.28	19.95	83.96	36.44
46.89	19.22	123.87	10.84	14.28	40.99	15.51	72.04	6.18	140.42	9.22	44.71	8.58	4.4	72.83	35.19	161.84	10.85	28.86	48.32	21.74	45.15	9.94	104.89	11.52	67.32	22.03	9.48
47.28	19.46	100.92	12.12	24.48	41.16	19.28	76.76	23.14	172.38	10.32	52.27	30.14	13.42	71.72	52.69	164.61	10.86	32.22	73.46	32.01	83.45	53.97	194.57	22.85	16.01	64.67	27.74
99.48	15.83	164.29	9.43	31.64	15.91	9.63	115.47	91.23	224.53	14.72	22.35	79.01	40.63	30.37	5.74	65.41	10.24	44.71	18.89	8.77	55.77	16.52	139.87	21.79	50.58	29.62	11.81
63.13	31.03	142.89	12.97	15.64	49.15	21.71	108.04	22.78	174.3	12.72	21.08	21.08	13.07	92.2	78.17	186.72	12.16	39.66	84.79	41.87	105.31	19.39	160.57	8.69	46.62	18.41	12.07
67.48	23.71	152.68	13.46	25.84	35.14	15.53	133.14	68.11	233.05	17.91	24.48	51.15	29.22	73.85	45.61	206.29	21.08	27.46	61.76	22.11	136.27	45.59	203.6	13.68	36.88	33.46	22.39
106.83	8.55	181.76	12.53	38.97	8	4.7	44.76	7.03	88.74	9.5	38.01	15.7	7.92	68.58	45.59	169.86	9.04	31.31	66.48	26.84	73.02	54.51	163.16	13.89	29.24	74.64	33.41
24.36	13.85	61.03	3.24	28.53	56.87	22.7	69.18	53.79	144.66	10.4	21.57	77.75	37.18	151.91	137.15	242.47	10.56	34	90.28	56.57	17.76	6.58	35.23	3.49	46.24	37.03	18.67
91.74	21.34	177.13	14.47	23.66	23.26	12.05	80.33	62.34	173.02	13.38	35.36	77.6	36.03	83.14	10.89	138.41	11.66	24.22	13.1	7.87	99.22	87.03	201.41	12.46	23.8	87.71	43.21
53.31	43.45	127.12	8.77	21.76	81.5	34.18	38.13	7.43	68.05	4.9	49.98	19.49	10.92	128.51	30.69	214.66	16.94	25.16	23.88	14.3	168.21	24.76	242.97	14.42	44.02	14.72	10.19
89.03	21.32	189.46	12.65	35.25	23.94	11.25	72.53	25.92	135.94	11.41	16.32	35.74	19.07	72.16	57.54	137.68	8.02	40.58	79.74	41.79	32.67	7.83	105.48	9.98	64.06	23.96	7.42
68.92	55.87	142.59	8.08	39.89	81.07	39.18	100.06	20.15	222.98	11.33	39.66	20.14	9.04	71.12	32.34	112.38	11.16	29.44	45.48	28.78	84.01	26.19	144.66	12.25	37.14	31.17	18.1
83.97	10.33	146.26	9.57	48.28	12.3	7.06	113.75	41.37	205.75	11.55	34.09	36.37	20.11	114.48	82.06	225.54	18.26	22.96	71.68	36.38	127.93	115.26	266.96	12.34	36.45	90.1	43.18
38.43	13.87	87.42	6.81	37.4	36.1	15.87	61.84	5.37	115.24	9.02	43.52	8.68	4.66	170.96	115.16	279.81	13.36	36.18	67.36	41.16	52.82	17.13	97.05	7.47	47.31	32.44	17.65
27.2	11.93	56.58	5.64	26.93	43.86	21.09	97.78	21.42	187.93	10.45	22.7	21.9	11.4	60.98	15.69	122.86	22.48	9.52	25.72	12.77	103.03	92.86	186.36	13.28	25.05	90.13	49.83
53.45	28.39	122.21	10.09	22.27	53.12	23.23	72.66	57.33	156.25	11.76	21.21	78.91	36.69	58.59	32.94	169.88	9.07	28.89	56.23	19.39	37	14.15	94.33	9.42	24.48	38.24	15
85.84	69.4	159.33	11.01	20.87	80.85	43.56	43.5	13.94	91.93	9.49	35.62	32.04	15.16	39.53	16.62	114.72	10.81	20.43	42.04	14.49	72.47	28.94	139.28	12.25	31.28	39.94	20.78
77.59	62.78	159.02	14.84	22.27	80.91	39.48	54.41	42.2	108.39	8.75	32.38	77.56	38.94	110.66	31.23	212.46	16.83	26.75	28.22	14.7	36.6	13.37	111.24	8.95	64.01	36.53	12.02
59.02	29.71	136.23	12.2	26.75	50.35	21.81	77.05	55.24	166.95	12.95	45.76	71.7	33.09	62.98	50.68	173.28	10.36	23.8	80.46	29.25	34.29	4.07	73.54	10.68	37.4	11.87	5.53
62.82	29.31	126.16	10.47	25.36	46.65	23.23	109.92	86.05	235.06	16.48	23.8	78.28	36.61	57.74	33.86	134.07	8.11	30.26	58.63	25.25	102.48	21.37	263.4	18.33	23.12	20.86	8.11
51.18	2.44	158.38	11.34	38.68	4.77	1.54	43.63	20.87	99.72	8.15	36.72	47.84	20.93	128.09	92.54	289.25	22.53	23.94	72.25	31.99	38.3	14.18	76.8	8.16	61.23	37.03	18.47
99.06	94.58	160.98	9.26	31.28	95.48	58.75	78.53	54.12	181.85	15.43	39.66	68.92	29.76	115.63	41.43	227.25	19.02	24.38	35.83	18.23	103.71	56.98	190.33	14.67	34.39	54.95	29.94
82.5	9.53	138.69	8.92	52.27	11.55	6.87	47.58	35.24	124.86	14.49	19.95	74.07	28.22	125.43	47.62	263.81	20.81	39.18	37.96	18.05	78.08	31.63	171.33	13.85	44.71	40.52	18.46
134.9	18.03	207.76	13.79	22.01	13.37	8.68	101.75	32.81	172.58	12.51	31.86	32.24	19.01	53.88	11.09	89.63	6.22	48.15	20.59	12.38	118.17	106.85	212.15	18.21	16.68	90.42	50.37
89.71	76.14	194.99	17.81	32.38	84.87	39.05	144.46	111.29	260.63	13.99	26.52	77.04	42.7	109.57	94.56	238.18	13.09	19.26	86.3	39.7	66.21	14	152.96	9.99	44.88	21.15	9.16
115.78	33.97	218.67	14.31	22.96	29.34	15.53	66.72	42.73	130.97	11.03	27.14	64.05	32.63	64.2	18.24	108.24	8.54	33.7	28.42	16.85	52.39	21.06	126.31	11.69	48.83	40.19	16.67
63.91	18.13	134.83	8.1	44.88	28.37	13.45	55.55	24.46	142.72	7.35	39.2	44.03	17.14	38.6	27.52	110.69	10.2	23.23	71.29	24.86	27.44	21.25	49.25	4.75	28.56	77.46	43.15
127.23	23.53	194.8	13.22	42.16	18.49	12.08	78.38	39.58	140.79	9.76	33.7	50.49	28.11	59.84	54.71	118.35	7.96	22.27	91.43	46.23	27.01	17.32	108.52	6.89	35.49	64.12	15.96
60	29.25	145.72	13.15	15.64	48.74	20.07	98.96	34.69	187.49	14.85	36.61	35.05	18.5	69.02	17.12	188.11	15.5	27.2	24.8	9.1	25.1	10.32	52.84	6.64	25.16	41.11	19.53
92	25.78	154.24	11.69	34.79	28.02	16.71	54.19	11.65	112.44	9.43	28.56	21.49	10.36	74.82	21.23	138.24	13.17	49.4	28.37	15.36	137.32	57.81	211.82	10.46	33.12	42.1	27.29
125.6	92.3	255.72	15.48	36.05	73.49	36.09	94.23	22.56	134.81	7.77	36.04	23.94	16.73	103.14	71.91	213.14	11.25	37.14	69.72	33.74	160.2	37.06	237.23	15.17	30.6	23.13	15.62
81.11	4.8	198.11	10.89	45.39	5.91	2.42	94.36	41.82	154.45	13.63	17	44.32	27.08	87.86	69.04	185.76	14.64	27.83	78.59	37.17	67.71	58.72	140.56	11.08	17	86.72	41.77
68.84	8.22	142.54	8.67	40.12	11.94	5.77	107.99	64.21	219.42	18.46	29.92	59.45	29.26	119.39	67.63	209.65	22.2	14.96	56.65	32.26	66.69	42.18	129.65	9.62	29.56	63.25	32.53
50.12	17.39	125.96	11.58	14.96	34.7	13.81	72.02	19.03	162	15.32	34.09	26.43	11.75	156.66	140	253.9	12.98	43.65	89.37	55.14	33.49	19.04	61.53	5.3	45.39	56.85	30.94
44.25	3.23	92.66	6.9	39.2	7.31	3.49	75.36	60.07	176.6	12.99	24.48	79.71	34.02	118.47	54.44	272.16	17.18	45.23	45.95	20	63.73	23.14	121.43	9.48	44.71	36.31	19.06
87.57	28.92	144.78	12.08	26.67	33.02	19.97	53.67	36.56	138.36	10.66	38.72	68.13	26.43	62.48	21.8	145.35	18.3	10.88	34.89	15	62.95	48.12	182.65	13.28	38.47	76.45	26.35
84.58	22.48	173.01	10.18	30.95	26.59	13	71.56	12.32	140.71	12.96	25.84	17.22	8.76	75.09	63.02	168.26	13.07	15.64	83.92	37.45	76.4	39.92	180.96	14.4	27.88	52.25	22.06
60.15	31.41	170.31	11.78	26.36	52.22	18.44	91.85	84.27	169.94	9.78	21.37	91.74	49.59	62.68	41.16	128.95	9.05	51.68	65.66	31.92	91.62	74.13	200.03	13.71	21.37	80.9	37.06
88.67	69.1	205.76	14.81	27.2	77.93	33.58	24.74	8.31	67.25	5.13	32.64	33.57	12.35	54.04	42.56	105.69	11.57	24.76	78.76	40.27	64.01	46.02	133	12.62	13.22	71.9	34.6
90.51	67.56	175.56	11.14	29.58	74.64	38.48	65.67	46.14	161.12	12.5	26.14	70.26	28.64	77.66	24.2	182.18	11.92	46.77	31.16	13.28	88.26	13.87	184.06	11.33	44.88	15.71	7.53
24	10.35	85.99	8.76	46.7	43.13	12.04	71.42	25.64	166.4	14.1	39.64	35.91	15.41	43.18	13.35	96.02	7.7	45.92	30.92	13.9	143.61	136.34	281.17	17.69	25.16	94.94	48.49
64.45	20.64	137.41	8.06	36.88	32.03	15.02	79.78	68.48	175.99	13.6	24.24	85.83	38.91	73.89	64.17	149.44	11.51	12.92	86.85	42.94	65.04	12.35	161.74	11.24	53.72	18.99	7.64
115.56	104.22	254.84	17.23	16.7	90.19	40.9	61.62	37.66	153.99	9.25	28.56	61.12	24.46	72.6	55.78	186.35	12.4	27.46	76.84	29.93	132.57	128.44	227.24	15.36	16.7	96.88	56.52
47.71	24.04	128.81	9.3	46.24	50.39	18.66	32.61	28.47	58.6	11.81	202.26	87.31	48.59	60.75	8.42	109.86	6.1	48.28	13.87	7.67	34.47	22.34	93.6	9.87	48.83	64.8	23.87
83.36	71.19	150.81	8.85	25.84	85.41	47.2	123.24	104.25	240.61	12.41	29.24	84.59	43.33	85.83	17.73	158.87	11.88	30.65	20.66	11.16	92.05	50.68	195.22	20.31	29.13	55.06	25.96
87.59	35.65	156.19	12.39	37.4	40.69	22.82	69.97	37.94	177.35	7.43	53.47	54.22	21.39	48.73	31.87	140.77	11.45	32.16	65.41	22.64	133.1	74.45	311.39	26.05	26.44	55.93	23.91
77.44	72.26	114.6	8.18	14.96	93.31	63.05	57.06	37.58	157.47	13.43	27.14	65.86	23.86	102.55	68.95	225.66	13.69	36.88	67.23	30.55	69.85	60.61	190.71	12.07	22.44	86.77	31.78
117.97	33.58	233.16	16.42	22.44	28.46	14.4	78.64	35.08	173.2	18.89	27.2	44.61	20.25	53.38	12.29	132.56	14.44	47.31	23.02	9.27	107.75	42.41	173.96	18.18	15.56	39.36	24.38
126.91	93.97	266.98	19.08	14.14	74.05	35.2	116.39	15.76	209.47	14.04	20.4	13.54	7.52	78.82	40.61	218.79	24.07	26.44	51.53	18.56	38.64	31.32	79.24	4.6	29.92	81.07	39.53
25.44	15.18	73.68	5.15	28.56	59.69	20.6	80.66	39.73	164.15	12.85	24.48	49.25	24.2	66.94	46.78	194.81	13.73	29.92	69.89	24.01	40.61	19.52	131.85	9.25	49.64	48.06	14.81
71.97	12.75	158.96	13.35	37.57	17.72	8.02	87.06	51.26	246.55	18.67	24.76	58.87	20.79	48.14	19.41	141.85	9.07	50.1	40.31	13.68	94.07	80.67	195.42	10.89	32.01	85.76	41.28
48.51	6.04	127.81	9.42	37.83	12.44	4.72	49.73	2.33	97.44	7.51	48.01	4.69	2.39	64.34	57.39	145	11.04	22.44	89.2	39.58	103.8	36.46	200.14	15.08	40.8	35.12	18.22
83.5	59.41	213.51	13.56	33.09	71.16	27.83	131.76	28.3	213.97	13.79	19.51	21.48	13.22	38.84	13.06	94.02	7.48	49.4	33.64	13.9	24.68	10.97	48.61	3.01	37.68	44.43	22.56
83.09	61.18	220.57	15.23	18.26	73.64	27.74	101.07	83.55	224.73	17.55	29.46	82.66	37.18	58.19	50.66	154.26	11.79	24.76	87.06	32.84	66.31	34.61	148.91	7.41	41.96	52.19	23.24
80.42	76.14	171.4	12.16	16.46	94.67	44.42	58.6	38.4	181.76	9.8	39.89	65.53	21.13	78.64	14.08	135.08	11.04	40.3	17.91	10.42	106.81	26	227.8	20.72	48.15	24.34	11.41
85.14	20.8	153.45	11.53	29.54	24.43	13.56	76.32	13.03	172.63	14.47	23.8	17.07	7.55	77.02	61.68	160.94	13.74	34.52	80.08	38.32	77.03	13.06	129.13	15.26	45.06	16.95	10.11
46.89	21.4	92.93	13.41	40.2	45.64	23.03	60.47	20.68	130.15	8.3	39.18	34.21	15.89	25.33	10.88	55.49	4.9	56.65	42.98	19.62	43.98	1.79	76.76	14.04	25.28	4.07	2.33
57.45	25.64	155.71	11.73	35.77	44.64	16.47	105.64	37.94	176.19	13.36	13.07	35.91	21.53	75.13	54	200.24	20.94	17.3	71.87	26.97	99.99	10.28	159.46	16.1	31.91	10.28	6.45
63.76	54.58	194.75	13.03	26.82	85.6	28.02	123.97	30.76	177.58	14.95	27.2	24.81	17.32	64.92	35.96	141.07	10.03	40.8	55.38	25.49	40.02	16.88	138.48	11.85	51.68	42.19	12.19
149.99	18.86	232.29	15.45	33.57	12.58	8.12	109.7	16.11	197.86	15.85	25.84	14.68	8.14	66.51	41.95	162.42	17.61	26.52	63.08	25.83	44.28	22.42	99.07	7	43.83	50.63	22.63
95.38	30.45	191.73	14.69	19.04	31.93	15.88	50.24	31.27	119.13	15.57	27.83	62.24	26.25	73.8	15.34	128.4	10.95	53.65	20.79	11.95	49.57	33.88	125.45	9.93	34.09	68.35	27.01
69.85	60.74	171.25	10.37	23.8	86.95	35.47	49.67	13.47	97.44	9.29	23.8	27.12	13.83	38.31	4.62	121.92	7.89	25.84	12.05	3.79	62.84	44.02	151.03	8.85	36.45	70.05	29.15
54.33	33.28	120.34	13.67	22.44	61.25	27.65	118.38	101.33	259.28	17.62	32.01	85.6	39.08	86.23	53.95	170.63	11.18	31.28	62.57	31.62	141.15	131.17	285.9	14.89	17.19	92.93	45.88
98.83	6.97	216.46	16.85	26.52	7.05	3.22	84.78	10.02	173.58	13.31	25.16	11.82	5.77	17.34	12.32	32.81	1.93	37.14	71.07	37.55	51.95	13.63	124.95	7.44	44.2	26.24	10.91
42.93	30.53	128.26	7.86	37.83	71.12	23.81	105.23	25.59	162	17.63	14.44	24.32	15.79	70.79	38.07	139.11	11.22	34.79	53.77	27.36	29.56	7.29	73.43	5	42.44	24.68	9.93
59.19	29.79	140.29	13.41	26.52	50.33	21.23	55.18	29.84	149.83	10.04	32.64	54.08	19.92	66.24	52.4	165.2	11.36	21.82	79.11	31.72	81.31	32.81	150.74	9.97	29.24	40.36	21.77
106.41	27.39	154.68	14.1	24.48	25.74	17.71	38.15	25.54	80.55	6.74	34	66.95	31.71	40.16	18.44	78.4	5.42	33.01	45.92	23.52	75.29	17.27	162.04	11.73	34.68	22.93	10.65
70.33	16.65	140.42	10.75	36.82	23.67	11.86	114.88	83.72	247.64	14.69	33.4	72.88	33.81	92.9	36.2	189.48	12.59	44.02	38.97	19.11	75.91	28.29	137.56	9.89	44.88	37.27	20.57
126.01	24.71	165.98	9.03	33.09	19.61	14.89	88.52	45.85	174.62	12.95	30.6	51.8	26.26	68.04	44.67	138.51	11.33	34.5	65.66	32.25	56.64	21.1	135.49	8.65	59.14	37.25	15.57
82.34	24.91	158.75	18.03	75.16	30.25	15.69	76.56	66.91	178.44	14.4	24.93	87.4	37.5	37.29	10.89	88.96	9.07	36.04	29.2	12.24	47.75	13.2	111.99	7.54	54.34	27.64	11.78
107.94	7.62	181.77	15.96	23.22	7.06	4.19	74.5	58.8	149.77	6.73	37.83	78.93	39.26	93.16	79.59	187.98	18.42	25.9	85.43	42.34	63.5	52.6	107.6	9.35	36.45	82.84	48.88
125.07	79.95	227.64	13.28	25.84	63.92	35.12	90.85	77.51	179.89	11.26	30.6	85.31	43.09	134.29	37.7	205.75	13.48	29.92	28.08	18.33	50.31	16.02	111.85	8.79	51	31.84	14.32
46.05	18.8	152.75	14.23	49.64	40.82	12.31	40.26	15.37	112.32	7.81	60.52	38.19	13.69	36.97	10.87	100.63	18.55	52.24	29.41	10.81	56.63	42	164.92	10.14	25.75	74.16	25.46
38	9.73	84.39	9.48	31.64	25.59	11.52	82.91	49.7	174.82	12.74	16.32	59.95	28.43	111.5	34.88	226.8	15.78	39.42	31.28	15.38	97.1	9.73	147.11	9.88	54.4	10.02	6.62
73.31	21.8	144.17	12.24	42.24	29.74	15.12	130.62	36.88	216.68	14.2	25.74	28.24	17.02	71.77	44.25	147.14	10.31	37.83	61.65	30.07	67.58	24.23	126.86	10.7	44.02	35.86	19.1
70.34	30.72	114.41	15.39	29.92	43.68	26.85	115.34	28.83	202.26	23.1	24.07	25	14.25	78.73	69.45	218.93	16.34	24.48	88.22	31.72	73.99	47.55	210.77	11.95	49.64	64.26	22.56
94.92	82.74	239.01	22.15	24.15	87.16	34.62	44.65	10.41	113.97	12.92	53.97	23.31	9.13	51.26	33.83	130.58	12.11	16.51	65.99	25.91	51.02	25.39	118.15	6.83	37.95	49.77	21.49
79.57	58.82	234.77	19.88	18.84	73.93	25.06	65.8	29.24	208.49	12.05	36.45	44.44	14.03	59.42	27.32	88.92	11.25	28.2	45.98	30.72	73.19	27.58	126.95	8.71	26.67	37.68	21.73
96.94	17.12	225.46	23.35	27.07	17.66	7.59	65.44	21.72	164	16.75	22.8	33.19	13.24	69.31	53.66	155.73	10.21	37.14	77.43	34.46	110.2	14.15	173.38	9.48	38.52	12.84	8.16
77.31	33.13	181.76	17.57	27.14	42.85	18.23	83.79	72.47	173.64	10.66	36.88	86.49	41.74	21.22	11.19	92.74	5.92	61.9	52.73	12.06	79.03	12.07	144.65	11.64	38.27	15.27	8.34
84.47	20.97	183.07	17.46	24.48	24.83	11.45	73.22	37.39	156.6	14.3	25.74	51.06	23.87	90.97	28.4	147.13	10.29	48.11	31.22	19.3	63.1	3.88	105.63	8.89	44.02	6.14	3.67
132.49	26.19	222.14	18.99	19.72	19.77	11.79	48.79	32.58	146.55	13.71	21.08	66.78	22.23	71.54	49.39	150.64	9.4	36.04	69.04	32.79	79.02	65.11	180.99	13.94	24.52	82.39	35.97
93.04	84.15	253.53	19.24	23.12	90.44	33.19	59.53	14.96	145.4	8.88	50.1	25.13	10.29	76.28	71.85	182.2	11.17	23.12	94.19	39.44	63.46	32.44	111.73	10.22	43.33	51.13	29.04
68.7	51.74	184.15	11.22	33.24	75.31	28.1	74.59	71.8	101.37	6.41	23.12	96.26	70.83	45.67	11.37	109.4	9.05	66.72	24.9	10.39	52.23	18.61	148.05	9.59	70.72	35.64	12.57
63.23	55.64	125.87	10.96	24.48	88	44.2	169.77	134.72	323.75	18.43	35.08	79.35	41.61	58.86	34.1	135.84	14.09	39.64	57.94	25.11	132.87	105.64	336.21	22.33	16.51	79.51	31.42
63.19	47.48	155.68	10.74	53.04	75.14	30.5	100.13	77.84	228.01	14.24	34.39	77.74	34.14	49.65	34.46	124.09	11.76	39.65	69.4	27.77	107.8	98.57	209.76	13.45	22.44	91.44	46.99
106.99	26.4	184.44	12.31	32.64	24.68	14.32	114.04	82.55	246.4	14.06	39.2	72.39	33.5	36.19	5.46	85.99	9.78	25.84	15.1	6.35	88.02	67.2	207.07	18.69	19.72	76.35	32.45
90.67	50.2	165.42	10.59	27.83	55.37	30.35	82.58	78.92	169.6	13.25	24.07	95.56	46.53	83.72	50.17	214.22	15.93	23.12	59.93	23.42	57.49	26.76	116.54	10.46	24.64	46.54	22.96
23.68	8.29	59.82	8.33	73.54	35.01	13.86	70.97	48.06	188.07	20.84	24.48	67.72	25.55	50.46	8.92	108.55	6.77	40.8	17.67	8.21	66.13	19.05	139.12	7.47	33.01	28.8	13.69
77.27	12.16	131.45	15.4	34.68	15.73	9.25	72.69	16.4	202.96	17.15	67.49	22.56	8.08	63.1	9.92	85.86	13.34	30.3	15.72	11.55	106.89	41.79	186.3	10.78	38.52	39.1	22.43
98.56	6.61	183.52	17	50.32	6.71	3.6	37.75	15.74	96.35	4.9	40.83	41.69	16.34	57.31	29.92	106.73	8.6	39.21	52.2	28.03	87.17	36.46	162.81	12.02	40.13	41.82	22.39
115.32	49.57	206.55	11.89	39.2	42.98	24	46.5	12.14	134.49	8.11	85.89	26.11	9.03	56.33	27.37	133.91	13.52	15.64	48.59	20.44	41.88	5.26	76.69	10.78	82.28	12.55	6.86
46.27	14.53	125.08	8.71	53.35	31.4	11.61	91.04	73.92	203.9	15.98	27.2	81.2	36.26	59.13	50.74	107.57	10.09	20.4	85.8	47.17	88.44	17.36	191.08	17.88	52.8	19.63	9.09
94.95	88.54	192.94	10.59	22.7	93.26	45.89	69.45	43.1	178.39	15.97	37.31	62.06	24.16	120.42	48.84	220.53	21.16	26.6	40.56	22.15	74.33	16.46	124.02	9.33	39.89	22.14	13.27
93.45	63.05	207.45	13.8	25.79	67.47	30.39	48.35	24.8	152.19	8.66	48.83	51.3	16.3	77.26	64.17	189.88	13.42	19.72	83.05	33.79	75.79	33.22	167.29	9.98	45.92	43.83	19.86
81.27	19.83	150.04	10.7	30.26	24.39	13.21	104.2	47.45	178.58	9.31	31.28	45.54	26.57	33.83	12.87	82.53	6.21	31.68	38.03	15.59	71.52	53.32	189.75	12.49	25.74	74.56	28.1
90.08	17.1	129.77	9.27	23.07	18.98	13.17	67.58	19.92	139.16	8.85	44.02	29.48	14.32	62.26	36.49	133.66	11.05	23.8	58.6	27.3	69.88	20.98	152.48	13.01	29.58	30.03	13.76
32.59	16.59	90.69	7.83	23.51	50.9	18.29	97.56	83.96	222.48	15.16	20.76	86.06	37.74	58.5	19.01	132.72	11.62	59.84	32.5	14.32	72.18	58.92	167.46	8.57	41.5	81.63	35.18
89.53	57.39	179.47	12.96	16.75	64.1	31.98	74.11	24.7	131.24	7.53	53.72	33.32	18.82	53.81	41.96	122.6	8.3	27.88	77.98	34.23	71.45	57.76	185.79	17.6	29.24	80.83	31.09
61.29	53.44	178.56	13.84	29.92	87.2	29.93	63.2	19.58	155.75	16.34	81.16	30.98	12.57	108.62	27.86	178.97	13.83	45.23	25.65	15.57	85.91	30.56	157.34	13.64	24.48	35.58	19.43
61.17	24.56	104.46	8.34	35.49	40.14	23.51	91.52	75.17	181.67	11.52	32.31	82.14	41.38	97.94	66.52	236.63	20.5	39.89	67.92	28.11	88.18	18.8	135.66	8.92	39.44	21.32	13.86
47.09	17.3	123.78	9.31	35.08	36.73	13.97	30.89	11.22	55.45	7.88	28.56	36.32	20.23	66.85	52.44	165.13	17.59	16.32	78.44	31.75	42.79	21.85	78.02	5.28	46.77	51.05	28
74.03	55.09	190.26	14	22.53	74.41	28.95	48.42	15.39	156.34	9.01	52.96	31.78	9.84	37.62	9.27	116.28	7.3	85	24.64	7.97	107.59	24.91	186.18	16.82	17	23.15	13.38
96.6	66.07	197.77	14.26	21.76	68.39	33.41	100.02	26.06	160.07	10.78	45.56	26.06	16.28	44.44	32.77	111.22	10.23	17	73.74	29.46	119.03	6.94	194.49	16.02	23.12	5.83	3.57
86.7	77.92	185.3	12.41	25.74	89.87	42.05	78.7	29.18	130.83	19.81	36.18	37.07	22.3	46.38	17.22	118.72	12.22	59.84	37.13	14.51	73.02	67.55	158.26	12.06	23.12	92.51	42.68
131.05	7.38	193.49	13.51	23.64	5.63	3.81	18.36	10.84	68.66	5.15	58.38	59.04	15.79	59.45	43.46	148.9	8.81	42.44	73.1	29.19	44.2	22.23	128.67	10.66	50.79	50.29	17.28
87.05	80.71	200.66	18.16	14.25	92.71	40.22	59.87	21.64	142.09	16.86	17	36.14	15.23	168.73	145.47	335.54	18.19	27.88	86.22	43.35	66.28	26.43	177.18	12.88	42.94	39.87	14.92
70.76	13.93	138.84	11.16	26.36	19.69	10.03	121.08	59.08	233.29	13.48	37.28	48.79	25.32	26.69	7.49	70.34	7.87	26.52	28.05	10.64	35.06	6.51	97.01	8.73	44.63	18.57	6.71
20.44	3.55	39.32	1.93	31.07	17.36	9.02	58.56	7.3	131.49	9.66	49.87	12.46	5.55	74.91	66.45	137.54	13.9	9.05	88.7	48.31	134.54	28.07	242.07	14.19	47.46	20.86	11.6
59.13	17.2	145.27	14.47	43.52	29.09	11.84	37.92	19.93	84.97	5.52	23.07	52.56	23.46	70.63	27.68	159.63	10.92	36.45	39.19	17.34	21.23	6.14	46.26	4.43	44.71	28.9	13.27
53.65	6.51	137.74	12.2	57.09	12.14	4.73	48.34	16.13	159.39	9.18	41.96	33.38	10.12	77.87	22.66	150.13	21.36	26.75	29.1	15.09	53.39	33.3	156.97	11.82	46.77	62.38	21.22
92.49	12.2	193.08	16.55	59.84	13.19	6.32	58.35	22.64	140.53	10.73	26.52	38.8	16.11	49.46	31.89	113.29	7.57	40.13	64.46	28.15	94.56	85.42	135.3	5.93	34.09	90.33	63.13
53.04	9.36	106.04	13.64	25.95	17.65	8.83	87.2	65.48	188.1	16.63	24.48	75.09	34.81	198.06	18.54	265.47	14.74	42.16	9.36	6.99	68.06	14.81	147.87	9.73	42.16	21.77	10.02
57.12	50.73	121.31	9.42	20.18	88.82	41.82	60.76	12.09	117.27	15	22.16	19.9	10.31	91.4	63.01	186.26	10.08	17.49	68.94	33.83	56.89	8.8	125.39	9.01	72.76	15.47	7.02
74.3	67.78	160.06	10.64	21.32	91.23	42.35	100	84.06	175.25	10.73	25.16	84.06	47.97	90.81	24.84	164.31	16.68	39.89	27.35	15.12	101.7	84.76	216.54	12.27	13.6	83.34	39.14
99.28	18.38	218.18	18.6	26.27	18.51	8.42	75.73	6.45	107.28	11.78	14.44	8.52	6.01	56.68	26.52	127.86	8.18	38.72	46.79	20.74	85.57	26.28	200.54	11.33	55.61	30.72	13.11
30.52	10.18	124.5	7.95	81.6	33.34	8.17	81.59	73.93	154.45	9.13	20.49	90.61	47.87	55.99	37.85	132.2	8.93	33.32	67.59	28.63	14.08	8.47	36.46	2.45	39.42	60.13	23.22
32.99	13.39	96.45	6.82	45.56	40.59	13.88	64.64	33.63	147.46	9.93	41.09	52.02	22.8	126.5	50.74	212.69	14.32	44.88	40.11	23.86	61.26	28.72	87.57	6.88	18.41	46.88	32.8
96.19	40.42	174.17	16.24	25.84	42.02	23.2	62.76	41.08	176.96	9.59	39.2	65.46	23.22	61.36	22.15	135.58	8.48	52.36	36.1	16.34	95.1	86.94	145.13	8.88	22.25	91.42	59.9
83.49	47.51	187.14	12.98	22.27	56.9	25.39	74.35	24.28	160.51	14.2	50.21	32.65	15.13	90.8	63.55	201.77	22.63	22.34	69.99	31.5	127.87	82.86	301.37	18.39	18.02	64.8	27.49
96.5	11.59	157.87	11.98	26.52	12.01	7.34	46.08	11.23	68.17	9.16	21.97	24.37	16.47	48.06	10.03	89.53	5.4	32.38	20.86	11.2	77.24	62.63	162.13	9.97	29.58	81.08	38.63
74.05	56.71	182.78	12.14	20.66	76.58	31.02	54.52	27.12	106.85	10.19	51.58	49.73	25.38	85.46	24.06	226.04	16.73	45.92	28.15	10.64	115.93	97.23	278.02	18.35	27.83	83.87	34.97
71.02	30.31	198.07	12.85	43.06	42.67	15.3	34.8	23.06	76.48	4.23	27.83	66.26	30.15	92.33	78.67	187.06	12.85	32.64	85.21	42.06	89.71	14.86	161.1	8.45	68.39	16.56	9.22
96.55	25.7	156.05	8.19	32.35	26.62	16.47	46.09	33.06	112.97	12.56	25.16	71.72	29.26	91.5	72.09	194.19	16.08	20.63	78.79	37.12	75.59	65.22	167.11	12.06	37.83	86.28	39.03
83.98	62.94	193.54	11.43	31.64	74.94	32.52	67.23	45.81	124.22	11.93	20.19	68.15	36.88	83.13	66.74	182.48	13.26	18.09	80.28	36.57	86.84	20.43	137.78	12.18	27.51	23.53	14.83
103.8	86.44	232.93	13.27	36.27	83.27	37.11	88.9	12.45	175.57	15.27	36.2	14.01	7.09	68.51	43.96	155.08	11.89	39.44	64.17	28.35	96.48	34.89	168.56	16.83	24.07	36.16	20.7
51.85	31.7	149.34	9.88	39.44	61.13	21.23	68.67	34.14	222.11	13.9	44.56	49.72	15.37	59.1	35.93	138.69	11.35	44.53	60.8	25.91	59.12	49.74	126.91	14.56	28.16	84.14	39.19
60.23	20	100.4	6.15	34.19	33.2	19.92	60.55	46.3	119.6	7.61	32.64	76.46	38.71	45.32	22.66	124.27	12.88	22.44	50	18.23	46.97	20.78	113.2	11.44	24.48	44.25	18.36
99.17	82.53	197.79	9.78	25.98	83.22	41.73	92.36	81.31	199.58	10.43	33.79	88.03	40.74	55.46	23.11	113.18	9.68	34.39	41.68	20.42	73.03	37.76	130.2	11.89	24.48	51.7	29
107.09	26.99	190.44	12.35	31.28	25.2	14.17	79.55	55.23	195.43	14.29	19.72	69.42	28.26	60.58	44.82	144.04	9.21	42.16	73.99	31.12	89.22	64.3	201.59	15.13	26.05	72.07	31.89
164.93	138.3	320.85	14.56	25.84	83.85	43.1	50.97	37.46	157.14	10.33	35.36	73.49	23.84	57.4	46.22	170.38	12.23	29.24	80.52	27.13	63.96	20.46	138.69	11.41	50.21	31.99	14.75
51.24	36.75	162.74	11.75	21.76	71.72	22.58	30.46	6.8	61.92	4.72	33.01	22.34	10.99	94.65	10.24	140.57	6.94	37.31	10.81	7.28	72.05	60.5	173.16	13.68	16.32	83.97	34.94
49	44.79	101.22	10.35	27.88	91.4	44.25	71.47	55.86	205.5	20.9	40.25	78.17	27.18	172.09	24.19	229.92	11.55	41.96	14.06	10.52	51.22	23.47	118.42	10.85	31.28	45.83	19.82
115.48	18.28	189.37	12.09	34.09	15.83	9.65	113.12	101.48	225.08	14.93	35.77	89.71	45.09	58.68	44.25	95.74	7.1	35.77	75.42	46.22	21.11	7.56	45.18	3.06	41.48	35.83	16.74
93.13	18.93	138.59	10.39	34.3	20.33	13.66	74.46	54.51	182.61	10.28	40.36	73.21	29.85	59.15	14.68	113.46	10.26	36.18	24.81	12.94	75.23	26.07	178.57	9.72	62.65	34.66	14.6
91.89	35.86	182.07	10.57	37.14	39.02	19.69	22.73	6.67	49.67	2.97	63.96	29.33	13.42	78.89	4.56	154.94	8.44	37.83	5.78	2.94	129.71	98.72	346.32	19.98	20.4	76.11	28.51
96.79	93.7	170.01	9.05	22.7	96.8	55.11	129.33	24.19	155.96	13.8	26.44	18.71	15.51	75.93	35.31	220.34	17.47	39.2	46.51	16.03	55.72	19.31	153.22	15.57	32.64	34.66	12.6
56.39	34.7	158.03	13.27	24.35	61.54	21.96	77.85	57.74	184.51	10.19	35.49	74.17	31.29	89.54	63.95	178.74	14.56	16.32	71.42	35.78	93.81	77.62	204.64	15.12	23.8	82.74	37.93
147.96	104.93	298.12	18.66	27.2	70.91	35.2	63.66	4.53	168.76	10.66	37.57	7.11	2.68	24.18	3.48	66.19	10.4	97.92	14.39	5.26	26.61	11.91	48.98	3.54	23.8	44.75	24.32
92.25	58.26	230.93	19.36	33.01	63.15	25.23	56.3	26.47	101.19	5.92	42.84	47.01	26.16	68.75	44.17	186.87	13.28	29.92	64.25	23.64	75.27	60.98	165.2	15.18	22.7	81.01	36.91
72.39	29.41	109.82	14.29	21.32	40.62	26.78	38.17	11.75	77.14	7.46	43.65	30.78	15.23	123.28	46.61	224.7	12.43	32.64	37.81	20.74	45.62	27.23	112.06	12.2	17.1	59.7	24.3
89.26	29.85	154.58	12.85	28.49	33.44	19.31	85.2	27.1	168.87	11.99	34.49	31.81	16.05	66.12	61.55	94.31	7.73	27.11	93.08	65.26	69.56	10.89	134.97	8.03	50.69	15.66	8.07
153.45	76.8	360.29	19.93	23.39	50.05	21.32	87.6	60.21	189.31	13.72	29.58	68.74	31.81	121.94	95.5	252.54	12.82	33.32	78.32	37.82	101.52	80.77	196.79	14.56	32.33	79.56	41.04
113	14.96	186.77	16.12	59.84	13.24	8.01	72.77	40.28	145.12	15.56	14.78	55.36	27.76	74.33	60.53	170.91	11.29	32.71	81.44	35.42	79.83	13.97	171.21	15.4	47.87	17.5	8.16
93	14	166.33	19.08	39.89	15.05	8.42	85.25	70.45	208.81	10.22	34.39	82.64	33.74	65	58.71	127.97	10.5	27.88	90.32	45.87	60.06	12.69	158.08	11.06	56.4	21.13	8.03
52.1	33.99	143.15	10.98	28.2	65.25	23.75	63.82	23.52	173.13	9.58	65.34	36.85	13.58	96.96	80.5	216.88	14.06	22.44	83.03	37.12	61.37	16.86	166.9	24.46	67.32	27.47	10.1
109.45	51.78	286.55	17.15	21.32	47.31	18.07	38.4	22.2	114.77	13.63	37.76	57.82	19.34	56.24	25.58	124.13	8.18	35.08	45.48	20.61	63.06	13.5	140.95	7.17	48.03	21.41	9.58
90.78	27.1	137.98	6.87	33.7	29.85	19.64	37.17	21.24	83.95	9.28	24.48	57.15	25.3	59.88	35.55	162.99	11.81	44.02	59.37	21.81	49.28	4.81	82.8	7.76	53.65	9.76	5.81
41.89	5.66	97.77	7.05	23.12	13.5	5.79	36.91	21.9	113.65	6.39	52.18	59.34	19.27	75.29	53.98	176.29	13.03	35.49	71.7	30.62	109.61	23.5	206.88	20.56	15.64	21.44	11.36
67.41	2.12	121.74	9.53	32.38	3.15	1.75	49.22	30.21	124.92	13.65	28.2	61.37	24.18	43.58	12.43	89.65	7.14	53.65	28.52	13.86	55.19	3.51	143.66	10.95	37.83	6.36	2.44
84.77	72.79	198.35	12.86	21.76	85.86	36.7	61.37	40.54	166.92	11.02	40.12	66.05	24.29	142.29	138.5	229.94	8.6	41.27	97.33	60.23	70.27	25.65	143.7	11.29	73.44	36.5	17.85
117.94	49.29	262.62	14.94	43.83	41.79	18.77	71.18	45.21	145.89	12.27	25.84	63.52	30.99	121.62	16.13	207.79	12.34	48.71	13.27	7.76	69.62	37.84	119.09	15.23	21.98	54.35	31.77
85.95	19.63	206.36	15.08	19.95	22.84	9.51	67.4	19.11	121.38	6.75	33.7	28.35	15.74	110.04	26.99	200.15	11.57	44.2	24.52	13.48	71.44	14.54	147.82	12.77	50.1	20.36	9.84
114.77	37.81	212.97	16.77	35.56	32.94	17.75	80.96	65.39	168.42	11.09	37.83	80.77	38.83	90.13	82.6	182	12.67	16.19	91.65	45.39	62.22	11.75	121.68	8.71	48.28	18.89	9.66
66.94	32.34	116.17	8.68	29.24	48.31	27.84	83.65	58.22	180.13	16.08	27.88	69.6	32.32	63.35	41.35	164.16	11.98	28.56	65.27	25.19	80.1	37.7	148.38	11.67	26.36	47.07	25.41
161.22	72.59	310.6	21.82	30.65	45.03	23.37	148.37	94.08	300.27	19.54	34	63.41	31.33	62.32	57.49	94.7	5.2	31.28	92.25	60.71	92.68	20.51	147.7	9.79	39.2	22.13	13.89
100.72	86.14	227.43	15.53	20.66	85.52	37.87	48.82	15.5	95.75	8.4	43.73	31.74	16.19	137.05	51.68	209.78	14.12	39.2	37.71	24.64	88.5	12.13	152.19	12.94	29.24	13.7	7.97
100.75	28.77	162.5	10.76	35.36	28.55	17.7	87.15	64.86	231.44	11.54	37.14	74.43	28.03	50.2	13.73	99.82	10.38	22.44	27.36	13.76	156.4	147.72	296.72	15.43	20.42	94.45	49.79
119.74	61.77	188.55	14.11	17	51.59	32.76	74.46	48.67	178.42	11.3	33.7	65.36	27.28	52.12	32.34	158.93	11.39	38.08	62.05	20.35	83.21	68.52	188.65	14.86	24.93	82.35	36.32
102.94	92.16	227.17	14.78	24.64	89.54	40.57	84.66	48.24	195.96	20.85	23.8	56.97	24.62	64.14	22.66	135.87	9.2	46.46	35.32	16.67	83.88	30	166.52	11.06	46.08	35.77	18.02
96.42	87.22	172.42	8.91	32.64	90.45	50.59	76.23	52.01	161.38	10.04	49.52	68.23	32.23	57.31	40.35	124.58	7.85	23.12	70.4	32.39	102.76	98.29	277.71	16.61	14.25	95.65	35.39
143.99	55.61	322.85	18.3	53.04	38.62	17.22	70.01	27.99	118.25	12.19	55.66	39.98	23.67	61.72	34.67	127.61	12.79	34.39	56.17	27.17	103.7	44.54	208.72	16.62	27.88	42.96	21.34
56.56	45.9	147.04	7.23	37.14	81.15	31.22	111.01	76.88	238.89	14.35	44.02	69.26	32.18	86.49	71.59	172.56	9.71	29.92	82.78	41.49	55.4	30.54	154.65	9.27	30.63	55.12	19.75
71.28	28.96	169.91	11.45	26.14	40.62	17.04	149.1	60.04	240.22	19.01	44.71	40.27	25	76.58	55.36	170.99	15.66	37.83	72.29	32.37	60.98	20.52	126.9	7.66	40.12	33.65	16.17
117.19	13.77	175.14	12.5	23.51	11.75	7.86	43.93	32.87	133.94	12.18	40.8	74.84	24.54	67.98	55.4	148.73	11.46	20.37	81.48	37.25	153.25	19.34	203.03	16.69	24.35	12.62	9.53
121.93	21.15	208.67	12.18	32.33	17.35	10.14	14.68	8.84	39.61	2.85	72.09	60.2	22.32	55.97	28.05	108.37	10.71	15.64	50.12	25.89	69.45	33.65	149.92	9.44	39.2	48.46	22.45
39.8	15.52	91.59	8.65	14.28	38.99	16.94	74.17	23.19	167.53	10.12	36.45	31.27	13.84	38.87	6.71	75.18	4.76	40.12	17.27	8.93	94.59	74.35	154.64	13.98	38.08	78.6	48.08
62.38	9.43	131.39	7.97	52.36	15.12	7.18	92.65	58.22	199.48	13.81	30.27	62.84	29.19	73.75	21.17	149.24	12.35	49.52	28.7	14.18	107.74	77.06	235.23	14.06	28.56	71.53	32.76
107.92	82.31	225.63	14.92	38.47	76.27	36.48	123.51	57.13	192.03	16.08	30.61	46.25	29.75	71.57	44.37	184.44	11.5	37.14	61.99	24.06	95.85	27.04	162.98	11.39	36.18	28.22	16.59
61.23	26.59	133.51	8.3	34.39	43.42	19.91	55.21	32.28	128.37	12.25	31.28	58.46	25.14	69.55	13.65	131.66	9.03	50.69	19.62	10.37	64.61	12.19	112.99	9.19	36.88	18.86	10.78
31.89	18.1	104.73	6.47	36.04	56.77	17.28	173.35	40	236	14.01	39.89	23.08	16.95	76.26	50.05	148.71	11.38	40.58	65.63	33.66	57.41	10.3	94.11	8.51	31.72	17.94	10.95
59.87	13.09	88.38	8.49	35.49	21.87	14.81	62.36	31.38	167	11.15	31.28	50.32	18.79	98.39	77.7	206.66	18.39	25.16	78.97	37.6	89.43	24.21	150.57	9.99	40.12	27.07	16.08
103.55	34.23	177.5	17.55	33.88	33.06	19.28	142.02	15.14	214.42	10.99	41.75	10.66	7.06	57.29	29.98	129.46	9.84	67.32	52.33	23.16	123.3	59.62	209.98	13.18	37.61	48.36	28.39
145.67	143.76	182.44	7.72	37.31	98.68	78.8	64.64	34.28	181.27	13.3	44.88	53.03	18.91	61.29	37.1	145.22	11.55	40.36	60.53	25.54	114.49	9.89	187.6	10.77	41.96	8.64	5.27
57.71	29.14	198.19	12.23	45.92	50.5	14.7	88.44	10.95	194.79	16.51	26.52	12.38	5.62	69.05	53.32	158.38	10.6	24.07	77.21	33.66	75.32	43.91	151.28	15.88	21.76	58.3	29.02
53.1	34.69	153.2	17.65	27.88	65.32	22.64	59.37	30.39	152.12	11.97	55.56	51.19	19.98	77.67	46.42	153.67	10.45	35.08	59.76	30.21	77.41	67.63	232.55	17.23	24.87	87.37	29.08
110.12	7.11	189.96	15.02	23.12	6.46	3.74	62.18	47.6	140.01	10.61	26.44	76.55	34	43.42	20.42	99.55	5.97	23.23	47.02	20.51	83.84	55.81	191.24	15.9	22.7	66.58	29.19
67.73	11.87	162.57	12.59	43.33	17.53	7.3	60.04	22.44	153.91	10.03	38.52	37.38	14.58	72.49	14.93	99.37	4.55	26.82	20.6	15.02	38.73	3	68.88	4.88	48.96	7.74	4.35
49.72	26.24	102.88	9.6	25.84	52.77	25.5	54.76	13.31	112.13	13.67	39.44	24.31	11.87	82.09	26.17	172.16	15.09	44.03	31.88	15.2	67.13	7.67	102.7	7.04	53.58	11.42	7.47
141.39	46.31	198.61	14	14.31	32.75	23.32	74.41	48.19	152.91	11.72	33.4	64.76	31.51	48.51	33.75	111.43	11.69	25.45	69.58	30.29	44.21	32.65	76.92	6.87	28.49	73.86	42.45
75.73	54.55	167.4	11.62	41.27	72.03	32.59	62.45	35.73	128.55	9.71	21.76	57.22	27.8	128.45	50.3	235.75	15.68	24.48	39.16	21.34	34.21	12.71	75.4	6.15	36.72	37.15	16.86
67.25	20.91	110.91	8.18	49.7	31.09	18.85	61.37	17.54	119.18	6.79	51	28.58	14.72	132.89	13.58	190.27	10.97	33.79	10.22	7.13	50.1	15.17	141.56	12.22	41.05	30.28	10.72
28.01	10.51	92.01	8.61	72.08	37.53	11.43	92.94	83.71	183.75	15.63	17	90.07	45.55	26.52	6.79	57.07	18.38	78.99	25.59	11.89	124.68	52.67	198	20.65	21.76	42.24	26.6
67.49	51.37	149.74	10.03	29.39	76.12	34.31	86.26	62.67	199.66	13.42	33.7	72.66	31.39	98.45	37	169.06	14.64	14.96	37.58	21.89	163.41	34.47	250.24	11.91	41.96	21.1	13.78
123.91	30.89	200.7	12.98	37.12	24.93	15.39	55.84	20	138.64	10.13	37.83	35.82	14.43	63.97	45.3	141.44	13.55	19.04	70.81	32.03	66.7	38.67	148.93	8.25	37.31	57.98	25.97
83.02	47.05	170.34	14.33	22.85	56.67	27.62	50.4	9.73	83.12	5.25	47.58	19.31	11.71	97.46	64.37	195.32	15.02	29.24	66.05	32.95	57.23	10.31	119.06	17.01	64.71	18.01	8.66
62.32	38.29	132.11	8.99	29.92	61.43	28.98	141.64	36.35	240.48	16.47	36.88	25.66	15.11	101.24	19.77	190.26	19.07	57.8	19.53	10.39	94.96	84.84	227.1	13.84	23.8	89.34	37.36
113.02	21.65	180.83	10.55	39.89	19.16	11.97	82.81	53.64	227.11	18.04	25.41	64.78	23.62	55.74	36.68	129.62	8.78	34.39	65.81	28.3	74.42	21.21	138.61	7.81	41.14	28.49	15.3
70.38	18.14	132.6	20.1	54.21	25.77	13.68	70.06	48.88	182.15	12.02	36.33	69.77	26.84	150.7	49.87	257.03	23.03	24.79	33.09	19.4	102.79	88.94	229.99	12.54	16.32	86.52	38.67
40.98	20.81	117.17	6.68	43.52	50.77	17.76	73.28	59.78	133.08	9.66	37.83	81.58	44.92	93.19	66.62	205.9	11.81	29.22	71.49	32.36	58.41	35.03	155.47	10.99	25.16	59.99	22.54
53.15	17.73	131.57	12.06	25.45	33.36	13.48	65.86	30.15	172.24	14.33	38.08	45.79	17.51	77.5	54.93	134.33	9.49	29.92	70.89	40.9	97.08	56.27	153.65	12.49	23.8	57.97	36.62
69.57	42.23	173.59	12.77	43.14	60.7	24.33	64.78	53.56	138.35	8.53	29.24	82.69	38.72	23.49	5.51	42.3	2.59	15.89	23.45	13.02	141.04	129.73	304.15	21.21	16.32	91.98	42.65
135.93	60.14	234.56	12.37	35.77	44.25	25.64	71.41	36.02	150.74	15.38	23.12	50.44	23.9	78.02	46.1	191.37	16.14	36.72	59.09	24.09	109.61	32.37	171.43	11.08	35.33	29.53	18.88
54.68	4.79	93.59	8.13	45.39	8.76	5.12	53.91	12.46	127.51	9.81	38.08	23.11	9.77	66.7	17.29	134.2	8.31	63.24	25.93	12.89	98.62	11.11	182.23	9.5	43.52	11.27	6.1
43.19	24.34	140.11	8.34	34.19	56.36	17.37	59.52	39.11	158.31	10.86	27.2	65.72	24.71	50.42	23.97	115.36	8.56	53.58	47.54	20.78	43.02	18.64	87.91	8.31	39.41	43.32	21.2
90.86	17.3	151.37	10.78	25.16	19.03	11.43	112.36	92.1	200.1	15.17	41.27	81.97	46.03	73.24	45.94	188.65	14.56	21.76	62.72	24.35	55.29	29.1	153.32	9.29	55.71	52.63	18.98
89.07	77.34	165.67	7.31	29.58	86.83	46.68	15.64	9.78	30.78	2.05	34.79	62.57	31.79	33.87	8.32	74.81	7.17	42.54	24.57	11.12	134.62	124.14	270.1	17.46	24.64	92.21	45.96
64.59	46.43	159.76	14.05	23.23	71.87	29.06	21.01	16.57	54.96	4.09	33.7	78.86	30.15	61.71	38.52	162.42	12.62	26.67	62.42	23.72	72.17	53.45	164.87	10.24	37.4	74.06	32.42
60.84	22.02	107.64	10.27	22.44	36.2	20.46	65.06	42.67	172.21	11.08	51.68	65.58	24.78	62.71	52.77	141.98	15.27	27.88	84.14	37.16	106.65	7.36	194.54	18.6	23.8	6.9	3.78
64.54	9.24	140.98	12.28	69.24	14.32	6.55	75.24	38.4	181.59	16.31	20.63	51.03	21.14	70.39	46.98	162.83	13.1	26.52	66.75	28.85	77.07	30.31	157.74	9.68	48.15	39.33	19.22
95.13	45.73	198.81	14.78	24.48	48.07	23	95.1	69.42	191.96	13.68	33.01	72.99	36.16	146.64	118.42	288.85	16.32	23.94	80.75	41	104.51	25.9	133.14	10.49	29.92	24.78	19.45
26.44	10.1	104.32	5.98	68.68	38.2	9.68	81.66	18.23	133.26	9.55	35.49	22.32	13.68	124.56	29.17	212.4	12.16	57.09	23.42	13.73	97.84	84.39	172.25	11.16	21.08	86.25	49
75.71	21.15	153.44	12.61	36.77	27.93	13.78	98.13	43.33	171.15	9.22	33.86	44.16	25.32	61.53	19.77	109.22	9.26	48.57	32.13	18.1	50.04	31	170.95	11.87	40.12	61.96	18.14
136.83	61.23	240.5	15.98	28.49	44.75	25.46	69.7	14.45	157.28	27.58	48.16	20.73	9.19	61.63	47.07	107.34	8.26	33.32	76.38	43.85	50.87	33.93	123.9	10.13	28.16	66.7	27.39
36.23	19.47	100.6	6.82	49.98	53.74	19.35	55.25	33.86	128.06	10.7	33.32	61.29	26.44	161.59	54.86	275.69	23.37	25.84	33.95	19.9	52.94	6.94	97.73	4.8	53.65	13.11	7.1
69.83	36.9	104.46	10.12	54.34	52.84	35.32	69.08	49.51	147.16	16.35	36.45	71.67	33.64	65.3	50.63	154.36	10.78	25.45	77.54	32.8	128.05	37.45	233.32	13.12	44.02	29.25	16.05
99.25	12.84	165.22	10.7	21.37	12.93	7.77	121.75	26.08	193.05	13.06	48.02	21.42	13.51	27.34	13.82	57.62	5.47	41.05	50.54	23.99	34.12	13.56	94.42	5.61	30.95	39.74	14.36
104.66	94.28	191.96	9.89	33.4	90.08	49.12	80.69	61.16	178.96	12.4	22.53	75.8	34.18	73.71	27.16	138.31	8.39	49.87	36.85	19.64	107.27	100.03	136.66	13.35	21	93.25	73.19
123.57	5.22	206.85	14.92	28.56	4.23	2.52	52.16	13.02	141.89	7.96	34	24.97	9.18	160.39	132.31	274.43	13.23	34.91	82.49	48.21	73.4	36.76	139.88	14.87	29.56	50.08	26.28
111.2	83.55	239.21	13.77	38.96	75.14	34.93	76.27	55.49	182.05	10.91	34.39	72.76	30.48	43.76	16.33	128.31	8.11	84.6	37.31	12.72	33.09	11.83	69.33	7.6	53.72	35.76	17.06
47.69	19.85	96.29	7.74	23.12	41.63	20.62	39.17	23.35	64.23	5.55	31.06	59.61	36.35	76.92	23.21	171.39	10.88	34.68	30.17	13.54	25.54	8.14	63.29	4.52	44.88	31.87	12.86
77.66	40.29	174.92	9.91	46.92	51.88	23.03	50.21	14.68	86.53	6.32	46.24	29.24	16.97	83.7	30.02	178.26	13.54	28.16	35.87	16.84	68.98	41.15	173.09	13.47	37.83	59.65	23.77
61.77	41.37	88.82	8.59	26.85	66.98	46.58	88.3	40.21	173.71	18.82	22.53	45.54	23.15	18.19	8.48	37.66	1.84	49.68	46.61	22.51	134.73	118.08	372.67	18.92	18.36	87.64	31.69
66.42	8.83	146.31	12.96	27.2	13.3	6.04	19.17	13.88	34.74	3.23	23.12	72.4	39.95	80.28	66.64	180.8	10.89	36.33	83.01	36.86	94.31	82.06	181.93	10.86	23.12	87.02	45.11
39.23	19.86	138.48	9.25	57.77	50.63	14.34	70.46	34.11	132.25	10.18	42.44	48.41	25.79	91.75	40.24	177.09	14.03	27.83	43.86	22.72	52.6	40.83	128.01	10.77	25.05	77.61	31.89
102.45	31.66	154.18	12.22	26.27	30.9	20.53	102.67	56.45	195.52	11.79	32.87	54.99	28.87	73.8	60.58	154.03	9.56	20.18	82.08	39.33	80.37	34.23	156.12	7.74	34.52	42.59	21.93
133.14	17.03	180.31	17.59	28.34	12.79	9.44	71.38	6.47	128.24	9.38	26.52	9.06	5.04	87.27	40.97	170.36	13.54	25.74	46.95	24.05	85.06	71.89	162.25	12.19	20.4	84.52	44.31
152.63	149.26	174.89	8.22	31.28	97.79	85.34	66.74	41.71	158.4	9.44	32.91	62.5	26.33	129.24	80.03	224.9	13.46	36.88	61.92	35.58	78.3	66.04	203.05	16.34	24.48	84.34	32.52
65.99	51.34	162.01	11.55	23.8	77.8	31.69	82.39	52.59	185.05	11.82	33.7	63.83	28.42	41.55	13.75	81	7.98	52.27	33.09	16.98	34.52	14.38	95.96	7.06	23.78	41.67	14.99
35.04	10.71	69.37	4.71	38.52	30.58	15.44	70.28	39.02	143.3	16.05	31.64	55.52	27.23	64.52	48.08	168.55	16.31	16.43	74.51	28.53	90.65	77.91	183.06	10.67	26.52	85.94	42.56
36.46	7.68	81.88	7.99	31.96	21.08	9.38	120.3	98.65	231.96	12.57	25.16	82	42.53	61.91	42.87	144.2	11.67	25.45	69.24	29.73	137.91	36.41	232.47	14.49	26.05	26.4	15.66
92.67	54.52	223.57	11.71	40.8	58.83	24.39	41.73	10.75	74.74	5.52	38.21	25.75	14.38	102.09	74.5	242.06	16.62	32.06	72.97	30.78	160.94	142.68	307.26	14.42	29.21	88.65	46.44
61.25	20.04	108.06	7.35	43.83	32.73	18.55	92.55	26.1	175.16	10.48	47.02	28.21	14.9	109.88	80.41	201.99	13.37	23.66	73.17	39.81	80.62	70.87	181.01	11.5	22.7	87.91	39.15
72.82	46.67	220.24	12.22	36.04	64.09	21.19	80.85	60.8	181.71	20.8	22.56	75.21	33.46	50.63	21.02	103.85	10.22	21.76	41.52	20.24	15.18	13.73	29.58	2.14	33.4	90.47	46.41
96.21	45.05	180.64	13.69	27.07	46.82	24.94	71.66	48.95	139.53	9.44	29.92	68.3	35.08	51.37	9.83	127.42	8.12	76.84	19.14	7.72	81.22	51.01	190.43	12.86	37.14	62.8	26.79
124.84	39.79	231.33	14.77	27.46	31.87	17.2	77.3	10.7	130.13	16.43	13.6	13.85	8.23	78.25	42.43	158.3	11.17	38.08	54.22	26.8	72.27	63.5	126.27	16.71	19.72	87.87	50.29
73.03	42.74	167.81	12.74	39.2	58.53	25.47	80.35	69.87	141.77	10.27	20.4	86.96	49.29	60.42	18.55	106.02	7.56	23.8	30.7	17.49	70.96	57.73	187.24	15.16	26.52	81.35	30.83
82.87	9.54	158.09	17.71	77.03	11.52	6.04	18.33	10.07	35.76	1.99	37.31	54.92	28.16	31.21	10.01	125.65	10.67	59.13	32.08	7.97	39.58	11.59	96.06	9.42	26.44	29.28	12.06
107.22	19.9	200.42	11.45	35.4	18.56	9.93	103.43	74.25	192.56	11.8	34.39	71.79	38.56	135.94	74.33	267.51	18.74	36.77	54.68	27.78	62.92	42.43	175.55	11.82	24.48	67.43	24.17
104.74	31.98	194.49	13.75	18.76	30.54	16.44	90.74	28.33	185.53	11.98	27.88	31.22	15.27	77.74	54.99	150.35	8.73	33.73	70.73	36.58	85.94	41.13	153.79	10.27	13.6	47.85	26.74
34.26	23.38	79.57	4.6	41.27	68.24	29.38	75.35	44.59	178.18	10.03	33.88	59.19	25.03	41.37	8.99	68.75	4.45	43.22	21.74	13.08	110.69	101.99	214.68	14.47	23.12	92.15	47.51
82.58	12.49	152.32	11.03	22.53	15.13	8.2	119.52	63.49	246.15	16.36	22.27	53.12	25.79	178.05	28.55	244.88	14.2	39.66	16.04	11.66	122.81	19.98	190.45	15.21	20.4	16.27	10.49
122.88	101.33	265.57	13.48	37.4	82.46	38.16	36.67	30.2	96.65	8.37	22.8	82.34	31.24	65.94	48	155.46	12.9	26.52	72.79	30.87	59.57	29.23	106.39	8.89	28.53	49.08	27.48
66.53	32.71	180.92	16.18	34.79	49.16	18.08	66.8	17	133.25	7.46	34	25.45	12.76	56.31	38.52	136.49	13.87	28.2	68.4	28.22	103.45	78.88	253.14	14.97	29.49	76.25	31.16
94.16	14.57	156.63	10.93	45.83	15.48	9.3	84.82	64.51	178.05	11.91	22.27	76.06	36.23	57.56	32.56	144.25	10.9	37.22	56.56	22.57	25.92	17	82.04	5.65	52.27	65.59	20.73
62.21	12.25	140.93	11.28	29.92	19.68	8.69	75.19	26.28	150.09	11.71	44.35	34.95	17.51	90.61	40.25	163.15	13.45	24.59	44.42	24.67	44.14	10.75	86.32	5.48	33.82	24.35	12.45
59.41	26.91	176.84	14.9	31.96	45.3	15.22	62.03	27.41	131.82	10.02	36.45	44.19	20.79	57.72	9.12	132.72	9.57	70.28	15.8	6.87	50.07	6.11	122.47	12.41	45.11	12.19	4.98
117.33	83.98	271.46	16.12	38.16	71.57	30.93	114.82	20.07	199.74	18.15	44.88	17.48	10.05	65.68	61.15	155.94	11.88	22.27	93.11	39.22	42.01	15.11	84.55	8.65	25.95	35.97	17.87
64.54	36.26	126.68	6.99	32.14	56.19	28.63	62.15	39.53	179.08	9.54	41.75	63.6	22.07	78.45	65.62	158.36	11.74	28.56	83.64	41.43	74.05	30.75	189.34	10.47	48.16	41.53	16.24
57.63	23.88	130.15	9.26	46.37	41.44	18.35	105.81	79.9	221.38	13.08	33.73	75.52	36.09	68.42	54	170.67	18.82	13.6	78.92	31.64	32.16	16.44	59.91	5.08	29.24	51.1	27.43
97.46	76.74	210.17	12.66	25.16	78.74	36.51	57.77	48.32	124.77	11.06	31.31	83.66	38.73	128.91	101.12	236.91	14.58	31.64	78.44	42.68	104.8	77.27	188.01	15.1	23.8	73.73	41.1
122.23	18.54	195.8	12.13	30.6	15.16	9.47	55.6	15.35	104.43	8.43	32.7	27.61	14.7	16.96	7.84	43.59	2.75	43.98	46.21	17.98	155.3	154.13	203.7	6.69	26.52	99.25	75.66
65.85	23.58	122.8	7.15	35.08	35.81	19.2	125.93	31.37	193.93	11.85	34	24.91	16.17	119.89	47.78	200.34	12.47	43.65	39.85	23.85	113.16	57.85	289.84	18.09	27.07	51.12	19.96
92.46	18.81	154.01	9.78	23.8	20.34	12.21	72.79	36.6	136.2	10.63	37.31	50.28	26.87	46.14	15.09	102.82	10.45	29.24	32.7	14.68	54.02	21.45	92.57	5.79	43.52	39.71	23.18
56.87	19.06	106.48	8.56	27.88	33.51	17.9	77.07	51.44	187.42	16.07	17	66.75	27.45	56.1	30.6	143.72	9.36	35.36	54.55	21.29	32.52	15.74	69.27	6.41	25.45	48.41	22.73
52.27	17.81	149.19	11.76	45.76	34.07	11.94	87.5	34.85	178.73	13.05	29.58	39.83	19.5	35.99	12.9	63.47	6.65	51.58	35.83	20.32	41.16	15.41	99.96	6.66	23.66	37.45	15.42
53.1	3.53	95.51	7.03	47.46	6.64	3.69	65.26	22.53	135.29	12.23	49.64	34.52	16.65	68.35	30.96	173.59	12.6	28.03	45.3	17.83	39.46	23.5	75.19	7.91	23.66	59.54	31.25
109.97	52.13	152.83	9.48	36.88	47.4	34.11	38.17	12.97	83.22	7.67	25.64	33.97	15.58	32.64	8.39	94.48	7.34	25.16	25.7	8.88	53.66	23.91	167.79	10.77	50.9	44.57	14.25
102.82	58.46	206.65	15.46	23.66	56.85	28.29	59.32	9.07	138.21	11.61	67.58	15.29	6.56	77.26	65.95	171.45	13.55	25.16	85.36	38.46	73.02	13.17	158.65	9.34	38.76	18.03	8.3
156.97	34.96	224.49	12.06	31.96	22.27	15.57	47.94	10.89	87.51	8.51	26.52	22.71	12.44	41.92	29.42	97.25	10.01	23.39	70.18	30.26	61.86	49.95	181.55	12.84	23.66	80.75	27.51
58.72	8.85	134.86	15.72	53.72	15.08	6.57	113.77	69.4	236.15	18.2	33.01	61	29.39	64.43	47.67	184.13	9.45	35.08	73.98	25.89	116.72	11.17	191.21	12.99	27.88	9.57	5.84
69.7	60.12	145	9.1	41.27	86.24	41.46	130.06	17.36	251.2	24.29	45.06	13.35	6.91	75.08	26.81	178.53	16.64	27.83	35.71	15.02	97.73	13.29	165.09	12.71	48.28	13.6	8.05
61.61	12.68	165.94	11.14	48.01	20.57	7.64	92.77	62.78	193.51	13.06	33.79	67.67	32.44	78.22	69.73	179.48	12.86	25.84	89.16	38.85	112.09	101.3	251.61	11.32	16.9	90.38	40.26
105.58	69.05	233.41	15.04	43.05	65.4	29.58	58.37	8.19	130.64	12.11	54.97	14.04	6.27	59.41	33.81	129.55	12.56	27.51	56.91	26.1	90.4	39.99	140.3	8.95	47.6	44.24	28.5
30.86	17.67	66.91	5.56	27.27	57.27	26.41	84.05	68.74	165.37	9.78	34.09	81.79	41.57	26.2	14.49	66.3	4.35	66.8	55.3	21.86	48.9	22.61	140.15	12.89	31.96	46.23	16.13
82.45	20.95	195.79	13.78	46.92	25.41	10.7	63.1	48.15	144.64	10.96	24.48	76.31	33.29	187.34	24.82	261.2	14.73	39.42	13.25	9.5	72.88	40.67	168.59	10.25	34.79	55.8	24.12
65.35	19.16	123.18	14.47	10.2	29.31	15.55	77.54	29.32	156.6	12.35	29.58	37.82	18.72	58.82	38.23	135.31	10.03	30.95	65	28.26	43.7	16.8	83.36	7.39	41.27	38.43	20.15
77.83	45.67	175.9	13.29	20.4	58.67	25.96	51.02	21.75	94.22	6.94	44.71	42.63	23.08	55.53	44.17	136.59	12.63	27.88	79.54	32.34	49.32	15.61	114	6.58	54.4	31.64	13.69
50.25	16.6	131.12	9.96	42.44	33.03	12.66	69.52	26.21	142.7	11.5	24.35	37.7	18.37	54.88	34.13	169.45	10.49	39.89	62.19	20.14	82.91	69.67	178.76	17.25	16.38	84.03	38.97
64.11	34.97	118.95	18.69	34	54.54	29.4	110.62	98.26	249.6	17.68	22.53	88.83	39.37	69.62	50.44	166.49	16.97	27.83	72.44	30.29	70.55	55.93	111.89	9.25	16.32	79.28	49.99
88.19	76.47	166.87	15.18	12.91	86.71	45.83	81.17	15.78	160.19	10	21.82	19.45	9.85	50.95	4.79	101.17	13.12	43.45	9.41	4.74	64.21	52.37	147.1	12.03	31.98	81.56	35.6
117.72	67.72	213.84	13.56	41.48	57.52	31.67	87.88	52.34	169.15	12.7	38.72	59.56	30.95	98.33	89.86	210.17	14.05	17.88	91.38	42.76	83.54	75.08	215.42	13.64	19.04	89.87	34.85
74.73	22.23	146.07	14.63	22.01	29.74	15.22	85.31	76.05	180.91	13.71	23.8	89.15	42.04	36.99	13.56	133.63	6.68	57.7	36.66	10.15	92.14	83.93	217.59	13.44	20.18	91.09	38.57
38.54	15.51	80.45	7.13	21.08	40.25	19.28	74.99	53.77	187.08	17.04	41.48	71.71	28.74	146	126.2	255.89	17.51	26.18	86.44	49.32	74.16	70.2	104.07	5.7	24.48	94.66	67.45
89.52	17.15	144.3	8.84	42.64	19.15	11.88	170.54	27.18	270.06	12.26	41.27	15.94	10.07	67.78	18.97	135.06	8.23	44.71	27.98	14.04	116.23	21.92	183.52	12.63	38.52	18.86	11.95
59.5	30.67	153.4	9.15	40.13	51.54	19.99	46.23	15.42	125.1	8.4	40.8	33.36	12.33	65.23	49.01	161.96	11.97	19.72	75.14	30.26	99.9	74.17	199.88	17.47	35.49	74.24	37.11
101.78	88.96	253.86	19.35	14.21	87.4	35.04	35.82	18.04	74.26	5.44	36.04	50.37	24.3	38.85	16.1	82.41	5.57	41.53	41.45	19.54	146.85	23.12	251.51	11.48	30.32	15.75	9.19
76.6	64.51	206.94	22.66	24.07	84.23	31.18	67.06	36.46	134.46	9.85	33.55	54.36	27.11	70.93	8.26	148.79	10.76	53.72	11.64	5.55	56.82	16	100.88	9.27	25.74	28.16	15.86
108.84	15.38	175.09	10.95	31.38	14.13	8.79	61.21	37.35	150.82	9.08	47.17	61.03	24.77	117.8	68.78	234.97	11.69	41.27	58.38	29.27	83.06	65.08	194.07	10.87	34.39	78.36	33.54
60.81	43.05	145.89	19.09	33.4	70.78	29.51	31.65	15.3	68.47	5.14	30.6	48.33	22.34	45.22	31.61	94.09	7.29	51	69.89	33.59	38.9	26.08	133.65	8.54	47.6	67.04	19.51
99.07	76.45	262.1	18.6	22.44	77.16	29.17	64.81	31.36	163.27	15.46	21.76	48.38	19.2	53.77	7.84	122.83	8.11	57.09	14.58	6.38	88.55	35.65	142.23	11.01	40.87	40.26	25.06
82.79	55.49	258.26	15.54	33.7	67.03	21.49	77.23	30.21	150.89	8.14	33.7	39.12	20.02	67.75	13.23	115.96	8.21	50.1	19.52	11.41	31.44	12.58	99.96	7.82	56.47	40.03	12.59
170.74	23.27	247.04	15.68	46.24	13.63	9.42	48.99	37.87	120.64	11.37	21.08	77.29	31.39	62.93	37.34	139.29	8.91	40.12	59.33	26.81	84.5	49.96	165.88	9.64	50.79	59.12	30.12
40.17	15.05	96.41	6.38	45.56	37.48	15.61	25.49	11.26	78.65	7.06	68.68	44.17	14.31	47.56	27.79	119.29	9.38	43.14	58.43	23.3	48.91	36.1	125.04	10.72	14.28	73.79	28.87
36.12	12.13	140.5	7.92	46.24	33.58	8.64	102.12	94.95	234.41	17.28	19.95	92.98	40.5	88.33	36.79	185.46	13.52	24.07	41.65	19.84	61.73	41.78	140.04	14.6	27.2	67.67	29.83
65.1	33.11	157.67	14.48	23.66	50.86	21	71.52	29.24	193.42	16.84	37.4	40.88	15.12	74.26	35.31	215.01	12.34	37.14	47.55	16.42	67.01	57.99	136.16	14.56	24.41	86.55	42.59
176.57	19.38	265.28	12.85	37.83	10.98	7.31	63.65	27.64	161.93	10.51	34.39	43.42	17.07	45.96	11.21	149.58	10.32	45.76	24.39	7.5	76.57	11.73	123.79	9.54	48.04	15.32	9.48
56.39	16.37	138.73	9.19	61.9	29.02	11.8	87.78	44.11	232.76	17.81	48.83	50.26	18.95	53.96	41.21	114.42	12.65	17	76.38	36.02	172.26	32.69	219.39	10.36	41.96	18.98	14.9
72.86	43.28	141.49	10.49	25.84	59.4	30.59	29.32	17.03	59.18	8.56	34.71	58.07	28.78	70.47	26.7	161.5	17.82	45.14	37.88	16.53	63.43	19.27	177.84	11.09	39.89	30.38	10.84
63.55	17.68	131.01	9.38	40.13	27.83	13.5	80.67	47.69	209.98	14.92	41.05	59.12	22.71	97.98	21.83	184.36	12.06	42.24	22.28	11.84	122.63	110.55	169.45	10.11	23.66	90.15	65.24
98.83	23.63	159.47	11.97	22.08	23.91	14.82	95.15	77.38	249.98	16.96	25.05	81.33	30.96	58.24	30.68	149.51	12.12	28.56	52.68	20.52	23.9	12.65	50	5.1	36.18	52.94	25.3
100.87	61.49	183.08	13.92	33.09	60.96	33.59	117.1	41.37	252.59	14.13	38.96	35.32	16.38	89.88	79.45	212.48	13.93	19.72	88.4	37.39	11.85	9.59	30.38	2.31	42.64	80.97	31.58
41.74	18.88	116.83	9.9	54.91	45.23	16.16	80.88	58.55	200.56	14.66	25.16	72.4	29.2	119.59	90.02	314.15	14.62	35.08	75.27	28.65	96.33	37.73	161.48	9.73	57.12	39.16	23.36
26.46	16.84	69.72	25.68	33.73	63.63	24.15	78.33	55.44	175.01	11.28	31.64	70.78	31.68	102.5	95.12	228.36	12.82	20.4	92.81	41.65	84.21	11.03	182.61	11.3	47.46	13.1	6.04
54.59	7.01	99.94	9.36	23.47	12.84	7.01	81.06	53.74	186.82	14.2	35.77	66.3	28.77	73.38	49.48	193.33	14.21	25.45	67.43	25.59	84.79	34.66	168.37	12.59	37.31	40.87	20.58
77.37	63.98	125.75	9.31	21.12	82.69	50.88	58.01	30.77	172.51	11.09	34.38	53.05	17.84	55.26	36.86	139.28	8.79	22.7	66.7	26.46	15.23	8.2	31.37	2.07	40.13	53.83	26.14
90.52	60.62	191.72	13.66	20.4	66.96	31.62	82.45	41.85	156.5	12.87	35.9	50.76	26.74	63.99	14.38	115.21	8.07	34	22.47	12.48	184.75	32.43	260.43	15.82	40.8	17.56	12.45
114.25	43.37	195.79	14.15	29.24	37.96	22.15	39.13	8.55	93.09	8.47	48.15	21.85	9.19	122.4	12.97	196.34	12.55	59.13	10.59	6.6	150.88	138.86	300.33	15.68	27.88	92.03	46.24
53.17	33.2	155.33	10.04	42.24	62.44	21.37	64.95	27.07	127.45	8.39	30.95	41.68	21.24	40.23	15.01	95.09	6.66	38.52	37.31	15.78	50.25	30.14	165.69	14.07	28.56	59.99	18.19
97.5	64.97	244.3	12.6	37.83	66.64	26.59	66.71	53.96	156.97	17.02	21.08	80.9	34.38	101.97	16.44	158.01	10.27	37.14	16.13	10.41	155.49	139.93	291.09	12.45	39.44	89.99	48.07
33.52	13.22	96.92	7.9	38.76	39.42	13.64	86.29	25.57	173.54	9.87	49.98	29.64	14.74	58.56	42	131.64	7.25	32.44	71.72	31.91	89	66.3	232.98	17.94	28.56	74.5	28.46
56.21	18.36	130.06	17.95	28.56	32.66	14.11	58.19	46.23	147.92	15.01	33.4	79.44	31.25	97.26	95.52	121.61	7.24	17	98.2	78.55	158.28	38.65	239.33	10.41	34.49	24.42	16.15
55.81	3.77	151.03	11.58	36.88	6.75	2.49	81.71	44.42	159.08	16.6	20.4	54.37	27.93	86.84	62.61	189.41	19.3	26.14	72.1	33.06	35.03	15.23	64.95	4.82	97.85	43.49	23.45
141.53	124.15	288.65	15.88	29.28	87.72	43.01	53.11	18.6	134.64	7.34	41.05	35.03	13.82	66.99	37.2	159.1	7.78	40.12	55.53	23.38	89.99	83.06	156.38	11.26	22.53	92.3	53.11
122.93	90.15	288.49	18.48	22.29	73.34	31.25	86.5	61.6	218.34	15.6	26.02	71.21	28.21	87.56	22.69	202.92	25.91	47.46	25.92	11.18	105.06	6.78	187.76	12.83	37.49	6.45	3.61
86.14	72.4	237.45	16.23	23.94	84.05	30.49	96.91	72.53	182.9	11.3	35.77	74.84	39.65	114.86	100.61	226.41	13.31	37.4	87.59	44.44	70.4	29.76	123.64	13.14	30.6	42.28	24.07
85.23	31.99	156.02	15.78	43.27	37.53	20.5	85.89	74.18	228.12	18.85	27.2	86.37	32.52	67.3	16.79	151.33	19.79	22.31	24.95	11.1	59.91	20.07	103.36	6.51	29.22	33.5	19.42
56.07	20.17	91.21	10.88	26.08	35.96	22.11	54.35	14.14	148.02	8.12	44.02	26.03	9.56	88.84	66.77	204.75	26.56	33.88	75.16	32.61	66.95	4.14	119.79	8.1	38.89	6.18	3.46
82.86	8.73	143.24	9.36	36.07	10.54	6.1	65.05	45.31	137.67	8.71	27.78	69.65	32.91	78.46	56.13	190.93	14.51	42.44	71.55	29.4	80.95	26.37	143.41	10.65	23.66	32.57	18.38
97.9	49.46	217.09	16.9	32.22	50.52	22.78	65.47	55.63	180.91	17.47	26.14	84.98	30.75	27.92	24.32	61.53	5.15	26.14	87.11	39.53	96.54	6.47	164.39	9.58	39.44	6.7	3.93
127.28	21.21	195.73	14.89	21.02	16.66	10.83	65.1	34.31	162.38	13.82	23.39	52.7	21.13	71.49	56.07	128.79	10.84	24.48	78.44	43.54	40.73	17.86	131.44	10.23	63.4	43.84	13.59
116.72	21.09	153.06	14.06	34.19	18.07	13.78	64.35	18.53	125.63	7.6	31.28	28.8	14.75	28.52	17.75	55.76	6.29	22.44	62.25	31.84	30.81	8.12	59.63	3.87	36.04	26.35	13.61
59.25	30.44	158.34	8.05	41.05	51.38	19.22	93.06	50.56	196.96	17.96	21.37	54.33	25.67	82.76	67.09	191.83	12.97	21.82	81.07	34.98	46.4	23.44	91.02	15.58	20.52	50.51	25.75
76.38	29.41	191.04	12.92	34	38.51	15.4	77.61	62.52	151.91	13.9	26.93	80.55	41.16	49.31	17.07	126.47	9.19	53.04	34.63	13.5	52.58	31.39	105.19	5.55	39.2	59.71	29.84
53.08	12.2	79.26	4.45	38.27	22.99	15.39	91.89	27.74	184.19	16.36	33.7	30.18	15.06	55.24	39.67	130.35	9.09	35.77	71.81	30.43	53.76	28.99	141.82	11.85	44.2	53.92	20.44
80.01	39.18	222.83	15.27	28.77	48.97	17.58	71.68	25.81	130.52	9.89	27.88	36.01	19.78	79.08	38.7	167.53	10.21	45.76	48.94	23.1	46.6	20.98	87.31	9.91	36.04	45.02	24.03
78.85	15.7	137.01	9.13	48.28	19.92	11.46	43.62	16.37	131.21	7.94	35.49	37.53	12.48	67.34	7.59	139.44	13.57	59.84	11.28	5.45	65.2	27.48	163.65	9.6	45.39	42.15	16.79
79.26	16.06	203.82	10.63	47.46	20.27	7.88	118.92	98.29	221.25	13.32	21.08	82.65	44.42	78.91	31.29	156.26	13.32	37.76	39.66	20.03	164.27	12.86	229.4	12.1	43.33	7.83	5.61
34.24	7.02	86.22	6.25	43.52	20.5	8.14	89.86	30.75	197.98	13.16	41.48	34.22	15.53	58.71	32.56	174.06	10.83	44.02	55.47	18.71	86.16	70.88	191.77	13.85	30.61	82.27	36.96
81.3	54.32	190.36	12.74	37.14	66.82	28.54	77.44	52.4	172.13	13.46	20.4	67.66	30.44	116.16	0.58	168.7	9.62	35.2	0.5	0.35	83.29	66.3	191.56	14.81	22.08	79.61	34.61
108.27	40.23	222.43	28.12	49.52	37.16	18.09	77.62	30.49	154.82	9.45	23.8	39.28	19.69	102.61	50.55	210.44	13.32	33.7	49.27	24.02	61.74	39.35	138.98	12.91	31.31	63.74	28.31
71.45	24.64	148.46	8.06	39.2	34.49	16.6	56.31	11.27	99.24	6.14	49.02	20.02	11.36	120.41	36.18	249.68	17.89	50.49	30.05	14.49	81.76	34.07	176.3	13.15	40.8	41.68	19.33
90.16	55.38	165.79	16.15	29.47	61.43	33.4	71.27	54.14	192.67	19.37	16.99	75.96	28.1	112.49	109.84	131.77	4.62	26.14	97.64	83.36	121.02	23.14	204.48	12.8	45.56	19.12	11.32
55.81	47.25	123.52	13.73	28.95	84.65	38.25	88.24	39.11	161.15	8.72	33.88	44.32	24.27	64.13	23.36	161.82	11.28	50.1	36.43	14.44	44.23	10.11	79.03	4.8	43.05	22.85	12.79
69.72	10.9	110.55	11.63	16.46	15.63	9.86	72.82	45.48	197.69	16.61	22.08	62.45	23	121.4	47.05	164.13	9.78	28.92	38.75	28.67	102.93	4.95	158.25	15	31.28	4.81	3.13
90.72	2.09	155.73	9.53	44.88	2.31	1.34	91.76	83.47	170.19	8.13	34.68	90.97	49.04	164.72	60.26	272.11	18.11	47.87	36.59	22.15	81.2	68.15	214.2	13.43	27.2	83.93	31.82
49.49	29.28	133.53	7.61	35.2	59.17	21.93	105.45	29.9	243.33	23.06	60.53	28.36	12.29	69.45	58.84	173.43	11.78	23.94	84.73	33.93	73.8	14.08	141.9	8.86	42.84	19.09	9.93
58.77	45.91	122.81	12.54	38.76	78.12	37.38	107.34	95.8	238.18	19.34	23.66	89.24	40.22	79.08	77.11	96.72	5.48	27.14	97.51	79.72	78.52	35.16	146	12.66	33.4	44.78	24.08
96.16	28.85	186.91	16.14	34.45	30	15.43	78.17	39.17	155.97	10.1	38.76	50.11	25.11	85.15	79.38	127.19	7.13	23.23	93.23	62.41	91.91	46.97	173.59	10.17	37.31	51.1	27.06
94.44	60.23	197.72	23.97	25.64	63.77	30.46	100.43	37.21	188.24	11.34	37.83	37.05	19.77	58.46	28.37	132.17	8.64	26.99	48.52	21.46	93.38	69.3	174.28	15.4	22.33	74.22	39.76
80.5	47.67	167.44	18.34	25.34	59.22	28.47	49.28	13.34	91.46	6.53	41.48	27.06	14.58	78.68	35.09	141.07	10.29	35.49	44.59	24.87	125.7	23.18	224.32	16.28	25.54	18.44	10.33
81.41	55.62	168.34	13.4	20.63	68.33	33.04	49.93	17.86	129.71	8.18	48.28	35.77	13.77	45.5	9.92	115.73	9.44	65.96	21.8	8.57	32.08	9.47	73.47	11.23	26.75	29.52	12.89
89.05	18.6	160.67	10.78	20.4	20.89	11.58	103.16	27.27	198.28	9.64	52.96	26.43	13.75	97.26	35.61	194.59	12.47	41.96	36.61	18.3	18.37	9.74	34.37	3.3	59.84	53.06	28.35
100.98	15.64	170.86	10.36	36.61	15.49	9.15	92.72	42.59	219.46	13.54	45.39	45.94	19.41	80.66	43.15	147.02	8.24	36.45	53.5	29.35	113.05	10.27	264.02	15.04	56.95	9.08	3.89
69.63	18	133.35	11.18	42.16	25.85	13.5	72.22	59.97	152.83	10.66	21.08	83.04	39.24	86.96	8.2	125.17	6.53	44.88	9.43	6.55	50.49	13.57	98.16	9.06	38.68	26.87	13.82
124.6	120.15	141.38	6.87	17.1	96.43	84.98	85.69	60.35	200.23	9.76	33.4	70.43	30.14	55.66	21.84	144.93	10.38	45.39	39.24	15.07	151.08	140.09	250.55	15.17	25.16	92.72	55.91
71.76	58.45	179.21	12.8	27.88	81.45	32.61	90.39	72.39	217.88	18.31	23.94	80.09	33.23	81.1	3.42	151.75	10.08	66.03	4.22	2.25	129.94	66.73	283.21	19.42	24.07	51.36	23.56
32.32	25.26	47.53	6.86	213.22	78.14	53.13	60.91	48.67	152.32	14.58	23.12	79.91	31.96	42.03	27.94	96.55	7	25.84	66.48	28.94	126.54	30.46	279.14	19.1	31.75	24.07	10.91
60.81	44.59	106.25	13.96	92.71	73.33	41.97	63.32	50.84	138.27	9.93	38.52	80.3	36.77	194.02	17.46	264.77	14.36	46.08	9	6.59	103.98	98.87	146.75	6.31	30.26	95.08	67.37
80.26	52.72	184.07	12.96	23.51	65.7	28.64	91.02	37.14	167.91	12.58	23.39	40.8	22.12	134.8	106.61	227.37	11.34	38.72	79.09	46.89	60.37	43.15	161.94	11.31	16.99	71.48	26.65
37.99	8.5	121.96	6.91	59.16	22.38	6.97	59.07	47.81	155.18	15.09	24.48	80.94	30.81	74.13	48.36	170.59	9.82	45.39	65.23	28.35	50.79	18.94	132.8	7.43	39.44	37.3	14.26
67.2	58.9	136.41	10.33	26.18	87.66	43.18	41.27	10.68	76.23	4.63	67.44	25.89	14.01	46.55	24.97	126.66	7.03	53.04	53.65	19.72	86.45	78.92	161.37	10.49	21.76	91.29	48.91
62.05	53.3	99.17	9.66	15.13	85.89	53.75	24.71	9.38	60.17	16.57	95.88	37.98	15.6	121.54	70.43	232.95	13.5	44.88	57.95	30.23	117.05	67.24	229.89	12.28	36.52	57.44	29.25
67.14	20.35	96.07	6.54	20.4	30.31	21.18	70.22	31.78	167.17	15.58	27.4	45.25	19.01	95.15	28.14	147.06	11.66	39.2	29.58	19.14	125.54	56.9	307.56	21.38	25.64	45.32	18.5
93.89	18.67	181.32	12.46	38.08	19.89	10.3	69.32	11.94	154.03	13.28	24.48	17.23	7.75	52.07	11.45	165.94	11.6	69.81	21.98	6.9	96.56	65.09	210	10.57	44.7	67.42	31
73.5	59.93	194.28	15.42	22.44	81.53	30.85	81.93	73.76	197.55	11.73	38.01	90.03	37.34	67.6	56.97	171.17	11.49	38.52	84.28	33.28	46.95	2.37	86.25	6.92	30.6	5.04	2.74
42.92	21.42	96.87	7.29	45.56	49.91	22.11	39.29	15.56	152.04	10.53	70.04	39.61	10.24	93.53	52.16	182.27	15.37	25.16	55.77	28.62	119.18	96.24	253.66	16.24	20.18	80.76	37.94
104.37	32.36	207.92	18.42	38.72	31.01	15.56	196.32	154.24	244.58	8.5	36.88	78.57	63.06	127.52	6.48	234.63	18.63	42.64	5.09	2.76	127.44	100.35	287.41	17.87	26.52	78.75	34.92
56.11	17.22	90.39	9.04	38.96	30.69	19.05	73.1	38.27	172.43	15.59	41.24	52.36	22.2	47.27	14.44	172.47	8.93	53.72	30.55	8.37	61.92	28.66	173.19	14.32	42.84	46.28	16.55
55.62	17.75	101.16	10.49	25.45	31.91	17.55	81.01	42.75	181.64	13.19	50.1	52.77	23.54	84.44	15.66	181.31	16.99	59.16	18.54	8.63	101.18	6.27	179.23	11.19	35.36	6.19	3.5
66.81	29.65	177.7	15.15	27.2	44.38	16.69	79.84	32.42	159.83	15.17	35.36	40.6	20.28	50.82	17.25	178.12	9.83	71.24	33.94	9.68	64.97	34.36	197.14	9.6	38.01	52.88	17.43
61.97	33.48	142.51	14.41	29.58	54.03	23.49	43.97	30.76	102.63	5.88	34.68	69.97	29.98	114.87	71.91	241.9	14.51	31	62.6	29.73	54.56	34.6	167.39	9.21	33.09	63.41	20.67
94.92	57.14	226.87	15.92	19.04	60.2	25.19	81.56	34.19	157.58	20	24.48	41.92	21.7	116.78	34.81	195.73	14.27	24.07	29.81	17.79	77.01	15.96	194.65	12.3	70.16	20.73	8.2
99.08	40.43	165.01	18.32	25.74	40.81	24.5	72.8	58.71	144.9	13.17	27.2	80.64	40.52	95.15	77.45	223.18	16.81	33.01	81.4	34.7	124.7	118.61	238.1	12.78	40.8	95.12	49.82
92.9	80	195.91	10.86	25.54	86.11	40.84	129.84	88.11	236.5	13.66	38.76	67.85	37.25	115.21	110.96	162.85	8.37	34	96.32	68.14	116.29	104.45	215.55	13.01	33.7	89.82	48.46
56.56	11.71	132.97	10.01	35.36	20.7	8.8	64.26	18.28	106.09	7.07	38.76	28.44	17.23	42.59	25.58	78.61	5.17	36.88	60.07	32.54	93.06	15.84	163.44	16.31	46.92	17.02	9.69
124.78	69.28	214.79	15.12	26.44	55.52	32.26	115.24	91.35	237.87	13.55	33.7	79.27	38.4	45.94	1.61	125.75	16.37	61.95	3.51	1.28	123.43	81.57	258.66	17.77	21.42	66.09	31.54
117.32	28.21	176.36	18.28	16.38	24.04	15.99	72.44	7.18	129.45	11.39	36.88	9.91	5.55	160.1	50.83	286.83	15.17	39.52	31.75	17.72	95.35	64.92	203.11	9.99	38.72	68.08	31.96
49.66	5.93	78.66	7.81	44.88	11.93	7.53	108.28	94.1	204.33	14.15	14.41	86.9	46.05	92.76	81.55	197.87	11.03	23.12	87.92	41.22	29.66	25.41	51.12	2.61	30.62	85.65	49.7
118.25	17.8	201.46	15.98	35.77	15.05	8.84	67.73	45.79	148.26	8.7	46.14	67.62	30.89	74.4	66.21	166.78	11.82	31.96	88.99	39.7	71.58	22.93	138.89	12.86	21.57	32.03	16.51
52.72	14.7	141.41	8.76	55.71	27.88	10.39	95.46	80.33	222.27	15.58	30.26	84.15	36.14	75.44	9.11	149.65	11.85	48.83	12.07	6.09	95.73	74.61	203.21	12.5	27.88	77.93	36.71
80.92	59.8	208.9	13.09	39.09	73.9	28.63	27.2	12.27	69.48	6.22	21.76	45.12	17.66	96.99	52.9	225.03	12.44	52.96	54.54	23.51	121.85	61.6	183.98	15.44	38.76	50.55	33.48
65.29	57.63	121.44	10.96	24.48	88.27	47.45	43.02	25.08	120.9	7.97	46.77	58.29	20.74	80.6	13.41	126.16	10.19	37.04	16.63	10.63	59.84	22.22	205.51	12.95	63.97	37.14	10.81
37.9	16.82	89.9	6.89	25.34	44.38	18.71	50.79	29.83	132.91	8.33	45.56	58.73	22.44	52.89	33.8	167.44	8.81	43.33	63.91	20.19	150.26	46.72	237.18	16.01	28.56	31.1	19.7
80.51	24.54	140.94	7.96	38.17	30.48	17.41	61.22	48.36	157.51	12.61	33.01	78.99	30.7	13.99	6.76	29.84	4.54	22.7	48.28	22.64	117.13	81.1	276.15	15.35	24.64	69.24	29.37
96.23	19.84	187.48	14.34	19.72	20.62	10.58	119.11	63.79	225.29	15.25	42.44	53.55	28.31	77.28	4.59	105.76	8.18	40.19	5.94	4.34	62.47	32.99	123.24	6.75	38.76	52.81	26.77
135.93	10.31	235.65	19.87	21.08	7.58	4.37	82.45	55.76	194.37	14.71	39.89	67.63	28.69	87.26	74.64	189.33	12.75	23.12	85.54	39.42	61.07	28.18	121.81	9.01	24.35	46.14	23.13
112.58	101.21	209.93	13.35	31.96	89.9	48.21	80.94	45.38	178.36	15.38	24.48	56.07	25.45	97.28	14.13	161.13	14.14	34	14.53	8.77	153.65	138.3	267.1	16.59	27.14	90.01	51.78
116.75	33.76	188.59	11.66	33.09	28.92	17.9	74.62	38.11	164.57	9.95	26.52	51.08	23.16	60.77	4.82	108.28	10.35	63.24	7.93	4.45	112.12	98.53	203.22	15.66	24.08	87.88	48.48
56.12	7.45	110.87	10.39	34.09	13.28	6.72	79.63	15.31	161.37	19.02	49.98	19.22	9.49	83.51	77.16	163.72	16.04	17	92.4	47.13	147.19	45.13	212.1	12.21	39.66	30.66	21.28
85.91	6.9	132.91	10.19	17	8.03	5.19	77.53	17.92	163.81	10.02	43.52	23.11	10.94	99.29	24.52	280.87	20.18	39.2	24.69	8.73	36.28	22.73	73.63	8.33	27.73	62.65	30.87
64.67	5.19	131.03	8.47	39.2	8.02	3.96	83.73	19.06	137.89	9.79	33.01	22.77	13.82	85.23	38.65	153.63	8.53	29.57	45.35	25.16	76.07	46.45	206.89	11.16	47.87	61.06	22.45
78.26	15.33	134.46	19.62	17	19.59	11.4	63.36	42.36	152.61	11.67	29.22	66.86	27.76	58.41	43.9	143.9	11.26	37.31	75.15	30.5	158.83	76.45	349.44	19.33	55.71	48.13	21.88
49.67	23.1	94.85	10.26	29.24	46.51	24.35	75.43	63.9	150.86	9.56	21.76	84.71	42.36	73.86	20.8	112.56	11	41.32	28.17	18.48	113.97	19.09	274.23	19.61	41.05	16.75	6.96
53.21	22.66	114.21	7.64	42.44	42.59	19.84	87.48	23.32	150.6	10.1	33.7	26.66	15.49	73.13	38.12	163.46	13.53	44.02	52.13	23.32	114.52	20.52	178.52	10.04	32.77	17.92	11.49
36.46	19.25	114.3	9.98	22.16	52.79	16.84	45.33	20.42	127.78	10.45	48.83	45.05	15.98	36.94	15.31	88.32	7.48	52.96	41.43	17.33	36.13	15.5	126.62	6.74	51.59	42.9	12.24
69.02	30.85	104.37	9.94	31.96	44.7	29.56	42.15	32.67	103.47	6.73	44.71	77.5	31.57	63.57	23.54	142.29	15.31	40.58	37.02	16.54	100.86	19.17	168.28	14.85	32.64	19.01	11.39
70.67	54.68	118.75	11.09	23.94	77.37	46.04	57.38	12.26	138.43	7.91	45.23	21.36	8.86	41.91	14.91	101.61	6.03	40.12	35.59	14.68	82.02	53.48	136.65	6.88	43.73	65.2	39.13
27.35	16.12	58.37	5.63	33.32	58.92	27.61	72.02	54.12	130.65	12.29	19.72	75.15	41.42	111.54	28.42	214.96	24.4	16.32	25.48	13.22	81.91	74.1	183.87	17.55	16.32	90.46	40.3
77.27	64.45	177.77	10.76	24.48	83.4	36.25	56.83	31.21	136.75	10.79	21.08	54.92	22.82	68.78	60.72	146.69	10.77	22.44	88.29	41.39	47.24	15.66	160.72	8.14	48.15	33.14	9.74
114.88	8.98	173.27	14.27	33.32	7.82	5.18	80.82	34.76	173.01	13.91	52.88	43.01	20.09	54.05	21.02	128.28	5.75	50.21	38.9	16.39	162.67	114.33	347.72	20.78	23.51	70.28	32.88
53.65	32.44	157.2	10.52	31.28	60.47	20.64	62.87	22.65	132.37	8.89	22.44	36.02	17.11	72.25	9.92	107.39	8.36	41.75	13.73	9.24	137.04	71.92	283.22	21.64	25.34	52.48	25.39
114.12	39.79	250.32	16.32	22.96	34.87	15.9	52.01	44.12	116.96	5.89	34.39	84.83	37.72	112.54	16.93	199.83	13.63	36.45	15.04	8.47	85.97	35	155.39	11.55	28.56	40.71	22.52
71.46	53.96	164.39	8.47	46.77	75.51	32.82	41.94	17.19	92.1	12.16	30.98	40.99	18.66	48.62	45.66	80.21	12.82	37.11	93.91	56.92	88.64	8.62	178.8	14.42	27.62	9.73	4.82
115.99	16.53	174.08	11.87	35.08	14.25	9.5	27.98	17.6	106.8	4.09	41.27	62.9	16.48	87.56	35.35	202.02	9.06	40.72	40.38	17.5	36.63	15.58	145.58	9.69	60.55	42.52	10.7
61.86	45.56	179.48	11.48	35.2	73.65	25.38	63.68	6.64	102.08	6.33	30.6	10.43	6.5	65.38	44.41	156.7	8.68	27.83	67.93	28.34	63.87	16.25	138.22	10.23	45.23	25.45	11.76
71.39	18.42	139.33	7.96	49.15	25.8	13.22	88.86	53.53	183.96	12.32	32.33	60.24	29.1	77.59	59.94	147.92	9.9	41.75	77.25	40.52	74.31	9.23	234.82	13.33	59.84	12.42	3.93
50.99	18.6	99.34	8.11	37.4	36.48	18.73	31.74	22	93.88	7.84	43.33	69.31	23.43	88.47	49.77	180.37	11.64	38.52	56.25	27.59	90.8	40.94	222.1	20.05	22.44	45.09	18.43
87.73	18.68	156.2	19.13	15.71	21.29	11.96	48.58	21.1	71.54	4.19	32.31	43.43	29.49	60.38	40.01	139.23	9.62	36.18	66.26	28.73	34.1	4.43	54.84	15.04	36.04	12.99	8.08
84	78.15	194.61	12.19	23.27	93.03	40.15	56.08	7.84	134.04	8.87	55.02	13.98	5.85	90.72	20.43	213.97	19.18	26.44	22.52	9.55	44.74	19.73	99.25	10.12	34.39	44.11	19.88
71.27	10.55	166.25	17.77	71.81	14.8	6.34	51.36	36.05	147.99	8.83	38.08	70.19	24.36	71	9.37	130.51	10.03	25.84	13.2	7.18	74.47	18.51	157.16	16.04	32.11	24.85	11.78
95.25	76.4	199.78	14.22	21.76	80.21	38.24	57.51	18.66	128.85	7.58	43.14	32.44	14.48	68.18	14.83	135.33	11.25	55.05	21.76	10.96	25.99	5.11	56.14	6.51	27.88	19.65	9.1
26.49	12.04	76.82	5.38	35.08	45.44	15.67	56.74	17.34	133.27	14.25	62.62	30.57	13.01	33.26	13.83	97.77	5.91	57.12	41.58	14.15	46.35	13.85	139.56	9.03	34.39	29.89	9.93
91.83	26.91	205.53	18.72	15.13	29.3	13.09	143.04	113.98	301.55	13.02	36.61	79.68	37.8	104.5	2.23	163.5	8.64	40.25	2.13	1.36	90.76	51.65	189.94	10.04	52.27	56.9	27.19
58.77	28.08	129.23	10.11	36.45	47.77	21.72	65.35	45.16	135.18	10.09	23.79	69.11	33.41	41.46	23.23	116	8.08	46.08	56.02	20.02	101.32	5.31	150.77	11.5	41.48	5.24	3.52
49.07	32.26	127.57	8.73	45.92	65.75	25.29	48.77	28.93	135.64	8.28	37.83	59.33	21.33	117.3	102.18	245.61	17.66	26.75	87.11	41.6	51.36	16.07	172.03	13.15	66.72	31.28	9.34
97.73	24.04	261.8	16.24	48.01	24.6	9.18	56.27	22.55	135.22	11.53	26.75	40.06	16.67	69.1	16.28	114.58	9.38	21.08	23.56	14.21	34.69	11.16	108.12	7.94	66.88	32.18	10.33
92.64	38.18	184.03	10.98	23.94	41.22	20.75	78.04	62.21	198.01	10.84	34.79	79.72	31.42	92.08	21.45	177.03	11.98	29.92	23.29	12.11	163.83	25.98	252.84	12.82	39.89	15.86	10.28
84.29	70.75	183.53	12.36	29.24	83.94	38.55	50.04	12.1	135.31	10.74	55.71	24.18	8.94	60.11	31.94	154.97	8.68	38.76	53.14	20.61	75.69	28.36	202.65	13.07	25.16	37.48	14
62.55	21.57	170.25	20.03	16.7	34.48	12.67	80.21	23.54	237.67	18.5	68.78	29.34	9.9	71.91	37.92	146	14.69	39.66	52.73	25.97	125.66	40.6	258.82	15.29	38.52	32.31	15.69
116.23	14.44	171.04	12.45	25.34	12.42	8.44	96.76	50.95	206.06	11.83	38.96	52.66	24.73	83.78	39.46	149.94	15.33	35.36	47.11	26.32	132.76	116.25	232.66	15.4	27.88	87.57	49.97
113.28	20.93	176.14	12.34	40.83	18.47	11.88	19.45	8.7	40.93	2.85	61.11	44.7	21.24	62.86	4.08	101.59	7.5	36.33	6.5	4.02	62.32	18.37	161.81	11	29.92	29.47	11.35
85.05	54.64	150.35	13.67	18.36	64.24	36.34	70.61	29.25	142.92	12.86	25.84	41.42	20.47	36.38	27.52	65.96	6.02	33.7	75.66	41.73	66.6	17.54	111	7.77	40.8	26.34	15.81
87.75	27.48	123.85	10.76	16.32	31.31	22.19	25.31	11.2	80.2	8.06	25.34	44.25	13.96	62.11	20.78	121.34	14.82	14.28	33.46	17.13	92.5	52.53	265.63	15.41	52.86	56.79	19.77
64.4	13.84	115.55	11.36	25.05	21.5	11.98	85.34	6.51	164.31	10.54	46.08	7.63	3.96	94.83	6.94	171.2	12.51	24.76	7.32	4.05	123.05	41.13	206.63	15.01	26.71	33.43	19.91
89.49	54.05	176.64	13.76	25.46	60.4	30.6	212.39	9.6	304.16	15.7	58.48	4.52	3.15	75.66	22.36	186.48	18.25	57.05	29.55	11.99	72.82	13.9	167.82	9.27	34.39	19.09	8.28
107.3	23.68	201.15	16.27	39.2	22.07	11.77	78.8	48.75	192.41	13.04	35.2	61.86	25.34	109.84	105.97	181.02	9.51	32.7	96.48	58.54	42.45	11.93	88.56	6.31	41.48	28.11	13.48
89.35	38.29	153.21	17.26	15.64	42.86	24.99	38.27	19.34	122.07	13.44	52.54	50.54	15.84	96.77	58.16	185.57	13.28	16.25	60.1	31.34	54.52	32.22	184.33	9.28	38.52	59.1	17.48
92.6	22.13	170.28	14.82	26.82	23.89	12.99	50.03	29.72	155.75	9.53	36.61	59.41	19.08	87.04	60.07	182.56	17.14	26.52	69.01	32.9	85.58	74.91	183.47	10.17	25.65	87.52	40.83
23.78	8.61	48.93	2.92	29.24	36.2	17.59	70.33	26.53	144.17	10.49	27.2	37.72	18.4	83.6	32.66	167.1	8.79	37.31	39.06	19.54	180.36	19	266.16	16.67	25.84	10.53	7.14
92.11	11.72	165	10.97	52.96	12.72	7.1	74.86	20.01	107.54	9.03	36.72	26.73	18.6	61.59	49.2	121.26	8.33	37.14	79.88	40.57	94.21	71.54	216.81	12	28.56	75.94	33
105.13	98.68	190.88	10.14	32.01	93.87	51.7	32.01	8.04	70.27	7.66	68.68	25.13	11.45	87.91	29.57	135.2	14.88	17	33.63	21.87	113.29	16.93	185.23	12.38	44.71	14.94	9.14
58.65	16.72	114.98	9.57	26.52	28.5	14.54	49.96	33.59	138.48	8.43	37.14	67.24	24.26	29.94	15.98	93.1	7.64	27.88	53.38	17.16	33.51	15.9	103.09	7.29	40.36	47.45	15.43
92.99	22.15	156.12	16.15	27.88	23.82	14.19	43.69	33.8	105.36	7.7	23.07	77.35	32.08	61.52	32.66	147.55	12.43	21.37	53.09	22.14	39.13	27.46	93.46	30.24	61.23	70.17	29.38
93.86	45.55	170.37	11.47	37.14	48.53	26.74	115.71	110.37	124.45	4.37	21.76	95.39	88.68	84.18	44.6	187.77	14.53	23.66	52.99	23.76	171.19	28.42	271.77	14.19	39.21	16.6	10.46
46.63	26.51	158.36	8.52	30.27	56.85	16.74	48.05	24.7	129.92	7.78	62.69	51.4	19.01	128.2	122.64	175.22	7.54	35.2	95.66	69.99	85.67	25.63	165.83	8.77	45.59	29.92	15.46
94.96	37.36	164.27	9.16	34.19	39.34	22.74	59.47	39.61	124.2	7.33	31.64	66.61	31.89	87.06	31.67	146.23	14.64	28.2	36.37	21.66	107.51	47.52	171.47	13.06	37.14	44.2	27.71
55.49	15.83	129.78	13.57	24.22	28.53	12.2	84.44	71.71	183.52	11.5	31.64	84.93	39.08	85.69	65.67	170.07	13.31	16.32	76.64	38.61	52.56	42.82	114.25	9.37	27.07	81.46	37.48
92.02	17.77	176.78	12.16	27.88	19.31	10.05	48.34	5.31	101.82	14.27	14.28	10.99	5.22	71.38	30.15	146.29	8.83	35.36	42.24	20.61	77.95	71.96	157.93	10.03	27.88	92.31	45.56
86.29	45.03	156.91	9.94	21.08	52.18	28.7	102.71	25.08	177.63	12.11	20.4	24.41	14.12	68.87	53.53	157.91	11.38	26.05	77.73	33.9	83.31	13.47	158.09	9.42	48.96	16.17	8.52
68.04	10.04	129.18	10.41	14.44	14.76	7.77	56.28	29.92	105.68	14.68	16.19	53.17	28.31	44	15.47	97.11	9.98	28.56	35.16	15.93	77.62	14.46	154.48	11.74	50.47	18.63	9.36
69.76	23.59	161.81	11.1	40.58	33.82	14.58	74.5	60.71	156.43	10.02	28.56	81.49	38.81	61.06	10.49	92.29	7.44	51.58	17.17	11.36	54.9	9.44	114.55	5.93	29.24	17.19	8.24
62.7	30.33	127.16	10.93	36.72	48.37	23.85	70.81	22.75	116.2	12.39	23.8	32.13	19.58	97.71	33.04	166.53	13.74	16.51	33.81	19.84	28.45	16.43	67.33	5.12	29.19	57.76	24.41
51.01	15.17	113.46	13.45	73.75	29.74	13.37	61.71	33.51	163.87	8.66	36.88	54.3	20.45	69.45	34.02	189.51	14.12	15.96	48.99	17.95	97.05	9.95	165.99	15.36	13.76	10.25	5.99
74.01	31.68	173.65	10.11	26.52	42.8	18.24	56.83	21.28	120.25	9.22	28.86	37.45	17.7	128.9	43.1	196.96	11.94	39.44	33.44	21.88	31.12	13.66	79.67	7.18	23.8	43.89	17.14
98.66	69.71	219.07	15.83	35.2	70.66	31.82	63.82	21.99	162.96	15.06	55.76	34.45	13.49	65.61	34.94	175.37	14.29	25.84	53.26	19.93	99.14	82.84	244.23	19.32	15.91	83.56	33.92
70.62	53.09	171.95	10.59	47.6	75.17	30.87	68.06	41.06	177.27	12.24	44.71	60.34	23.16	50.75	17.83	145.35	8.57	65.96	35.13	12.27	145.47	11.82	262.27	20.01	25.05	8.12	4.5
82.78	47.28	123.36	17.13	44.88	57.11	38.33	28.32	6.49	59.94	3.69	34.72	22.92	10.83	114.54	5.94	204.4	11.98	51	5.19	2.91	61.89	25.96	105.71	5.01	40.15	41.94	24.55
65.07	22.27	113.98	9.74	36.72	34.22	19.53	57.94	45.62	131.46	11.06	25.16	78.75	34.71	35.02	12.48	90.94	6.09	61.93	35.63	13.72	110.84	109.48	135.14	7.95	20.63	98.77	81.01
91.35	18.8	169.22	9.83	37.83	20.58	11.11	32.41	16.67	96.07	4.95	29.92	51.43	17.35	90.2	50.83	174.47	14.39	23.94	56.35	29.13	94.99	88.91	207.28	13.86	22.44	93.6	42.89
78.73	60.4	192.7	15.44	24.48	76.72	31.35	84.85	74.2	194.38	14.29	22.96	87.45	38.17	77.56	31.52	186.82	20.24	17	40.64	16.87	78.21	28.01	166.06	9.74	35.08	35.82	16.87
81.39	74.11	156.77	9.14	28.89	91.06	47.28	148.76	132.95	289.77	13.1	35.08	89.37	45.88	90.45	75.76	177.91	12.5	32.7	83.76	42.58	102.61	62.97	228	12.54	27.88	61.37	27.62
44.05	20.18	89.73	5.38	38.76	45.8	22.49	127.13	96.95	254.96	18.21	28.56	76.26	38.03	37.45	5.94	71.36	5.49	43.33	15.85	8.32	44.5	21.09	126.8	5.78	48.3	47.4	16.63
72.26	35.6	176.47	12.96	35.62	49.26	20.17	62	37.74	136.7	16.91	21.76	60.87	27.61	124.4	21.59	200.65	11.06	39.2	17.35	10.76	85.18	51.24	181.93	9.46	40.13	60.15	28.16
69.85	55.37	163.53	11.53	25.16	79.27	33.86	82.1	14.67	182.31	14.55	33.79	17.87	8.05	109.35	55.4	247.06	13.76	51	50.66	22.42	52.43	5.14	125.41	14.06	48.71	9.81	4.1
63.25	17.89	103.31	6.25	40.58	28.28	17.32	76.19	62.54	159.9	10.89	34.39	82.08	39.11	62.97	57.96	131.77	9.93	26.82	92.05	43.99	96.38	41.71	185.05	18.05	27.88	43.28	22.54
94.2	31.27	178.82	10.77	24.38	33.19	17.48	59.16	23.62	113.4	6.97	35.77	39.93	20.83	59	31.94	176.89	10.3	54.4	54.13	18.06	61.03	5.66	113.97	8.7	39.42	9.28	4.97
82.52	73.44	194.99	10.22	24.68	89	37.66	106.94	28.46	224.24	24.43	16.32	26.61	12.69	54.96	28.99	180.08	11.7	22.01	52.76	16.1	140.58	34.32	217.42	11.92	32.64	24.41	15.79
61.49	45.45	171.44	13.69	30.6	73.92	26.51	66.52	55.44	167.3	12.85	29.24	83.33	33.14	113.85	55.62	282.22	16.95	45.43	48.86	19.71	147.82	94.58	306.72	20.9	25.16	63.98	30.84
44.23	14.15	121.17	9.35	39.44	32	11.68	63.85	10.78	167.23	10.5	56.44	16.88	6.44	31.33	9.74	55.99	5.5	45.92	31.08	17.4	37.43	28.05	104.24	11.47	39.66	74.93	26.91
79.65	73.95	143.17	9.36	21.91	92.84	51.66	189.02	30.35	285.26	14.57	40.83	16.06	10.64	142.5	83.94	298.78	19.42	25.05	58.91	28.09	154.34	19.33	228.69	10.45	47.87	12.52	8.45
76.54	14.94	125.29	6.88	30.98	19.52	11.93	52.96	37.7	157.63	11.52	42.16	71.19	23.92	104.13	80.29	238.56	22.35	25.84	77.1	33.65	78.65	2.74	191.49	15.52	59.84	3.48	1.43
70.22	59.31	157.28	9.49	34	84.45	37.71	76.35	34.77	179.77	11.49	39.18	45.54	19.34	93.64	40.57	228.21	13.32	48.83	43.32	17.78	145.09	17.31	247.06	16.35	50.79	11.93	7.01
91.97	15.64	151.5	11.55	50.21	17.01	10.32	66.86	19.99	180.35	11.96	51.81	29.9	11.08	50.89	25.52	94.5	9.44	34.49	50.16	27.01	71	61.68	140.59	11	22.96	86.88	43.87
68.23	41.69	139.16	10	21.45	61.1	29.96	82.25	21.36	161.02	11.83	27.88	25.97	13.26	95.27	14.1	213.35	14.66	51.68	14.8	6.61	121.23	15.22	216.3	11.54	44.2	12.56	7.04
32.56	13.52	78.08	6.97	30.95	41.54	17.32	35.48	15.37	74.77	4.54	38.52	43.31	20.55	155.51	89	344.41	23.82	27.2	57.23	25.84	41.11	16.78	141.89	9.58	38.52	40.83	11.83
77.64	31.35	145.44	9.27	40.13	40.38	21.55	51.07	24.42	137.89	10.9	22.27	47.82	17.71	94.91	22.84	135.26	11.83	22.35	24.06	16.88	68.93	54.89	128.44	8.49	24.35	79.63	42.74
58.69	29.4	102.7	8.01	36.04	50.09	28.62	25.07	12.7	78.77	6.16	64.65	50.67	16.13	40.9	9.54	135.44	9.79	24.48	23.33	7.04	72.31	18.4	162.13	13	26.52	25.44	11.35
43.53	24.41	111.35	10.14	24.48	56.08	21.92	45.59	35.55	130.66	8.47	23.39	77.98	27.21	108.96	85.15	225.08	16.81	28.86	78.14	37.83	79.99	17.25	118.41	7.74	29.24	21.57	14.57
161.93	120.67	321.72	19.08	26.93	74.52	37.51	178.88	58.36	376.08	18.61	35.08	32.62	15.52	52.84	24.08	144.52	10.51	34	45.56	16.66	80.64	49.07	158.44	12.49	27.51	60.86	30.97
78.31	58.47	208.07	13.16	37.83	74.66	28.1	112.77	42.85	203.65	11.96	23.8	37.99	21.04	103.7	63.73	200.54	11.38	31.96	61.46	31.78	87.11	49.01	188.32	16.43	15.64	56.26	26.02
76.84	15.72	125.78	8.39	47.6	20.47	12.5	104.14	68.74	250.24	13.86	35.75	66	27.47	66.44	26.27	151.42	11.31	31.28	39.54	17.35	148.7	29.75	223.88	11.28	40.87	20	13.29
43.12	14.29	78.21	5.68	41.27	33.14	18.27	41.29	27.96	86.05	4.1	32.7	67.72	32.49	51.26	32.06	151.27	7.66	35.08	62.55	21.2	134.64	15.85	223.68	17.28	42.84	11.77	7.09
62.41	11.77	100.91	14.12	25.16	18.86	11.66	91.39	55.53	188.86	10.5	46.24	60.76	29.4	72.65	67.89	154.38	11.48	25.84	93.46	43.98	69.43	12.69	112.09	6.39	41.05	18.28	11.32
66.12	26.32	129.51	15.14	54.91	39.8	20.32	66.28	7.66	127.99	9.86	29.22	11.55	5.98	55.57	13.63	128.42	7.57	61.98	24.53	10.61	135.01	35.08	252.88	15.18	23.66	25.98	13.87
94.69	48.44	206.1	11.32	39.44	51.16	23.5	57.93	32.45	140.56	8.38	36.04	56.02	23.09	65.22	36.08	190.93	13.58	23.94	55.32	18.9	74	25.09	157.89	9.53	45.56	33.91	15.89
69.42	61.5	162.06	11.84	14.96	88.59	37.95	63.51	22.83	152.95	10.71	28.56	35.95	14.93	66.61	0.97	112.49	12.25	60.53	1.46	0.86	75.02	29.99	166.73	12.68	27.88	39.98	17.99
94.53	33.11	156.8	15.41	34.5	35.03	21.12	68.56	21.13	201.27	12.5	35.36	30.82	10.5	133.48	38.02	253.85	14.89	27.88	28.49	14.98	43.82	12.62	129.35	6.24	47.6	28.79	9.75
28.61	14.44	59.8	6.24	23.39	50.47	24.15	83.79	65.91	208	14.46	29.92	78.66	31.69	58.44	35.67	142.2	12.43	25.64	61.04	25.08	71.17	21.32	167.07	11.18	45.24	29.95	12.76
60	43.28	144.29	14.79	29.24	72.13	29.99	77.94	64.03	161.49	12.96	23.51	82.15	39.65	95.81	14.76	184.85	12.89	34.79	15.41	7.99	44.34	39.39	104.94	6.83	33.79	88.84	37.54
138.67	95.59	255.21	18.42	37.83	68.93	37.45	107.32	39.03	207.16	14.99	18.36	36.37	18.84	74.55	61.64	147.79	13.57	27.2	82.69	41.71	62.97	18.46	119.25	15.03	11.4	29.31	15.48
136.7	84.06	267.5	14.46	28.77	61.49	31.42	69.95	35.32	153.93	14.1	23.12	50.5	22.95	61.16	32.12	128.73	12.68	26.52	52.51	24.95	139.36	16.93	244.45	19.08	25.34	12.15	6.93
54.71	26.59	148.9	9.05	39.66	48.6	17.86	54.55	33.58	97.88	7.02	25.64	61.56	34.31	90.25	35.25	207.1	14.57	31.81	39.06	17.02	118.45	34.55	185.53	21.64	19.95	29.17	18.62
71.13	27.41	185.74	17.09	48.28	38.54	14.76	60.11	44.16	126.58	8.04	37.99	73.46	34.89	129.94	42.08	219.34	14.5	35.36	32.38	19.18	69.21	57.01	157.26	10.82	34.68	82.37	36.25
92.88	75.61	183.32	11.3	23.12	81.4	41.24	89.25	67.66	178.28	10.14	34	75.82	37.95	47.32	10.72	111.53	7.5	47.28	22.66	9.62	42.16	32.46	112.48	6.84	34.68	77	28.86
68.81	14.66	151.86	12.8	28.56	21.31	9.66	40.52	11.73	77.96	5.54	63.96	28.94	15.04	52.92	25.8	143.58	7.73	36.33	48.75	17.97	66.54	26.22	172.61	13.59	29.92	39.41	15.19
96.7	22.99	187.62	14.78	19.63	23.78	12.25	39.48	12.27	116.99	7.33	40.8	31.08	10.49	73.81	21.62	159.47	8.85	57.73	29.29	13.56	73.18	60.55	169.47	7.5	39.59	82.75	35.73
74.82	68.39	155.15	6.92	37.14	91.4	44.08	65	44.02	135.71	12.88	33.32	67.73	32.44	137.59	36.86	250.49	15.5	23.12	26.79	14.71	58.64	11.92	117.27	7.88	44.02	20.33	10.17
83.16	45.01	199.94	13.39	41.48	54.12	22.51	53.54	13.31	131.27	11.59	48.96	24.87	10.14	77.3	57.96	194.41	13.12	26.75	74.98	29.82	149.63	95.91	291.41	15.3	37.83	64.1	32.91
85	77.27	187.33	11.78	19.04	90.91	41.25	94.65	74.87	219.89	13.89	27.83	79.1	34.05	40.41	13.48	101.88	8.19	37.4	33.36	13.23	100.81	14.06	188.95	13.08	30.6	13.95	7.44
78.04	66.67	169.02	9.31	30.26	85.43	39.45	73.31	46.38	201.57	15.83	27.88	63.26	23.01	95.82	82.12	190.45	14.45	25.84	85.7	43.12	106.06	60.1	194.81	15.45	30.95	56.66	30.85
111.24	20.99	168.02	14.29	28.56	18.87	12.49	51.35	33.2	138.77	8.96	33.88	64.65	23.92	67.91	46.66	176.69	11.14	34.81	68.72	26.41	114.42	49.49	192.5	14	34.81	43.25	25.71
92.68	13.47	177.52	16.15	22.27	14.53	7.59	62.19	51.04	138.19	9.71	28.56	82.07	36.94	86.68	10.79	146.53	13.7	42.16	12.44	7.36	100.88	20.95	189.86	12	43.83	20.77	11.03
131.11	36.91	211.63	15.58	30.62	28.16	17.44	54.22	37.68	104.19	6.49	21.76	69.49	36.16	73.71	43.71	147.63	13.46	30.6	59.3	29.61	98.29	72.37	237.87	16.75	23.94	73.63	30.42
113.28	12.37	189.53	15.49	61.88	10.92	6.53	90.37	30.88	177.65	13.34	26.44	34.18	17.38	79.58	66.48	212.91	11.86	27.51	83.55	31.23	124.07	10.64	205.3	11.94	46.35	8.58	5.18
76.79	66.88	154.61	15.17	25.09	87.1	43.26	59.7	11.08	134.72	9.65	25.84	18.55	8.22	64.78	48.78	125.19	12.93	10.88	75.31	38.97	41.66	20.59	136.11	10.47	57.09	49.43	15.13
120.71	104.5	227.72	26.66	16.46	86.57	45.89	40.38	13.59	113.59	6.4	23.12	33.66	11.96	38.95	31.48	134.78	11.59	16.9	80.83	23.36	88.57	46.24	199.84	10	47.46	52.21	23.14
123.94	32.99	215.78	16.57	45.53	26.62	15.29	90.69	60.97	207.29	15.11	27.88	67.23	29.41	76.02	62.66	188.02	13.38	21.89	82.43	33.33	74.02	37.31	149.87	9.88	15.48	50.41	24.9
136.04	41.97	201.4	14.92	26.52	30.85	20.84	151.76	22.77	280.13	15.8	30.6	15	8.13	124.64	81.68	237.61	16.42	25.84	65.53	34.37	74.36	9.26	229.18	13.21	52.96	12.45	4.04
101.29	3.62	192.81	11.09	42.84	3.58	1.88	132.93	87.44	252.18	18.21	24.48	65.78	34.67	123.83	26.35	223.11	15.72	41.53	21.28	11.81	106.62	30.58	220.89	18.38	29.19	28.68	13.84
88.38	22.04	206.55	10.62	28.56	24.94	10.67	60.85	48.29	151.2	9.08	24.64	79.37	31.94	41.48	15.41	86.48	9.18	24.51	37.16	17.83	64.52	1.56	134.35	8.38	45.23	2.42	1.16
76.86	67.68	176	13.05	28.89	88.05	38.45	121.5	16.09	166.63	10.19	19.72	13.24	9.66	57.23	36.62	188.64	11.86	62.62	63.98	19.41	105.02	104.05	148.77	8.17	29.92	99.08	69.94
39.25	14.08	65.35	7.4	23.66	35.88	21.55	123.03	69.84	220.07	12.94	27.88	56.77	31.74	67.37	39.9	165.94	11.06	34.39	59.22	24.04	150.24	15.54	202.06	12.51	35.08	10.34	7.69
124.44	26.51	190.09	15.06	27.4	21.3	13.95	38.09	21.82	113.33	8.49	48.76	57.28	19.25	41.7	12.94	102.84	13.38	134.12	31.03	12.58	122.96	39.06	181.86	11.37	41.53	31.77	21.48
115.09	10.39	226.25	17.76	26.52	9.02	4.59	75.28	24.75	117.91	8.4	40.83	32.88	20.99	46.79	23.99	101.57	7.54	41.48	51.26	23.62	74.82	51.26	128.97	15.28	24.64	68.52	39.75
92.82	5.73	191.01	12.95	59.84	6.18	3	80.21	45.35	162.03	16.96	39.2	56.53	27.99	117.16	44.67	224.88	14.98	25.86	38.12	19.86	78.83	65.2	171.04	9.65	33.7	82.72	38.12
35.08	14.55	81.57	10.51	29.92	41.47	17.84	46.19	19.86	140.39	8.2	44.71	43	14.15	101.05	43.3	168.21	11.65	31.28	42.85	25.74	114.14	19.56	187.32	12.68	38.08	17.14	10.44
78.22	31.34	163.77	11.21	33.32	40.07	19.14	37.54	24.53	124.52	5.78	39.89	65.36	19.7	113.16	22.88	199.28	11.79	34.68	20.22	11.48	39.67	18.94	137.59	8.41	65.96	47.75	13.77
80.99	9.77	141.23	9.09	32.33	12.07	6.92	35.76	28.17	60.36	4.04	35.08	78.79	46.67	135.38	80	303.21	16.07	25.05	59.09	26.39	40.99	11.3	83.5	7.49	31.86	27.58	13.54
58.76	24.25	164.94	11.85	38.52	41.27	14.7	50.63	18.75	115.41	15.7	34.39	37.04	16.25	67.41	18.91	127.67	9.72	44.2	28.06	14.81	123.16	31.12	249	16.2	24.48	25.27	12.5
80.76	21.99	148.04	16.27	23.12	27.23	14.86	77.98	25.13	118.45	16.32	15.91	32.22	21.21	62.51	41.86	162.39	9.88	39.2	66.96	25.78	33.65	26.6	63.34	19.1	26.7	79.03	41.99
110.1	33.66	160.5	12.16	36.88	30.57	20.97	78.32	59.98	202.37	17.05	23.94	76.57	29.64	147.95	56.19	255.44	18.33	23.8	37.98	22	123.42	116.88	183.07	7.98	35.49	94.7	63.84
85.72	23.78	177.55	8.73	33.01	27.74	13.39	60.65	29.59	129.33	8.58	36.64	48.79	22.88	119.98	28.59	236.2	16.12	28.07	23.83	12.1	118.66	55.9	274.86	19.3	25.45	47.11	20.34
83.34	74.05	160.15	12.62	19.04	88.85	46.24	69.92	50.08	161.54	12.78	24.93	71.63	31	63.94	12.89	133.77	26.66	30.6	20.15	9.63	21.07	16.52	44.24	2.98	36.67	78.42	37.35
106.31	20.52	168.42	8.55	41.59	19.31	12.19	73.78	65.2	154.74	8.25	37.86	88.38	42.14	50.06	14.01	117.12	8.96	26.14	27.99	11.96	67.48	25.52	139.29	10.51	57.8	37.82	18.32
62.97	39.41	218.09	12.05	30.71	62.59	18.07	56.54	41.63	136.65	7.35	27.51	73.64	30.47	72.82	25.65	166.85	10.59	31.64	35.22	15.37	111.69	42.26	251.36	15.69	38.96	37.84	16.81
55.19	41.62	127.19	8.11	41.52	75.41	32.72	72.6	12.47	146.38	11.39	39.41	17.17	8.52	80.99	46.78	207.41	13.64	39.2	57.76	22.55	93.53	86.41	178.58	10.48	40.36	92.39	48.39
69.75	13.82	182.69	9.22	34	19.81	7.56	120.91	17.12	169.78	13.82	19.04	14.16	10.08	83.12	61.4	161.38	8.93	38.76	73.88	38.05	45.82	24.56	111.1	5.06	41	53.6	22.1
91.57	24.46	184.72	12.16	42.16	26.71	13.24	34.4	21.85	111.24	8.55	52.88	63.51	19.64	54.65	38.15	120.2	9	30.26	69.8	31.74	77.46	59.61	145.46	8.86	33.24	76.96	40.98
96.78	38.91	182.75	12.85	29.43	40.2	21.29	88.31	80.36	149.48	10.56	21.57	90.99	53.76	93.96	56.63	227.11	14.22	33.09	60.27	24.93	80.62	31.59	167.4	13.75	35.36	39.18	18.87
74.07	61.19	141.1	10.45	24.48	82.62	43.37	80.41	20.59	134.63	10.92	21.43	25.6	15.29	61.42	40.3	137.58	8.95	32.38	65.62	29.29	36.62	14.85	106.97	5.61	57.77	40.55	13.88
96.53	85.67	200.1	9.78	33.79	88.75	42.81	80.94	33.34	190.31	10.06	35.33	41.19	17.52	91.68	47.58	221.28	14.34	31	51.9	21.5	69.02	49.67	156.83	11.45	36.45	71.97	31.67
81.5	15.21	164.57	11.34	28.56	18.66	9.24	32.34	11.64	67.38	7.88	26.14	35.99	17.28	128.31	48.44	257.51	14.39	23.39	37.75	18.81	146.46	120.3	279.75	13.71	34	82.14	43
111.46	15.85	170.64	11.15	34.68	14.22	9.29	42.61	21.39	149.73	6.02	41.27	50.19	14.28	69.68	21.58	179.19	13.25	54.21	30.97	12.04	28.32	10.9	95.76	5.9	79.07	38.49	11.38
104.09	32.1	189.2	12.18	32.33	30.84	16.97	74.53	10.48	131.67	9.11	36.18	14.06	7.96	118.62	28.96	214.87	9.94	40.83	24.42	13.48	105.35	24.76	198.66	14.84	18.9	23.5	12.46
55.32	19.48	114.54	5.77	35.08	35.2	17	101.44	52.14	223.92	13.03	26.05	51.4	23.29	80.33	59.17	198.05	13.54	39.17	73.66	29.88	76.95	10.24	137.56	8.41	29.92	13.3	7.44
83.53	59.04	136.16	9.55	35.9	70.68	43.36	72.17	22.79	150.93	6.59	46.83	31.59	15.1	141.62	13.41	224.07	12.44	35.77	9.47	5.98	66.56	46.17	184.91	16.99	23.66	69.37	24.97
53.27	20.61	168.09	7.88	51.68	38.68	12.26	99.39	34.43	195.09	10.67	42.24	34.64	17.65	67.87	23.14	141.64	12.08	43.65	34.1	16.34	30.63	10.81	67.97	5.48	37.57	35.31	15.91
74.25	22.95	157.86	20.9	15.82	30.91	14.54	78.74	23.99	161.21	9.97	39.2	30.46	14.88	44.32	33.32	107.87	5.2	42.24	75.18	30.89	68.28	21.74	108.9	6.16	37.4	31.84	19.97
79.57	50.55	202.3	15.12	27.14	63.53	24.99	66.06	48.83	138.73	10.67	22.96	73.91	35.2	136.97	24.28	204.3	15.03	42.64	17.72	11.88	72.86	61.54	129.67	10.15	18.36	84.46	47.45
56.95	27.6	113.5	13.15	27.2	48.47	24.32	83.66	3.78	160.39	9.74	30.26	4.52	2.36	87.93	17.22	171.57	10.93	46.92	19.59	10.04	84.49	78.16	179.19	12.56	25.16	92.51	43.62
45.03	20.31	130.16	5.23	40.12	45.1	15.6	76.68	60.24	141.68	13.03	16.24	78.56	42.52	94.67	73.23	202.98	12.21	24.93	77.36	36.08	72.04	50.08	174.76	8.92	38.15	69.51	28.65
63.45	22.67	156.15	9.31	37.4	35.73	14.52	138.27	20.22	227.93	15.57	29.24	14.62	8.87	80.73	66.95	182.91	9.4	35.49	82.92	36.6	52.57	38.15	105.51	11.5	19.72	72.58	36.16
104.29	14.26	185.74	9.17	37.83	13.67	7.68	48.22	17.77	132.33	9.37	39.42	36.86	13.43	50.04	35.6	118.23	7.33	45.06	71.15	30.11	48.11	18.48	130.37	15.28	27.88	38.4	14.17
57.37	1.36	109.9	8.72	36.61	2.36	1.23	107.59	95.85	197.15	14.16	33.16	89.09	48.62	63.08	38.77	154.94	14.49	16.32	61.45	25.02	164.6	156.42	300.52	16.34	19.48	95.03	52.05
73.01	12.94	128.95	7.9	38.08	17.72	10.03	66.85	54.57	151.33	9.57	23.51	81.63	36.06	142.81	72.41	350.02	21.12	25.13	50.7	20.69	64.82	5.14	120.46	8	49.52	7.93	4.27
66.17	35.93	183.19	11.01	34.45	54.3	19.62	52.84	14.64	144.66	12.09	39.2	27.7	10.12	74.67	61.37	183.8	14.49	36.61	82.19	33.39	57.18	20.18	180.76	9.7	58.46	35.3	11.17
66.55	13.38	156.4	9.76	40.8	20.1	8.55	64.03	10.1	133.97	9.14	37.14	15.78	7.54	156.23	144.12	307.34	21.22	23.42	92.25	46.89	56.11	14.9	141.23	10.63	36.72	26.56	10.55
91.8	70.86	194.15	14.86	24.48	77.18	36.49	58.29	10.44	126.41	7.99	25.05	17.91	8.26	104.44	26.33	210.18	12.7	40.12	25.21	12.53	128.93	85.64	269.64	17.04	26.52	66.42	31.76
88	75.61	202.23	11.22	37.71	85.92	37.39	107	16.55	155.96	10.91	41.53	15.47	10.61	66.89	6.42	171.6	16.82	49.98	9.6	3.74	86.33	73.85	189.38	11.2	22.53	85.54	38.99
51.62	32.59	147.62	6.01	44.43	63.14	22.08	100.78	69.69	208.46	14.11	33.32	69.16	33.43	53.86	28.77	148.51	9.98	49.52	53.42	19.37	120.62	46.4	247.31	18.34	25.12	38.47	18.76
109.46	15.97	173.93	9.76	44.71	14.59	9.18	80	57.62	170.37	13.91	29.55	72.03	33.82	94.62	92.74	105.74	3.87	23.12	98.01	87.71	60.94	52.67	118	7.47	36.45	86.43	44.63
79.66	20.51	154.14	9.87	41.27	25.74	13.3	130.44	17.88	256.48	15.4	36.72	13.71	6.97	131.89	22.39	197.49	15.43	40.58	16.98	11.34	73.68	3.39	150.89	8.19	45.06	4.59	2.24
80.24	71.76	167.97	10.49	33.4	89.43	42.72	95.11	14.96	185.57	13.02	40.8	15.73	8.06	25.3	10.4	54.68	6.97	21.82	41.11	19.02	71.53	11.92	190.74	10.49	55.71	16.66	6.25
106.38	28.78	196.49	16.69	22.44	27.05	14.65	67.57	43.49	158.24	11.95	21.76	64.36	27.48	30.72	19.93	61.92	5.78	63.92	64.88	32.19	122.69	22.9	187.69	13.84	37.31	18.67	12.2
71.71	24.98	155.23	7.73	36.72	34.84	16.09	80.51	34.42	158.83	10.84	29.24	42.75	21.67	72.01	59.61	155.09	14.36	32.33	82.78	38.44	81.77	70.98	175.44	14.04	25.74	86.8	40.46
107.4	31.6	222.45	16.21	17.1	29.43	14.21	52.21	7.56	90.78	12.09	29.19	14.49	8.33	87.99	38.91	172.89	13.12	42.44	44.22	22.51	162.33	123.78	352.26	22.29	21.76	76.25	35.14
47.99	33.74	88.86	5.54	40.69	70.29	37.97	93.89	36.92	211	11.33	35.9	39.33	17.5	128.47	38.4	224.91	16	37.31	29.89	17.07	110.25	49.4	250.78	19.53	16.88	44.81	19.7
17.65	15.86	41.06	2.44	22.74	89.9	38.64	91.93	19.18	168.52	11.24	39.41	20.86	11.38	103.41	75.77	239	15.43	15.82	73.27	31.7	90.54	12.86	183.27	15.01	61.93	14.2	7.02
78.55	24.07	161.21	13.34	27.88	30.64	14.93	59.83	23.35	134.44	7.63	46.62	39.03	17.37	127.27	69.19	204.13	9.93	32.64	54.37	33.9	77.59	41.47	190	14.08	24.64	53.45	21.83
28.66	12.9	104.23	6.16	50.9	45	12.37	70.14	20.06	121.2	11.78	41.96	28.6	16.55	120.69	57.07	206.88	18.74	22.96	47.29	27.59	150.57	33.62	274.81	12.58	39.89	22.33	12.23
74.94	19.77	147.07	9.85	36.45	26.38	13.44	53.39	19.43	105.68	8.69	42.44	36.39	18.39	80.45	30.91	151.69	20.03	23.94	38.42	20.38	152.39	34.49	250.9	17.65	53.65	22.63	13.75
71.75	11.34	167.16	9.12	66.03	15.8	6.78	91.63	79.27	205.21	17.03	23.66	86.5	38.63	75.38	40.39	187.88	23.96	24.76	53.59	21.5	59.49	9.62	129.32	8.98	35.36	16.17	7.44
88.28	32.97	208.12	21.92	24.13	37.34	15.84	39.78	7.13	83.43	9.35	43.33	17.93	8.55	110.26	82.41	228.37	14.86	24.35	74.74	36.09	86.3	42.03	183.43	17.34	16.41	48.7	22.91
141.9	8.82	230.73	17.93	28.86	6.21	3.82	48.99	19.51	105.45	7.04	35.08	39.83	18.5	47.54	12.93	151.9	9.61	29.24	27.2	8.51	38.62	13.8	118.58	5.51	47.46	35.73	11.64
60.78	11.84	104.27	11.73	26.52	19.49	11.36	36.45	17.08	106.99	4.58	51.49	46.86	15.97	66.67	42.28	133.55	11.5	25.05	63.41	31.66	68.53	48.84	168.96	9.62	36.45	71.26	28.9
89.76	80.98	170.31	8.75	30.6	90.21	47.55	75.15	28.86	180.02	17.15	13.6	38.4	16.03	54.6	26.69	126.55	14.68	29.57	48.88	21.09	126.18	79.22	251.76	13.39	35.05	62.78	31.47
100.78	84.53	202.59	17.36	23.94	83.87	41.72	59.37	27.04	157.53	12.31	37.68	45.54	17.16	61.33	14.56	150.23	13.78	15.82	23.75	9.69	111.3	22.49	208.2	14.91	33.01	20.21	10.8
80.85	18.93	180.93	8.11	39.2	23.42	10.46	20.52	13.96	58.33	3.46	36.18	68	23.92	73.4	29.36	200.58	12.54	35.36	39.99	14.64	122.45	1.71	180.86	11.16	51	1.4	0.95
93.92	40.65	193.79	13.82	30.46	43.28	20.98	71.24	49.03	160.28	15.17	27.2	68.83	30.59	131.44	97.02	260.89	16.16	34.79	73.81	37.19	77.87	18.55	161.58	8.84	36.45	23.82	11.48
52.56	44	121.7	6.62	30.98	83.71	36.15	70.12	46.51	158.93	13.15	37.57	66.32	29.26	33.45	19.01	76.28	5.44	31.64	56.85	24.93	50.29	19.81	132.05	10.89	41.96	39.4	15
27.87	9.83	101.25	6.02	70.28	35.26	9.71	74.89	44.26	168.93	10.32	41.53	59.1	26.2	128.09	23.56	187.99	11.98	24.48	18.4	12.53	104.8	50.22	191.38	14.85	38.47	47.92	26.24
114.25	19.47	174.7	9.09	34.39	17.05	11.15	64.95	13.35	214.89	14.54	56.44	20.56	6.21	35.25	18.74	116.02	6.26	55.02	53.15	16.15	156.29	83.07	299.91	25.51	25.43	53.15	27.7
118.99	9.88	200	19.32	25.16	8.3	4.94	79.62	31.13	163.67	9.49	39.89	39.1	19.02	85.13	22.85	171.48	11.68	22.16	26.84	13.33	73.9	65.53	144.2	8.97	32.41	88.68	45.45
97.79	19.74	169.87	16.04	26.52	20.19	11.62	77.85	10.42	129.97	7.38	34	13.38	8.01	83.05	67.59	229.8	18.29	29.92	81.38	29.41	121.77	28.94	209.18	12.72	28.26	23.77	13.84
92.08	17.41	164.47	10.03	42.44	18.91	10.59	65.54	13.93	133.97	7.91	44.2	21.26	10.4	85.75	47.54	180.27	16.04	38.76	55.44	26.37	35.21	5.02	76.54	4.82	45.56	14.26	6.56
98.62	22.9	174.06	12.75	30.6	23.22	13.16	60.73	28.74	151.75	10.29	31.64	47.32	18.94	93.75	81.25	262.89	16.88	24.64	86.67	30.91	59.34	38.69	134.11	9.63	23.8	65.2	28.85
123.93	17.1	224.71	13.69	35.77	13.8	7.61	10.21	6.84	26.37	2.25	22.7	66.98	25.95	78.67	48.62	200.56	15.56	39.89	61.8	24.24	86.48	30.7	182.98	11	37.14	35.5	16.78
89.26	35.12	191.24	13.07	48.83	39.35	18.37	46.89	28.65	149.83	12.06	27.46	61.08	19.12	109.46	72.7	299.42	20.88	24.93	66.41	24.28	72.49	19.56	150.76	12.75	24.48	26.98	12.97
67.15	37.72	187.91	15.05	34.09	56.17	20.07	53.39	2.51	103.3	5.59	37.04	4.71	2.43	38.6	17.78	143.86	8.74	57.8	46.06	12.36	55.33	47.19	133.21	8.61	40.58	85.28	35.42
86.2	27.41	170.62	11.23	32.33	31.8	16.06	36.43	23.77	115.06	10.71	29.24	65.24	20.66	66.98	31.24	160.53	11.8	38.08	46.63	19.46	34.71	27.42	80.81	6.93	40.36	79.01	33.94
63.36	17.44	143.89	16.33	27.88	27.53	12.12	43.07	27.47	96.23	7.39	29.24	63.77	28.54	40.49	19.11	118.59	7.84	48.83	47.19	16.11	65.34	5.86	134.37	9.76	47.87	8.97	4.36
108.21	16.14	184.49	14.44	30.27	14.92	8.75	82.08	78.04	134.44	5.81	32.38	95.08	58.05	68.81	55.93	153.26	10.39	31.31	81.29	36.5	58.44	8.76	104.09	6.48	49.4	14.99	8.41
64.15	12.42	110.13	7.99	37.95	19.36	11.28	95.15	39.42	175.32	16.12	21.08	41.43	22.49	117.8	97.81	217.15	13.89	37.4	83.03	45.04	145.05	7.76	214.81	11.12	41.53	5.35	3.61
90.07	24.55	165.89	11.33	27.78	27.25	14.8	32.66	13.36	115.65	6.19	51	40.9	11.55	90.9	30.13	157.36	16.27	40.36	33.15	19.15	133.68	38.83	202.79	10.78	35.08	29.05	19.15
50.76	15.32	126.96	5.66	39.18	30.19	12.07	75.99	23.56	145.21	13.79	16.32	31	16.22	40.24	18.28	139.24	7.49	47.73	45.43	13.13	96.68	37.18	162.9	12.57	15.81	38.46	22.82
26.2	10.39	111.02	5.39	70.72	39.65	9.36	33.75	26.11	53.21	4.21	25.74	77.36	49.06	144.77	6.26	209.96	11.57	43.06	4.33	2.98	156.77	132.77	258.74	16.16	24.48	84.69	51.32
63.17	17.95	147.19	11.26	29.57	28.41	12.19	69.17	18.21	151.24	9.87	40.58	26.33	12.04	43.21	15.85	88.74	7.82	37.49	36.69	17.87	127.74	22.87	300.94	18.26	55.24	17.91	7.6
106.49	39.39	199.35	15.61	41.75	36.99	19.76	182.61	176.29	273.35	11.32	23.12	96.54	64.49	56.97	38.93	145.52	10.09	42.16	68.33	26.75	90.29	12.45	172.69	12.62	25.16	13.79	7.21
95.9	9.58	176	11.45	42.44	9.98	5.44	69.73	46.13	143.4	11.84	23.8	66.15	32.17	75.24	49.13	180.35	11.02	29.92	65.3	27.24	82.55	35.19	142.46	15.62	27.88	42.64	24.7
83.07	38.09	176.6	13.03	22.01	45.86	21.57	63.39	46.52	163.86	12.18	29.58	73.4	28.39	92.11	48.92	157.16	10.89	17.68	53.11	31.13	48.02	23.53	154.25	11.13	44.71	49	15.25
62.68	24.92	130.67	6.97	46.24	39.75	19.07	94.32	30.07	163.99	9.6	35.6	31.88	18.34	81.14	20.51	140.77	11.75	44.2	25.27	14.57	124.65	64.3	249.93	15.13	21.37	51.58	25.73
111.57	95.35	213.15	14.94	35.72	85.46	44.73	45.31	22.41	93.74	4.72	36.45	49.47	23.91	40.82	28.63	106.71	6.15	35.77	70.14	26.83	105.24	32.88	236.67	23.19	26.82	31.24	13.89
55.63	27.21	150.37	8.2	39.89	48.9	18.09	30.8	19.53	66.58	8.07	17.87	63.4	29.33	63.53	34.84	124.2	15.35	39.44	54.84	28.05	123.98	38.35	209.9	15.22	45.06	30.93	18.27
88.29	24.25	156.7	10.53	38.08	27.47	15.48	61.27	51.4	141.58	11.27	28.56	83.88	36.3	65.91	57.21	136.19	8.39	41.19	86.8	42.01	134.62	114.99	236.81	14.5	24.07	85.42	48.56
88.06	30.8	193.32	12.12	30.6	34.98	15.93	89.94	26	205.75	15.27	23.8	28.9	12.63	59.24	17.03	158.14	13.16	19.71	28.74	10.77	72.76	38.05	150.63	16.55	24.48	52.29	25.26
21.17	7.42	51.72	4.43	19.21	35.07	14.35	88.9	60.95	218.22	18.01	21.32	68.56	27.93	77.29	10.82	121.95	8.84	49.52	14	8.87	82.74	35.05	160.47	9.99	26.51	42.36	21.84
107.11	22.83	199.47	18.34	18.36	21.31	11.45	52	26.46	127.06	14.26	32.33	50.88	20.83	100.26	48.59	201.03	10.32	36.72	48.46	24.17	58.1	53.35	112.41	7.55	23.51	91.83	47.46
106.46	28.49	183.36	11.39	36.72	26.76	15.54	69.27	14.15	190.08	14.74	55.51	20.42	7.44	148.11	64.32	283.09	16.98	28.53	43.43	22.72	97.54	84.56	168.04	10.85	30.26	86.69	50.32
87.76	27.01	158.43	10.64	38.01	30.78	17.05	56.11	28.77	117.1	7.39	31.34	51.27	24.57	115.03	80.25	238.36	15.89	27.14	69.77	33.67	125.5	65.05	237.14	16.07	34.3	51.83	27.43
94.68	17.95	135.89	9.33	35.36	18.96	13.21	34.76	11.79	87.37	12.1	29.92	33.92	13.5	73.56	29.23	130.59	8.45	50.9	39.73	22.38	102.57	49.83	149.07	8.73	40.15	48.58	33.43
63.52	39.23	125.86	8.93	24.48	61.76	31.17	67.54	11.66	134.94	9.72	36.77	17.26	8.64	71.09	19.95	149.91	13.05	29.24	28.06	13.31	112.14	4.81	297.89	14.2	36.88	4.29	1.61
44.08	18.72	164.81	7.93	51.58	42.46	11.36	25.23	12.25	100.24	4.33	44.02	48.54	12.22	99.28	15.43	175.08	14.22	29.92	15.54	8.81	113.43	7.72	176.01	13.54	37.4	6.8	4.39
54.31	5.19	126.77	7.61	35.36	9.55	4.09	87.85	58.62	183.85	11.83	34	66.73	31.88	58.85	9.28	121.26	10.09	42.84	15.77	7.65	57.11	14.98	114.67	9.64	41.96	26.24	13.07
145.06	27.36	240.06	11.74	37.49	18.86	11.4	92.55	34.02	174	14.21	35.9	36.76	19.55	106.79	6.23	190.4	12.97	23.39	5.84	3.27	147.76	146.53	161.86	5.73	36.05	99.17	90.53
60.42	11.54	113.37	8.99	39.2	19.1	10.18	57.85	28.78	130.09	8.49	37.22	49.75	22.12	92.75	61.22	169.35	9.77	31.77	66	36.15	49.31	10.68	100.52	8.73	47.87	21.66	10.63
85.62	13.16	185.02	21.64	35.49	15.37	7.11	77.4	21.47	179.96	11.19	38.08	27.73	11.93	53.52	18.82	108.94	9.95	45.39	35.17	17.28	145.26	48.53	224.2	19.15	26.05	33.41	21.64
109.65	15.44	197.96	10.9	41.05	14.08	7.8	83.3	72.22	182.39	15.63	20.4	86.7	39.6	70.22	43.73	157.57	9.25	54.4	62.27	27.75	96.64	62.56	202.35	12.69	24.76	64.74	30.92
65.4	16.75	128	8.87	22.58	25.61	13.09	82.27	9.54	151.87	14.81	25.45	11.59	6.28	95.45	50.99	170.07	10.04	36.18	53.42	29.98	133.32	14.82	224.6	14.24	44.53	11.12	6.6
102.6	23.26	179.49	13.49	33.32	22.67	12.96	71.31	46.25	139.2	13.59	35.36	64.86	33.23	98.01	14.83	180.85	14.79	29.24	15.14	8.2	87.46	50.89	231.96	19.42	45.05	58.19	21.94
76.95	22.5	219.25	17.68	22.96	29.24	10.26	63.97	35.85	166.23	9.06	28.89	56.04	21.57	72.8	10.75	147.62	11.83	27.88	14.76	7.28	55.92	17.68	124.55	9.87	30.27	31.62	14.2
97.78	92.21	191.55	11.81	29.24	94.3	48.14	98.67	80.18	190.06	10.01	37.49	81.27	42.19	52.29	4.43	95.42	5.3	57.77	8.47	4.64	117.11	99.22	249.23	17.03	29.24	84.72	39.81
117.66	15.08	204.02	12.7	43.05	12.82	7.39	80.59	33.88	203.73	11.69	38.52	42.03	16.63	116.18	20.91	209.75	14.57	52.63	18	9.97	84.38	60.15	225.27	17.72	17	71.28	26.7
21.84	11.86	70.58	5.33	33.32	54.32	16.81	71.06	20.84	123.35	11.97	19.04	29.33	16.9	91.58	30.24	184.77	17.91	26.75	33.02	16.37	99.15	17.05	200.19	9.79	33.7	17.2	8.52
50.31	21.84	137.91	7.63	41.27	43.42	15.84	118.99	43.78	268.7	16.04	64.01	36.79	16.29	61.54	1.63	104.63	7.08	38.01	2.65	1.56	121.94	11.68	207.43	11.98	52.09	9.58	5.63
16.76	14.23	41.23	3.39	42.84	84.89	34.5	97.65	62.58	228.38	19.27	19.95	64.09	27.4	102.44	41.74	220.51	24.78	15.49	40.74	18.93	164.6	47.98	258.03	14.98	29.57	29.15	18.6
83.83	15.17	155.96	9.53	32.33	18.1	9.73	97.25	16.18	129.08	9.35	20.67	16.64	12.54	115.94	25.97	201.32	18.08	14.28	22.4	12.9	102.21	18.78	192.23	22.79	31.64	18.37	9.77
78.14	12.44	161.03	10.93	23.64	15.92	7.72	123.11	4.75	176.01	10.03	36.18	3.86	2.7	114.61	49.63	218.87	12.47	45.4	43.3	22.67	20.63	9.46	61.46	3.38	51.58	45.85	15.39
91.28	15.68	167.46	8.95	31.34	17.18	9.36	67.78	22.86	124.96	7.72	45.23	33.73	18.29	37.7	14.39	72.32	7.23	24.79	38.16	19.9	99.61	35.05	200.76	13.47	23.23	35.19	17.46
54.38	41.4	114.73	8.33	27.51	76.12	36.08	38.46	12.26	83.95	8.79	77.72	31.87	14.6	92.74	81.12	185.4	9.56	24.48	87.47	43.75	72.64	7.59	117.23	8.64	45.24	10.45	6.48
92.67	12.82	167.57	9.39	39.89	13.83	7.65	67.34	3.23	113.01	7.88	29.92	4.8	2.86	144.56	11.24	206.41	10.65	46.46	7.78	5.45	134.95	8.61	218.66	12.63	48.28	6.38	3.94
63.7	9.95	129.5	9.48	35.77	15.62	7.68	54.23	27.93	133.67	8.12	34.41	51.5	20.89	34.03	12.01	74.21	9.68	19.04	35.29	16.18	82.56	30.38	148.01	11.42	43.33	36.79	20.52
85.64	17.86	166.73	12.26	27.83	20.86	10.71	74.74	12.18	124.82	11.25	47.17	16.3	9.76	61.82	29.12	183	13.56	38.52	47.1	15.91	119.31	113.49	208.25	11.44	22.53	95.12	54.5
89.64	14.95	127.72	7.66	31.68	16.67	11.7	48.7	32.17	149.91	10.44	34.91	66.06	21.46	106.1	99.16	202.21	13	21.76	93.46	49.04	100.71	45.76	181.57	11.47	34.79	45.43	25.2
62.81	44.32	152.72	14.81	19.72	70.56	29.02	91.36	36.79	180.75	17.79	19.95	40.27	20.36	32.93	15.9	64.93	8.74	36.36	48.3	24.49	74.68	26.87	118.84	16.49	22.44	35.98	22.61
84.82	59.82	158.22	14.24	24.7	70.53	37.81	63.52	53.61	161.16	13.46	23.23	84.39	33.26	123.54	100.92	204.58	12.83	35.08	81.69	49.33	90.32	75.41	186.5	11.15	31.31	83.49	40.44
53.64	24.79	155.48	6.76	42.64	46.21	15.94	74.17	19.9	142.43	10.75	38.27	26.84	13.98	52.89	41.31	109.71	11.73	29.24	78.11	37.66	85.59	22.73	160	14.14	38.52	26.55	14.2
103.79	92.8	230.7	14.49	24.48	89.41	40.23	92.15	53.14	193.53	13.14	20.49	57.67	27.46	62.23	20.02	140.03	7.13	56.4	32.17	14.3	116.63	98.43	254.22	13.84	32.14	84.39	38.72
58.17	10.63	113.32	9.25	42.74	18.28	9.38	67.3	46.86	140.55	9.31	29.58	69.63	33.34	109.15	36.87	263.75	17.62	27.88	33.78	13.98	67.95	22.97	119.66	10.22	52.09	33.8	19.19
82.5	10.85	140.17	10.62	23.8	13.15	7.74	52.17	16.42	85.97	7.6	31.28	31.48	19.1	58.86	41.65	162.4	9.25	27.2	70.77	25.65	53.16	28.21	101.04	7.57	23.22	53.06	27.92
82.39	12.77	170.75	14.36	25.16	15.5	7.48	62.83	21.18	142.1	6.78	34.09	33.7	14.9	144.06	109.56	256.83	12.9	33.79	76.05	42.66	52.32	23.06	123.43	10.1	58.45	44.08	18.68
96.66	15.81	164.41	10.61	35.2	16.36	9.62	82.61	17.51	138.92	10.1	22.13	21.19	12.6	76.85	57.63	188.04	11.05	27.02	74.99	30.65	106.75	36.89	187.17	14	53.72	34.56	19.71
84.74	15.82	142.27	11.21	25.01	18.67	11.12	82.92	26.83	161.68	12.1	39.89	32.35	16.59	41.59	22.03	111.07	6.16	39.41	52.97	19.84	107.34	42.71	191.07	12.62	38.52	39.79	22.35
88.58	18.86	166.01	14.52	23.51	21.29	11.36	94.86	63.65	197.36	10.53	38.72	67.1	32.25	116.29	41.99	198.35	14.27	44.88	36.11	21.17	41.7	10.79	130.87	9.86	61.2	25.87	8.24
30.71	15.68	86.33	6.93	41.96	51.04	18.16	64.99	17.1	131.86	9.33	25.16	26.31	12.97	80.26	61.57	172.6	11.16	22.01	76.72	35.67	97.31	86.45	189.99	11.57	27.2	88.84	45.5
28.3	16.13	95.09	6.41	60.53	56.98	16.96	71.86	58.92	173.41	13.09	24.93	81.99	33.98	83.27	4.53	142.76	10.8	39.66	5.44	3.17	125.32	19.26	214.59	15.77	25.16	15.37	8.97
100.74	7.76	167.18	9.64	39.89	7.7	4.64	75.43	66.26	167.97	10.1	38.47	87.84	39.45	101.48	70.64	195.34	24.55	23.12	69.6	36.16	143.17	34.44	224.23	15.35	19.95	24.06	15.36
35.48	15.47	130.21	6.45	48.28	43.6	11.88	62.83	25.23	133.62	14.98	46.7	40.16	18.89	68.12	38.95	192.19	13.48	39.44	57.17	20.27	145.52	112.75	286.93	17.62	33.7	77.48	39.3
98.47	29.34	183.76	10.22	33.01	29.8	15.97	150.34	15.37	262.89	13.24	46.77	10.23	5.85	75.16	28.49	215.82	18.21	30.67	37.91	13.2	94.8	58.89	215.17	14.03	34.49	62.12	27.37
40.24	20.35	128.28	7.35	37.14	50.57	15.87	49.68	31.52	113.78	5.92	42.03	63.43	27.7	88.66	77.06	194.14	9.48	37.4	86.92	39.69	165.74	18.76	268.75	14.68	41.96	11.32	6.98
17.33	15.34	28.42	9.72	65.07	88.51	53.98	89.92	76.3	155.44	7.63	32.38	84.86	49.09	24.91	11.61	87.97	8.45	51	46.62	13.2	85.7	6.29	156.67	11.53	22.44	7.34	4.02
43.38	30.89	96.84	14.12	35.6	71.21	31.9	92.22	79.5	159.87	9.3	40.83	86.2	49.73	99.29	2.79	151.93	13.31	36.45	2.81	1.84	175.92	32.09	236.01	16.25	25.74	18.24	13.6
110.03	15.11	187.52	13.29	33.32	13.73	8.06	38.67	18.05	120.09	5.99	34.39	46.67	15.03	45.98	32.13	122.3	9.85	31.28	69.87	26.27	23.94	6.17	71.97	3.16	46.14	25.77	8.57
25.23	13.42	65.19	6.25	30.6	53.2	20.59	48.91	5.75	124.13	6.81	44.53	11.76	4.63	69.05	42.25	124.68	8.25	52.8	61.19	33.89	70.25	48.38	131.14	9.03	24.48	68.87	36.9
44.59	2.67	115.51	17.48	12.24	5.99	2.31	81.98	17.29	129.98	9.22	38.76	21.09	13.3	108.94	82.91	221.83	13.18	29.22	76.11	37.37	87.73	14.65	157.21	13.02	31.34	16.7	9.32
73.04	54.1	178.4	18.49	21.32	74.06	30.32	68.4	17.98	147.79	9.7	36.88	26.28	12.17	68.25	58.26	137.6	9.46	25.84	85.36	42.34	125.41	65.21	248.45	16.15	35.2	52	26.25
44.82	28.29	127.64	5.59	39.66	63.12	22.16	35.09	2.35	82.4	4.47	77.72	6.7	2.85	70.23	10.34	113.85	7.18	44.53	14.72	9.08	118.18	78.63	217.01	12.87	23.8	66.54	36.23
32.85	20.16	99.41	5.19	35.77	61.36	20.28	83.57	23.43	176.04	15.19	47.6	28.04	13.31	113.45	65.6	260.27	19.84	23.94	57.82	25.21	95.29	73.8	192.1	16.04	28.16	77.45	38.42
82.2	13.21	143.71	11.75	28.56	16.07	9.19	116.73	13.66	216.94	15	43.33	11.7	6.3	180.01	40.4	252.7	13.94	43.26	22.44	15.99	103.66	19.38	171.58	9.36	37.4	18.69	11.29
48.43	20.55	129.46	7.94	30.88	42.42	15.87	67.99	53.64	198.09	15.31	28.12	78.89	27.08	76.44	55.73	165.54	12.62	38.39	72.91	33.67	86.6	4.8	164.59	14.72	24.86	5.54	2.92
87.97	11.78	159.4	11.31	40.12	13.39	7.39	44.84	6.7	97.85	6.19	33.7	14.94	6.85	77.93	56.12	198.7	15.06	43.14	72.01	28.24	64.54	6.14	152.13	10.34	36.45	9.51	4.04
49.6	18.9	113.94	8.42	21.76	38.11	16.59	60.59	35.12	172.63	12.56	27.83	57.97	20.35	103.2	61.79	182.86	12.75	33.88	59.87	33.79	116.28	26.93	249.03	14.66	35.08	23.16	10.81
45	20.58	117.3	9.41	28.2	45.73	17.54	74.14	31.11	143.26	8.89	23.12	41.96	21.72	21.76	14.88	54.93	3.73	31.96	68.39	27.09	69.25	56.03	192.83	12.17	30.95	80.91	29.06
109.1	8.01	192.7	12.44	41.48	7.35	4.16	91.33	22.02	120.32	5.89	36.99	24.11	18.3	91.4	66.84	224.18	13.14	30.62	73.12	29.81	121.57	2.7	172.67	9.88	44.02	2.22	1.56
90.69	21.9	173.06	10.43	31.42	24.15	12.65	115.72	37.02	178.54	16.82	22.7	31.99	20.73	69.02	42.1	196.18	11.73	37.4	61	21.46	20.54	8.9	50.46	4.3	34.79	43.31	17.63
104.92	24.12	184.56	12.01	24.35	22.99	13.07	45.18	23.01	109.85	7.07	37.14	50.95	20.95	56.92	25.87	157.17	11.14	46.62	45.45	16.46	64.58	25.76	116.05	10.16	27.46	39.88	22.19
57.43	20.75	94.16	11.58	16.32	36.14	22.04	32.01	11.97	94.87	6.42	57.02	37.39	12.62	142.76	14.88	222.15	16	24.76	10.42	6.7	92.89	67.89	206.85	14.8	45.36	73.08	32.82
76.87	32.5	150.52	9.5	51.58	42.27	21.59	62.08	24.85	116.01	11.92	21.08	40.03	21.42	73.65	28.91	142.61	14.01	25.16	39.25	20.27	27.41	9.05	68.28	15.43	117.25	33.03	13.26
93.96	11.34	170.9	12.6	38.76	12.07	6.63	145.75	30.01	228.69	12.33	40.58	20.59	13.12	142.3	99.63	243.96	13.74	31.96	70.02	40.84	73.39	46.18	151.17	13.05	31.28	62.93	30.55
24.54	12.98	53.23	5.23	35.77	52.91	24.39	84.03	61.09	182.37	17.2	30.6	72.7	33.5	43.68	28.09	163.92	8.51	34.39	64.3	17.13	87.23	67.85	203.16	14.93	24.11	77.77	33.39
73.65	44.27	178.56	15.16	23.12	60.11	24.79	89.68	78.5	195.23	11.81	33.57	87.53	40.21	32.38	15.6	133.53	6.83	35.9	48.19	11.68	65.64	13.63	140.03	15.06	49.4	20.77	9.73
42.28	24.39	136.86	9.79	53.5	57.69	17.82	63.61	49.69	137.74	10.44	25.16	78.12	36.08	79.96	32.89	209.47	13.05	39.42	41.14	15.7	103.39	32.29	237.96	12.93	33.32	31.23	13.57
101.78	16.27	194.7	17.55	36.45	15.98	8.36	80.57	67.91	151.97	13.71	40.12	84.28	44.69	78.5	71.29	169.5	5.83	42.9	90.82	42.06	73.41	37.95	136.09	15.28	22.01	51.7	27.89
123.83	52.74	221.76	12.92	25.84	42.59	23.78	71.4	29.35	129.9	11.29	25.43	41.1	22.59	130.16	31.24	190.09	11.67	45.4	24	16.43	138.55	35.68	261.58	16.44	19.72	25.75	13.64
105.34	41.29	191.88	12.6	29.22	39.2	21.52	194.3	49.42	285.21	13.26	35.6	25.44	17.33	41.71	26.13	96.59	10.39	16.32	62.64	27.05	50.62	6.72	133.6	13.66	41.96	13.27	5.03
37.44	14.74	115.57	7.23	15.51	39.37	12.75	113.82	6.11	258.45	17.21	36.72	5.37	2.36	84.36	68.36	207.14	11.01	29.24	81.03	33	41.47	22.55	141.91	7.71	40.58	54.38	15.89
141.14	27.4	244.14	18.1	16.51	19.41	11.22	79.78	68.56	179.9	12.84	25.84	85.93	38.11	90.64	49.51	199.46	12.15	35.36	54.62	24.82	73.63	45.47	169.76	7.75	54.4	61.76	26.79
44.78	23.89	131.03	7.36	37.14	53.35	18.24	98.97	14.68	205.95	13.55	23.8	14.84	7.13	57.3	35.86	143.97	8.25	30.28	62.59	24.91	116.6	14.12	208.14	11.3	49.64	12.11	6.78
35.52	16.03	73.15	8.24	40.58	45.13	21.91	66.31	36.46	130.09	9.43	25.34	54.98	28.02	51.13	32.52	127.91	7.82	44.2	63.61	25.43	119.79	21.24	185.38	17.52	24.55	17.73	11.46
86.48	24.99	169.65	10.33	33.48	28.9	14.73	87.7	9.43	132.06	12	35.2	10.75	7.14	153.02	21.6	212.47	8.38	38.97	14.12	10.17	75.73	13.65	136.86	7.99	41.96	18.03	9.98
48.38	26.04	107.75	20.02	25.16	53.82	24.17	62.91	9.09	139.85	8.68	36.72	14.45	6.5	114.16	24.08	226.04	14.31	33.24	21.1	10.65	55.01	20.43	139.79	8.83	48.71	37.14	14.61
79.03	59.07	166.94	10.13	31.31	74.75	35.38	47.43	17.25	122.38	11.4	42.64	36.37	14.1	53	39.23	143.54	10.4	22.7	74.02	27.33	77.8	41.1	200.28	12.43	44.88	52.83	20.52
62.95	8.84	188.65	8.74	29.24	14.04	4.69	30.75	4.2	67.6	11.31	27.2	13.65	6.21	52.28	12.7	153.99	9	51.08	24.29	8.25	119.89	91.14	233.35	13.73	33.32	76.02	39.06
38.12	24.7	111.3	6.21	41.96	64.79	22.19	74.57	12.35	119.97	10.56	42.24	16.56	10.29	78.98	8.22	132.23	9.46	31.34	10.4	6.21	61.13	47.8	143.51	9.17	33.32	78.2	33.31
124.1	13.38	183.78	10.13	36.45	10.78	7.28	112.98	85.45	242.96	13.4	29.47	75.63	35.17	154.66	56.59	301.41	17.7	42.64	36.59	18.77	28.07	9.27	56.51	3.51	29.58	33.04	16.41
75.17	6.11	156.63	10.97	44.2	8.13	3.9	97.29	18.79	148.34	10.01	35.36	19.31	12.67	144.98	40.62	252.46	17.58	30.95	28.01	16.09	50.75	24.79	120.74	11.51	26.75	48.85	20.53
110.32	22.93	203.47	12.59	40.36	20.79	11.27	109.16	15.71	177.02	12.54	28.2	14.39	8.87	148.25	64.07	285.91	16.74	22.44	43.22	22.41	18.08	14.91	28.38	13.22	222.13	82.45	52.52
83.78	4.11	161.85	9.98	36.72	4.91	2.54	67.96	13.2	160.74	10.82	49.64	19.42	8.21	120.53	8.67	195.16	12.94	22.44	7.19	4.44	17.44	14.59	27.73	13.35	110.61	83.63	52.61
71.97	30.28	149.24	13.12	28.89	42.07	20.29	118.83	63.07	265.9	14.11	28.56	53.08	23.72	116.02	84.64	240.87	12.08	34.68	72.95	35.14	125.77	11.48	249.63	16.35	26.52	9.13	4.6
63.32	29.47	141.45	10.34	40.58	46.54	20.83	62.76	10.4	114.32	9	39.66	16.57	9.1	116.3	96.12	198.12	8.38	34.79	82.65	48.52	94.53	25.71	143.19	6.94	41.96	27.2	17.96
75.73	14.77	145.51	11.04	26.36	19.5	10.15	79.73	6.23	157.21	12.58	20.4	7.81	3.96	68.9	49.1	129.95	12.46	14.44	71.26	37.79	85.89	43.68	136.55	8.44	33.4	50.86	31.99
40.38	18.99	143.12	7.32	49.52	47.02	13.27	64.08	33.87	151.23	10.22	36.05	52.85	22.39	115.47	88.73	269.95	16.38	20.4	76.85	32.87	116.67	26.96	293.77	16.24	43.14	23.1	9.18
60.27	35.71	128.92	10.9	21.76	59.25	27.7	48.1	15.35	132.61	8.89	54.6	31.91	11.58	35.42	8.14	80.86	6.07	46.92	22.98	10.06	81.15	57.01	219.84	14.05	33.79	70.26	25.93
117.31	15.52	194.91	14.77	28.56	13.23	7.96	39.07	11.9	131.77	9.56	37.76	30.46	9.03	148.96	32.85	225.27	12.89	41.05	22.05	14.58	82.17	12.27	133.22	11.43	38.08	14.93	9.21
69.6	21.08	142.68	11.16	40.33	30.29	14.78	76.87	30.93	165.48	8.41	58.43	40.24	18.69	82.03	6.04	162.27	20.07	30.67	7.36	3.72	62.62	24.04	129.19	8.06	40.12	38.39	18.61
84.95	18.94	153.55	10.3	23.73	22.3	12.34	27.54	17.15	71.28	5.63	45.92	62.28	24.06	75.9	23.34	204.98	12.58	60.6	30.74	11.38	156.4	23.72	216.85	17.31	47.02	15.17	10.94
101.05	11.28	209.21	13.21	30.95	11.16	5.39	127.03	89.58	256.48	18	25.84	70.52	34.93	71.39	13.51	181.88	9.41	37.83	18.92	7.43	122.63	60.66	231.34	19.1	20.66	49.47	26.22
105.25	23.95	166.68	9.88	36.22	22.76	14.37	41.07	14.65	117.92	6.54	30.43	35.66	12.42	44.62	32	126.62	7.12	46.2	71.72	25.27	77.88	42.03	192.74	12.76	49.64	53.96	21.81
97.09	12.01	182	9.12	34.68	12.37	6.6	41.28	14.29	75.19	8.77	62.62	34.61	19	145.01	43.12	269.32	16.49	30.27	29.73	16.01	52.73	13.7	106.12	8.56	26.14	25.99	12.91
98.56	50.36	176.57	15.41	28.89	51.09	28.52	36.6	8.66	104.22	6.3	55.66	23.67	8.31	94.55	75.75	209.39	12.35	20.91	80.12	36.18	26.37	12.91	47.53	3.61	19.27	48.95	27.16
94.31	26.93	191.82	16.27	30.27	28.55	14.04	39.23	20.76	109.05	5.84	46.77	52.91	19.03	98.05	19.9	164.94	8.37	37.4	20.3	12.07	69.17	60.79	166.8	9.33	40.8	87.88	36.44
86.46	29.87	145.89	7.31	30.62	34.55	20.47	68.41	25.72	142.3	9.6	33.32	37.6	18.08	90.03	10.34	159.12	8.38	33.01	11.49	6.5	112.72	50.75	213.84	11.79	31.64	45.02	23.73
64.41	32.18	161	8.64	35.49	49.96	19.99	58.09	39.71	135.09	10.15	30.61	68.37	29.4	42.89	15.13	144.67	8.93	45.56	35.29	10.46	112.43	110.31	143.27	9.17	21.28	98.12	76.99
64.61	8.66	129.16	6.11	39.66	13.4	6.7	79.74	25.24	139.34	10.66	35.2	31.65	18.11	59.35	25.89	113.65	9.71	40.12	43.62	22.78	75.68	16.84	145.45	7.76	36.72	22.25	11.58
58.82	4.2	125.74	9.9	48.58	7.14	3.34	29.32	16.9	80.6	7.55	48.28	57.63	20.96	150.12	30.7	233.24	16.54	28.56	20.45	13.16	35.78	13.24	102.24	7.72	42.16	37	12.95
86.9	10.03	166.82	9.71	36.88	11.55	6.01	92.02	62.06	202.81	13.91	30.6	67.44	30.6	94.55	32.14	207.28	18.99	33.48	33.99	15.51	34.89	28.8	56.17	4.26	12.47	82.56	51.28
59.37	24.63	141.56	10.46	25.84	41.49	17.4	172.97	38.65	251.66	12.95	37.4	22.35	15.36	67.99	11.34	125.16	8.55	21.42	16.68	9.06	113.62	9.79	188.41	12.21	43.14	8.62	5.2
98.53	8.32	158.84	9.22	40.12	8.44	5.24	117.97	10.21	212.17	12.37	38.76	8.65	4.81	119.63	110.67	234.83	13.62	30.26	92.51	47.13	55.39	5.5	112.05	11.62	48.83	9.94	4.91
121.1	15.11	216.42	11.07	31.28	12.48	6.98	45.54	4.71	96.04	6.79	45.23	10.34	4.9	77.16	29.86	184.13	8.9	44.7	38.7	16.22	93.96	46.07	191.68	10.77	42.24	49.03	24.04
70.11	6.58	130.13	8.27	57.02	9.39	5.06	45.89	12.26	105.84	11.59	55.71	26.72	11.58	33.33	21.14	98.05	6.28	75.84	63.43	21.57	47.16	30.85	114.8	5.8	33.32	65.42	26.88
74.39	20.24	167.44	12.35	23.12	27.21	12.09	69.46	12.12	129.73	12.97	47.17	17.44	9.34	113.21	32.94	229.48	15.2	26.75	29.1	14.35	80.18	50.2	168.11	10.62	51.58	62.61	29.86
86.31	78.1	181.92	13.29	23.23	90.5	42.93	57.52	33.26	162.76	14.03	26.7	57.84	20.44	50.8	33.24	122.1	8.98	28.86	65.43	27.22	41.7	14.57	136.44	6.61	31.64	34.94	10.68
94.96	19.15	189.06	10.84	35.36	20.17	10.13	77.42	3.67	153.93	7.65	52.71	4.74	2.39	48.76	39.54	134.04	8.02	36.61	81.08	29.5	134.12	29.67	202.08	17.83	16.32	22.12	14.68
69.46	15.08	116.16	6.88	38.27	21.71	12.98	107.46	88.46	224.88	13.29	44.53	82.33	39.34	19.98	6.53	63.32	8.14	38.52	32.66	10.31	124.59	33.62	309.28	19.24	28.86	26.99	10.87
81.06	22.74	165.47	15.47	27.88	28.05	13.74	73.7	24.86	160.5	15.52	30.27	33.73	15.49	95.33	8.91	227	18.4	31.28	9.35	3.93	82.63	17.73	168	13.09	38.96	21.46	10.56
68.21	23.59	109.3	8.72	48.96	34.59	21.58	89.94	76.97	187.51	12.83	31.28	85.58	41.05	75.78	11.49	115.91	10	36.72	15.17	9.92	82.72	37.92	155.88	11.74	50.11	45.84	24.32
73.2	34.6	144.75	13.09	33.59	47.28	23.91	59.12	49.13	127.72	7.59	33.7	83.1	38.47	131.1	12.59	220.66	12.79	28.89	9.6	5.7	15.87	8.95	37.81	5.89	53.62	56.42	23.68
97.52	40.56	211.94	24.01	15.15	41.59	19.14	120.69	46.09	250.9	19.34	21.12	38.19	18.37	163.44	15.71	237.24	13.69	40.8	9.61	6.62	108.7	106.19	149.84	9.93	20.63	97.69	70.87
88.64	66.06	167.72	13.8	28.62	74.52	39.38	99.35	43.65	197.52	14.89	21.08	43.94	22.1	79.4	32.92	156.63	9.16	29.92	41.46	21.02	48.05	26.83	86.98	8.01	18.3	55.84	30.84
107.69	11.77	179.45	9.03	44.35	10.93	6.56	83.21	74.92	122.12	6.42	32.7	90.04	61.35	108.97	37.98	256.3	13.9	33.7	34.86	14.82	97.8	27.17	221.16	14.76	55.02	27.78	12.28
39.89	36.04	79.63	5.51	37.14	90.35	45.26	63.69	53.78	203.32	18.64	14.96	84.43	26.45	98.46	30.32	190.67	12.61	32.33	30.8	15.9	94.65	27.43	208.74	14.58	42.24	28.98	13.14
92.06	11.34	183.27	11.53	29.24	12.32	6.19	43.37	25.06	113.44	4.97	42.32	57.79	22.09	116.09	50.44	237.86	13.85	39.89	43.45	21.2	92.94	48.25	201.17	12.21	45.92	51.92	23.99
71.77	10.11	142.16	10.89	52.96	14.09	7.11	66.95	15.24	148.95	12.02	27.2	22.76	10.23	65.87	16.37	161.22	7.61	42.84	24.86	10.16	73.5	55.02	154.61	7.45	34.79	74.86	35.59
65.47	17.13	145.92	8.31	43.52	26.17	11.74	63.5	50.18	128.9	7.53	33.32	79.02	38.93	124.39	8.79	214.69	18.27	30.48	7.07	4.1	74.22	13.72	164.66	15.22	56.99	18.49	8.33
105.22	18.79	163.48	10.72	38.08	17.86	11.5	71.34	21.03	152.09	11.15	42.32	29.47	13.83	127.65	16.83	211.41	11.14	47.43	13.18	7.96	89.54	17.59	148.58	7.85	40.36	19.64	11.84
66.66	11.61	127.33	12.25	35.36	17.41	9.11	57.23	17.41	126.27	9	27.2	30.41	13.79	76.87	39.92	149.19	11.34	38.08	51.93	26.76	52.16	10.36	104.12	10.31	53.58	19.86	9.95
96.91	27.46	155.91	11.43	40.25	28.34	17.61	68.41	52.94	187.45	13.45	38.27	77.4	28.24	125.22	17.2	195.07	12.43	32.33	13.73	8.82	77.28	16.54	152.62	17.69	27.88	21.4	10.83
47.76	22.59	85.43	5.94	21.63	47.29	26.44	88.28	33.44	142.89	10.14	39.2	37.88	23.4	60.71	12.91	129.63	8.2	40.12	21.26	9.96	57.48	27.45	128	7.34	38.96	47.75	21.44
80.11	18.88	144.48	9.16	44.53	23.57	13.07	77.14	16.59	147.43	12.02	41.27	21.51	11.25	126.86	11.72	199.6	12.14	40.12	9.24	5.87	73.56	8.65	120.6	6.81	42.44	11.75	7.17
47.91	18.92	113.76	5.75	39.89	39.49	16.63	78.55	24.26	161.89	12.04	22.7	30.88	14.98	65.34	46.62	140.67	7.6	33.88	71.35	33.14	128.02	109.22	251.55	10.81	26.33	85.31	43.42
43.32	13.76	114.32	10.02	42.32	31.75	12.03	84.65	32.95	136.19	9.46	32.06	38.93	24.19	90.33	66.59	200.74	14.18	51	73.72	33.17	49.79	4.68	128.81	8.09	101.11	9.4	3.64
110.47	31.99	201.28	17.9	27.88	28.96	15.89	84.46	25.32	178.11	13.06	23.23	29.99	14.22	85.93	50.92	220.12	18.71	36.04	59.25	23.13	39.97	9.16	78.94	8.03	23.12	22.9	11.6
95.67	29.99	183.61	11.03	23.75	31.35	16.34	58.27	14.3	170.35	8.04	30.95	24.54	8.39	79.92	68.06	207.63	13.58	28.56	85.16	32.78	74.09	33.97	140.31	10.68	19.72	45.85	24.21
88.8	27.59	170.18	10.65	26.82	31.07	16.21	162.6	36.04	255.6	11.6	34.39	22.16	14.1	92.95	86.69	215.75	13.53	23.8	93.27	40.18	140.91	2.91	282.26	12.13	25.16	2.06	1.03
105.9	16.27	199.46	15.24	39.2	15.37	8.16	62.1	33.23	168.02	10.5	31.31	53.5	19.77	89.59	4.73	187.06	11.92	63.24	5.28	2.53	167.44	27.87	246.6	11.49	46.08	16.64	11.3
74.11	24.82	180.2	10.74	36.96	33.5	13.78	75.42	10.58	139.12	11.66	25.84	14.03	7.61	57.62	33.35	141.48	10.62	45.92	57.88	23.57	100.18	96.81	163.57	13.27	23.12	96.63	59.19
70.94	18.21	129.34	9.22	21.32	25.67	14.08	75.64	22.76	156.47	20.35	28.56	30.09	14.55	117.19	52.26	204.96	13.35	26.52	44.6	25.5	123.82	122.22	143.42	5.73	26.75	98.71	85.22
62.92	13.39	145.84	9.58	34.39	21.28	9.18	123.59	47.97	239.37	13.01	38.52	38.82	20.04	130.73	51.34	266.63	14.76	34.19	39.27	19.26	44.34	34.6	87.29	6.35	25.84	78.03	39.64
45.92	31.72	118.27	10.55	29.24	69.08	26.82	89.4	26.22	159.97	16.29	15.64	29.33	16.39	77.04	26.2	177.32	17.61	15.64	34.01	14.78	78.98	62.93	188.73	9.82	23.39	79.68	33.35
86.43	71.28	189.51	10.16	33.4	82.48	37.61	92.15	12.28	167.64	12.29	35.77	13.33	7.33	80.62	19.29	151.59	15.51	22.44	23.93	12.72	149.89	11.88	221.17	13.49	27.88	7.92	5.37
28.96	19.4	113.84	6.88	45.92	66.97	17.04	56.83	17.02	115.3	7.12	37.04	29.95	14.76	146.23	10.94	194.05	9.38	38.52	7.48	5.64	96.93	9.55	165.25	10.58	34.49	9.86	5.78
39.35	22.85	102.97	4.89	40.58	58.06	22.19	106.36	10.05	214.33	17.08	25.84	9.45	4.69	93.5	44.23	199.54	11.78	31.55	47.3	22.17	46.96	10.95	94.08	6.29	41.96	23.31	11.64
103.55	24.73	181.56	13.48	54.34	23.88	13.62	52.61	8.09	125.5	9.19	36.04	15.38	6.45	38.3	19.33	132.67	8.76	51.68	50.47	14.57	49.22	27.43	157.1	8.6	63.24	55.72	17.46
91.24	26.6	193.91	12.75	29.92	29.15	13.72	131.39	58.68	265.16	17	23.8	44.66	22.13	43.26	16.32	143.67	8.79	44.53	37.72	11.36	78.24	40.35	154.37	10.09	35.9	51.57	26.14
90.04	46.51	169.84	11.26	36.77	51.66	27.39	98.01	60.13	215.98	14.49	34.68	61.35	27.84	69.97	31.36	119.41	9.81	30.26	44.81	26.26	55.57	14.83	118.09	7.78	45.39	26.68	12.56
58.83	26.35	101.04	7.75	36.45	44.78	26.07	68.23	31.09	151.92	14.14	13.6	45.56	20.46	13.63	10.93	30.01	1.99	23.12	80.19	36.42	66.14	42.67	167.01	12.7	45.05	64.52	25.55
47.04	26.18	139.74	6.84	38.08	55.65	18.73	114.48	22.97	184.37	16.4	25.16	20.06	12.46	160.88	150.36	267.16	13.73	32.01	93.46	56.28	82.19	49.62	131.16	13.45	20.4	60.37	37.83
62.62	11.32	138.03	11.27	32.7	18.07	8.2	106.81	22.62	193.87	11.98	44.88	21.18	11.67	79.71	24.39	171.76	10.13	26.05	30.6	14.2	84.33	17.4	177.9	8.45	58.32	20.63	9.78
69.38	21.1	147.04	10.84	24.51	30.41	14.35	45.46	6.83	137.07	9.84	33.48	15.03	4.99	35.01	15.63	94.75	9.35	89.76	44.66	16.5	29.88	18.53	73.3	7.8	26.44	62	25.28
106.09	13.67	190.08	10.13	29.92	12.88	7.19	78.93	34.44	126.61	12.73	29.92	43.63	27.2	152.21	54.54	249.02	11.01	40.58	35.84	21.9	69.95	5.62	101.97	9	23.94	8.03	5.51
53.73	29.63	122.49	11.11	61.8	55.15	24.19	88.77	48.06	163.02	10.52	21.12	54.14	29.48	74.38	13.35	193.88	15.98	67.67	17.95	6.89	99.04	30.64	147.01	12.01	20.63	30.94	20.84
75.07	3.41	138.57	7.19	42.64	4.54	2.46	57.53	18.41	132.03	7.92	34.79	32.01	13.95	107.65	74.14	235.2	12.07	37.26	68.87	31.52	72.16	5.83	221.59	15.45	73.06	8.08	2.63
83.74	76.45	181.63	11.63	39.65	91.29	42.09	86.05	14.56	186.96	16.23	26.18	16.92	7.79	163.82	6.35	250.5	15.41	30.6	3.87	2.53	70.56	15.96	138.74	11.92	34	22.61	11.5
50.06	23.31	109.54	6.13	34.91	46.55	21.28	65.71	54.52	156.64	10.07	35.08	82.98	34.81	102.04	81.95	220.4	11.61	43.65	80.31	37.18	42.14	19.85	150.78	21.44	84.19	47.1	13.16
40.89	11.17	100.07	5.41	42.84	27.31	11.16	76.6	56.95	158.59	9.99	29.22	74.34	35.91	97.72	32.58	197.11	18.42	23.12	33.34	16.53	64.74	6.88	199.66	12.63	143.48	10.63	3.45
53.97	9.24	131.55	7.8	52.88	17.12	7.03	45.77	17.57	149.77	11.89	60.52	38.38	11.73	102.9	72.3	273.32	16.39	27.4	70.26	26.45	72.42	14.04	126.22	9.49	36.72	19.39	11.12
106.31	93.24	209.34	13.83	16.32	87.71	44.54	122.12	86.72	225.73	11.4	32.64	71.02	38.42	49.24	28.1	125.76	9.63	27.2	57.06	22.34	101.56	20.4	218	15.85	30.98	20.08	9.36
43.12	22.83	116.66	5.59	35.49	52.95	19.57	99.11	4.54	151.39	10.75	42.64	4.58	3	38.88	15.05	85.77	6.47	39.44	38.7	17.55	102.45	9.48	167.73	11.71	32.64	9.25	5.65
107.01	19.07	181.49	8.81	30.8	17.82	10.51	98.04	89.69	182.68	11.17	27.88	91.48	49.1	61.99	9.73	152.35	8.74	45.92	15.7	6.39	137.68	61.49	265.39	19.99	21.37	44.66	23.17
74.81	38.44	163.64	8.78	37.71	51.38	23.49	50.82	37.85	113.14	8.3	36.15	74.47	33.45	69.77	48.77	157.08	10.14	35.36	69.91	31.05	106.07	11.65	311.5	18.21	50.79	10.98	3.74
104.12	4.95	175	11.81	30.6	4.75	2.83	34.87	14.2	75.63	10.92	24.48	40.72	18.77	85.07	24.05	157.57	11.43	21.08	28.27	15.26	38.92	9.51	78.2	12.08	22.7	24.45	12.17
69.12	39.42	165.45	17.37	21.08	57.04	23.83	101.36	72.09	186.6	12.43	36.88	71.12	38.63	162.58	29.88	300.77	17.88	24.48	18.38	9.94	140.06	55.91	273.87	14.24	35.36	39.92	20.41
64.33	42.99	140.87	12.1	31.72	66.83	30.52	12.91	10.94	24.94	2.28	24.48	84.74	43.85	114.77	51.78	243.87	19	45.56	45.12	21.23	114.81	64.77	282.78	19.47	36.04	56.42	22.91
70.89	18.69	153.27	13.61	24.48	26.36	12.19	76.71	12.32	170	16.46	29.56	16.06	7.25	123.09	23.09	203.3	13.83	26.52	18.76	11.36	59.6	15.89	162.19	11.74	39.18	26.66	9.8
83.44	11.58	142.08	14.36	32.01	13.88	8.15	54.65	7.11	119.93	12.4	44.02	13	5.93	114.32	54.92	270.89	18.74	29.57	48.04	20.27	115.36	23.58	188.5	15.21	27.88	20.44	12.51
109.86	49.49	178.65	10.67	20.18	45.04	27.7	101.65	78.79	192.9	13.64	23.8	77.51	40.84	120.52	30.58	199.43	25.4	26.14	25.37	15.33	93.73	6.98	190.15	12.53	53.72	7.45	3.67
101.09	20.68	207.92	17.33	22.44	20.45	9.94	32.11	21.03	51.73	4.61	31.28	65.48	40.65	173.46	157.3	317.88	17.23	25.84	90.68	49.48	83.83	14.63	138.4	11.19	23.66	17.45	10.57
84.86	21.06	120.51	12.27	36.94	24.81	17.47	104.75	18.25	164.94	8.08	38.72	17.42	11.06	158.7	30.51	246.89	12.25	34	19.23	12.36	118.96	27.82	236.17	23.54	14.42	23.38	11.78
92.46	10.5	151.74	12.19	23.8	11.36	6.92	114.45	23.48	189.75	11.06	32.7	20.51	12.37	22.67	10.34	52.6	4.04	39.66	45.6	19.66	33.47	13.32	72.98	6.22	25.84	39.8	18.26
70.15	30.67	143.76	8.87	44.88	43.73	21.34	58.79	13.68	125.44	7.93	62.37	23.27	10.91	23.41	10.51	54.91	3.36	50.21	44.91	19.14	96.38	53.28	225.91	18.06	35.36	55.28	23.58
73.73	14.56	114.6	10.64	34.79	19.75	12.71	145.06	108.68	251.14	12.99	32.48	74.92	43.27	73.26	32.64	155.64	7.89	44.02	44.55	20.97	43	31.12	115.08	7.47	30.27	72.37	27.04
80.82	18.72	163.25	14.35	22.7	23.17	11.47	34.5	6.92	98.64	7.15	44.35	20.06	7.02	52.19	35.32	117.69	6.58	43.14	67.67	30.01	145.93	137.15	252.96	12.97	35.08	93.98	54.22
61.55	18.97	135.36	7.08	43.01	30.81	14.01	98.42	18.17	127.41	5.28	46.08	18.46	14.26	65.79	29.14	168.1	15.94	33.32	44.29	17.34	123.2	86.67	263.48	14.4	38.96	70.35	32.89
34.86	21.28	109.38	7.1	48.15	61.05	19.46	41.78	18.53	109.19	7.15	40.58	44.34	16.97	119.54	42.94	217.73	16.97	21.08	35.92	19.72	106.37	25.47	231.26	17.51	44.71	23.95	11.01
115.46	42.16	210.18	17.16	14.28	36.52	20.06	32.96	16.13	100.52	5.63	44.2	48.94	16.05	121.97	16.93	320.51	17.09	45.24	13.88	5.28	154.14	133.93	293.43	14.28	29.57	86.88	45.64
105.5	10.24	173.99	10.49	25.84	9.71	5.88	76.93	64.88	142.98	10.85	14.28	84.33	45.38	52.92	3.3	91.62	7.69	44.02	6.23	3.6	124.62	86.07	318.15	22.77	21.82	69.06	27.05
117.4	53.91	213.6	17.71	28.58	45.91	25.24	55.17	16.16	92.64	9.16	22.7	29.3	17.45	71.06	42.55	159.93	10.49	39.89	59.89	26.61	35.5	11.34	126.76	8.07	38.96	31.96	8.95
87.7	34.71	150.49	8.9	30.63	39.58	23.07	189.72	48.23	287.5	19.3	25.64	25.42	16.78	157.12	64.79	266.89	15.62	43.33	41.24	24.28
81.06	1.88	136.72	8.78	41.27	2.32	1.38	61.95	7.48	125.3	9.07	33.16	12.07	5.97	108.3	26.43	197.79	11.36	31.64	24.41	13.36
94.83	24.34	184.67	15.59	23.94	25.67	13.18	97.41	30.89	225.45	11.5	41	31.71	13.7	130.08	16.79	213.61	14.84	23.12	12.91	7.86
45.81	27.21	117.52	6.1	37.57	59.4	23.16	63.78	34.41	157.76	10.25	23.35	53.96	21.81	73.32	20.89	161.81	17.32	25.05	28.49	12.91
97.53	6.1	210.24	11.7	42.84	6.25	2.9	37.94	10.25	70.56	5.96	56.4	27.01	14.52	144.3	21.87	213.8	13.41	46.62	15.16	10.23
55.9	8.19	117	6.15	31.91	14.65	7								190.8	141.11	345.92	15.61	36.04	73.96	40.79
101.32	1.84	168.02	9.53	40.58	1.82	1.09								156.18	129.21	298.41	25.24	35.08	82.73	43.3
83.07	55.14	202	13.41	24.48	66.37	27.3								116.96	45.08	211.62	14.95	34.68	38.54	21.3
73.56	8.67	134.46	11.19	43.83	11.78	6.45								93.26	14.92	157.43	12.82	32.01	16	9.48
13.07	10.02	25.05	1.57	31.96	76.68	40								112.09	37.57	259.49	17.04	36.18	33.52	14.48
101.75	24.85	167.63	12.1	25.34	24.42	14.83								68.44	52	156.32	10.27	43.14	75.98	33.27
117.95	16.54	162.77	11.26	31.64	14.02	10.16
58.07	46.36	108.75	8.16	33.48	79.82	42.63

## Sheet: 60 min incubation
VAP-Ct	VSL-Ct	VCL-Ct	ALH-Ct	BCF-Ct	STR-Ct	LIN-Ct	VAP-EH1	VSL-EH1	VCL-EH1	ALH-EH1	BCF-EH1	STR-EH1	LIN-EH1	VAP-EH2.5	VSL-EH2.5	VCL-EH2.5	ALH-EH2.5	BCF-EH2.5	STR-EH2.5	LIN-EH2.5	VAP-EH5	VSL-EH5	VCL-EH5	ALH-EH5	BCF-EH5	STR-EH5	LIN-EH5
63.64	42.91	174.19	10.69	42.16	67.44	24.64	164.32	35.83	255.16	12.73	37.57	21.81	14.04	81.02	61.14	180.93	7.98	34.79	75.47	33.79	92.09	82.48	164.4	8.74	21.08	89.57	50.17
115.93	13.16	158.21	11.48	34	11.35	8.32	87.61	65.28	180.96	16.97	41.75	74.51	36.07	119.91	114.12	163.81	7.87	33.4	95.17	69.66	79.65	25.52	205.43	16.34	37.31	32.05	12.42
56.54	4.6	131.91	12.21	50.69	8.14	3.49	101.28	37.07	172.8	10.68	37.04	36.61	21.46	102.43	83.67	202.51	11.38	38.96	81.68	41.32	76.36	11.25	188.51	14.54	56.4	14.73	5.97
89.44	62.95	211.04	14.79	19.43	70.38	29.83	99.74	33.97	159.69	12.38	32.01	34.06	21.27	141.85	63.67	330.04	17.7	33.32	44.89	19.29	81.94	43.96	219.21	14.21	29.31	53.65	20.05
116.19	30.22	169	9.99	34	26.01	17.88	110.34	83.07	220.16	14.46	35.77	75.28	37.73	53.59	17.12	147.9	8.41	62.62	31.96	11.58	103.71	84.83	195.88	10.53	28.85	81.8	43.31
58.47	40.86	147.7	8.03	37.04	69.9	27.67	75.03	52.76	178.55	15.53	20.4	70.32	29.55	72.36	20.81	108.83	6.99	23.8	28.75	19.12	42.36	29.74	137.45	6.56	56.44	70.21	21.64
92.05	53.13	191.96	17.95	27.88	57.72	27.68	29.12	7.65	45.05	10.97	107.86	26.27	16.98	90.24	49.38	223.1	15.42	33.48	54.72	22.13	86.66	27.41	194.56	18.58	25.23	31.63	14.09
58.78	29.8	122.18	10.98	23.12	50.7	24.39	58.69	48.06	159.05	17.58	24.76	81.9	30.22	61.7	29.16	162.11	12.83	37.83	47.26	17.99	96.37	28.45	151.67	14.17	22.96	29.52	18.76
66.23	56.67	161.53	12.5	21.08	85.57	35.09	126.48	86.93	242.87	17.32	38.27	68.73	35.79	62.29	26.46	126.63	11.54	26.27	42.48	20.89	89.6	22.72	188	12.01	57.73	25.35	12.08
93.07	46.15	198.4	19.63	26.44	49.59	23.26	133.42	129.53	168.86	6.21	21.76	97.08	76.71	60.94	7.77	111.43	7.46	42.16	12.76	6.98	56.58	27.72	149.68	7.72	48.71	48.99	18.52
73.88	33.87	136.74	11.39	39.18	45.84	24.77	64.77	27.14	129.68	7.36	42.54	41.9	20.93	148.3	13.66	254.86	22.7	34.45	9.21	5.36	55.14	20.77	101.69	9.15	25.16	37.67	20.43
112.76	58.22	204.26	12.97	28.54	51.63	28.5	54.53	25.01	141.64	15.78	49.4	45.87	17.66	53.73	38.6	133.69	11.46	26.44	71.84	28.87	71.48	11.22	145.39	9.95	47.31	15.7	7.72
70.32	50.58	139.36	17.61	15.57	71.93	36.29	59.97	15.22	119.27	9.54	21.91	25.39	12.77	95.86	88.72	190.36	14.98	27.2	92.56	46.61	135.1	82.45	308.72	22.62	33.32	61.03	26.71
70.03	47.3	147.04	18.31	39.44	67.53	32.16	68.97	29.61	172.97	19.72	39.42	42.94	17.12	65.59	25.1	194.43	14.13	60.52	38.28	12.91	164.85	152.28	220.44	13.74	17	92.38	69.08
93.77	42.28	176.02	11.32	29.24	45.08	24.02	182.79	149.93	290.27	20.32	27.2	82.02	51.65	40.9	20.62	75.53	13.34	35.36	50.42	27.31	66.42	58.25	153.19	8.66	29.31	87.7	38.03
70.69	8.14	141.93	11.45	20.91	11.52	5.74	58.1	18.89	147.29	24	23.79	32.52	12.83	114.92	18.82	187.69	14.61	21.57	16.38	10.03	119.05	51.64	277.77	18.75	26.82	43.38	18.59
90.63	49.21	169.08	10.39	20.87	54.3	29.11	31.89	1.14	47.33	5.05	39.89	3.56	2.4	104.69	75.91	188.7	10.72	30.61	72.51	40.23	39.33	29.65	64.6	4.35	17.1	75.37	45.89
72.21	50.75	226.04	14.4	30.46	70.28	22.45	58.45	41.74	158.16	8.52	38.27	71.41	26.39	95.62	72.07	144.17	8.59	27.47	75.37	49.99	67.47	42.26	184.23	13.71	48.28	62.63	22.94
60.39	28.42	136.73	9.66	29.57	47.06	20.78	90.15	82.09	245.63	15.01	23.8	91.06	33.42	147.14	30.51	336.96	24.07	21.12	20.74	9.06	109.02	10.78	203.33	12.66	47.46	9.89	5.3
111.1	88.06	257.44	18.68	27.62	79.27	34.21	163.85	45.29	265.06	22.01	43.33	27.64	17.09	25.62	10.78	100.13	9.08	16.9	42.07	10.77	122.34	38.89	218.03	17.86	23.12	31.79	17.84
94.82	68.57	210.41	13.25	38.52	72.32	32.59	102.85	87.27	209.09	10.18	40.8	84.86	41.74	77.89	60.39	172.15	14.82	29.92	77.54	35.08	64.72	28.11	157.78	11.6	26.59	43.44	17.82
172.76	146.55	345.57	16.22	28.67	84.83	42.41	63.65	13.74	167.43	12.33	37.31	21.58	8.2	64.5	38.96	164.04	11.45	43.14	60.4	23.75	40.51	12.4	143.6	9	89.41	30.62	8.64
134.02	57.42	263.59	19.55	28.12	42.85	21.79	126.09	90.33	241.13	12.71	31.34	71.64	37.46	114.31	38.56	178.56	15.09	42.54	33.73	21.6	87.25	16.65	155.86	10.66	37.4	19.08	10.68
127.14	31.12	266.77	12.68	42.84	24.48	11.66	60.8	11.96	129.77	9.96	50.32	19.67	9.22	37.84	22.85	105.82	11.35	25.16	60.39	21.6	61.73	27.25	154.04	16.51	47.73	44.14	17.69
62.67	39.55	155.45	11.18	48.28	63.11	25.45	89.3	47.01	155.82	20.9	30.6	52.65	30.17	45.48	18.44	106.08	9.18	34.49	40.53	17.38	147.01	112.4	293.15	15.72	32.64	76.45	38.34
37.35	27.1	93.33	7.3	34.79	72.55	29.03	99.95	63.99	220.15	17.21	40.12	64.02	29.07	73.29	13.73	154.86	12.09	40.36	18.73	8.86	98.85	85.28	192.29	13.03	15.31	86.28	44.35
122.95	32.77	221.4	14.66	27.88	26.65	14.8	66.91	50.05	136.73	9.63	24.48	74.8	36.61	85.09	67.59	183.8	13.15	39.2	79.43	36.77	60.25	29.79	170.83	12.13	49.4	49.45	17.44
56.71	34.35	159.21	8.63	32.33	60.57	21.57	61.07	12.24	119.79	12.76	25.07	20.04	10.22	61.06	23.98	112.84	15.01	21.08	39.27	21.25	129.7	90.15	276.67	17.22	26.52	69.51	32.58
67.83	1.21	118.6	8.04	50.79	1.78	1.02	182.53	169.89	327.26	16.11	16.58	93.08	51.91	136.7	63.41	286.55	16.73	35.77	46.39	22.13	70.26	48.57	145.78	10.51	34.68	69.13	33.32
97.59	6.77	173.64	10.43	38.27	6.94	3.9	57.18	14.99	142.96	10.35	55.71	26.21	10.48	125.15	23.63	203.6	16.74	25.05	18.88	11.61	84.04	9.9	126.16	12.44	39.42	11.78	7.85
45.85	29.93	132.14	8.7	50.32	65.27	22.65	141.33	96.25	331.81	16.51	40.8	68.11	29.01	56.9	41.2	133.73	12.57	16.21	72.41	30.81	30.71	12.99	104.06	13.86	19.04	42.31	12.49
78.45	55.25	153.17	15.43	51.49	70.42	36.07	126.88	40.15	314.79	18.4	50.79	31.65	12.76	46.59	3.44	123.77	8.55	41.48	7.39	2.78	70.37	66.03	102.21	7.35	10.2	93.83	64.6
99.68	39.37	190.71	18.13	29.24	39.49	20.64	66.36	23.98	166.9	16.58	29.92	36.14	14.37	71.89	58.43	185.31	11.18	32.06	81.28	31.53	117.41	21.87	189.51	11.04	49.05	18.62	11.54
104.49	19.84	221.03	17.31	15.64	18.99	8.98	71.26	37.37	178.13	14.08	32.38	52.44	20.98	80.07	32.42	173.49	12.41	39.2	40.49	18.69	125.97	72.88	284.52	20.61	23.23	57.85	25.61
154.53	74.84	230.44	14.98	18.41	48.43	32.48	50.46	19.74	154.61	10.31	40.36	39.12	12.77	127.15	9.24	223.64	14.96	26.33	7.27	4.13	100.93	6.09	203.95	10.06	40.36	6.04	2.99
72.6	46.67	201.11	15.11	35.33	64.29	23.21	82.12	26.9	170.31	15.36	20.18	32.76	15.79	131.4	30.19	253.6	14.59	23.12	22.98	11.9	108.48	76.74	214.41	12.59	32.01	70.74	35.79
82.39	64.56	204.87	11.27	42.94	78.37	31.51	65.62	57.85	174.51	9.62	20.27	88.15	33.15	113.18	21.42	201.72	14.35	22.34	18.92	10.62	99.6	41.75	166.9	17.42	31.28	41.92	25.02
103.34	27.39	189.08	10.22	40.12	26.51	14.49	89.08	72.04	196.01	13.46	24.55	80.88	36.75	84.28	71.66	209.18	11.61	23.39	85.02	34.25	45.35	13.49	107.94	7.58	59.84	29.74	12.5
70.05	52.53	190.88	10.64	47.58	75	27.52	126.26	48.25	226.45	23.16	15.64	38.21	21.31	156.53	16.43	219.42	10.3	37.57	10.5	7.49	54.4	14.02	107.49	6.4	36.82	25.76	13.04
74.4	59.06	200.5	14.04	29.92	79.38	29.46	53.88	22.71	164.33	9.21	41.05	42.15	13.82	53.78	31.29	155.91	9.12	40.58	58.18	20.07	86.86	74.16	183.49	13.22	23.12	85.39	40.42
90.79	57.56	193.68	21.78	34.68	63.4	29.72	51.08	21.43	154.11	11.15	50.21	41.96	13.91	83.78	63.62	197.02	12.32	17	75.93	32.29	121.25	24.03	197.22	17.15	23.12	19.82	12.18
77.58	70.7	181.49	15.69	25.84	91.13	38.96	24.5	8.95	94.07	6.35	54.97	36.51	9.51	107.6	103.72	171.88	8.38	27.51	96.4	60.35	46.1	10.26	104.24	16.27	36.88	22.25	9.84
94.77	70.82	210.41	10.95	37.83	74.73	33.66	113.99	46.04	214.88	16	34.09	40.39	21.43	56.92	27.17	134.68	9.21	60.52	47.73	20.17	88.69	76.01	157.78	12.22	24.64	85.71	48.18
52.68	30.74	118.17	8.62	33.4	58.35	26.01	160.04	19.54	263.36	14.79	39.89	12.21	7.42	102.33	10.06	211.45	13.28	50.32	9.83	4.76	49.4	18.41	116.08	8.24	31.31	37.28	15.86
77.81	67	182	11.55	39.66	86.1	36.81	115.58	5.19	167.72	14.98	53.72	4.49	3.09	44.45	15.85	114.99	8.18	58.46	35.65	13.78	80.4	49.44	163.02	12.44	26.52	61.49	30.33
95.54	78.71	228.47	14.44	25.84	82.38	34.45	37.63	7.38	85.7	11.4	59.15	19.61	8.61	58.68	13.61	126.98	11.05	51.49	23.2	10.72	64.11	33.51	179.06	10.36	50.9	52.27	18.72
94.83	79.81	229.38	20.08	19.01	84.17	34.8	24.68	12.28	95.4	4.87	49.52	49.76	12.87	78.53	65.15	206.03	14.68	43.26	82.96	31.62	78.21	20.4	165.16	10.01	48.71	26.08	12.35
91.5	82.85	231.05	18.77	20.19	90.55	35.86	52.93	26.88	136.43	9.58	46.62	50.79	19.7	58.48	43.57	161.99	11.88	44.43	74.51	26.9	50.3	29.81	135.89	7.34	40.36	59.27	21.94
90.72	26.5	158.14	10.48	37.57	29.21	16.76	95.23	23.91	161.32	12.34	34.09	25.11	14.82	41.37	12.33	75.52	9.32	94.43	29.8	16.32	109.81	86.34	201.95	12.86	20.4	78.63	42.75
109.33	12.02	185.02	14.25	25.84	10.99	6.5	86.83	51.75	217.5	13.44	33.7	59.6	23.79	108.39	42.84	234.07	19.55	39.66	39.52	18.3	104.38	20.16	180.48	13.7	35.9	19.31	11.17
129	54.97	253.3	25.04	35.33	42.61	21.7	82.29	10.39	158.29	9.29	59.84	12.63	6.56	70.73	54.3	182.28	11.97	31.34	76.77	29.79	85.25	78.22	174.25	10.42	24.76	91.75	44.89
115.56	61.95	222.16	17.99	21.76	53.61	27.89	41.76	10.76	100.78	5.78	41.96	25.76	10.67	164.97	8.91	239.87	13.91	35.77	5.4	3.72	149.06	1.45	229.88	15.05	38.76	0.97	0.63
76.07	11.07	152.36	8.68	26.14	14.55	7.27	80.26	44.52	130.77	7.55	41.48	55.47	34.04	53.74	14.85	162.27	10.55	53.58	27.64	9.15	97.48	15.28	160.03	10.88	44.53	15.67	9.55
88.82	84.49	148.61	8.53	16.38	95.13	56.85	71.27	18.76	130.19	10.37	26.05	26.33	14.41	89.11	57.45	190.09	12.66	27.78	64.47	30.22	111.93	76.45	218.58	14.55	34.68	68.3	34.98
79.24	55.76	195.15	10.56	42.44	70.36	28.57	80.16	24.61	172.18	10.45	34.19	30.7	14.29	87.86	76.62	177.56	8.52	34.39	87.2	43.15	126.39	121.86	231.33	12.38	27.83	96.42	52.68
55.61	15.98	93.54	7.87	45.59	28.73	17.08	74.94	39.45	134.24	15.2	35.77	52.64	29.39	65.38	16.04	110.95	9.52	38.08	24.54	14.46	82.93	81.13	144.59	9.23	17.39	97.83	56.11
108.88	29.09	196.87	12.81	38.76	26.72	14.78	90.38	22.25	148.64	15.64	42.74	24.62	14.97	52.47	27.2	139.81	10.27	41.48	51.84	19.46	25.95	10.95	101.5	5.75	71.67	42.2	10.79
92.98	9.5	168.38	12.43	41.58	10.22	5.64	110.81	7.37	171.42	15.3	47.54	6.65	4.3	138.44	71.14	286.34	17.24	35.36	51.39	24.85	90.41	56.25	226.85	14.85	24.08	62.22	24.8
82.82	18.54	145.87	10.44	50.32	22.39	12.71	133.01	19.65	195.62	15.51	38.27	14.77	10.04	44.48	16.87	130.55	13.05	69.47	37.93	12.92	46.14	36.11	89.14	6.61	27.88	78.26	40.51
58.27	39.59	145.68	9.58	37.31	67.95	27.18	115.72	59.49	219.2	17.4	28.16	51.41	27.14	73.45	35.58	166.34	11.11	30.95	48.44	21.39	55.36	18.43	157.6	14.75	29.24	33.29	11.69
105.85	28.64	167.64	12.32	35.2	27.05	17.08	46.66	27.62	102.13	9.41	25.05	59.19	27.04	62.03	38.12	169.53	18.84	27.88	61.45	22.49	120.33	53.76	244.17	17.14	29.92	44.68	22.02
90.12	42.59	170.3	14.48	25.84	47.25	25.01	87.45	54.06	166.09	9.85	33.32	61.82	32.55	85.95	16.44	166.23	11.82	25.84	19.13	9.89	80.9	11	121.86	10.24	46.77	13.6	9.03
68.49	42.74	173.79	13.54	29.22	62.4	24.59	104.75	23.6	163.23	11.86	20.4	22.53	14.46	57.32	38.92	118.5	8.31	35.16	67.91	32.85	76.07	33.66	147.5	9.92	33.32	44.25	22.82
79.86	11.42	162.46	12.43	22.44	14.3	7.03	128.99	31.79	214.15	13.36	38.52	24.64	14.84	116.51	5.06	179.87	11.7	25.84	4.35	2.82	131.56	76.05	271.44	17.83	30.26	57.81	28.02
88.67	35.87	158.92	16.23	26.51	40.45	22.57	46.91	31.12	123.83	8.13	44.53	66.33	25.13	66.22	20.78	145.56	8.53	38.21	31.38	14.27	69.18	40.42	136.31	10.34	19.72	58.42	29.65
96.96	90.17	202.12	13.26	23.12	92.99	44.61	126.09	24.5	222.18	18.1	38.01	19.43	11.03	77.03	13.09	144.45	8.85	47.46	17	9.06	119.93	33.81	183.01	18.78	37.4	28.19	18.47
85.01	4.78	164.87	9.58	36.45	5.63	2.9	89.76	9.77	183.89	12.19	41.37	10.88	5.31	109.4	74.84	236.7	17.44	28.56	68.41	31.62	124.58	88.28	287.82	23.83	25.84	70.87	30.67
114.68	15.65	177.77	16.53	23.07	13.65	8.81	184.23	168.09	259.03	15.4	33.32	91.24	64.89	65.11	52.35	148.01	10.16	32.64	80.4	35.37	107.74	11.39	172.35	17.16	31.28	10.57	6.61
138.78	36.96	229.21	12.41	47.87	26.64	16.13	81.67	6.45	157.11	11.38	45.39	7.9	4.11	44.97	9.59	120.3	7.02	56.4	21.32	7.97	108.3	98.14	207.94	10.65	32.64	90.62	47.19
134.76	5.41	241.52	19.39	29.58	4.01	2.24	168.4	46.48	247.96	15.93	61.88	27.6	18.74	110.06	44.99	213.12	13.83	29.92	40.87	21.11	40.82	4.3	111.32	10.04	32.77	10.54	3.87
86.8	28.54	154.81	12.47	23.8	32.88	18.44	94.32	12.72	168.43	11.23	39.89	13.48	7.55	101.74	15.4	170.6	12.16	42.74	15.14	9.03	28.15	7.47	67.67	11.14	80.47	26.52	11.03
49.36	24.47	166.15	15.19	52.8	49.58	14.73	109.78	98.06	210.67	11.62	25.84	89.32	46.55	14	11.8	27.64	1.89	36.74	84.32	42.7	58.08	21.87	113.36	6.99	48.57	37.66	19.29
58.46	12.31	124.77	7.01	34.52	21.07	9.87	128.03	83.47	287.94	15.79	29.24	65.2	28.99	71.18	59.09	122.25	7.44	33.01	83.01	48.33	117.95	14.53	184.01	11.27	40.58	12.32	7.9
63.09	51.05	112.96	11.26	14.96	80.92	45.2	47.23	26.48	144.66	16.34	27.88	56.07	18.31	23.98	15.11	85.25	4.54	35.36	63.01	17.73	33.63	12.13	65.3	4.79	45.23	36.06	18.57
114.79	9.13	176.87	12.91	41.75	7.95	5.16	32.63	10.6	98.1	7.34	37.57	32.49	10.81	93.25	72.12	208.34	15.39	31.96	77.35	34.62	73.6	7.85	143.2	13.16	25.84	10.67	5.48
135.8	79.45	278.63	15.25	36.76	58.51	28.52	106.12	33.15	210.3	16.64	25.16	31.24	15.77	167.25	25.62	265.79	14.84	45.56	15.32	9.64	89.06	36.51	197.67	12.23	37.14	41	18.47
100.42	48.56	230.33	15.16	45.23	48.36	21.08	56.69	13.79	132.69	11.81	41.96	24.33	10.4	65.55	47.41	172.2	13.31	29.92	72.32	27.53	123.47	30.67	216.15	18.92	24.64	24.84	14.19
185.37	148.82	345.89	17.38	24.48	80.28	43.02	74.48	51.74	181.93	12	45.56	69.47	28.44	64.89	57.25	94.52	6.28	21.76	88.21	60.57	93.54	35.36	209.55	16.44	31.64	37.8	16.88
127	15.29	193.64	12.21	41.75	12.04	7.89	149.16	13.53	195.97	10.77	39.44	9.07	6.91	94.83	86.68	222.37	12.28	20.4	91.41	38.98	52.68	37.11	117.1	8.62	26.82	70.45	31.69
75.73	28.7	165.21	19.91	38.96	37.9	17.37	55.98	12.88	166.6	12.31	65.42	23.01	7.73	152.65	146.17	286.16	14.34	27.2	95.75	51.08	110.15	91.89	344.28	17.78	32.64	83.42	26.69
56.86	17.06	117.22	9.81	45.59	30.01	14.56	68.93	10.87	173.87	11.13	30.95	15.77	6.25	61.94	50.93	168.49	11.41	41.48	82.21	30.23	157.21	45.1	263.56	13.9	45.92	28.69	17.11
68.89	28.15	108.12	7.1	21.28	40.87	26.04	49.17	18.31	143.4	7.58	40.36	37.24	12.77	85.27	55.87	212.27	15.43	23.39	65.52	26.32	65.26	18.09	115.74	12.53	20.4	27.72	15.63
48.39	32.52	118.88	7.29	48.57	67.21	27.36	187.66	25.59	274.66	14.56	36.88	13.63	9.32	121.8	72.02	224.59	15.17	35.08	59.13	32.07	140.62	23.53	227.53	16.48	34.68	16.74	10.34
69.34	25.54	168.33	7.29	37.28	36.83	15.17	53.9	12.21	117.61	12.04	25.05	22.66	10.38	56.45	26.16	162.19	11.25	50.47	46.35	16.13	145.02	23.18	226.64	21.95	24.48	15.99	10.23
100.84	34.73	167.41	11.02	30.98	34.44	20.74	70.05	10.8	148.87	12.61	16.19	15.42	7.25	72.63	48.1	168.04	14.88	49.52	66.22	28.62	146.78	43.95	345.13	23.39	49.64	29.94	12.73
124.85	8.7	194.38	12.92	25.84	6.97	4.47	92.7	34.28	164.96	10.15	33.01	36.98	20.78	99.11	30.5	182.78	10.77	38.08	30.77	16.69	72.25	8.25	161.79	11.74	36.72	11.41	5.1
75.82	47.97	197.61	11.32	29.58	63.27	24.28	33.45	9.24	126.77	8.51	61.2	27.63	7.29	78.71	25.46	178.79	14.95	29.92	32.35	14.24	69.82	14.38	148.5	17.59	12.92	20.59	9.68
73.32	3.93	103.67	7.19	46.03	5.36	3.79	103.93	96.19	228.24	14.52	22.44	92.55	42.14	113.8	49.87	213.63	15.61	27.92	43.82	23.34	147.95	28.75	188.02	11.42	35.77	19.43	15.29
90.04	25.28	193.24	14.7	40.36	28.08	13.08	83.37	68.15	182.54	12.03	24.48	81.75	37.33	115.45	56.27	237.57	14	37.31	48.74	23.69	128.26	63.89	195.64	14.43	23.8	49.81	32.66
64.65	16.26	146.17	12.73	36.13	25.15	11.13	35.7	5.09	64.87	6.3	36.46	14.26	7.85	100.41	17.03	223.89	22.64	50.73	16.96	7.6	139.82	32.08	289.65	20.46	41.27	22.94	11.08
33.93	18.24	132.68	9.84	56.44	53.77	13.75	59.72	12.13	117.29	6.22	32.34	20.31	10.34	80.82	11.32	161.05	11.03	28.84	14	7.03	125.06	47.99	219.78	13.83	29.21	38.37	21.84
99.99	24.14	177.16	17.45	24.48	24.14	13.62	51.57	5.23	125.14	11.44	60.53	10.14	4.18	37.21	13.76	88.13	5.66	27.78	36.97	15.61	61.54	22.61	104.62	9.52	25.74	36.74	21.61
34.5	17.01	78.48	9.48	25.16	49.31	21.68	113.78	21.18	197.12	14.56	26.74	18.61	10.74	54.43	20.28	130.48	13.72	25.16	37.26	15.54	62.53	6.94	142.37	10.67	62	11.09	4.87
18.64	16.23	32.49	2.83	23.39	87.07	49.96	121.79	11.58	229.51	21	23.64	9.51	5.04	46.31	22.09	115.36	10.1	26.52	47.7	19.15	105.81	39.67	179.29	14.6	23.12	37.49	22.13
65.21	18.39	170.31	18.17	22.44	28.21	10.8	76.07	27.45	178.55	12.2	47.73	36.08	15.37	96.18	24.78	158.17	10.35	23.8	25.76	15.66	172.72	158.03	305.79	17.08	32.64	91.5	51.68
50.94	7.26	84.52	5.02	37.83	14.25	8.59	43.68	26.47	120.02	7.39	75.48	60.59	22.05	112.64	17.63	160.28	10.52	41.27	15.65	11	68.59	17.32	114.91	7.44	44.71	25.25	15.07
78.49	69.78	176.39	8.93	35.77	88.91	39.56	90.33	19.06	119.88	8.89	33.05	21.1	15.9	105.07	38.92	168	9.69	23.19	37.04	23.17	112.67	15.63	189.04	15.75	48.83	13.87	8.27
37.39	15.42	86.53	9.32	38.08	41.23	17.82	123.75	110.84	222.42	14.56	19.72	89.56	49.83	89.05	43.5	150.01	8.15	40.12	48.85	29	22.75	9.61	64.36	7.67	16.51	42.25	14.93
86.41	10.95	172.59	11.57	24.48	12.67	6.34	40.05	12.54	138.98	7.16	42.64	31.3	9.02	44.32	25.35	122.7	14.09	13.99	57.19	20.66	120.42	56.45	204.75	14.92	23.8	46.88	27.57
54.13	45.26	130.19	7.96	43.52	83.6	34.76	45.58	32.01	124.73	8.84	32.01	70.23	25.67	130.6	20.25	225.51	19.76	42.16	15.5	8.98	58.48	9.02	89.92	6.43	44.02	15.42	10.03
108.64	56.05	201.54	15.95	24.48	51.59	27.81	90.22	52.71	225.25	14.69	43.94	58.42	23.4	79.12	66.86	197.73	12.38	26.05	84.5	33.82	142.24	36.34	251.88	16.54	28.89	25.55	14.43
87.16	83.18	108.36	6.98	15.64	95.43	76.76	104.16	31.71	249.8	18.77	23.12	30.44	12.69	80.09	63.56	207.11	17.23	21.37	79.37	30.69	117.03	27.4	170.38	8.71	33.32	23.41	16.08
69.27	15.97	144.19	12.29	48.01	23.05	11.07	131.08	94.89	219.72	17.15	14.28	72.39	43.19	117	99.11	211.61	11.85	41.89	84.71	46.84	126.75	14.09	180.57	15.76	25.16	11.12	7.8
39.04	25.77	97.03	6.33	29.57	66	26.56	166.19	100.05	315.05	17.13	39.21	60.2	31.76	173.21	111.72	333.69	20.31	32.33	64.5	33.48	42.45	24.32	111.4	8.85	31.96	57.29	21.83
123.35	27.78	196.72	14	34.79	22.52	14.12	74.02	9.68	105.64	6.02	35.36	13.07	9.16	126	71.98	270.02	19.17	30.27	57.13	26.66	87.52	51.6	192.18	12.84	30.6	58.96	26.85
65.79	52.02	172.97	13.02	23.39	79.07	30.07	162.82	134.57	292.01	19.63	22.96	82.65	46.08	81.41	22.8	177.07	17.56	36.04	28	12.88	161.13	147.38	316.39	15.07	37.76	91.47	46.58
70.8	13.79	134.2	9.14	39.44	19.48	10.28	89.9	76.96	219.07	14.8	23.66	85.61	35.13	84.81	42.28	197.07	15.57	20.4	49.86	21.46	91.75	82.17	163.31	12.13	25.16	89.56	50.32
75.17	21.76	123.29	9.16	52.27	28.95	17.65	52.12	27.75	124.2	7.24	38.97	53.24	22.34	81.88	72.32	163.78	8.81	38.96	88.32	44.15	93.87	11.43	160.22	7.44	41.48	12.18	7.13
127.54	10.52	191.71	13.16	20.68	8.25	5.49	95.13	38.22	179.57	10.52	34.84	40.17	21.28	99.64	35.38	195.14	12.82	52	35.51	18.13	43.85	18.69	112.41	10.69	41.53	42.63	16.63
97.95	33.66	192.06	14.1	25.16	34.36	17.53	62.28	28.18	119.86	11.41	23.12	45.24	23.51	33.75	13.75	90.69	5.91	39.89	40.74	15.16	42.08	16.33	129.35	10.06	25.84	38.81	12.63
74.12	68.35	184.17	14.09	23.8	92.22	37.11	62.02	34.65	149.46	14.88	27.88	55.87	23.19	38.58	27.11	77.06	14.19	795.63	70.26	35.18	65.79	13.27	133.93	7.44	49.4	20.17	9.91
152.01	26.12	232.61	11.56	37.04	17.18	11.23	42.22	20.66	114.3	10.75	42.03	48.94	18.08	75.79	29.42	161.02	12.61	37.95	38.82	18.27	57.9	7.42	129.3	10.32	57.12	12.82	5.74
77.76	55.19	153.57	13.45	22.13	70.97	35.94	98.48	67.67	208.39	12	37.14	68.71	32.47	75.66	22.38	191.55	12.82	50.9	29.57	11.68	101.24	86.6	187.64	9.39	30.62	85.54	46.15
35.98	26.12	76.68	8.09	39.64	72.59	34.06	127.24	5.66	205.63	11.46	43.33	4.45	2.75	68.81	13.28	124.8	8.64	37.4	19.3	10.64	87.17	79.2	183.09	17.37	23.66	90.85	43.26
71.09	58.99	162.23	7.89	34.52	82.98	36.36	131.3	97.51	281.84	16.04	36.76	74.27	34.6	162.54	92.21	336.28	16.8	29.58	56.73	27.42	122.34	19.44	212.13	23.91	53.65	15.89	9.16
33.3	6	95.41	8.11	64.65	18	6.28	41.35	8.67	182.99	12.33	53.65	20.98	4.74	95.34	15.82	188.71	13.38	49.28	16.59	8.38	121.46	95.96	205.85	13.19	21.08	79	46.62
85.42	22.01	164.56	13.7	34	25.77	13.37	90.8	79.94	169.39	10.22	22.01	88.04	47.19	38.3	10.17	98.73	11.78	20.47	26.55	10.3	85.13	65.26	141.44	13.05	14.08	76.66	46.14
94.24	19.04	168.19	17.64	51.49	20.21	11.32	82.32	21.85	130.03	15.65	16.78	26.55	16.81	79.58	58.71	184.53	14.81	33.32	73.78	31.82	64.05	7.61	147.1	10.93	24.48	11.89	5.18
83.05	36.4	165.69	11.93	33.79	43.83	21.97	86.33	11.73	134.18	11.34	37.11	13.59	8.74	87.05	18.26	153.97	9.83	36.72	20.98	11.86	79.61	39.61	151.1	7.65	33.09	49.75	26.21
106.45	54.94	179.26	10.06	36.72	51.61	30.65	48.85	8.36	115.95	8.74	47.33	17.11	7.21	197.12	178.63	298.06	13.09	33.4	90.62	59.93	75.83	43.57	171.81	15.31	50.21	57.45	25.36
76.37	65.28	165.48	13.42	20.87	85.47	39.45	78.13	15	163.31	12.18	66.03	19.2	9.18	116.31	41.86	213.1	19.01	30.61	35.99	19.64	89.32	6.73	145.39	12.56	21.08	7.54	4.63
61.43	37.51	196.58	14.46	28.86	61.06	19.08	36.66	0.88	55.99	17.32	80.86	2.4	1.57	173.92	141.72	326.67	19.62	25.81	81.49	43.38	124.74	27.71	198.91	11.33	40.8	22.22	13.93
108.9	46.49	238.77	18.3	16.32	42.69	19.47	108.33	90.89	254.14	18.41	27.88	83.9	35.76	78.21	65.57	184.39	15.15	13.73	83.84	35.56	126.1	21.58	221.7	18.46	30.26	17.11	9.73
50.01	12.81	100.07	12.1	21.57	25.61	12.8	103.72	76.13	197.63	15.46	22.85	73.4	38.52	87.06	69.18	184.41	13.28	32.01	79.46	37.51	138.29	102.29	235.24	15.94	28.56	73.97	43.48
96.5	10.11	189.12	14.15	26.52	10.48	5.35	124	13.05	167.17	13.25	32.01	10.52	7.81	92.87	23.53	195.41	16.29	29.92	25.34	12.04	118.15	53.36	196.95	19.52	15.61	45.16	27.09
66.18	22.18	145.37	12.04	25.16	33.51	15.26	49.49	16.43	108.67	11.17	37.14	33.19	15.12	91.36	13.61	151.55	12.05	25.84	14.9	8.98	74.02	33.09	129.02	11.21	23.12	44.7	25.65
128.37	46.82	200	11.26	34	36.47	23.41	117.1	39.83	207.21	14.18	27.56	34.02	19.22	127.19	81.81	249.19	12.38	41.96	64.32	32.83	69.43	13.36	143.3	9.49	28.16	19.24	9.32
75.85	57.17	202.54	15.12	23.12	75.38	28.23	126.92	108.67	272.41	14.26	31.98	85.62	39.89	141.72	115.92	262.44	13.65	26.44	81.79	44.17	59.67	7.64	132.59	10.17	79.1	12.8	5.76
83.07	20.81	160.92	12.72	23.66	25.05	12.93	48.67	20.25	101.94	13.26	29.24	41.61	19.87	95.9	20.98	203.09	15.81	28.2	21.88	10.33	147.57	27.05	256.13	12.58	45.76	18.33	10.56
112.75	71.13	206.8	12.6	38.3	63.09	34.4	60.63	48.29	131.38	9.7	36.04	79.66	36.76	72.45	3.23	134.5	10.17	57.73	4.46	2.4	135.61	121.61	222.75	11.45	20.63	89.68	54.59
49.63	11.28	87.84	10.49	57.77	22.74	12.85	146.91	52.62	224.19	13.49	27.88	35.82	23.47	106.03	74.97	188.41	13.4	33.48	70.71	39.79	50.61	30.73	175.57	10.69	52.27	60.71	17.5
97.79	11.44	180.67	10.98	27.83	11.7	6.33	162.1	37.62	243.04	19.09	22.44	23.21	15.48	72.43	32.54	133.82	10.52	41.48	44.93	24.32	58.09	35.86	137.91	10.05	37.4	61.73	26
64.06	31.2	132.14	12.46	33.7	48.7	23.61	92.48	15.67	142.95	11.95	43.52	16.94	10.96	116.66	15.73	207.6	18.53	15.64	13.49	7.58	106.21	59.56	191.52	11.36	32.33	56.07	31.1
52.27	33.92	129.12	8.62	39.66	64.9	26.27	72.47	11.66	169.96	10.62	40.58	16.09	6.86	59.52	36.34	145.72	13.36	37.57	61.06	24.94	62.81	28.02	135.72	9.26	38.97	44.62	20.65
104.56	34.7	188.65	12.48	46.62	33.18	18.39	36.14	6.85	96.48	10.41	28.56	18.95	7.1	135.83	117.71	247.89	13.21	28.81	86.66	47.49	80.76	11.23	163.04	11.23	63.53	13.91	6.89
62.51	49.47	176.8	14.47	26.05	79.13	27.98	94.6	27.38	158.92	8.19	35.33	28.95	17.23	81.1	18.84	238.87	13.47	52.36	23.23	7.89	82.26	7.66	139.07	9.91	62.69	9.31	5.51
57.32	20.66	128.31	13.4	50.9	36.04	16.1	122.13	29.06	196.29	12.31	36.45	23.8	14.81	138.02	84.15	277.06	17.19	28.53	60.97	30.37	101.74	87.69	241.55	15.2	35.77	86.19	36.3
101.97	55.4	206.14	17.41	20.34	54.33	26.88	69.79	48.38	119.88	13.17	25.23	69.33	40.36	57.25	29.45	149.65	13.39	45.05	51.45	19.68	59.37	20.79	141.98	12.25	35.08	35.02	14.65
86.3	7.31	142.94	15.08	40.13	8.47	5.12	68.72	31.99	137.35	8.43	45.23	46.55	23.29	133.25	18.58	232.25	12.22	48.28	13.94	8	37.55	0.85	165.59	18.68	143.01	2.26	0.51
91.46	20.87	187.87	17.76	33.44	22.82	11.11	81.34	61.33	184.36	13.86	28.56	75.4	33.27	41.62	8.47	101.35	7.32	64.71	20.35	8.36	145.4	137.29	191.29	7.93	32.64	94.43	71.77
67.03	14.79	122.87	7.11	42.85	22.07	12.04	114.2	49.24	190	17.24	36.88	43.12	25.92	109.09	22.46	329.76	22.91	53.72	20.59	6.81	35.76	9	78.31	4.56	41.75	25.16	11.49
74.02	19.6	158.85	9.07	64.6	26.48	12.34	77.77	40.34	225.24	14.68	49.99	51.86	17.91	112.25	53.63	200.97	17.5	30.63	47.78	26.68	75.81	16.08	133.54	12.86	33.24	21.22	12.04
58.98	14.56	125.44	9.32	41.75	24.69	11.61	48.2	27.58	120.14	12.1	44.88	57.22	22.96	153.32	32.73	287.73	12.96	47.87	21.35	11.38	122.82	82.48	303.3	21	25.84	67.16	27.2
63.63	50.45	165.2	14.88	16.51	79.29	30.54	54.05	10.63	120.68	9.61	45.56	19.66	8.81	77.97	42.11	133	7.34	31.64	54	31.66	106.08	90.69	218.29	13.23	21.76	85.49	41.54
78.43	18.98	202.96	15.32	27.2	24.2	9.35	48.36	32.41	100.96	6.04	34.79	67.02	32.1	55.61	31.85	116.8	11.93	44.53	57.28	27.27	104.41	98.19	134.48	8.12	28.2	94.05	73.02
42.81	16.89	96.38	9.89	44.88	39.46	17.53	162.84	56.61	306.35	26.14	25.36	34.77	18.48	133.36	99.82	312.54	16.71	40.3	74.84	31.94	76.98	43.23	122.84	9.66	32.33	56.15	35.19
102.61	4.63	166.43	11	36.72	4.51	2.78	35.24	23.01	81.28	5.49	43.65	65.3	28.32	73.09	17.52	140.23	22.7	28.2	23.97	12.49	93.66	11.61	181.24	9.38	46.92	12.39	6.4
75.54	10.37	117.11	7.62	26.52	13.73	8.86	49.98	36.13	111.05	9.13	42.44	72.29	32.54	54.95	46.29	163.22	7.33	48.57	84.24	28.36	76.51	11.82	165.46	12.6	41.05	15.46	7.15
68.6	46.63	165.95	11.5	32.01	67.98	28.1	61.07	16.06	105.66	7.14	51.29	26.31	15.2	113.36	10.6	351.18	13.12	72.08	9.35	3.02	125.78	60.09	195.08	13.95	22.44	47.77	30.8
154.29	119.29	349.46	16.4	26.13	77.32	34.14	102.13	13.5	151.78	8.98	39.89	13.22	8.9	72.85	31.98	139	10.37	47.87	43.89	23	56.79	13.49	139.47	15.76	44.02	23.75	9.67
92.89	79.43	188.12	11.65	32.44	85.51	42.22	75.05	26.82	143.35	11.16	31.28	35.73	18.71	145.06	11.94	196.22	15.01	24.15	8.23	6.08	81.92	44	166.01	12.16	27.2	53.71	26.5
95.95	80.23	225.19	13.87	33.32	83.62	35.63	96.85	14.75	152.72	16.58	16.51	15.23	9.66	46.31	22.74	108.47	9.06	25.84	49.11	20.97	89.83	44.1	154.99	12.62	25	49.1	28.46
67.67	50.86	138.84	10.57	21.76	75.16	36.63	76.77	13.49	148.61	8.41	35.08	17.57	9.08	77.55	73.99	114.34	7.56	17	95.4	64.71	63.95	18.01	117.96	7.47	56.28	28.15	15.26
25.29	12.02	69.31	6.15	23.12	47.51	17.34	70.15	59.51	161.34	11.56	24.48	84.83	36.89	86.96	67.07	220.22	13.38	20.4	77.14	30.46	118.52	19.68	192.58	16.45	15.64	16.6	10.22
74.25	20.84	123.37	11.26	34	28.07	16.89	60.91	13.07	117.13	10.01	26.52	21.46	11.16	21.55	9.59	47.48	5.2	35.49	44.49	20.19	124.73	21.9	207.49	19.56	22.54	17.56	10.55
81.67	14.62	142.32	10.92	37.4	17.9	10.28	55.65	12.22	86.84	7.14	23.12	21.96	14.07	62.97	22.46	132.41	10.61	36.72	35.66	16.96	56.04	22.6	87.01	8.8	41.27	40.33	25.98
62.77	30.2	164.28	16.57	15.81	48.1	18.38	88.7	6.14	150.22	10.15	52.96	6.92	4.09	100.11	32.04	159.23	11.04	33.7	32.01	20.12	89.56	59.96	178.35	10.35	37.76	66.95	33.62
69.55	38.63	198.8	10.77	46.24	55.54	19.43	77.7	49.61	195.22	9.34	44.2	63.85	25.41	93.87	46.87	217.85	10.95	37.14	49.94	21.52	72.13	4.16	159.51	16.71	59.14	5.77	2.61
94.73	55.59	202.87	11.66	33.4	58.68	27.4	101.24	34.56	164.48	14.45	51	34.13	21.01	157.64	37.37	262.62	16.04	36.18	23.7	14.23	126.28	115.18	166.62	8.74	29.17	91.21	69.13
47.62	10.39	143.66	12.71	86.66	21.82	7.23	96.27	40.74	168.58	15.76	28.56	42.32	24.17	105.91	77.61	213.63	12.33	38.52	73.28	36.33	91.06	68.89	207.06	11.03	27.14	75.65	33.27
104.55	62.4	221.38	21.96	22.44	59.68	28.19	37.84	13.31	74.08	7.39	38.52	35.19	17.97	61.04	54.16	138.17	18.76	26.82	88.72	39.19	65.05	22.77	135.35	10.46	24.76	35	16.82
44.37	5.63	80.25	6.05	74.8	12.69	7.02	106.78	55.77	190.7	14.67	24.48	52.23	29.24	31.51	12.23	99.69	8.21	75.48	38.82	12.27	56.26	8.04	139.36	8.99	62.62	14.29	5.77
125.78	67.27	298.39	21.47	19.72	53.48	22.54	93.86	83.15	181.69	11.88	21.76	88.6	45.77	143.89	38.41	233.97	13.47	44.71	26.69	16.42	113.76	89.44	247.56	14.02	20.34	78.62	36.13
112.41	20.68	188.83	11.78	41.96	18.4	10.95	48.88	15.88	127.68	13.81	64.01	32.49	12.44	55.19	6.82	139.12	13.84	22.44	12.36	4.91	62.72	8.09	104.62	7.54	43.05	12.9	7.73
82.19	10.11	185.94	10.8	39.2	12.3	5.44	99.35	54.13	208.45	13.33	41.54	54.49	25.97	39.61	25.27	95.82	6.48	34.68	63.81	26.38	58.13	37.52	159.52	13.66	23.8	64.55	23.52
120.95	99.48	260.91	12.81	25.32	82.25	38.13	50.83	15.85	91.8	5.48	38.97	31.19	17.27	118.19	87.7	227.18	13.92	23.8	74.2	38.6	85.13	18.19	173.7	10.35	35.77	21.37	10.47
74.02	13.01	146.62	13.41	23.12	17.57	8.87	71.51	52.97	161.45	14.94	17	74.08	32.81	52.57	38.11	146.65	7.31	47.17	72.49	25.98	102.4	72.47	238.56	23.89	24.48	70.77	30.38
105.63	32.74	207.58	17.06	27.88	31	15.77	57.73	5.82	121.38	7.02	38.97	10.08	4.79	38.57	14.21	136.59	10.66	28.2	36.84	10.4	68.58	43.25	168.07	13.2	39.89	63.06	25.73
104.5	23.76	172.62	10.36	33.32	22.74	13.77	109.34	46.95	213.25	14.35	36.45	42.94	22.02	154.54	95.88	274.42	18.44	25.45	62.04	34.94	155.57	104.35	275.81	19.79	35.56	67.07	37.83
160.22	108.85	303.5	16.64	29.92	67.94	35.86	132.89	26.63	207.33	13.55	42.44	20.04	12.84	98.25	21.77	197.38	15.97	78.85	22.15	11.03	95.42	6.47	160.25	8.7	42.24	6.78	4.04
109.98	11.34	178.07	10.78	48.88	10.31	6.37	106.36	20.11	176.13	12.64	43.45	18.9	11.42	132.3	129.2	163.67	6.38	30.29	97.66	78.94	64.36	25.2	162.81	16.91	34.39	39.16	15.48
56.84	29.14	145.34	8.81	44.88	51.26	20.05	62.7	13.3	118.78	11.58	49.98	21.2	11.19	169.99	53.19	278.88	16.43	26.52	31.29	19.07	71.07	18.48	194.47	14.45	51	26.01	9.5
91.49	76.54	239.88	13.96	29.92	83.66	31.91	54.05	47.93	139.25	11.09	24.76	88.68	34.42	89.7	26.82	157.55	10.31	40.36	29.91	17.03	61.76	1.12	121.15	10.28	48.83	1.82	0.93
178.98	106.48	345.32	23.69	31.73	59.49	30.83	69.21	14.2	164.05	10.41	56.36	20.52	8.66	53.82	29.98	120.09	6.83	42.94	55.71	24.97	101.57	51.46	196.04	14.31	23.12	50.67	26.25
62.41	31.4	136.42	6.39	36.45	50.3	23.02	54.06	11.46	120.54	8.93	43.05	21.19	9.51	109.93	22.84	177.27	15.64	45.23	20.78	12.89	107.82	44.26	234.29	19.69	41.96	41.05	18.89
68.11	16.43	152.07	13.11	39.44	24.12	10.8	58.43	33.13	140.92	8.65	41.96	56.7	23.51	76.97	19.18	119.45	14.16	27.46	24.93	16.06	51.67	36.03	109.93	9.91	29.28	69.74	32.77
99.09	2.67	169.37	9.79	35.9	2.69	1.58	82.53	64.54	202.6	21.24	29.24	78.2	31.86	57.98	24.62	154.32	11.81	46.92	42.46	15.95	110.22	26.56	197.12	11.38	41.27	24.09	13.47
84.39	19.69	146.12	10.14	24.07	23.33	13.47	97.2	20.75	217.24	21.71	14.96	21.35	9.55	56.85	31.47	138.19	11.4	47.46	55.35	22.77	45.99	8.67	87.43	8.46	36.04	18.86	9.92
39.6	23.4	108.38	9.73	48.58	59.08	21.59	57.67	13.94	105.35	7.53	37.83	24.17	13.23	52.41	24.05	117.66	12.98	59.16	45.89	20.44	104.89	20.42	209.14	12.37	28.54	19.47	9.76
64.65	7.25	136.36	10.03	37.31	11.22	5.32	74.45	28.83	183.26	13.74	40.58	38.72	15.73	103.46	16.27	167.79	11.6	43.33	15.72	9.7	122.31	5.81	232.16	21.49	61.23	4.75	2.5
79.96	13.11	125.81	12.2	47.46	16.4	10.42	136.88	31.51	234.13	15.15	36.24	23.02	13.46	59.28	32.53	147.56	7.85	51	54.87	22.05	150.55	22.22	237.93	15.38	20.4	14.76	9.34
106.22	97.97	129.13	8.4	10.88	92.23	75.87	60.7	37.67	180.54	10.49	41.27	62.06	20.87	36.72	12.86	87.16	7.1	41.32	35.03	14.76	49.31	10.29	87.38	7.62	22.44	20.87	11.78
108.72	5.08	182.22	8.9	32.38	4.68	2.79	112.07	95.09	203.49	18.84	23.8	84.85	46.73	102.38	34.89	185.39	9.21	29.24	34.08	18.82	57.97	15.9	140.64	9.75	44.71	27.43	11.31
147.9	45.36	324.59	16.42	38.76	30.67	13.97	54.94	23.02	140.47	9.32	57.75	41.9	16.39	134.95	68.04	235.89	15.26	33.44	50.42	28.84	109.32	20.8	173.89	8.75	45.39	19.03	11.96
94.66	58.1	229.12	18.2	30.98	61.37	25.36	65.83	26.72	204.42	13.53	33.51	40.59	13.07	103.69	41.23	183.55	11.43	36.33	39.76	22.46	123.1	100.36	254.96	12.97	26.44	81.53	39.36
107.02	5.85	184.68	17.18	25.95	5.46	3.17	82.09	34.5	185	15.88	37.57	42.02	18.65	109.87	82.55	216.82	19.27	21	75.13	38.07	100.03	21.49	171.68	11.14	28.89	21.48	12.52
37.05	21.23	131.31	6.88	46.92	57.31	16.17	68.11	51.31	211.89	13.15	51	75.34	24.22	32.92	9	75.38	15.51	48.16	27.35	11.94	158.35	9.61	255.33	12.21	48.82	6.07	3.76
72.44	15.93	149.74	12.2	36.18	21.99	10.64	107.76	29.67	199.56	14.72	48.83	27.53	14.87	73.12	41.49	162.83	13.44	34.43	56.75	25.48	73.54	54.3	128.19	12.22	20.4	73.83	42.36
68.96	38.36	150.18	17.41	26.6	55.63	25.55	166.39	81.19	289.07	16.49	36.61	48.79	28.09	56.19	16.4	109.94	6.3	21.08	29.19	14.92	54.42	26.11	113.49	8.06	48.01	47.97	23
89.06	7.97	156	10.04	35.08	8.94	5.11	55.26	25.4	146.71	9.04	56.36	45.97	17.32	89.72	77.29	220.05	17.76	23.66	86.15	35.13	156.32	127.27	361.29	37.79	25.84	81.42	35.23
67.57	15.41	167.99	11.38	31.96	22.8	9.17	48.76	21.82	106.65	8.43	24.52	44.76	20.46	93.68	3.91	164.62	10.47	34.09	4.17	2.37	105.85	66.69	229.03	19.7	26.75	63	29.12
65.34	55.79	139.29	9.46	33.32	85.38	40.05	56.31	30.26	144.67	9.09	44.88	53.74	20.92	63.39	4.71	115.64	11.81	49.28	7.42	4.07	109.57	73.94	220.61	21.03	16.32	67.48	33.52
131.37	13.48	209.91	14.98	32.7	10.26	6.42	64.91	20.24	140.27	13.26	29.92	31.18	14.43	78.18	55.52	195.35	15.74	33.32	71.01	28.42	115.38	60.18	244.71	22.92	24.35	52.16	24.59
120.78	33.85	331.39	27.75	17	28.02	10.21	105.8	67.27	234.56	17.06	29.58	63.58	28.68	76.52	70.13	151.78	10.69	26.52	91.65	46.2	112.37	98.25	223.77	16	31.28	87.43	43.91
85.3	26.35	152.65	16.36	33.01	30.89	17.26	65.23	20.02	127.72	8.57	48.83	30.69	15.67	64.78	20.81	135.57	11.27	28.56	32.13	15.35	162.67	2.87	244.49	12.15	41.27	1.76	1.17
81.46	54.7	172.62	16.68	20.18	67.15	31.69	79.46	17.09	137.16	7.25	53.04	21.5	12.46	148.16	40.09	223.96	12.78	37.83	27.06	17.9	96.81	38.82	174.84	15.6	43.52	40.1	22.2
53.37	34.14	153.61	10.69	23.12	63.98	22.23	58.22	34.76	174.31	13.88	72.76	59.7	19.94	90.2	9.44	157.54	10.85	32.64	10.46	5.99	85.16	12.07	155.86	8.66	31.64	14.17	7.74
144.78	83.93	273.06	12.97	40.12	57.97	30.74	123.68	18.78	213.69	18.06	34.09	15.19	8.79	106.05	57.74	221.88	14.56	22.27	54.44	26.02	91.31	34.43	137.47	14.86	41.75	37.71	25.05
57.71	41.36	101.45	8.88	24.24	71.67	40.77	64.3	11.14	123.17	10.4	39.66	17.32	9.04	149.21	29.04	209.51	11.88	30.98	19.47	13.86	76.5	20.72	135.69	8.18	32.64	27.08	15.27
53.07	5.06	108.89	6.34	44.02	9.53	4.64	129.8	128.88	149.59	6.74	22.27	99.3	86.15	137.68	29.53	205.94	13.9	33.09	21.45	14.34	124.37	31.5	222.08	10.88	22.01	25.33	14.19
106.38	11.65	199.96	10.19	29.92	10.95	5.83	79.15	31.33	164.24	14.22	29.92	39.59	19.08	121.7	94.8	286.68	23.04	17.1	77.9	33.07	36.81	11.25	128.02	12.35	14.25	30.56	8.79
111.93	20.61	210.42	18.58	34.68	18.42	9.8	98	46.43	188.34	9.29	33.7	47.38	24.65	69.6	46.33	163.16	11.71	33.32	66.56	28.39	90.82	18.31	219.67	17.73	24.35	20.16	8.33
77.22	45.51	180.51	13.51	32.64	58.93	25.21	70.52	53.71	150.24	13.51	17	76.16	35.75	161.09	147.91	245.33	15.93	23.8	91.82	60.29	162.89	132.34	282.73	16.24	27.2	81.24	46.81
111.72	28.07	201.34	16.77	21.76	25.12	13.94	87.78	15.86	159.01	12.14	40.12	18.07	9.97	16.72	10.69	39.41	2.64	35.08	63.92	27.12	79.46	52.81	196.9	13.69	54.07	66.46	26.82
83.66	35.72	157.41	13.32	41.48	42.7	22.69	190.59	32.62	290	17.67	24.48	17.12	11.25	97.15	19.55	183.23	12.87	32.01	20.13	10.67	61.04	47.13	147.95	10.14	29.92	77.21	31.86
102.71	10.07	192.21	11.21	32.64	9.81	5.24	73.92	6.52	200.12	13.24	35.49	8.82	3.26	54.02	13.59	112.7	11.1	19.04	25.15	12.05	109.09	74.03	218.88	12.26	47.02	67.86	33.82
174.66	20.64	227.13	12.91	44.2	11.82	9.09	94.65	33.83	173.28	11.35	40.8	35.74	19.52	90.61	31.54	171.84	11.27	43.52	34.8	18.35	60.08	38.15	110.64	6.88	27.83	63.5	34.48
80.34	20.32	119.65	6.77	36.45	25.3	16.99	87.92	49.37	185.93	13.88	42.74	56.16	26.55	97.01	23.31	233.96	18.91	38.52	24.03	9.96	48.41	10.67	109.96	10.87	16.32	22.04	9.7
104.36	24.19	164.29	12.4	15.89	23.18	14.73	164.65	20.55	237.45	20.47	38.76	12.48	8.66	88.66	43.56	199.38	13.02	21.63	49.13	21.85	66.83	43.36	191.37	11.97	30.61	64.88	22.66
173.06	123.54	351.71	17.58	29.24	71.38	35.12	85.61	22.35	159.94	9.07	40.36	26.11	13.97	83.62	38.65	180.82	12.93	25.16	46.22	21.38	112.44	19.13	196.81	9.93	35.77	17.02	9.72
95.94	84.14	172.85	8.83	39.21	87.7	48.68	67.15	32.73	159.11	12.97	41.82	48.74	20.57	50.47	17.96	140.83	10.95	57.05	35.59	12.76	69.15	20.35	146.94	10.95	43.33	29.42	13.85
78.92	5.14	129.58	10.82	21.32	6.52	3.97	42.59	15.77	131.03	13.29	40.58	37.03	12.04	53.86	14.66	102.39	7.8	34.98	27.22	14.32	66.36	27.81	181.34	14.35	30.26	41.9	15.33
139.65	10.32	216.58	12.98	27.2	7.39	4.76	86.22	29.18	144.25	15.34	39.21	33.84	20.23	56.44	39.49	131.31	7.98	37.83	69.97	30.07	47.3	11.46	104.34	10.09	50.9	24.23	10.98
83.19	5.53	155.12	10.52	33.7	6.65	3.57	56.46	27.42	126.27	12.15	28.53	48.56	21.71	55.09	21.82	140.84	8.34	45.39	39.6	15.49	69.78	23.86	163.67	11.26	27.2	34.2	14.58
80.48	4.78	147.66	12.09	31.28	5.94	3.24	52.69	45.47	115	9.78	15.67	86.31	39.54	64.99	22.28	113.67	9.06	29.92	34.28	19.6	34.18	20.52	110.37	8.04	46.92	60.04	18.59
47.23	20.18	67.96	5.64	53.58	42.73	29.7	58.5	22.59	163.98	11.04	39.89	38.62	13.78	203.01	8.72	250.22	10.53	47.02	4.29	3.48	108.52	48.01	183.75	15.59	20.63	44.24	26.13
78.48	41.31	132.73	18.17	42.44	52.64	31.12	69.25	56.07	176.21	12.48	46.08	80.97	31.82	36.07	14.81	132.93	8.97	53.04	41.05	11.14	164.59	20.51	263.98	16.28	37.83	12.46	7.77
83.4	14.23	152.11	14.77	23.8	17.07	9.36	98.21	34.45	176.14	16.39	24.76	35.08	19.56	50.23	9.11	106.12	7.66	25.05	18.14	8.59	116.03	62.98	233.02	17.68	24.48	54.28	27.03
140.55	34.8	214.24	11.95	29.92	24.76	16.24	81.12	66.75	174.95	15.76	27.2	82.29	38.15	87.76	50.63	192.57	11.35	16.43	57.69	26.29	69.65	27.05	151.3	10.82	23.75	38.84	17.88
63.9	50.54	174.01	16.24	25.05	79.09	29.05	107.12	82.07	165.61	16.39	21.76	76.61	49.56	137.36	60.02	230.57	14.31	34.09	43.7	26.03	50.19	18.72	111.38	10.62	27.33	37.3	16.81
87.58	23.51	184.85	12.32	28.56	26.85	12.72	42.42	11.56	76.42	5.08	33.7	27.25	15.12	73.1	19.09	194.9	25.58	63.5	26.12	9.8	66.2	12.25	157.33	13.35	31.96	18.5	7.79
68.6	56.42	165.89	10	24.48	82.25	34.01	40.27	12.82	85.05	11.4	33.01	31.83	15.07	130.02	44.72	203.31	14.87	24.48	34.39	22	178.89	154.46	337.27	17.77	28.01	86.35	45.8
91.18	15.72	168.31	9.63	38.47	17.24	9.34	23.58	12.66	75.78	8	45.23	53.7	16.71	133.32	9.93	231.76	14.95	30.29	7.45	4.28	96.19	88.73	165.17	13.21	25.16	92.25	53.72
85.82	27.13	174.28	11.45	34.91	31.61	15.57	37.23	23.28	118.56	15.83	44.69	62.52	19.63	64.54	6.02	117.96	9.09	33.32	9.33	5.11	48.44	25.69	122.51	13.2	52.96	53.03	20.97
55.91	8.42	127.26	8.18	21.05	15.07	6.62	93.78	79.89	186.65	12.02	32.7	85.18	42.8	111.44	25.1	217.33	14.9	29.22	22.52	11.55	56.94	16.09	128.29	9.18	27.46	28.26	12.54
94.8	25.2	155.05	10.49	38.96	26.58	16.25	48.4	13.95	153.11	10.66	85	28.83	9.11	79.06	21.12	152.25	9.65	23.8	26.71	13.87	143.31	6.55	228.54	15.8	23.8	4.57	2.87
104.98	22.77	213.98	14.31	40.6	21.69	10.64	47.58	12.84	88.71	6.25	55.61	26.98	14.47	61.37	16.4	128.76	10.69	49.28	26.72	12.74	36.3	26.75	105.33	7.87	25.84	73.69	25.4
109.42	43.47	216.6	15.75	23.8	39.73	20.07	51.42	22.34	104.11	9.07	24.48	43.44	21.45	81.11	54.91	170.56	10.02	26.75	67.7	32.19	50.7	16.77	143.33	8.65	59.1	33.09	11.7
88.52	73.18	187.62	12.34	37.83	82.67	39.01	155.1	136.14	220.91	9.96	27.88	87.78	61.63	76.21	69.66	168.98	14.74	21.76	91.41	41.23	59.72	21.03	144.97	10.79	39.2	35.21	14.51
89.51	30.38	179.41	11.4	53.35	33.94	16.93	97.28	59.85	207.03	12.19	27.2	61.52	28.91	94.53	73.5	180.02	12.66	24.48	77.76	40.83	87.68	17.85	193.27	21.98	40.12	20.36	9.24
76.09	30.14	124.01	8	42.64	39.61	24.31	74.08	72.85	94.68	3.94	26.44	98.34	76.95	96.02	8.71	166.15	11.34	21.12	9.07	5.24	50.44	16.69	120.68	8.49	30.26	33.08	13.83
110.65	61.44	213.64	17.28	28.56	55.52	28.76	59.75	36.03	132.54	8.52	48.83	60.3	27.18	172.84	148.31	313.3	17.12	25.74	85.81	47.34	120.55	62.16	238.05	17.73	27.2	51.56	26.11
88.91	30.79	163.95	8.16	40.8	34.63	18.78	70.7	38.55	163.6	14.04	43.83	54.53	23.56	81.31	36.37	184.67	9.32	40.8	44.73	19.7	72.76	16.94	147.04	9.42	57.12	23.29	11.52
112.99	89.95	220.14	9.17	30.98	79.61	40.86	126.1	91.85	251.98	12.81	38.52	72.84	36.45	98.79	19.67	147.8	10.34	21.32	19.92	13.31	129.21	13.79	202.63	15.39	30.26	10.67	6.81
117.64	19.22	258.47	20.01	16.51	16.34	7.44	138.24	65.19	251.76	10.87	35.36	47.16	25.89	158.33	108.44	300.81	17.38	32.33	68.49	36.05	68.82	51.73	157.26	14.75	34.39	75.16	32.89
87.77	17.84	167.54	15.59	29.92	20.33	10.65	80.23	25.05	119.88	8.61	36.61	31.22	20.9	45.75	20.38	139.53	9.03	53.65	44.54	14.6	138.55	99.34	273.11	19.04	30.26	71.7	36.37
67.8	7.93	129.34	7.95	31.64	11.69	6.13	114.28	13.47	167.08	14.28	38.52	11.79	8.06	54.71	14.5	106.8	6.47	42.64	26.51	13.58	83.17	60.97	158.28	10.01	40.8	73.31	38.52
66.57	4.95	127.39	14.28	46.08	7.43	3.88	68.31	34.6	180.64	11.31	34.79	50.65	19.15	86.51	12.07	146.36	11.38	23.12	13.95	8.24	97.27	56.86	197.71	11.61	30.31	58.46	28.76
125.3	28.45	231.62	20.77	25.54	22.7	12.28	51.5	19.27	113.8	9.06	42.16	37.41	16.93	98.16	51.91	212.06	13.9	32.7	52.88	24.48	45.32	15.02	136	12.08	57.09	33.13	11.04
60.11	21.5	150.4	12.06	46.24	35.76	14.29	47.93	22	137.93	8.58	48.89	45.9	15.95	65.05	19.73	178.98	18.12	75.84	30.33	11.02	124.34	68.96	252.82	16.91	33.16	55.46	27.27
25.06	14.9	48.89	7.6	43.65	59.46	30.47	114.38	79.85	172.6	13.48	45.56	69.82	46.27	23.63	9.19	53.72	4.75	62.59	38.88	17.1	75.92	9.93	162.9	13.96	29.24	13.08	6.1
66.65	15.25	144.99	15.56	41.48	22.88	10.52	67.23	26.33	99.61	14.09	39.21	39.16	26.43	61.82	15.83	122.35	9.13	36.45	25.61	12.94	57.6	9.06	143.11	11.05	36.33	15.73	6.33
93.05	29.92	147.74	10.96	44.53	32.15	20.25	59.44	38.42	135.54	8.25	34.39	64.64	28.35	82.12	28.57	170.85	12.1	34.09	34.79	16.72	120.42	106.22	169.45	14.7	28.67	88.21	62.68
79.91	15.47	138.14	11.16	33.88	19.35	11.2	129.33	46.36	209.99	12.3	28.45	35.85	22.08	99.06	87.42	226.26	16.86	22.44	88.24	38.64	115.86	52.06	198.09	13.04	27.43	44.94	26.28
79.65	29.2	143.09	12.96	18.09	36.66	20.4	181.59	142.51	369.28	24.62	27.2	78.48	38.59	158.26	5.9	223.43	14.31	52.88	3.73	2.64	92.51	32.58	157.05	12.76	33.01	35.22	20.75
63.68	39.02	164.35	12.44	50.21	61.27	23.74	48.34	4.66	96.85	11.61	21.08	9.64	4.81	55.72	29.13	135.47	24.84	37.29	52.28	21.5	110.88	49.13	249.93	16.31	33.32	44.31	19.66
107.84	39.12	182.23	14.2	24.07	36.28	21.47	69.55	63.43	132.02	8.46	23.12	91.19	48.05	141.47	95.54	296.55	15.3	31.34	67.53	32.22	66.49	18.71	156.73	12.46	26.18	28.14	11.94
105.46	25.88	206.94	14.01	34	24.54	12.51	66.84	45.54	152.99	18.61	38.08	68.13	29.77	60.48	40.82	180.08	13.89	38.76	67.5	22.67	77.81	8.81	131.91	6.95	27.62	11.32	6.68
104.23	10.5	190.83	18.42	23.39	10.07	5.5	152.7	30.59	235.37	12.75	37.83	20.03	12.99	35.72	14.01	86.42	9.78	31.03	39.22	16.21	136.31	133.23	186.58	7.6	23.39	97.74	71.41
57.83	12.62	195.38	13.32	90.79	21.82	6.46	93.53	16.97	188.48	11.63	32.7	18.15	9	61.5	32.09	111.32	6.49	30.95	52.18	28.83	109.26	18.97	229.29	12.17	36.18	17.36	8.27
90.37	5.89	171.02	14.19	31.28	6.52	3.44	48.28	16.25	140.88	8.69	48.83	33.65	11.53	75.16	33.36	168.19	15.15	26.52	44.39	19.84	96.22	18.25	176.5	12.62	25.84	18.96	10.34
132.76	10.95	210.06	14.61	39.2	8.25	5.21	77.92	68.28	162.79	12.25	38.15	87.63	41.94	62.7	19.25	108.74	6.95	37.57	30.71	17.71	109.74	17.9	182.09	13.37	44.2	16.31	9.83
72.62	25.63	140.64	11.85	25.45	35.3	18.23	59.75	19.62	115.76	13.88	14.96	32.83	16.95	89.16	35.93	205.05	22.97	15.82	40.3	17.52	43.59	14.68	128.89	10.38	46.08	33.67	11.39
58.04	25.29	136.5	9.08	44.53	43.58	18.53	54.64	30.96	152.46	12.46	40.12	56.65	20.3	53.85	10.54	103.83	8.48	44.88	19.57	10.15	54.89	9.4	113.11	8.43	22.27	17.12	8.31
69.59	10.37	127.76	15.07	13.6	14.9	8.12	26.58	13.69	74.56	6.77	44.88	51.5	18.36	69.62	33.46	189.47	13.65	47.17	48.06	17.66	91.46	23	183.32	9.98	44.2	25.14	12.54
68.44	17.88	126.39	12.98	39.59	26.13	14.15	64.85	4.51	107.14	7.72	49.15	6.96	4.21	98.06	10.09	168.82	8.77	86.02	10.29	5.98	53.45	25.39	161.05	14.92	14.39	47.5	15.76
107.07	13.46	169.65	11.58	33.01	12.57	7.93	27.88	18.13	80.65	5.28	50.21	65.03	22.48	118.03	60.91	212.36	19.37	25.16	51.61	28.68	114.02	35.46	202.78	14.93	50.81	31.1	17.49
99.84	55.71	210.15	20.66	19.26	55.79	26.51	113.97	32.9	186.48	13.09	25.45	28.87	17.64	162.72	13.38	238.12	18.67	29.24	8.22	5.62	36.83	16.32	105.13	6.4	46.46	44.31	15.52
111.02	82.09	251.47	20.02	25.54	73.94	32.64	84.28	68.54	184.49	9.98	48.15	81.32	37.15	65.77	21.29	133.42	7.73	75.66	32.36	15.95	69.67	45.03	146.61	11.83	21.08	64.63	30.71
78.77	46.14	182.49	12.41	25.05	58.57	25.28	75.15	64.28	177.02	10.95	35.36	85.53	36.31	109.92	36.02	223.28	12.56	39.89	32.77	16.13	58.89	23	130.34	16.02	72.08	39.07	17.65
77.72	64	198.94	13.17	24.35	82.35	32.17	43.73	33.24	113.42	9.02	44.02	76.02	29.31	129.71	74.92	260.29	18.22	27.2	57.76	28.78	129.74	33.05	191.16	14.42	15.64	25.47	17.29
85.24	46.08	173.94	11.17	22.96	54.06	26.49	99.05	40.63	196.13	9.8	52.88	41.02	20.72	108.31	92.43	206.09	9.79	29.57	85.34	44.85	123.67	60.73	215.84	10.66	24.76	49.11	28.14
46.93	24.88	88.25	10.5	27.2	53.02	28.2	87.28	77.66	178.81	14.9	20.4	88.97	43.43	102.25	98.58	172.69	14.8	16.32	96.41	57.09	61.54	21.16	115.56	12.93	25.16	34.38	18.31
80.52	24.73	170.34	13.25	31.96	30.71	14.52	54.85	46.13	129.29	6.61	40.58	84.1	35.68	61.65	55.04	163.2	17.64	17	89.28	33.73	69.48	13.21	119.89	6.98	38.01	19.02	11.02
91.92	32.24	169.45	12.5	25.45	35.07	19.03	84.79	65.12	184.61	16.5	24.48	76.81	35.28	103.85	77.64	227.37	18.72	28.56	74.76	34.15	133.21	114.3	215.85	10.83	29.24	85.81	52.95
106.72	66.95	245.9	19.09	23.8	62.74	27.23	70.84	24.92	152.95	10.39	33.4	35.17	16.29	78.63	16.42	149.42	9.08	44.53	20.88	10.99	77.28	20.25	150.64	12.24	21.57	26.21	13.44
47.32	24.71	111.54	12.8	21.08	52.23	22.16	95.77	40.11	224.25	21.71	24.48	41.89	17.89	176.43	62.6	262.21	15.75	26.5	35.48	23.87	107.19	21.12	226.46	22.1	42.64	19.7	9.32
82.31	12.76	176.18	10.35	44.2	15.51	7.24	118.77	98.45	192.48	9.25	33.01	82.89	51.15	68.45	12.14	156.57	11.39	56.94	17.74	7.76	40.86	25.51	98.71	12.51	17.68	62.44	25.84
70.35	40.97	165.15	11.17	49.52	58.23	24.81	52.26	12.22	139.7	14.16	42.44	23.38	8.75	51.31	24.58	112.14	11.47	26.52	47.91	21.92	161	29.83	219.77	12.29	50.9	18.53	13.57
123.84	23.39	201.74	17.45	14.96	18.88	11.59	142.37	114.2	258.61	12.34	30.26	80.22	44.16	48.81	21.5	156.87	12.56	45.39	44.06	13.71	77.01	21.65	145.39	11.34	23.94	28.11	14.89
74.89	31.56	153.28	9.8	37.83	42.14	20.59	73.93	48.76	180.29	14.21	35.08	65.95	27.04	94.87	33.13	194.41	20.5	39.42	34.92	17.04	158	37.51	246.31	16.9	23.12	23.74	15.23
68.86	57.68	175.48	14.59	25.16	83.77	32.87	87.34	10.3	172.53	12.55	34.91	11.79	5.97	62.64	47.33	162.21	10.76	38.33	75.56	29.18	73.04	29.34	159.72	11.39	23.8	40.18	18.37
90.45	83.99	167.62	9.76	25.84	92.86	50.11	73.26	16.23	169.5	21.29	29.19	22.16	9.58	121.49	25.39	206.13	13.74	38.01	20.9	12.32	78.79	16.15	131.69	11.15	53.65	20.5	12.26
115.96	35.97	225.2	12.28	22.44	31.02	15.97	45.48	16.15	126.9	6.84	42.16	35.5	12.72	49.33	11.47	138.71	7.97	87.72	23.25	8.27	120.71	18.18	218.78	19.31	25.84	15.06	8.31
99.41	10.51	174.28	10.13	39.44	10.57	6.03	103.81	34	207.86	20.44	44.53	32.76	16.36	51.74	21.36	156.72	11.02	33.32	41.29	13.63	61.91	34.71	124.61	8.51	40.83	56.06	27.85
73.41	54.05	200.75	18.56	27.78	73.62	26.92	67.65	27.08	199.62	13.47	37.95	40.03	13.57	72.13	43.83	168.83	11.2	21.08	60.76	25.96	62.08	27.34	122.94	9.98	42.84	44.03	22.23
73	3.77	117.03	14.82	21.08	5.17	3.22	54.66	9.97	108.73	7.85	50.1	18.24	9.17	119.42	33.99	195.55	22.28	15.13	28.47	17.38	53.43	45.85	107.99	9.75	27.2	85.82	42.46
67.49	5.61	140.35	11.75	40.69	8.31	4	91.76	0.6	164.72	14.19	39.89	0.66	0.37	69.69	26.53	151.49	11.13	60.53	38.07	17.51	63.14	19.31	115.76	12.2	36.45	30.58	16.68
79.22	43.56	226.18	12.77	48.71	54.99	19.26	70.86	27.91	133.28	8.78	20.4	39.38	20.94	69.63	20.64	217.2	13.16	52.96	29.63	9.5	72.89	51.39	163.71	13.32	25.84	70.49	31.39
65.88	14.99	118.63	7.62	37.76	22.75	12.64	88.07	13.95	198.03	15.58	40.8	15.84	7.05	35.95	12.77	111.29	7.94	68.99	35.53	11.48	73.39	53.63	116.1	8.4	21.76	73.08	46.2
68.51	22.1	164.47	15.7	52.27	32.25	13.43	107.27	44.01	317.64	23.59	27.88	41.03	13.86	52.04	40.4	126.34	7.88	32.01	77.62	31.97	52.86	8.18	90.45	5.36	31.07	15.48	9.05
108.96	74.36	180.06	15.45	29.31	68.24	41.29	49.89	22.28	115.95	9.62	28.56	44.67	19.22	65.36	26.01	127.27	8.27	25.84	39.8	20.44	72.19	17.45	138.12	10.09	25.84	24.17	12.63
99.33	38.81	179.33	11.21	34.79	39.07	21.64	83.65	81.07	125.04	8.9	16.8	96.91	64.84	104.89	92.01	150.35	9.76	25.95	87.71	61.2	31.67	10.2	73.78	4.92	32.06	32.2	13.82
64.87	12.65	117.9	10.42	57.68	19.5	10.73	65.75	36.74	135.89	10.59	21.08	55.88	27.04	59.38	6.56	135.49	11.39	21.57	11.05	4.84	129.16	115.33	259.71	19.52	18.36	89.29	44.41
86.75	11.19	167.06	11.94	25.16	12.9	6.7	103.3	25.78	183.29	9.37	38.96	24.96	14.07	124.26	26.79	221.18	19.55	29.24	21.56	12.11	42.8	9.27	127.46	6.24	59.84	21.66	7.27
56.91	41.24	128.27	13.27	16.32	72.47	32.15	90.55	17.01	160.05	12.21	31.28	18.79	10.63	43.96	28.27	161.44	8.54	52.27	64.32	17.51	117.84	48.44	206.87	15.57	47.87	41.11	23.42
113.44	91.72	266.47	23.97	15.67	80.86	34.42	49.19	17.54	111.61	9.36	22.96	35.67	15.72	49.4	19.37	93.14	8.91	36.88	39.21	20.8	123.6	101.7	255.73	17.43	21.32	82.29	39.77
55.05	24.51	202.91	13.43	38.52	44.53	12.08	51.23	28.67	150.43	7.64	44.53	55.96	19.06	126.86	25.02	203.87	13.16	32.56	19.72	12.27	72.65	55.56	185.97	10.8	25.84	76.48	29.88
53.28	28.37	126.71	6.5	51.19	53.24	22.39	34.45	24.54	53.01	4.13	24.48	71.25	46.3	78.27	42.12	144.88	14.24	30.6	53.82	29.08	64.54	50.66	122.62	12.8	36.04	78.5	41.31
64.06	35.47	152.76	12.65	40.36	55.37	23.22	94.85	69.34	251.79	19.44	14.28	73.11	27.54	52.09	29.6	151.84	9.49	44.71	56.83	19.49	98.07	24.59	168.64	15.11	34.3	25.08	14.58
71.83	9.77	163.21	10.89	45.42	13.6	5.99	77.39	65.81	193.45	15.77	34.79	85.03	34.02	57.75	43.74	162.75	14.06	61.2	75.74	26.88	74.82	63.01	179.25	12.72	22.96	84.21	35.15
77.56	31.11	167.14	13.49	22.53	40.11	18.61	101.48	94.46	170.76	12.02	29.24	93.09	55.32	72.19	51.15	177.29	11.17	48.01	70.85	28.85	102.06	17.95	175.66	11.97	34.5	17.59	10.22
63.33	27.86	118.63	9.88	22.8	44	23.49	73.25	34.42	139.83	10.98	44.88	46.99	24.62	158.81	60.78	235.26	11.92	33.59	38.27	25.83	130.35	104.14	275.75	23.66	17	79.9	37.77
76.81	62.09	176.31	15.07	20.63	80.84	35.22	74.71	21.19	156.88	16.7	21.08	28.36	13.51	132.33	62.06	292.49	13.43	51	46.89	21.22	48.31	5.05	89.94	6.96	45.4	10.45	5.61
104.01	15.8	188.5	13.03	61.21	15.19	8.38	58.42	0.98	106.21	6.01	30.98	1.68	0.92	48.8	11.38	120.09	9.84	59.84	23.33	9.48	119.57	4.64	295.45	16.38	46.24	3.88	1.57
89.36	25.7	156.93	13.39	44.88	28.76	16.38	76.5	15.13	138.94	10.82	14.28	19.77	10.89	154.44	53.29	243.27	14.21	32.7	34.5	21.9	32.63	10.94	108.18	6.84	76.03	33.54	10.12
74.22	55.25	141.23	15.75	17.1	74.43	39.12	83.99	24.53	164.29	17.86	15.64	29.21	14.93	87.09	21.44	157.94	10.15	42.24	24.62	13.58	95.59	19.42	171.73	15.64	27.2	20.31	11.31
83.39	33.05	170.59	12.27	48.83	39.63	19.37	110.57	27.43	216.72	12.6	52.88	24.81	12.66	166.73	14.34	223.35	11.44	45.39	8.6	6.42	107.07	25.24	318.06	17.86	37.14	23.57	7.93
101.2	58.52	194.36	15.58	24.48	57.83	30.11	145.64	144.05	158.64	5.76	23.8	98.91	90.8	72.15	17.11	146.14	11.94	25.95	23.72	11.71	50.94	5.29	84.43	7.05	33.7	10.38	6.26
98.99	62.15	232.55	16.14	21.08	62.79	26.73	69.16	46.4	149.1	11.45	29.92	67.09	31.12	59.7	38.55	143.62	8.8	45.39	64.57	26.84	61.88	5.77	142.24	10.42	69.58	9.33	4.06
19.18	7.35	63.15	3.13	47.31	38.33	11.64	105.01	61.49	206.2	12.81	28.23	58.56	29.82	29.77	14.18	87.13	6.6	41.27	47.63	16.27	98.97	17.63	168.67	10.64	69.69	17.81	10.45
88.96	5.1	199.56	12.91	48.01	5.73	2.56	63.01	52.63	163.44	14.48	27.88	83.54	32.2	101.67	17.58	172.35	13.12	33.4	17.3	10.2	158.89	30.56	248.41	12.5	49.4	19.23	12.3
102.42	35.72	198.56	13.47	44.88	34.88	17.99	92.71	56.95	186.41	12.19	35.77	61.42	30.55	104.23	22.4	219.54	17.48	27	21.5	10.21	115.97	20.28	187.43	10.99	37.83	17.49	10.82
68.27	55.46	153.17	9.32	23.2	81.23	36.21	79.11	66.47	179.18	13.66	33.4	84.03	37.1	69.89	46.48	177.05	10.91	37.29	66.51	26.25	82.29	41.21	176.43	12.55	47.46	50.08	23.36
52.26	15.71	102.95	10.58	27.2	30.06	15.26	94.67	30.28	168.27	11.8	33.32	31.98	17.99	112.3	9.79	193.7	10.77	48.28	8.72	5.06	92.92	39.67	240.79	11.69	44.2	42.69	16.47
78.33	19.74	124.59	8.51	19.04	25.2	15.84	62.27	22.02	176.71	16.8	50.9	35.37	12.46	118.19	43.37	180.93	13.04	21.54	36.69	23.97	69.66	57.45	179.74	16.54	24.93	82.47	31.96
60.39	24.68	147.94	6.87	38.27	40.86	16.68	71.66	59.87	129.73	8.96	17.41	83.55	46.15	74.36	47.76	185.27	13.83	20.81	64.23	25.78	33.56	6.17	66.71	11.35	12.67	18.37	9.24
114.01	69.03	231.96	11.67	38.97	60.55	29.76	43.11	16.09	117.73	11.5	59.11	37.32	13.67	60.89	7.56	111.59	11.62	37.4	12.42	6.78	144.62	85.89	279.73	18.15	19.04	59.39	30.71
108.72	15.5	195.13	11.1	37.83	14.26	7.94	48.56	20.65	101.63	6.23	44.88	42.52	20.32	53.86	37.32	107.82	12.95	65.34	69.3	34.62	56.97	13.02	153.35	8.44	76.35	22.85	8.49
88.62	68.53	210.31	9.41	40.8	77.33	32.59	76.01	14.18	169.39	9.02	31.28	18.66	8.37	51.89	32.25	156.35	10.04	27.2	62.16	20.63	102.13	53.7	185.01	12.67	24.38	52.58	29.03
120.63	24.05	200.4	18.25	27.83	19.94	12	62.2	31.7	156.49	15.48	43.22	50.97	20.26	113.68	106.42	166.57	7.68	25.16	93.62	63.89	73.96	18.73	160.42	11.06	32.38	25.33	11.68
75.62	14.02	151.02	7.75	50.32	18.55	9.29	98.47	43.34	158.36	16.63	16.7	44.02	27.37	85.15	83.38	135.82	8.96	22.96	97.92	61.39	70.87	10.4	168.65	14.41	47.31	14.67	6.16
94.23	21.73	140.32	9.22	35.36	23.06	15.49	75.21	22.49	133.53	10.3	47.87	29.91	16.84	163.22	101.74	317.11	18.6	33.75	62.33	32.08	69.52	14.68	128.22	12.7	29.24	21.11	11.45
114.62	30.88	232.4	21.15	24.08	26.94	13.29	58.99	23.74	150.4	17.94	22.44	40.25	15.79	123.46	21.03	167.54	9.82	44.88	17.03	12.55	94.67	74.64	196.24	12.91	22.44	78.84	38.03
150.75	104.01	318.07	17.33	33.7	68.99	32.7	53.41	5.8	122.05	14.68	38.17	10.87	4.76	64.95	41.46	144.87	13.61	22.44	63.83	28.62	80.25	36.49	194.08	26.4	37.14	45.47	18.8
111.26	26.47	194.27	14.48	47.31	23.79	13.63	75.79	9.08	287.82	13.74	33.59	11.97	3.15	86.23	24.08	159.83	9.07	35.77	27.93	15.07	76.13	32.21	151.36	8.47	43.52	42.3	21.28
145.91	31.23	242.28	13.25	34.82	21.4	12.89	48.71	26.09	103.99	6.77	37.04	53.56	25.09	131.25	100.77	269.54	12.88	28.86	76.78	37.39	58.85	47.28	103.02	7.2	35.36	80.34	45.9
54.56	10.59	118.24	8.49	31.96	19.42	8.96	82.57	74.05	175.34	10.79	23.45	89.69	42.23	147.31	112.09	294.45	21.79	23.12	76.09	38.07	96.56	26.57	247.3	18.33	28.16	27.52	10.75
68.5	35.61	148.07	13.36	21.76	51.98	24.05	68.9	4.98	131.72	8.7	37.4	7.22	3.78	80.53	65.03	205.28	12.21	29.21	80.75	31.68	33.19	6.73	95.72	8.93	57.05	20.28	7.03
86.69	67.84	209.84	18.63	22.44	78.26	32.33	74.37	52.76	154.76	12.27	29.22	70.94	34.09	72.96	18.66	144.56	8.48	40.58	25.57	12.91	33.32	16.97	63.03	10.9	133.59	50.93	26.93
43.03	23.98	129.95	9.29	46.77	55.73	18.45	95.43	81.46	167.97	10.78	20.4	85.36	48.5	90.28	79.04	152.8	11.37	29.92	87.54	51.73	142.54	105.84	262.44	19.99	18.76	74.25	40.33
76.6	39.38	187.54	15.19	25.93	51.41	21	120.19	32.55	206.21	11.28	38.08	27.08	15.79	98.74	46.03	261.39	13.03	39.66	46.61	17.61	30.54	16.76	77.14	5.76	48.83	54.87	21.72
91.83	27.57	217.41	24.02	23.94	30.02	12.68	55.39	22.59	97.59	7.49	22.44	40.79	23.15	115.82	68.27	248.57	13.45	38.52	58.95	27.47	105.89	8.04	155.92	14.1	30.6	7.6	5.16
73.84	22.52	147.09	10.88	29.24	30.5	15.31	56.03	38.55	143.54	9.7	44.88	68.8	26.86	122.97	94.74	220.32	11.69	34.68	77.04	43	29.25	10.47	109.87	6.01	57.09	35.8	9.53
48.13	14.36	149.22	14.31	30.26	29.84	9.63	78.96	71.11	189.06	11.27	24.58	90.06	37.61	83.57	80.57	110.56	6.97	20.98	96.4	72.87	104.06	23.34	145.46	11.57	19.04	22.42	16.04
58.3	11.6	157	12.54	47.17	19.89	7.39	108.27	5.62	189.13	13.21	24.48	5.19	2.97	118.38	116.79	171.84	8.39	29.58	98.66	67.97	94.87	86.18	142.03	11.38	21.76	90.84	60.68
62.07	11.77	105.21	7.39	52	18.96	11.18	58.11	27.21	148.28	12.1	28.56	46.83	18.35	57.88	7.69	114.47	10.18	40.58	13.28	6.72	96.87	39.24	180.03	11.08	34.49	40.51	21.8
96.72	81.29	211.87	16.55	27.2	84.04	38.37	82.09	36.19	144.96	9.68	21.82	44.09	24.97	45.89	24.88	128.71	6.47	61.2	54.22	19.33	125.9	23.54	216.85	14.19	33.7	18.7	10.85
102.17	17.27	200.54	9.45	73.06	16.91	8.61	106.29	89.92	213.81	13.22	21.3	84.6	42.05	78.22	37.61	224.65	23.49	34.49	48.08	16.74	101.92	21.58	198.93	14.18	26.52	21.17	10.85
118.05	17.79	189.88	12.31	34.52	15.07	9.37	73.14	29.26	184.83	9.58	39.65	40.01	15.83	130.45	80.62	284.27	18.75	33.32	61.8	28.36	46.57	33.22	124.16	10.24	24.48	71.34	26.76
64.3	32.29	156.74	10.71	31.31	50.22	20.6	156.69	48.43	216.07	10.51	29.54	30.91	22.41	63.43	27.64	132.66	8.17	20.4	43.57	20.83	38.87	4.68	93.21	6.63	95.2	12.05	5.02
63.76	17.47	119.44	6.58	33.7	27.39	14.62	93.99	29.86	192.51	13.11	40.72	31.77	15.51	72.98	11.55	155.11	13.19	44.2	15.83	7.45	56.22	38.6	182.14	11.52	40.58	68.66	21.19
109.05	10.45	168.89	8.38	46.3	9.59	6.19	67.4	41.43	156.49	12.52	21.08	61.48	26.48	74.41	9.11	128.34	7.49	31.96	12.24	7.1	72.53	56.21	148.33	8.08	29.92	77.5	37.9
126.57	37.11	202.82	10.82	40.58	29.32	18.3	93.64	47.85	216.26	16.8	26.82	51.1	22.13	104.49	69.36	202.11	11.51	24.76	66.38	34.32	54.71	27.73	155.64	9.35	38.01	50.68	17.81
97.75	60.45	215.11	16.43	33.7	61.84	28.1	98.07	59.26	217.25	18.75	23.51	60.42	27.28	58.76	19.23	159.71	10.1	41.48	32.73	12.04	51.47	49.32	62.02	2.98	22.05	95.81	79.53
64.41	24.99	130.21	12.31	54.14	38.81	19.2	54.21	41.49	150.56	9.7	45.76	76.54	27.56	58.67	35.35	182.82	9.84	45.39	60.26	19.34	27.47	23.92	41.79	2.6	29.56	87.08	57.23
74.44	26.99	148.61	11.72	20.81	36.26	18.16	78.69	68.72	161.99	9.64	33.32	87.33	42.42	103.59	43.27	199.41	19.32	23.66	41.77	21.7	35.5	28.05	58.5	4.41	31.03	79.02	47.95
91.25	66.81	218.95	12.37	39.89	73.22	30.51	55.28	23.25	144.16	14.25	21.76	42.05	16.13	45.67	3.84	93.92	7.17	42.94	8.41	4.09	104.98	8.87	164.53	10.65	40.8	8.45	5.39
76.72	54.37	181.41	12.29	36.82	70.86	29.97	58.68	50.59	137.4	8.77	37.14	86.21	36.82	74.05	51.29	155.6	11.49	38.41	69.27	32.97	99.23	94.45	156.87	10.63	20.18	95.18	60.21
134.22	14.4	200.62	13.76	37.83	10.73	7.18	88.79	78.58	198.34	14.65	33.32	88.5	39.62	69.31	42.52	154.43	15.78	66.88	61.34	27.53	166.5	7.82	231.16	12.63	30.6	4.7	3.38
63	35.06	143.38	9.8	22.01	55.65	24.45	80.35	39.36	133.57	10.5	33.4	48.99	29.47	56.77	46.53	124.11	12.75	38.96	81.96	37.49	142.02	44.54	249.56	19.64	14	31.36	17.85
97.91	28.68	196.68	16.11	22.9	29.29	14.58	77.23	7.8	151.21	9.78	54.34	10.1	5.16	46.94	37.02	126.68	8.37	44.17	78.87	29.23	50.95	28.13	130.05	10.41	45.23	55.23	21.63
62.87	55.88	103.79	7.52	29.92	88.88	53.84	150.61	147.86	181.95	9.63	22.96	98.18	81.26	48.28	36.09	97.2	8.28	20.4	74.74	37.13	46.31	37.64	88.83	7.78	15.49	81.28	42.37
55	26.66	145.82	10.66	50.21	48.47	18.28	107.71	18.65	178.62	10.77	35.36	17.32	10.44	53.8	12.2	120.77	11.1	48.83	22.68	10.1	81.42	15.31	108.8	5.77	25.16	18.81	14.07
75.92	18.33	157.97	13.42	54.4	24.14	11.6	76.22	24.62	174.42	13.73	31.28	32.31	14.12	58.66	15.88	108.36	7.71	50.32	27.07	14.66	64.66	31.08	117.29	10.68	24.48	48.06	26.5
61.69	45.43	160.9	10.98	42.16	73.64	28.24	48.16	13.89	133.02	10.15	24.07	28.84	10.44	94.17	8.29	171.38	12.65	53.72	8.8	4.84	131	116.05	229.26	12.75	21.57	88.59	50.62
56.17	10.67	98.99	9.36	27.14	18.99	10.78	50.86	22.9	128.23	11.29	45.56	45.03	17.86	50.52	13.42	107.76	7.49	38.08	26.57	12.46	59.99	22.16	137.79	9.37	52.88	36.93	16.08
79.95	66.19	179.38	12.9	25.24	82.78	36.9	15.73	7.58	36.45	2.05	43.52	48.2	20.8	166.46	32.72	266.08	18.71	25.84	19.66	12.3	99.03	81.95	236	17.36	28.03	82.75	34.72
83.95	28.23	191.39	13.37	63.92	33.63	14.75	40.58	12.52	114.44	6.96	53.65	30.87	10.94	94.9	28.89	150.59	9.61	36.04	30.44	19.18	77.01	40.87	197.67	14.44	23.51	53.07	20.68
126.47	98.07	282.05	19.23	13.6	77.54	34.77	25.46	10.27	68.2	4.03	31.28	40.33	15.05	86.2	10.05	152.81	13	35.08	11.66	6.58	96.22	32.01	174.25	11.27	38.08	33.26	18.37
96.63	81.8	185.5	12.83	23.12	84.66	44.1	73.35	49.74	181.68	9.85	44.35	67.81	27.38	58.38	29.33	174.89	18.23	65.96	50.24	16.77	68.58	20.02	157.5	11.9	49.64	29.19	12.71
69.14	48.64	159.26	10.82	40.8	70.36	30.54	92.05	71.2	213.93	16.22	30.69	77.35	33.28	132.95	42.18	264.92	12	36.72	31.73	15.92	116.44	50.32	216.65	17.12	21.82	43.21	23.23
56.63	19.1	137.35	10.59	22.01	33.73	13.91	57.54	29.03	160.31	8.51	49.1	50.44	18.11	128.22	85.86	256.5	17.66	23.94	66.96	33.47	30.25	16.2	91.77	5.15	48.15	53.57	17.66
76	36.81	183.34	11.6	38.76	48.44	20.08	87.53	21.11	195.55	13.79	28.89	24.12	10.79	48	25.18	148.55	11.07	49.98	52.45	16.95	48.36	22.82	124.89	9.09	38.27	47.2	18.27
84.29	65.72	174.3	13.75	21.19	77.97	37.7	104.72	8.88	180.88	12.46	21.37	8.48	4.91	83.16	17.81	153.73	15.71	27.46	21.41	11.58	65.31	46.14	151.81	10.33	25.05	70.65	30.4
32.14	18.65	62.5	5.13	54.34	58.01	29.83	64.13	35.43	157.93	11.06	47.17	55.25	22.44	64.92	15.92	145.06	15.41	33.32	24.52	10.97	150.13	24.64	233.89	16.61	23.07	16.41	10.54
95.04	48.18	212.9	20.65	23.12	50.69	22.63	101.17	83.67	230.61	14.41	27.2	82.7	36.28	130.44	127.93	173.78	7.85	30.61	98.08	73.62	102.39	83.35	213.2	15.35	21.08	81.41	39.1
73.76	28.35	150.35	10.16	52.27	38.44	18.86	103.34	76.98	214.58	21.56	27.2	74.49	35.87	58.3	41.45	162.85	10.54	38.08	71.11	25.46	61.01	36.32	126.52	13.08	35.77	59.54	28.71
69.54	53.8	178.13	8.44	34.68	77.36	30.2	133.1	75.85	176.12	13.65	18.77	56.99	43.07	74.63	14.07	160.14	15.37	25.05	18.86	8.79	45.61	9.6	129.55	8.09	79.78	21.04	7.41
95.43	4.74	167.48	10.69	38.02	4.96	2.83	42.85	21.14	123.09	9.03	45.76	49.33	17.17	84.88	11.08	170.26	11.03	52.09	13.05	6.51	32.19	10.84	81.24	5.22	54.97	33.68	13.34
66.13	17.62	109.35	10.79	23.8	26.64	16.11	122.89	79.91	239.45	15.94	35.36	65.03	33.37	73.58	68.04	126.47	7.72	31.72	92.47	53.8	101.54	19.73	169.69	8.86	41.27	19.43	11.63
103.63	57.5	180.87	13.93	44.2	55.48	31.79	62.68	5.19	118.6	11.88	34.91	8.28	4.38	99.05	81.64	183.68	11.28	31.68	82.42	44.45	64.98	3.37	131.03	7.12	40.8	5.18	2.57
63.72	54.42	179.24	11.71	26.52	85.41	30.36	162.01	29.92	264.77	20.82	27.46	18.47	11.3	123.28	118.92	173.96	9.83	19.48	96.46	68.36	80.62	72.47	176.98	14.8	22.44	89.89	40.94
85.83	75.93	162.99	12.61	25.16	88.46	46.58	65.31	31.9	177.94	13.36	35.2	48.84	17.93	122.66	31.22	178.94	14.87	20.87	25.45	17.45	88.25	76.48	163.38	9.5	34.09	86.67	46.81
57.32	49.53	152.17	8.64	37.14	86.41	32.55	116.12	63.19	211.29	23.61	23.8	54.41	29.9	39.01	22.21	106.6	6.49	33.96	56.94	20.84	75.16	66.3	151.22	8.63	19.48	88.22	43.84
62.68	48.14	142.69	12.52	26.44	76.8	33.74	77.87	31.4	146.74	8.03	33.01	40.32	21.4	98.02	22.16	184.71	16.84	41.96	22.6	12	76.34	52.23	161.57	10.05	21.08	68.43	32.33
80.54	11.75	212.04	18.93	45.23	14.59	5.54	42.85	19.5	131.23	9.54	60.77	45.51	14.86	48.06	20.39	125.56	8.1	46.62	42.43	16.24	36.54	17.34	80.67	4.79	39.2	47.46	21.5
96.92	83.72	214.62	15.25	21.08	86.38	39.01	62.36	25.31	105.27	9.67	17	40.59	24.05	38.55	19.91	114.59	6.98	51.58	51.65	17.37	25.47	17.34	59.84	14.47	88.73	68.08	28.97
120.87	70.38	229.81	17.4	16.05	58.22	30.62	65.7	16.38	129.37	10.06	47.58	24.93	12.66	158.69	12.54	233.33	18.11	24.07	7.9	5.37	137.76	54.72	215.07	14.71	28.85	39.72	25.44
49.63	16.71	76.13	7.77	47.46	33.66	21.95	77.5	35.51	168.65	9.5	37.4	45.82	21.06	141.53	57.51	207.43	15.15	25.16	40.63	27.72	51.26	35.09	119.36	12.05	22.7	68.45	29.4
104.82	71.81	248.15	14.43	27.51	68.51	28.94	64.34	57.45	129.89	9.95	23.8	89.3	44.23	33.89	12.76	81.15	5.45	42.85	37.65	15.72	69.6	12.5	133.26	10.66	22.44	17.96	9.38
79.14	52.31	162.18	10.79	41.27	66.1	32.25	39.25	13.83	69.45	6.14	58.46	35.22	19.91	128.56	24.06	183.34	11.78	21.76	18.72	13.12	54.52	15.4	122.98	12.25	51.68	28.25	12.52
105.04	59.18	261.31	22.78	30.6	56.33	22.65	73.41	44.14	166.88	11.85	25.16	60.13	26.45	87.69	7.07	148.17	9.35	43.83	8.06	4.77	52.83	16.15	121.31	7.95	38.76	30.57	13.31
84.71	73.62	225.65	16.05	15.82	86.91	32.63	39.51	32.07	67.81	4.24	36.88	81.17	47.3	80.46	69.48	160.75	9.91	27.88	86.35	43.22	66.63	22.73	161.94	15	26.82	34.11	14.03
93.16	9.12	145.32	20.97	16.51	9.79	6.27	61.5	38.61	153.37	9.54	34.09	62.79	25.18	119.74	13.75	178.07	12.2	23.8	11.48	7.72	37.74	17.47	106.15	8.02	30.95	46.28	16.45
49.68	21.66	135.41	19.1	8.84	43.6	16	98.46	52.54	178.66	11.54	14.96	53.36	29.41	64.13	46	126.84	7.97	38.52	71.74	36.27	43.33	7.68	85.66	7.57	30.6	17.72	8.96
81.18	64.8	215.54	14.56	16	79.82	30.06	75.34	62.46	160.72	7.1	35.77	82.91	38.86	98.82	59.29	203.59	13.34	24.81	60	29.12	42.03	21.43	121.63	9.63	27.88	50.98	17.62
71.45	66.7	138.98	14.12	19.72	93.34	47.99	98.24	63.76	218.29	10.12	32.28	64.91	29.21	77.28	7.61	117.59	7.17	21.08	9.84	6.47	120.23	53.54	234.33	10.59	28.54	44.53	22.85
70.33	47.97	148.46	18.65	19.04	68.21	32.31	60.4	18.06	144.09	11.29	27.88	29.91	12.54	48.68	42.74	122.02	12.27	25.34	87.81	35.03	50.7	14.67	103.53	8.2	34	28.93	14.17
58.61	24.71	166.72	12	55.08	42.16	14.82	78.6	62.44	173.48	10.71	27.88	79.44	35.99	108.45	77.43	229.51	16.1	38.08	71.4	33.74	114.47	9.22	171.57	12.44	53.72	8.05	5.37
73.14	4.26	127.52	9.91	35.36	5.83	3.34	51.96	31.68	140.58	9.7	37.76	60.98	22.54	70.36	59.81	144.12	12.1	20.42	85	41.5	80.33	52.64	182.64	14.17	24.08	65.53	28.82
85.33	34.87	178.05	15.4	16.75	40.86	19.58	33.37	17.79	72.32	8.11	29.58	53.31	24.6	69.17	43.07	174.15	9.57	44.02	62.26	24.73	91.26	22.68	150.7	9.92	40.63	24.85	15.05
74.16	8.94	150.52	9.82	57.02	12.06	5.94	82.63	53.52	186.61	11.67	26.18	64.77	28.68	87.83	28.05	171.03	11.94	37.17	31.94	16.4	116.03	101.36	282.4	14.24	24.19	87.36	35.89
96.79	7.01	130.65	13.02	22.96	7.24	5.37	103.03	50.88	215.7	16.77	30.6	49.38	23.59	65.48	17.22	137.66	10.33	54.97	26.3	12.51	90.68	44.09	156.63	10.34	38.76	48.62	28.15
75.99	63.8	167.71	10.46	36.88	83.96	38.04	50.58	22.73	174.69	12.21	38.52	44.93	13.01	72.01	28.93	156.97	8.07	38.08	40.17	18.43	92.59	37.87	149.4	11.54	21.76	40.9	25.35
77.97	13.23	166.87	17.12	39.44	16.97	7.93	77.8	40.92	201.85	18.2	35.08	52.6	20.27	98.82	39.15	277.89	18.81	36.72	39.62	14.09	47.19	9.36	107.74	5.35	51.58	19.83	8.68
61.7	36.49	134.07	9.67	41.96	59.15	27.22	77.71	59.55	168.42	11.15	31.28	76.63	35.36	57.34	41.77	122.9	9.2	31.64	72.85	33.99	59.88	44.2	113.21	8.13	30.6	73.82	39.04
58.08	19.32	116.35	12.19	21.16	33.26	16.61	173.75	26.04	275.8	14.27	52.8	14.99	9.44	96.51	35.51	224.22	17.44	26.75	36.8	15.84	62.32	51.39	141.12	8.43	32.01	82.46	36.41
99.99	91.72	197.54	14.38	19.72	91.73	46.43	43.67	4	94.66	16.12	38.56	9.16	4.22	39.99	9.12	96.29	6.84	57.09	22.81	9.47	144.41	93.12	302.16	16.01	28.56	64.48	30.82
106.9	10.96	143.92	12.89	29.58	10.25	7.62	154.52	13.07	219.48	13.58	31.64	8.46	5.96	60.96	30.31	135.53	8.56	44.02	49.72	22.36	79.06	16.06	161.62	13.67	36.18	20.31	9.94
61.15	46.87	143.44	14.46	24.48	76.64	32.67	131.47	29.87	216.98	18.03	22.44	22.72	13.77	138.92	70.73	232.22	16.38	20.71	50.92	30.46	72.92	53.25	170.21	10.76	42.39	73.03	31.29
96.51	65.19	227.38	10.38	32.33	67.55	28.67	117.35	14.93	170.51	11.19	38.72	12.73	8.76	41.91	16.44	95.39	6.7	51.58	39.24	17.24	139.76	21.99	218.56	17.07	49.64	15.73	10.06
75.92	55.99	178.73	15.52	16.32	73.75	31.32	98.75	85.5	209.17	12.71	25.16	86.58	40.87	49.54	17.36	109.45	7.92	36.45	35.05	15.86	111.83	16.28	171.71	10.79	51.58	14.56	9.48
57.08	36.28	124.71	8.39	24.48	63.56	29.09	46.4	9.27	183.65	10.34	90.44	19.98	5.05	75.07	52.59	120.84	14.9	23.12	70.06	43.52	116.39	24.5	170.95	15.78	15.64	21.05	14.33
72.65	66.9	118.83	7.97	23.12	92.09	56.3	67.11	30.56	181.55	9.48	46.08	45.54	16.83	119.43	28.08	184.91	10.54	50.9	23.51	15.19	120.48	101.06	210.27	12.27	34.49	83.88	48.06
55.84	16.63	80.03	9.32	36.18	29.78	20.78	72.16	58.56	165.56	10.44	21.08	81.15	35.37	59.82	40.51	144.55	11.75	22.27	67.72	28.03	67.71	22.63	116.9	8.86	47.31	33.43	19.36
137.74	99.22	327.98	20.41	25.75	72.03	30.25	112.08	87.36	233.98	13.53	34	77.94	37.34	57.14	4.77	108.12	9.45	39.18	8.35	4.42	52	14.68	101.81	9.58	42.24	28.23	14.42
61.01	49.79	140.93	11.61	15.64	81.61	35.33	79.64	69.8	153.35	12.8	21.76	87.63	45.51	71.09	32.13	163.59	13.7	14.25	45.19	19.64	33.96	17.46	71.94	7.66	17.88	51.41	24.27
67.96	22.46	159.48	15.51	45.06	33.04	14.08	51.48	23.5	157.71	12.38	36.94	45.65	14.9	87.07	38.13	194.14	13.37	46.62	43.79	19.64	90.52	10.75	144.63	9.55	35.76	11.88	7.44
59.33	33.95	149.5	13.62	23.48	57.22	22.71	52.18	46.84	120.4	5.94	30.26	89.77	38.9	62.81	17.92	160.05	12.88	49.64	28.52	11.19	108.21	106.53	143.92	5.34	29.17	98.45	74.01
94.16	27.84	179.69	12.34	38.68	29.56	15.49	128.74	39.88	183.71	8.93	32.44	30.98	21.71	74.97	8.01	148.1	10.28	26.52	10.68	5.41	53.19	1.18	115.36	9.87	47.6	2.21	1.02
46.25	18.99	109.75	10.07	25.75	41.05	17.3	179.46	21.9	235.79	10.31	41.14	12.21	9.29	82.41	18.85	153.93	15.17	28.89	22.87	12.25	147.71	110.31	271.66	14.98	29.22	74.68	40.61
71.44	50	161.08	9.04	30.26	70	31.04	147.91	107.61	280.91	14.64	28.77	72.76	38.31	83.97	9.99	155.22	9.27	57.8	11.9	6.44	40.97	14.71	123.99	7.8	54.34	35.92	11.87
93.53	78.32	188.22	9.99	22.44	83.74	41.61	71.59	42.24	133.94	7.14	51.58	59.01	31.54	120.18	44.91	278.54	24.5	27.2	37.37	16.12	81.03	36.77	163.61	10.37	51.39	45.38	22.47
93.81	82.79	195.39	15.68	21.08	88.25	42.37	12.31	7.41	24.16	1.94	49.28	60.18	30.65	97.26	17.32	274.24	14.96	153.68	17.8	6.31	85.86	80.97	135.65	9.63	15.64	94.31	59.69
83.91	17.78	188.37	13.09	33.48	21.2	9.44	189.68	165.43	365.34	21.12	25.43	87.22	45.28	56.54	38.33	150.59	9.69	47.73	67.79	25.45	105.14	95.64	145.18	11.2	16.7	90.96	65.88
90.18	48.92	212.54	20.2	28.53	54.25	23.02	30.7	17.14	48.42	11.16	30.34	55.82	35.39	165.9	20.46	247.41	16.19	31.28	12.33	8.27	44.77	8.08	94.58	8.68	38.52	18.06	8.55
63.58	55.68	115.33	9.09	22.01	87.57	48.28	50.16	27.93	101.91	12.18	40.12	55.67	27.4	90.98	38.58	175.38	12.14	28.12	42.41	22	103.77	97.05	128.33	9.03	24.48	93.52	75.62
91.86	68.04	219.75	15.39	23.12	74.06	30.96	53.27	35.84	132.62	11.92	16.32	67.27	27.02	137.8	39.25	250.75	18.08	39.42	28.48	15.65	46.37	14.31	111.99	6.22	37.14	30.86	12.78
32.47	16.36	78.6	6.38	27.88	50.38	20.81	36.08	13.67	114.46	6.32	68.78	37.88	11.94	86.5	10.74	184.78	11.05	43.33	12.42	5.81	86.51	47.6	184.53	19.87	29.24	55.03	25.8
76.36	24.73	153.96	17.67	46.77	32.39	16.07	137.53	44.95	211.37	13.65	25.16	32.68	21.27	22.58	11.89	61.76	4.92	45.92	52.65	19.25	127.8	21.65	200.92	17.76	31.64	16.94	10.78
31.98	23.06	108.72	3.83	50.49	72.11	21.21	58.53	43.63	152.68	18.89	54.27	74.55	28.58	66.06	32.55	158.07	8.62	38.08	49.27	20.59	131.1	70.18	286.56	25.08	29.92	53.53	24.49
104.08	10.55	159.07	11.44	43.83	10.14	6.63	74.33	38.03	189.51	12.35	32.33	51.16	20.07	128.21	1.81	199.34	15.34	29.24	1.41	0.91	111.99	84.55	207.4	18.45	33.32	75.49	40.77
94.23	82.83	207.83	12.17	33.7	87.91	39.86	60.45	16.47	95.19	6.46	39.2	27.24	17.3	67.65	14.95	143.8	12.62	29.24	22.1	10.4	106.77	35.33	173.89	12.29	49.28	33.1	20.32
159.4	33.84	246.13	11.96	37.83	21.23	13.75	60.79	21.59	104.14	9.25	41.05	35.52	20.73	69.71	54.55	178.22	16.41	29.24	78.26	30.61	54.18	21.54	125.06	7.91	59.84	39.76	17.23
104.29	8.22	172.52	13.07	27.2	7.89	4.77	106.43	92.67	189.62	10.91	24.48	87.07	48.87	61.37	41.23	177.55	13.12	34.61	67.18	23.22	54.39	38.44	143.68	10.33	30.6	70.66	26.75
24.25	12.88	55.31	3.94	54.4	53.11	23.29	53.69	28.28	121.15	8.11	33.79	52.67	23.34	49.8	36.17	113.7	13.34	24.76	72.63	31.81	59.56	15.58	113.93	15.1	26.52	26.17	13.68
85.14	18.36	132.81	13.27	38.01	21.57	13.83	79.14	52.69	168.75	14.39	36.18	66.58	31.22	49.69	24.99	89.56	6.38	39.89	50.3	27.91	37.51	13.03	104.68	11.48	56.56	34.74	12.45
72.04	32.97	150.36	8.12	38.77	45.77	21.93	97.36	35.68	229.24	14.72	28.45	36.65	15.57	112.13	5.07	171.25	12.63	26.75	4.52	2.96	37.69	9	92.79	6	42.94	23.88	9.7
88.9	12.47	207.82	15.59	62.59	14.03	6	72.68	57.97	185.14	15.41	19.47	79.76	31.31	78.7	70.8	162.71	9.68	19.72	89.96	43.51	84.21	7	170.91	13.36	40.8	8.31	4.1
57.95	44.55	168.38	10.11	23.12	76.88	26.46	66.53	28.89	155.87	9.6	62.56	43.42	18.53	68.08	11.59	146.84	12.44	43.65	17.03	7.9	53.51	25.89	109.3	8.33	38.68	48.39	23.69
85.76	35.56	234.07	12.13	48.15	41.46	15.19	87.42	15.47	158.91	13.63	42.54	17.7	9.73	108.97	89.2	190.79	12.74	18.34	81.86	46.75	59.89	33.65	110.88	9.99	24.48	56.18	30.35
123.91	40.62	202.32	10.83	34.68	32.78	20.08	165.39	37.43	245.28	16.09	23.39	22.63	15.26	81.45	21.24	121.02	11.99	35.49	26.08	17.55	55.07	43.23	105.6	10.68	15.82	78.5	40.94
65.79	57.19	132.78	8.46	26.75	86.94	43.07	46.1	26.27	109.44	9.06	28.49	56.98	24	78.08	22.85	126.11	8.5	21.82	29.26	18.12	73.09	20.64	169.17	12.54	28.03	28.23	12.2
117.72	39	210.56	12.99	30.95	33.13	18.52	20.41	13.44	50.94	2.87	48.44	65.86	26.38	62.93	5.62	135.84	12.97	67.58	8.93	4.14	53.64	35.79	104.27	5.6	41.75	66.71	34.32
152.24	133.42	208.04	14.95	23.8	87.64	64.13	63.54	47.01	182.8	11.76	38.08	73.99	25.72	43.55	15.16	101.27	9.37	41.37	34.82	14.97	72.43	28.12	141.22	13.18	50.1	38.83	19.91
94.71	30.77	195.1	13.54	41.63	32.49	15.77	121.81	34.73	204.49	12.26	30.26	28.51	16.99	173.86	19.22	242.77	14.85	44.7	11.05	7.92	44.33	22.78	133.01	7.93	63.92	51.4	17.13
60.16	27.9	126.98	10.4	27.2	46.37	21.97	76.92	68.9	199.48	14.12	20.4	89.56	34.54	86.01	48.73	158.91	12.35	38.96	56.66	30.67	109.78	78.42	263.34	19.22	17.1	71.43	29.78
87.63	18.09	186.5	17.28	23.35	20.65	9.7	104.6	11.77	157.4	13.35	23.8	11.26	7.48	143.4	36.06	208.71	13.37	33.24	25.15	17.28	62.9	9.69	112.9	10.09	27.88	15.41	8.58
77.49	58.09	205.41	11.45	33.4	74.96	28.28	65.52	14.4	170.33	12.7	56.36	21.98	8.45	44.76	18.95	150.19	10.19	34.61	42.33	12.62	60.58	10.26	106.62	7.4	40.83	16.94	9.62
80.51	14.12	152.03	9.44	36.04	17.54	9.29	90.61	25.91	225.56	14.58	36.33	28.6	11.49	173.03	37.4	295.62	17.82	29.92	21.62	12.65	120.53	29.56	189.57	12.17	31.96	24.53	15.59
104.03	11.91	175.17	11.71	52.71	11.44	6.8	187.91	143.98	391.9	21.74	23.31	76.62	36.74	73.91	12.05	166.33	9.34	40.13	16.31	7.25	26.2	10.08	101.56	5.61	71.4	38.48	9.93
51.85	27.47	160.68	11.01	25.75	52.98	17.1	46.42	16.6	110.91	10.4	21.08	35.77	14.97	109.71	77.11	214.76	22.79	22.44	70.29	35.91	152.59	29.99	240.68	20.44	43.33	19.65	12.46
93.26	17.26	186.49	9.83	35.9	18.51	9.26	37.03	19.57	102.8	13.19	41.48	52.84	19.03	72.44	66.61	164.53	14.31	13.3	91.95	40.49	102.34	23.53	285.93	19.85	137.81	23	8.23
114.25	64.47	180.11	13.51	26.59	56.43	35.8	67.54	41.38	119.34	12.05	18.57	61.27	34.67	127.08	10	204.87	19.08	17.1	7.87	4.88	103.28	44.64	222.64	16.1	24.11	43.22	20.05
114.7	53.03	225.57	19.16	39.89	46.24	23.51	136.53	57.7	265.7	16.22	37.14	42.26	21.72	96.06	30.79	152.09	10.64	29.24	32.05	20.24	31.27	21.29	96.66	7.69	45.24	68.07	22.02
39.26	14.23	165.94	8.13	66.8	36.24	8.57	43.81	9.66	81.64	12.67	26.29	22.04	11.83	110.33	102.17	239.34	13.81	27.83	92.61	42.69	42.47	26.06	138.03	9.79	19.69	61.37	18.88
91.51	37.07	206.44	19.79	26.93	40.51	17.96	48	35.78	117.58	9.98	27.13	74.53	30.43	108.18	51.86	237.13	13.82	30.26	47.94	21.87	87.62	64.4	161.52	10.91	23.94	73.51	39.88
107.47	14.38	257.5	15.85	132.74	13.38	5.58	75.11	36.91	187.06	11.99	50.79	49.14	19.73	74.21	16.53	197.6	11.42	57.8	22.27	8.36	78.57	1.16	142.87	9.98	43.14	1.47	0.81
101.47	18.89	163.92	12.36	28.56	18.62	11.53	18.47	8.37	38.52	3.16	52.54	45.34	21.74	44.01	14.89	103.46	8.25	52.27	33.83	14.39	135.53	55.63	173.56	11.77	23.12	41.04	32.05
81.77	20.39	136.03	7.38	49.64	24.94	14.99	132.59	67.19	284.25	13.71	31.96	50.68	23.64	115.68	94.33	231.7	20.27	29.24	81.55	40.71	49.5	18.85	137.67	11.13	38.52	38.08	13.69
45.09	27.42	140.68	10.18	49.87	60.81	19.49	80.21	67.98	191.4	11.64	31.72	84.75	35.52	87.38	40	197.79	14.15	38.72	45.78	20.22	51.74	23.74	129.03	12.73	55.56	45.88	18.4
67.23	51.09	204.55	10.08	42.64	76	24.98	74.04	20.89	176.01	13.97	35.36	28.22	11.87	69.51	26.36	135.69	12.99	24.48	37.93	19.43	126.34	15.95	200.46	15.4	25.16	12.63	7.96
108.51	30.4	205.59	14.78	44.2	28.02	14.79	111.58	95.69	185.88	13.27	24.68	85.75	51.48	88.31	41.49	211.28	13.78	28.16	46.98	19.64	59.52	28.47	93.69	6.94	31.96	47.82	30.38
99.39	25.75	169.07	8.97	26.82	25.91	15.23	30.58	1.31	46.59	15.19	518.35	4.28	2.81	33.9	22.67	91.17	7.82	29.58	66.87	24.87	129.16	109.06	220.33	14.28	21.76	84.44	49.5
111.66	25.02	197.37	12.3	39.42	22.41	12.68	84.38	6.56	140.69	9.93	23.12	7.77	4.66	134.32	12.5	210.76	14.63	28.56	9.31	5.93	104.87	43.55	186.61	9.53	46.41	41.52	23.34
79.73	27.64	137.81	11.71	38.76	34.67	20.06	59.7	49.2	123.17	9.92	22.44	82.41	39.94	170.72	117.25	346.82	23.1	24.48	68.68	33.81	74.02	24.59	129.5	9.11	39.89	33.22	18.99
62.45	25.84	107.89	8.63	44.02	41.38	23.95	156.85	108.81	312.64	15.54	29.58	69.37	34.8	75.94	40.43	164.21	13.28	53.04	53.24	24.62	86.18	55.03	208.04	14.21	17.1	63.86	26.45
69.63	13.18	157.38	10.45	26.52	18.92	8.37	65.55	15.2	135.6	9.96	64.6	23.19	11.21	70.24	20.78	130.05	7.62	44.88	29.59	15.98	151.25	122.78	405.25	27.62	16.51	81.18	30.3
85.13	19.64	153.55	14.8	39.65	23.07	12.79	130.09	38.76	236.2	14.68	17.54	29.79	16.41	112.64	16.86	188.9	14.28	29.55	14.97	8.93	127.24	10.33	173.47	8.99	42.64	8.12	5.95
47.69	7.22	84.25	5.43	48.15	15.15	8.57	58.05	26.69	163.62	8.97	47.87	45.98	16.31	135.86	117.72	218.08	14.33	27.28	86.65	53.98	59.57	12.7	152.84	16.26	29.41	21.32	8.31
66.09	50.36	196.5	10.22	44.71	76.19	25.63	106.4	81.51	251.62	17.27	21.82	76.61	32.39	144.23	72.19	294.47	19.17	33.61	50.05	24.51	111	92.73	194.17	16.28	28.86	83.55	47.76
98.07	3.57	144.3	12.52	23.8	3.64	2.47	90.78	47.72	215.26	12.3	44.71	52.56	22.17	192.94	28.58	287.1	20.09	57.73	14.81	9.96	86.01	5.02	154.54	8.2	56.32	5.84	3.25
88.7	33.98	175.15	12.53	19.26	38.31	19.4	110.4	15.64	194.31	17.66	26.27	14.17	8.05	23.54	9.84	62.6	4.6	48.55	41.8	15.72	101.25	5.1	170.37	13.58	27.83	5.03	2.99
104.12	40.5	154.99	10.54	35.77	38.9	26.13	95.83	51.96	170.24	15.16	27.88	54.22	30.52	74.17	13.61	135.87	10.02	36.45	18.36	10.02	92.67	14.9	146.7	10.08	43.14	16.08	10.16
80.98	51.8	206.38	14.09	33.7	63.97	25.1	56.35	10.91	119.72	8.91	63.28	19.37	9.12	60.91	35.45	159.74	13.67	21.32	58.21	22.19	47.42	26.32	100.16	6.82	41.27	55.49	26.27
82.53	22.32	158.41	11.73	40.12	27.04	14.09	57.31	11.39	112.66	8.9	51.49	19.87	10.11	34.93	6.61	77.08	7.73	40.36	18.92	8.58	83.89	9.2	154.17	8.03	36.45	10.96	5.96
69.73	19.72	121.88	9.11	36.45	28.28	16.18	66.15	28.97	121.04	8.14	27.14	43.79	23.93	108.13	71.2	223.36	13.88	42.94	65.84	31.88	78.04	13.2	155.18	13.31	40.58	16.91	8.51
102.17	19.34	196.15	12.66	50.9	18.93	9.86	104.32	18.5	182.05	13.08	21.76	17.73	10.16	57.23	18.55	171.16	11.17	42.94	32.42	10.84	95.91	40.38	170.09	12.87	41.89	42.1	23.74
105.64	29.54	186.28	15.37	24.64	27.96	15.86	121.16	72.84	278.47	17.48	39.44	60.12	26.16	81.57	61.88	123.23	7.16	36.88	75.86	50.22	89.24	11.7	186.8	11.65	51.68	13.11	6.26
84.97	63.14	207.07	22.5	23.07	74.31	30.49	41.46	12.08	81.32	5.1	38.93	29.14	14.86	119.51	57.3	194.75	13.16	36.45	47.95	29.42	104.06	86.67	208.3	14.15	32.64	83.29	41.61
42.42	22.26	143.42	11.14	30.26	52.47	15.52	33.59	5.61	71.54	9.78	85.68	16.71	7.85	71.46	34.06	204.31	14.13	35.2	47.65	16.67	128.85	52.84	200.21	13.82	26.52	41.01	26.39
83.12	25.35	175.69	15.93	23.12	30.5	14.43	78.26	26.42	153.12	11.49	22.96	33.76	17.25	44.4	14.01	96.04	10.88	24.76	31.55	14.59	51.26	12.5	118.69	8.09	57.09	24.38	10.53
86.96	13.96	122.39	12.62	22.44	16.05	11.4	82.01	30.25	165.21	12.32	40.12	36.88	18.31	56.72	3.48	108.76	11.03	34.68	6.13	3.2	22.74	6.05	65.16	4.49	62.56	26.62	9.29
88.19	14.7	164.08	14.33	28.56	16.66	8.96	106.77	23.16	171.08	10.63	47.6	21.69	13.54	175.41	162.88	378.01	22.71	25.84	92.85	43.09	68.56	3.84	141.08	15.96	36.45	5.61	2.72
73.25	43.49	148.23	11.91	23.39	59.38	29.34	113.4	58.01	226.33	16.38	22.44	51.16	25.63	68.68	13.14	115.83	6.99	51.68	19.13	11.35	107.08	19	140.65	11.18	25.16	17.74	13.51
100.46	42.29	191.24	11.72	41.89	42.1	22.11	84.69	56.29	175.79	13.18	22.16	66.46	32.02	116.66	112.32	128.65	7.72	14.96	96.28	87.31	54.52	12.57	151.35	14.76	41.75	23.05	8.3
110.9	28.46	189.26	15.13	36.45	25.66	15.04	58.15	11.91	133.75	13.32	55.02	20.47	8.9	112.58	14.74	179.45	13.27	26.05	13.09	8.21	120.55	2.4	179.35	12.78	39.89	1.99	1.34
23.34	14.98	69.09	4.45	37.14	64.2	21.69	90.2	35.14	177.83	10.96	32.22	38.96	19.76	48.13	27.53	144.93	10.08	40.58	57.2	19	152.88	32.86	232.28	14.97	33.79	21.5	14.15
53.4	9.33	89.66	11.41	27.2	17.47	10.4	57.59	21.24	119.14	7.7	40.8	36.88	17.83	82.84	70.49	180.12	13.28	34	85.09	39.13	42.52	9.98	92.71	6.64	55.66	23.48	10.77
140.06	41.41	212.45	16.8	37.01	29.57	19.49	82.58	44.25	177.76	16.19	60.53	53.58	24.89	23.29	13.8	87.09	4.89	59.84	59.26	15.85	125.38	75.47	216.29	13.64	28.86	60.2	34.9
26.82	13.16	85.35	6.78	48.15	49.09	15.42	77.52	64.59	172.67	9.95	34.49	83.32	37.41	124.66	29.37	230.06	16.18	26.52	23.56	12.77	89.98	34.84	155.19	15.65	23.23	38.72	22.45
41.08	25.95	98.06	7.18	34.09	63.17	26.46	28.2	7.75	64.77	6.17	26.14	27.49	11.97	69.22	14.72	119.03	7.01	33.79	21.27	12.37	49.6	27.07	146.56	12.07	41.75	54.58	18.47
169.6	58.81	372.37	23.85	30.6	34.68	15.79	144.59	78.44	306.47	16.33	27.2	54.25	25.59	74.9	16.65	159.23	12.59	23.8	22.22	10.45	172.57	35.44	263.05	14.66	35.08	20.53	13.47
33.84	13.36	120.96	7.87	90.1	39.47	11.04	72.24	12.25	203.69	12.07	76.84	16.96	6.02	106.23	10.58	172.39	10.15	38.47	9.96	6.14	76.18	15.15	131.06	8.65	34	19.88	11.56
70.45	8.22	115.16	12.22	16.58	11.67	7.14	39.14	22.56	151.17	7.11	38.08	57.64	14.92	109.7	51.08	267.5	16.07	33.16	46.56	19.1	70.74	40.18	193.79	11.46	37.53	56.8	20.73
59.27	13.06	136.73	7.42	46.92	22.03	9.55	67.5	54.4	172.79	15.23	33.01	80.6	31.48	59.08	45.02	103.35	8.81	29.92	76.2	43.56	72.74	9.09	134.38	9.19	46.92	12.49	6.76
58.36	45.07	131.11	9.2	23.8	77.23	34.38	61.83	9.06	134.7	8.53	70.84	14.65	6.72	56.27	16.12	205.91	10.83	74.97	28.65	7.83	144.65	114.22	281.72	19.25	24.22	78.97	40.55
90.18	16.05	152.69	13.43	37.4	17.8	10.51	65.55	53.11	157.08	12.8	14.96	81.02	33.81	80.45	52.63	146.22	10.2	35.49	65.42	35.99	107.66	18.84	173.32	9.95	33.79	17.5	10.87
93.05	40.4	165.05	10.9	37.14	43.41	24.48	79.91	48.47	201.7	14.18	38.27	60.65	24.03	33.83	8.95	66.8	6.19	56.85	26.45	13.4	57.74	23.49	119.11	8.21	47.31	40.68	19.72
123.35	23.3	182.38	11.13	33.7	18.89	12.77	66.55	11.13	103.53	8.01	34.39	16.73	10.75	160.38	113.58	371.53	28.99	23.12	70.82	30.57	111.03	3.38	178.15	10.85	38.96	3.05	1.9
80.07	40.92	142.05	11.29	64.01	51.1	28.8	64.8	43.41	149.16	11.1	42.64	66.98	29.1	137.57	103.68	291.85	19.95	21.08	75.36	35.52	85.75	23.78	140.8	9.84	39.44	27.74	16.89
104.34	17.98	185.48	10.7	38.52	17.24	9.7	74.1	37.39	138.45	8.67	39.66	50.46	27.01	105.34	18.88	158.12	12.71	41.96	17.92	11.94	41.75	10.68	105.05	14.41	25.45	25.59	10.17
87.07	25.53	162.98	14.58	29.92	29.33	15.67	175.92	44.94	257.15	14.96	50.21	25.55	17.48	100.79	27.95	172.04	17.46	17	27.73	16.24	40.74	8.69	103.02	11.59	19.04	21.34	8.44
107.87	13.22	144.2	13.66	27.2	12.25	9.17	103.26	24.13	203.61	18.35	14.96	23.37	11.85	63.48	46.29	150.42	15.63	31.96	72.92	30.77	72.81	59.34	152.17	11.6	20.18	81.5	38.99
108.23	9.58	174.21	12.1	26.52	8.86	5.5	88.9	48.24	147.71	8.6	26.97	54.26	32.66	87.16	10.11	168.33	12.15	42.94	11.6	6.01	50.8	16.1	117.82	11.11	46.46	31.69	13.66
68.15	9.42	118.21	8.48	59.15	13.83	7.97	74.2	6.95	133.57	13.36	27.2	9.37	5.21	100.72	15.43	175.14	12.25	35.49	15.32	8.81	105.54	25.53	204.34	14.44	40.12	24.19	12.49
44	13.73	190.62	15.14	55.56	31.2	7.2	87.22	35.81	119.51	7.82	28.95	41.06	29.96	55.55	22.43	149.98	11.92	49.87	40.38	14.95	48.09	9.89	124.73	16.76	62.56	20.57	7.93
58.28	23.6	165.64	11.67	43.38	40.5	14.25	58.13	6.8	126.37	9.84	55.71	11.69	5.38	35.15	12.59	105.74	10.31	55.76	35.82	11.91	33.51	21.55	88.62	16.71	163.77	64.29	24.31
88.73	21.97	143.48	16.86	17.6	24.76	15.31	67.72	40.43	152.71	11.29	27.2	59.71	26.48	149.39	139.76	284.95	14.62	28.56	93.56	49.05	83.09	70.48	225.77	14.02	28.56	84.83	31.22
70.28	37.39	136.32	8.18	46.3	53.19	27.42	62.62	29.63	113.56	8.13	23.39	47.32	26.09	59.62	31.45	131.28	10.23	17	52.74	23.95	94.34	28.31	192.13	18.22	57.12	30.01	14.73
103.43	18.18	155.67	11.59	59.84	17.58	11.68	62.17	21.68	133.94	10.99	71.53	34.87	16.19	58.54	13.38	111.84	9.39	45.92	22.86	11.96	56.51	25.88	165.18	13.22	34.19	45.81	15.67
87	25.79	166.72	9.24	32.33	29.65	15.47	78.15	32.26	158.29	11.56	30.26	41.28	20.38	63.12	45.11	189.66	12.73	24.93	71.46	23.78	54.18	12.59	120.6	9.42	18.26	23.23	10.44
137.99	40.54	223.45	10.48	23.23	29.38	18.15	78.41	23.8	130.59	6.2	36.88	30.35	18.22	87.12	6.15	166.39	14.23	26.36	7.05	3.69	165.79	24.34	251.07	13.04	64.06	14.68	9.69
64.34	28.75	167.49	9.85	39.18	44.68	17.16	82.64	68.94	192.4	9.94	33.01	83.42	35.83	105.54	46.77	187.94	18.28	15.86	44.32	24.89	67.96	12.95	99.81	11.04	25.74	19.05	12.97
77.38	26.71	185.66	16.66	28.2	34.52	14.39	68.97	56.87	182.98	10.76	28.16	82.46	31.08	102.31	70.1	232.96	11.94	51.68	68.52	30.09	63.98	20.37	137.56	12.04	38.76	31.84	14.81
117.41	7.93	184.76	13.22	25.16	6.76	4.29	80.55	28.91	161.42	16.99	23.23	35.9	17.91	52.62	31.94	118.14	10.69	27.07	60.69	27.03	79.74	45.7	167.54	12.8	26.59	57.3	27.27
73.97	13.2	131.3	8.87	44.2	17.84	10.05	34.75	19.31	117.71	8.11	48.71	55.56	16.4	73.27	28.71	163.87	14.46	45.56	39.19	17.52	43.04	15.53	124.37	9.01	44.71	36.09	12.49
69.53	27.73	160.42	11.16	37.57	39.88	17.29	104.7	61.33	225.72	17.35	27.2	58.58	27.17	59.34	22.35	126.73	10.16	27.88	37.66	17.64	70.45	40.14	162.21	11.21	41.48	56.98	24.75
130.62	44.8	233.21	17.18	25.74	34.3	19.21	72.85	32.78	159.16	17.49	33.48	44.99	20.59	62.08	42.09	135.03	9.03	49.64	67.81	31.17	51.97	18.97	114.95	6.96	47.46	36.49	16.5
70.2	55.61	169.84	12.8	39.44	79.21	32.74	142.79	14.61	206.59	11.53	24.76	10.23	7.07	23.06	9.45	89.1	6.21	45.05	41	10.61	118.43	102.2	200.11	12.07	27.14	86.3	51.07
72.8	4.33	153.89	9.87	47.46	5.95	2.82	98.77	32.47	146.18	9.81	25.32	32.88	22.22	44.42	7.04	101.98	6.28	44.26	15.84	6.9	99.03	36.49	187	13.5	25.16	36.85	19.51
106.72	83.55	180.46	11.43	23.8	78.28	46.3	116.66	39.83	198.41	14.76	17	34.15	20.08	106.94	2.68	198.46	13.47	36.99	2.51	1.35	53.52	15.58	92.05	6.93	47.12	29.12	16.93
146.27	26.81	190.12	10.66	43.52	18.33	14.1	117.01	7.35	190.92	10.65	38.08	6.28	3.85	105.65	24.86	161.26	13.29	26.52	23.53	15.42	167.76	24.78	225.16	11.81	38.52	14.77	11
105.31	11.33	169.12	15.68	21.76	10.76	6.7	67.25	15.44	101.35	9.74	27.83	22.96	15.24	75.7	33.39	169.26	12.77	25.16	44.11	19.73	31.16	11.26	112.13	8.43	78.2	36.13	10.04
30.17	5.09	51.5	5.55	39.89	16.87	9.88	120.26	23.6	203.27	14.28	43.33	19.62	11.61	57.12	26.1	136.69	10.64	48.96	45.7	19.1	92.53	18.13	165.8	11.98	24.76	19.59	10.93
139.08	12.26	203.34	17.68	36.24	8.81	6.03	119.56	17.9	215.88	11.76	41.43	14.97	8.29	84.53	31.14	161.42	11.82	43.45	36.84	19.29	49.01	19.55	128.68	14.5	51	39.89	15.19
162.25	153.14	183.78	8.76	21.76	94.39	83.33	35.9	17.71	170.08	11.92	36.04	49.34	10.41	29.08	6.83	95.17	6.78	52.96	23.48	7.17	43.71	26	141.89	9.28	23.8	59.47	18.32
37.16	22.8	107.16	4.68	41.54	61.35	21.27	117.66	52.35	186.31	13.39	46.08	44.5	28.1	178.16	14.5	238.57	19.35	36.04	8.14	6.08	61.79	10.23	129.42	13.48	60.52	16.55	7.9
41.24	15.11	81.07	6.43	43.52	36.64	18.64	56.7	16.37	178.47	9.34	75.48	28.87	9.17	48.06	17.94	132.03	7.7	57.8	37.33	13.59	46.78	13.92	108.11	6.87	39.89	29.75	12.87
46.39	20.54	109.88	8.04	44.88	44.29	18.7	49.44	24.73	119.92	6.86	41.48	50.03	20.62	63.03	29.56	191.33	12.04	49.4	46.91	15.45	131.59	29.27	201.67	11.28	31.64	22.25	14.51
57.81	4.57	123.11	7.64	44.53	7.9	3.71	131.27	47.12	217.68	12.39	45.56	35.89	21.64	44.92	19.87	120.72	7.62	50.9	44.23	16.46	90.06	65.67	150.95	10	29.24	72.91	43.51
93.19	26.23	156.39	10.01	34	28.14	16.77	56.7	40.29	122.72	9.53	33.35	71.05	32.83	88.78	14.16	162.95	17.8	51.58	15.95	8.69	34.5	14.95	109.64	7.7	85.58	43.34	13.64
66.35	4.89	100.48	9.4	29.24	7.38	4.87	63.65	44.98	110.05	9.08	29.58	70.67	40.87	117.44	96.83	215.65	13.16	21.08	82.45	44.9	29.34	10.47	55.35	6.92	21.57	35.67	18.91
80.32	71.41	192.12	13.12	20.18	88.9	37.17	54.25	26.12	109.37	8.97	63.24	48.16	23.88	167.29	99.74	336.09	22.1	37.57	59.62	29.68	99.48	14.03	169.74	13.36	26.44	14.1	8.26
68.5	6.95	115.9	6.77	45.56	10.14	5.99	146.8	40.66	239.28	14.9	34	27.7	16.99	55.53	24.78	209.01	12.64	36.52	44.62	11.86	111.59	14.36	152.96	9.62	42.94	12.87	9.39
117.26	42.7	201.25	12.99	36.61	36.42	21.22	43.84	21.6	108.81	6.98	54.34	49.27	19.85	32.38	17.07	88.41	7.71	25.74	52.72	19.31	58.52	45.22	147.94	10.82	29.24	77.27	30.56
110.09	5.84	166.28	16.45	20.4	5.31	3.51	124.34	3.27	221.79	12.45	34.68	2.63	1.47	106.63	7.28	185.35	11.59	39.89	6.83	3.93	64.12	8.86	143.55	9.1	44.71	13.81	6.17
117.95	64.96	197.65	12.23	25.84	55.07	32.87	69.84	24.44	151.59	9.17	48.83	34.99	16.12	150.09	13.64	229.1	15.1	33.51	9.09	5.95	150.83	148.53	190.58	10.89	18.36	98.47	77.94
121.48	6.65	159.95	20.19	36.45	5.47	4.16	34.61	10.77	112.21	7.17	56.4	31.12	9.6	138.11	29.97	240.89	16.18	25.64	21.7	12.44	108.26	17.17	172.49	14.69	27.83	15.86	9.95
121.11	64.99	167.69	19.27	14.74	53.66	38.76	97.29	31.28	196.36	13.36	19.72	32.15	15.93	112.57	19.99	201.42	12.55	23.39	17.76	9.93	127.03	70.38	226.38	15.49	27.2	55.4	31.09
74.85	49.46	238.18	17.23	31.28	66.08	20.77	81.64	62.74	176.97	8.7	41.32	76.85	35.45	91.36	73.67	211.52	14.2	40.9	80.64	34.83	31.3	6.01	86.64	8.44	48.28	19.2	6.94
131.35	6.7	178.95	14.36	41.96	5.1	3.74	46.36	13.84	95.85	6.63	41.48	29.85	14.44	80.3	15.84	131.36	10.14	42.16	19.73	12.06	44.98	17.15	95.53	9.71	46.77	38.13	17.96
48.66	26.7	122.78	9.02	42.24	54.87	21.75	97.18	76.64	209.35	13.33	34.09	78.86	36.61	45.93	15.68	112.52	8.87	44.53	34.14	13.94	49.28	2.01	113.43	6.16	44.53	4.07	1.77
94.68	72.75	207.12	12.63	35.29	76.83	35.12	79.58	17.56	157.09	13.01	19.72	22.07	11.18	148.2	128.09	317.12	21.82	29.24	86.43	40.39	144.86	143.48	170.89	7.16	33.1	99.05	83.96
48.89	16.42	150.18	16.2	75.48	33.59	10.93	88.21	71.25	196.66	12.59	35.08	80.77	36.23	147.39	20.4	250.91	15.74	60.54	13.84	8.13	118.66	80.07	218.78	12.48	28.16	67.48	36.6
55.55	10.74	85.42	7.87	37.31	19.33	12.57	95.37	75.02	221.57	12.7	32.7	78.66	33.86	43.05	15.24	71.15	8.51	43.84	35.41	21.42	105.71	17.54	173.25	10.55	30.56	16.59	10.12
60.5	14.09	146.25	9.41	51	23.29	9.64	48.4	28.75	157.53	12.13	30.98	59.41	18.25	130.04	21.75	262.2	23.24	27.88	16.73	8.3	65.31	18.45	124.08	8.08	30.95	28.24	14.87
114.05	101.85	275.94	13.48	32.11	89.3	36.91	99.08	82.39	198.68	15.03	21.08	83.16	41.47	58.44	40.17	151.78	9.42	34	68.73	26.47	88.72	18.4	152.38	8.62	46.62	20.74	12.08
84.42	67.64	202.96	14.95	35.33	80.12	33.33	113.83	54.93	266.45	22.05	22.44	48.26	20.62	99.58	35.39	183.97	11.45	44.02	35.54	19.24	60.1	10.55	108.3	8.02	22.01	17.55	9.74
96.52	40.86	205.57	11.05	36.04	42.33	19.88	47.05	17.65	125.48	12.12	32.06	37.51	14.07	107.56	31.42	189.37	10.17	41.27	29.21	16.59	69.9	27.32	145.66	7.61	35.49	39.08	18.75
80.65	59.51	173.05	12.29	33.01	73.79	34.39	82.43	51.66	164	11.49	31.96	62.67	31.5	60.27	13.08	146.82	14.08	37.83	21.7	8.91	103.08	76.11	177.49	15.27	20.4	73.83	42.88
59.23	53.16	127.65	10.6	38.26	89.74	41.64	125.83	31.34	211.94	11.16	43.52	24.91	14.79	63.33	39.71	160.67	12.82	55.08	62.71	24.72	121.11	23.41	178.43	14.47	16.32	19.33	13.12
45.14	19.65	95.53	10.48	70.4	43.52	20.57	56.68	26.55	95.87	7.2	65.47	46.85	27.7	33.67	10.4	61.1	4.62	27.33	30.89	17.02	61.08	3.67	115.39	8.21	47.6	6.01	3.18
71.86	24.61	139.9	13.34	45.39	34.24	17.59	88.43	29.45	175.72	13.63	45.39	33.31	16.76	55.84	11.84	102.55	9.55	48.83	21.2	11.55	61.19	33.54	110.31	6.42	51.59	54.81	30.4
108.61	24.68	172.93	17.48	43.14	22.72	14.27	75.61	36.99	195.49	12.62	32.64	48.92	18.92	96.21	40.4	217.42	19.58	13.92	41.99	18.58	74.91	6.9	176.62	9.69	39.66	9.22	3.91
71.27	23.88	152.73	8.93	29.24	33.5	15.64	46.4	41.58	91.54	7.44	21.08	89.6	45.42	57.58	33.98	118.6	10.79	27.88	59.02	28.65	62.58	47.85	175.05	14.34	17.88	76.46	27.34
108.53	25.67	256.85	16.02	38.52	23.65	9.99	70.93	11.61	166.33	9.67	55.02	16.36	6.98	117.46	20.53	185.31	19.64	26.44	17.48	11.08	86.68	10.28	182.9	12.56	48.16	11.86	5.62
142.46	3.41	209.07	13.84	30.6	2.4	1.63	66.18	43.07	154.15	17.52	21.76	65.08	27.94	104.69	19.57	178.06	11.94	30.63	18.69	10.99	97.98	15.57	177.47	11.12	43.52	15.89	8.77
64.03	9.1	153.37	10.74	29.21	14.22	5.94	85.73	21.46	129.42	12.54	14.08	25.04	16.58	63.72	27.88	236.31	23.33	64.06	43.75	11.8	94.33	82.86	181.96	9.49	27.83	87.84	45.54
115.7	36.69	190.73	12.88	37.57	31.71	19.24	84.71	38.1	178.93	14.33	19.04	44.98	21.3	53.59	28.01	163.96	11.23	47.17	52.26	17.08	93.28	45.75	206.7	15.33	28.89	49.04	22.13
77.44	8.01	129.46	11.83	40.8	10.35	6.19	103.96	23.09	206.05	11.86	40.58	22.21	11.2	121.66	42.63	252.43	16.65	41.27	35.04	16.89	47.83	25.91	119.52	7.71	29.19	54.16	21.68
77.35	6.08	127.14	7.84	40.58	7.86	4.78	126.92	35.66	233.45	15.23	39.89	28.1	15.28	54.97	22.06	128.12	12.73	28.16	40.14	17.22	58.02	49.54	127.59	10.35	44.71	85.38	38.83
57.19	7.3	107	4.96	63.76	12.76	6.82	81.33	22.83	175.23	10.68	38.72	28.07	13.03	73.03	21.04	142.12	8.86	59.12	28.81	14.8	35.66	13.38	96.23	8.08	74.97	37.53	13.91
82.52	53.24	204.45	10.74	33.12	64.52	26.04	73.33	14.68	176.5	13.69	35.08	20.01	8.31	99.29	19	180.08	10.87	34	19.14	10.55	128.4	7.4	179.77	11.21	42.84	5.76	4.12
149.63	11.86	215.31	10.5	42.64	7.92	5.51	90.34	56.13	151.28	8.12	31.96	62.13	37.1	150.32	19.14	216.4	11	39.44	12.73	8.84	72.01	36.89	148.62	8.99	37.83	51.23	24.82
56.16	26.83	119.93	9.07	38.52	47.78	22.37	165.04	109.37	337.73	19.32	31.86	66.27	32.38	93.39	81.26	170.08	10.78	22.44	87.01	47.78	51.07	21.93	177.79	13.44	34	42.93	12.33
118.19	111.77	152.88	7.94	24.35	94.57	73.11	148.59	35.66	221.04	16.53	37.28	24	16.13	117.96	20.38	160.86	9.68	36.88	17.28	12.67	133.02	39.1	189.59	14.44	26.27	29.39	20.62
92.24	22.79	180.63	15.11	25.64	24.7	12.62	173.21	23.42	293.34	15.45	41.89	13.52	7.98	57.35	36.82	138.19	13.42	36.45	64.2	26.65	52.99	17.01	121	10.29	47.73	32.11	14.06
55.16	26.17	107.66	7.78	25.84	47.44	24.31	53.94	31.99	134.32	9.5	51.58	59.31	23.82	43.7	17.11	119.87	11.78	46.77	39.15	14.27	149.93	18.29	190.99	9.28	46.92	12.2	9.57
54.96	32.46	129.76	8.36	38.52	59.07	25.02	55.81	16.25	126.88	8.61	41.96	29.12	12.81	68.84	17.57	131.17	9.52	42.24	25.52	13.39	145.15	131.27	225.45	16.21	22.62	90.44	58.22
60.72	37.72	163.93	10.02	39.89	62.11	23.01	96.92	25.64	187.18	13.46	23.12	26.45	13.7	126.09	16.6	182.8	13.62	25.84	13.16	9.08	95.46	10.5	157.89	7.47	52.27	11	6.65
55.54	23.81	167.67	12.64	29.22	42.86	14.2	84.35	4.81	128.99	11.16	35.08	5.7	3.73	122.72	14.62	199.47	19.56	26.52	11.91	7.33	56.99	23.25	137.78	8.57	38.52	40.8	16.88
129.83	33.35	201.7	13.93	44.88	25.69	16.54	61.57	16.98	156.29	9.35	48.83	27.58	10.86	145.58	41.8	200.24	11.07	53.65	28.72	20.88	100.6	11.1	138.73	10.72	23.8	11.03	8
64.59	24.8	148.17	10.09	37.83	38.39	16.74	85.05	53.47	195.46	13.59	34.68	62.87	27.36	85.21	44.23	172.73	13.14	25.16	51.9	25.61	69.27	53.04	169.25	10.98	33.32	76.57	31.34
71.23	32.82	132.78	8.73	44.88	46.07	24.72	73.93	24.33	151.06	12.48	17.1	32.9	16.1	45.66	11.96	131.02	10.51	61.2	26.19	9.13	88.93	45.43	202.22	21.65	53.65	51.09	22.47
114.5	26.12	216.77	24.68	48.28	22.81	12.05	114.26	56.67	220.7	12.7	25.84	49.6	25.68	79.62	60.1	222.01	17.64	25.84	75.48	27.07	54.84	16.38	120.15	8.67	44.17	29.86	13.63
43.62	20.12	103.12	10.04	38.72	46.12	19.51	70.71	21.96	112.56	8.58	37.4	31.06	19.51	61.62	20.85	124.43	16.04	16.51	33.84	16.76	81.37	44.19	150.42	10.83	35.08	54.31	29.38
75.65	28.82	178.9	11.1	47.17	38.09	16.11	106.59	57.31	214.1	14.08	48.28	53.77	26.77	156.97	122.83	295.14	13.29	32.7	78.25	41.62	32.76	12.07	95.33	4.98	35.49	36.86	12.66
79.82	11.44	150.89	11.28	36.88	14.33	7.58	110.9	5.96	163.17	10.44	47.17	5.38	3.65	56.13	31.45	158.06	10.09	46.46	56.03	19.9	64.16	23.74	143.42	15.09	16.32	37	16.55
59.93	34.76	189.73	12.15	59.84	58	18.32	87.29	51.36	186.62	15.12	26.44	58.84	27.52	122.16	11.38	168.38	11.07	42.44	9.31	6.76	30.97	14.54	98.36	15.46	36.04	46.94	14.78
78.15	24.99	140.54	14.91	35.49	31.98	17.78	117.74	5.95	169.77	14.49	40.37	5.05	3.5	42.75	23.91	138.08	9.48	46.24	55.92	17.31	35.56	11.89	99.14	7.16	61.23	33.43	11.99
71.01	7.27	136.73	10.24	37.14	10.24	5.32	88.78	42.95	227.52	15.28	32.33	48.38	18.88	49.59	37.68	119.68	13.58	25.64	75.99	31.48	39.66	14.42	85.92	7.34	27.46	36.37	16.78
50.26	37.27	93.1	5.14	40.74	74.15	40.04	113.49	34.92	178.77	11.73	52.63	30.77	19.53	45.87	20.72	132.29	11.74	40.12	45.17	15.66	197.64	41.54	239.03	13.36	44.88	21.02	17.38
90.38	10.93	162.56	10.09	37.14	12.1	6.72	51.92	11.5	142.91	14.25	66.03	22.14	8.04	69.44	27.61	174.13	13.32	41.27	39.76	15.86	114.55	47.16	174.46	10.5	29.92	41.17	27.03
62.04	12.05	154.19	10.53	50.9	19.43	7.82	95.71	27.49	145.54	17.17	7.25	28.72	18.89	85.92	76.65	162.87	13.95	23.8	89.21	47.06	30.21	14.43	103.25	5.76	47.17	47.76	13.97
56.08	14.5	115.38	7.93	37.4	25.85	12.57	79.67	46.17	171.85	14.01	41.53	57.95	26.87	28.53	6.54	60.29	6.12	22.96	22.94	10.85	37.7	14.3	66.64	4.45	26.44	37.93	21.46
95.94	36.34	179.35	14.18	25.16	37.87	20.26	64.1	54.75	140.35	9.73	30.29	85.41	39.01	138.93	58.3	261.17	17.69	33.57	41.96	22.32	146.64	11.4	207.93	12.43	43.14	7.77	5.48
73.56	15.67	171.47	11.69	52.27	21.3	9.14	70.97	62.22	147	24.09	26.52	87.67	42.33	114.17	23.38	193.61	9.5	41.48	20.47	12.07	50.36	17.86	122.67	10.9	65.34	35.46	14.56
105.66	18.17	193.2	16.46	38.52	17.19	9.4	94.26	57.32	142.39	18.51	15.56	60.82	40.26	144.84	20.42	217.33	13.3	35.08	14.1	9.4	77.1	20.85	154.28	10.66	29.92	27.05	13.52
73.63	30.58	202.66	20.82	34.79	41.52	15.09	53.98	27.33	148.79	8.34	51.68	50.64	18.37	91.43	9.28	162.97	10.25	38.52	10.15	5.69	63.66	12.1	142.34	14.13	27.78	19.01	8.5
62.6	12.08	116.81	9.89	26.52	19.3	10.34	86.79	5.27	161.05	10.24	42.24	6.07	3.27	19.11	9.34	48.55	3.69	50.21	48.87	19.24	31.69	12.33	99.12	6.47	57.05	38.91	12.44
53.89	22.05	102.76	8.99	27.2	40.91	21.46	130.31	58.24	289.01	15.31	37.57	44.7	20.15	65.47	24.25	123.88	12.69	27.46	37.03	19.57	92.38	88.85	121.78	10.04	23.94	96.18	72.96
97.13	43.81	171.49	17.69	21.08	45.11	25.55	75.41	36.38	161.35	11.14	41.32	48.24	22.55	67.31	25.19	151.57	15.77	41.48	37.43	16.62	59.46	15.72	110.89	10.4	46.62	26.43	14.17
113.41	53.33	217.78	15.17	26.75	47.02	24.49	139.4	123.06	261.47	14.92	26.82	88.28	47.07	45.02	18.58	92.34	6.07	35.33	41.26	20.12	150.68	112.91	308.99	21.08	25.86	74.94	36.54
67.55	17.68	137.33	12.04	38.76	26.17	12.87	99.27	49.74	214.13	18.7	41.27	50.11	23.23	79.05	12.7	154.58	10.19	46.77	16.06	8.21	52.1	10.19	128.03	9.17	42.16	19.56	7.96
66.02	14.56	138.39	11.64	19.72	22.05	10.52	72.74	5.47	156.3	11.31	48.15	7.53	3.5	64.69	41.86	161.95	11.81	38.76	64.71	25.85	47.64	13.61	119.76	9.88	52.45	28.58	11.37
89.64	18.4	183.57	29.62	47.46	20.52	10.02	128.63	47.3	279.13	14.46	44.2	36.77	16.95	35.21	0.14	90.35	19.32	133.21	0.39	0.15	83.04	39.2	168.84	9.62	46.3	47.21	23.22
55.98	13.66	98.17	9.05	47.31	24.4	13.91	84.76	73	199.02	11.25	28.56	86.13	36.68	80.72	43.57	239.1	17.36	24.34	53.98	18.22	52.95	32.78	114.39	10.69	24.48	61.91	28.65
58.08	33.57	118.17	10.84	24.35	57.81	28.41	31.72	17.66	105.5	5.96	43.52	55.67	16.74	77.09	36.19	145.84	10.46	38.76	46.95	24.82	40.78	17.69	76.52	6.96	30.41	43.39	23.12
93.61	22.22	209.54	15.54	52.19	23.74	10.6	89.15	23.11	118.96	6.07	32.7	25.92	19.43	80.84	66.06	150.03	9.29	32.64	81.73	44.03	37.92	16.79	116.43	7.74	42.85	44.27	14.42
105.93	12.15	148.6	14.11	21.76	11.47	8.18	58.38	29.3	146.83	14	25.54	50.18	19.95	55.73	18.91	171.19	11.4	30.6	33.93	11.05	63.63	19.95	110.83	8.09	46.08	31.36	18
49.67	42.82	128.47	8.99	25.74	86.2	33.33	50.77	14.12	115.13	9.11	41.96	27.82	12.27	139.08	37.42	233.6	13.83	40.12	26.9	16.02	86.52	75.68	185.83	11.7	14.96	87.47	40.73
71.58	61.4	195.25	12.67	32.64	85.78	31.45	70.96	30.38	146.39	8.86	32.01	42.82	20.75	69.72	31.95	170.18	10.15	41.96	45.82	18.77	88.37	46.14	159.64	13.7	14.96	52.21	28.9
58.56	24.82	131.13	10.08	36.18	42.38	18.93	78.96	37.01	166.66	12.58	46.62	46.87	22.21	38.61	11.36	74.24	9.69	33.01	29.41	15.3	59.23	29.56	145.2	11.2	25.16	49.9	20.36
57.74	40.38	134.09	9.38	30.58	69.94	30.11	41	21.85	91.31	5.82	36.99	53.28	23.93	54.75	9.44	113.2	10.14	41.53	17.24	8.34	54.69	26.77	142.86	8.39	42.03	48.95	18.74
77.01	15.85	128.07	9.91	40.36	20.58	12.37	110.43	36.03	214.13	25.75	25.05	32.63	16.83	74.91	10.73	171.59	11.03	90.1	14.33	6.25	83.87	19.76	158.81	12.43	57.09	23.55	12.44
38.89	12.31	133.38	10.57	57.75	31.64	9.23	32.38	12.94	76.24	8.22	16.11	39.97	16.98	149.81	17.23	222.48	13.79	26.52	11.5	7.75	61.13	11.34	115.81	9.2	42.16	18.55	9.79
109.96	36.8	194.44	15.65	16.32	33.47	18.93	66.35	30.36	117.28	9.28	25.16	45.75	25.88	71.46	44.87	148.7	9.81	51	62.79	30.18	104.7	103.53	126.02	5.45	20.66	98.89	82.16
46.05	25.87	124.04	9.85	27.88	56.18	20.86	163.94	23.96	241.2	13.05	44.35	14.61	9.93	84.68	5.64	187.41	14.44	27.2	6.66	3.01	38.71	3.28	90.38	6.42	59.16	8.48	3.63
49.38	24.47	130.48	13.12	45.23	49.55	18.75	178.63	110.93	368.82	19.34	32.52	62.1	30.08	102.24	86.01	220.86	14.46	28.21	84.12	38.94	89.49	21.29	168.45	12.23	61.95	23.78	12.64
61.28	18.09	147.87	13.55	43.33	29.52	12.23	33.94	2.26	68	5.59	59.84	6.66	3.32	130.04	9.03	187.13	9.58	45.05	6.95	4.83	36.22	11.87	87.61	6.84	45.56	32.76	13.54
23.17	7.68	52.06	9.44	31.68	33.15	14.75	90.03	35.03	147.26	10.63	25.16	38.91	23.79	54.05	23.99	114.81	9.26	31.96	44.38	20.89	125.89	31.3	252.29	15.96	39.2	24.86	12.41
68.19	16.09	143.61	8.01	48.15	23.6	11.21	59.64	9.08	113.98	9.62	39.21	15.22	7.96	63.41	25.82	134.86	9.69	22.44	40.72	19.15	66.89	57.49	158.83	14.25	14.28	85.95	36.2
79.1	9.91	123.16	11.29	37.83	12.53	8.05	99.75	71.34	206.1	14.85	20.4	71.52	34.62	69.89	16.65	122.67	6.84	46.62	23.83	13.58	116.6	21.14	169.07	9.6	32.64	18.13	12.51
143.09	69.9	303.89	17.82	33.98	48.85	23	34.56	14.15	88.35	15.37	47.31	40.93	16.01	83.98	14.26	150.21	16.06	45.45	16.98	9.49	88.49	24.84	178.26	13.12	25.16	28.07	13.94
44.11	27.29	91.65	7.51	33.01	61.88	29.78	106.72	58.43	231.05	14.17	27.46	54.76	25.29	24.76	19.63	36.99	1.89	27.83	79.26	53.06	145.67	18.41	194.64	9.46	43.33	12.64	9.46
54.27	11.14	111.25	6.25	49.64	20.53	10.01	101.06	59.36	239.65	22.45	23.23	58.74	24.77	79.08	23.16	142.72	11.08	33.4	29.29	16.23	90.52	21.48	127.4	11.98	19.72	23.73	16.86
72.43	55.81	183.32	10.7	55.76	77.06	30.45	81.41	32.16	132.97	15.84	41.05	39.5	24.18	36.88	15.9	127.65	9.25	51.58	43.12	12.46	111.58	87.66	221.67	17.71	25.45	78.56	39.54
125.51	94.84	236.61	14.68	21.76	75.57	40.08	85.63	42.49	186.44	12.29	25.16	49.62	22.79	32.79	12.8	77.85	20.96	96.56	39.03	16.44	47.54	21.53	117.25	8.28	25.45	45.29	18.36
61.13	53.88	152.29	12.49	22.7	88.15	35.38	64.38	15.61	128.63	9.56	40.48	24.24	12.13	78.73	27.39	161.66	14.46	38.72	34.8	16.95	50.2	26.27	102.11	9.25	20.32	52.34	25.73
43.83	16.5	123.46	16.51	25.84	37.64	13.36	93.67	44.87	194.82	11.68	36.04	47.9	23.03	37.16	14.4	160.41	8.87	52.88	38.76	8.98	167.6	92.67	318.84	16.87	29.17	55.29	29.07
105.13	67.63	246.82	16.31	38.76	64.33	27.4	43.29	12.27	132.21	7.45	68.49	28.34	9.28	55.33	41.59	151.15	8.49	38.76	75.16	27.52	70.17	62.17	177.1	13.3	21.82	88.59	35.1
107.88	42.07	160.63	13.79	23.48	38.99	26.19	78.36	32.16	150.27	12.19	22.44	41.04	21.4	117.13	14.67	197.82	11.39	52.36	12.52	7.41	85.61	14.29	139.84	8.45	46.24	16.69	10.22
72.37	24.8	140.44	12.56	48.28	34.27	17.66	83.47	51.24	167.87	15.42	51.39	61.39	30.53	60.24	29.9	151.53	17.26	29.22	49.63	19.73	98.2	94.56	142.44	7.65	31.64	96.29	66.38
139.1	120.39	252.46	13.19	29.24	86.55	47.69	89.12	21.26	148.04	8.61	22.8	23.86	14.36	119.46	44.19	202.1	12.09	37.14	36.99	21.87	108.17	69.98	264.82	17	19.72	64.69	26.42
64.41	54.25	194.67	17.07	25.16	84.23	27.87	94.24	72.63	218.92	17.41	19.95	77.06	33.17	56.01	8.67	136.79	12.51	44.02	15.48	6.34	70.4	35.52	119.78	7.1	36.04	50.46	29.66
68.3	25.94	117.21	8.8	40.12	37.98	22.13	22.68	11.21	75.44	6.35	29.24	49.4	14.85	57.08	12.63	131.84	10.82	38.52	22.13	9.58	71.51	22.4	171.58	11.17	34.19	31.33	13.06
40.06	32.83	64.21	3.62	40.36	81.95	51.14	116.77	27.06	226.03	12.08	31.31	23.17	11.97	133.05	50.35	254.34	15.04	34.79	37.84	19.8	85.11	59.52	193.14	15.18	35.08	69.93	30.81
78.49	36.99	131.02	13.32	46.77	47.12	28.23	51.68	20.17	125.46	14.54	29.92	39.03	16.08	56.58	30.27	138.77	11.26	35.49	53.51	21.82	71.89	54.66	174.53	12.12	21.82	76.04	31.32
77.79	25.39	133.07	7.99	43.22	32.64	19.08	97.4	46.86	198.42	13.7	26.33	48.11	23.62	60.54	15.9	145.45	9.02	55.02	26.27	10.93	36.8	14.2	101.38	7.93	49.28	38.58	14
118.13	19.34	197.97	11.39	33.42	16.38	9.77	79.11	35.5	149.19	10.52	23.8	44.87	23.79	133.05	29.79	213.59	15.39	50.9	22.39	13.95	112.12	101.05	159.45	10.03	14.96	90.13	63.38
53.55	21.69	126.4	8.9	58.45	40.5	17.16	63.45	13.25	118.83	7.54	23.12	20.88	11.15	75.15	16.68	142.11	10.01	48.71	22.19	11.74	41.03	11.65	115.3	9.27	68.68	28.4	10.11
151.86	39.63	197.77	11.04	38.76	26.1	20.04	97.88	31.95	173.62	14.09	32.33	32.64	18.4	33.14	13.61	108.63	7.63	65.96	41.07	12.53	86.69	75.23	130.48	9.71	23.12	86.78	57.66
112.4	29.66	189.21	10.72	39.2	26.39	15.68	69.42	38.37	190.06	13.05	37.95	55.27	20.19	98.71	73.09	181.54	11.54	35.49	74.05	40.26	39.06	5.38	108.84	10.36	24.22	13.78	4.94
106.14	94.33	220.04	14.53	22.96	88.87	42.87	59.81	33.92	161.03	12	46.62	56.7	21.06	63.39	13.21	139.48	13.7	68.09	20.84	9.47	82.82	23.44	148.53	10.51	44.02	28.3	15.78
56.3	37.95	152.93	16.39	16	67.41	24.82	52.64	30.34	118.31	16.18	15.75	57.64	25.65	55.06	19.92	126.8	9.01	45.92	36.18	15.71	124.22	3.97	187.07	9.23	39.44	3.2	2.12
62.29	22.65	126.16	10.22	15.86	36.36	17.95	60.34	20.49	171.05	15.76	28.56	33.96	11.98	63.02	15.49	110.42	10.42	38.08	24.59	14.03	53.83	34.63	130.73	9.2	23.66	64.33	26.49
61.24	12.28	91.88	11.22	23.78	20.05	13.36	107.45	43.1	194.55	19.8	23.23	40.11	22.15	71.38	17.38	174.82	12.82	64.77	24.35	9.94	36.86	13.34	70.5	6.78	38.52	36.19	18.92
123.54	62.97	200.09	16.48	42.84	50.97	31.47	83.8	38.41	164	10.14	39.44	45.83	23.42	129.83	5.73	189.57	13.62	40.8	4.41	3.02	60.92	25.63	163.36	11.33	32.7	42.08	15.69
70.48	9.6	133.12	9.94	22.44	13.62	7.21	46.11	12.6	113.82	10.03	38.96	27.32	11.07	126.21	125.53	151.25	7.99	22.16	99.45	82.99	116.89	26.08	199.1	12.65	27.51	22.31	13.1
111.17	8.23	175	12.09	36.61	7.4	4.7	86.34	24.39	167.17	17.72	25.74	28.25	14.59	27.17	13.49	69.61	4.3	39.44	49.65	19.38	35.33	13.88	85.56	8.15	43.65	39.28	16.22
44.87	39	115.14	6.12	48.28	86.92	33.87	67.48	23.12	148.4	8.88	23.8	34.27	15.58	64.64	21.1	117.08	9.14	30.28	32.65	18.02	58.9	34.11	127.18	9.84	25.74	57.91	26.82
109.48	37.89	194.04	11.35	44.56	34.61	19.53	34.61	13.83	112.39	8.43	58.46	39.95	12.3	57.53	7.51	96.55	13.05	62.03	13.06	7.78	70.43	30.15	156.41	10.21	41.96	42.81	19.28
77.73	58.7	174.48	12.6	19.15	75.52	33.64	47.4	37.24	110.55	8.25	18.6	78.56	33.69	71.14	38.95	203.99	17.71	50.79	54.76	19.1	54.9	28.37	77.17	9.01	34.68	51.68	36.76
75.01	13.2	172.69	16.44	21.89	17.59	7.64	50.59	17.63	106.96	10.84	39.89	34.84	16.48	78.38	73.16	86.06	3.63	19.04	93.34	85.01	95.11	15.21	139.23	10.64	50.9	15.99	10.92
51.46	39.76	158.78	10.2	26.05	77.26	25.04	95.73	85.22	196.27	14.84	25.45	89.02	43.42	106.02	26.32	198.56	16.17	25.84	24.83	13.26	53.77	10.37	127.12	9.29	51	19.28	8.15
97.83	16.52	155.4	10.49	41.48	16.88	10.63	89.77	17.94	150.29	10.59	44.71	19.99	11.94	44.63	20.64	131.72	9.43	64.06	46.26	15.67	88.04	15.32	138.86	10.19	33.7	17.4	11.03
152.27	45.81	268.41	14.96	44.02	30.08	17.07	77.81	41.09	151.09	13.12	41.71	52.81	27.2	42.14	13.5	101.42	8.43	44.02	32.03	13.31	62.1	3.93	134.33	10.53	71.1	6.33	2.92
81.47	66.34	166.08	10.71	20.91	81.44	39.95	111.87	44.5	248.52	13.68	40.36	39.77	17.9	132.82	38.89	188.52	11.29	41.75	29.28	20.63	72.75	35.16	164.36	10.96	72.91	48.33	21.39
134.22	44.69	215.32	14.89	45.92	33.3	20.76	43.49	24.23	93.14	9.46	13.07	55.71	26.01	45.35	11.2	123.4	5.46	46.62	24.7	9.08	50.63	35.09	120.74	7.23	22.01	69.31	29.06
92.67	12.97	158.45	12.11	38.27	14	8.19	62.06	15.51	105.77	9.36	29.56	24.99	14.66	38.07	27.07	138.08	12.87	18.52	71.1	19.6	62.78	22.21	112.82	7.9	35.08	35.38	19.68
88.92	58.74	221.29	13.67	23.2	66.06	26.55	73.9	51.59	159.34	17.64	35.36	69.82	32.38	70.24	52.21	125.86	6.91	37.4	74.33	41.49	84.56	51.41	179.94	13.41	29.57	60.8	28.57
41.72	11.23	94.18	10.93	87.04	26.91	11.92	107.57	24.96	199.61	12.29	45.56	23.2	12.5	63.55	33.49	133.19	14.87	42.74	52.7	25.15	84.99	28.82	150.75	10.12	25.95	33.92	19.12
96.15	42.15	190.32	17.73	19.95	43.84	22.15	97.23	55.21	178.4	11.15	27.78	56.78	30.95	45.07	25.42	93.49	14.39	97.56	56.39	27.19	62.17	9.29	135.4	9.23	24.48	14.94	6.86
71.38	15.16	140.17	10.33	22.96	21.24	10.82	46.4	9.76	81.46	7.24	28.56	21.03	11.98	64.25	33.17	158.7	9.14	40.13	51.62	20.9	74.66	30.79	150.6	8.41	41.96	41.24	20.44
55.08	19.65	113.42	11.04	40.12	35.67	17.32	100.36	43.99	197.13	15.3	24.48	43.83	22.32	43.34	13.54	107.31	6.09	57.77	31.24	12.62	64.64	38.75	164.97	14.3	23.8	59.96	23.49
63.76	33.8	138.64	7.12	43.08	53.02	24.38	69.59	34.08	162.41	12.49	39.89	48.98	20.99	154.49	14.94	226.28	12.48	38.52	9.67	6.6	81.44	51.21	181.18	12.29	31.12	62.88	28.27
61.1	19.68	144.52	15.36	24.93	32.21	13.62	70.75	17.62	158.19	7.39	41.96	24.9	11.14	103.84	20.26	198.91	17.64	9.52	19.51	10.19	64.38	0.47	115.85	8.31	43.52	0.74	0.41
70.53	41.3	137.53	8.62	28.16	58.56	30.03	82.82	36.35	151.12	9.72	47.6	43.89	24.05	46.6	16.12	131.02	9.62	29.01	34.59	12.3	96.79	35.16	163.93	12.99	27.88	36.33	21.45
97.24	36.39	169.49	12.74	24.48	37.42	21.47	80.35	49.42	191.5	11.29	48.83	61.51	25.81	81.67	8.02	136.67	15.61	37.4	9.83	5.87	60.57	13.4	182.06	13.19	39.44	22.13	7.36
98.11	8.56	162.05	11.1	39.89	8.73	5.29	80.45	9.22	134.36	8.17	38.52	11.46	6.86	35.6	10.02	66.74	7.23	34.79	28.13	15.01	41.62	14.56	95.64	10.42	45.92	34.99	15.23
84.13	16.07	142.48	11.38	16.32	19.1	11.28	62.45	31.93	138.07	20.47	16.32	51.12	23.12	43.53	8.63	104.07	7.8	46.92	19.82	8.29	68.16	47.59	129.41	10.84	22.53	69.83	36.78
56.24	22.66	111.93	7.79	36.04	40.29	20.24	75.07	55.54	192.93	14.63	25.16	73.98	28.79	72.88	40.19	169.84	12.5	42.84	55.14	23.66	59.16	43.53	152.44	11.96	12.43	73.58	28.55
70.66	50.74	163.18	9.85	55.56	71.81	31.09	42.4	15.01	115	6.71	67.49	35.4	13.05	53.99	9.47	126.15	9.74	53.58	17.54	7.51	72.21	67.31	133.36	9.94	21.76	93.21	50.48
30.27	16.36	94.02	5.31	41.96	54.06	17.41	44.5	14.28	129.17	8.67	52.09	32.09	11.06	90.01	33.8	226.44	15.16	46.08	37.55	14.93	33.06	6.62	78	6.37	60.52	20.02	8.49
37.55	20.51	78.05	7.64	63.12	54.63	26.28	86.96	76.23	187.71	12.27	16.32	87.66	40.61	188.9	36.94	282.67	14.66	53.72	19.55	13.07	59.93	17.15	130.29	9.41	41.27	28.62	13.16
77.21	22.3	157.48	11.52	43.52	28.88	14.16	44.07	25.42	110.89	9	24.48	57.69	22.93	19.1	12.33	61.46	6.52	16.58	64.54	20.06	26.58	18.31	120.62	13.33	11.82	68.9	15.18
125.48	39.21	179.52	10.55	39.44	31.25	21.84	100.52	22.16	152.86	12.17	37.14	22.04	14.49	80.05	11.45	166.59	10.87	44.2	14.31	6.88	39	19.68	93.79	6.69	19.71	50.44	20.98
79.83	37.42	138.34	9.37	31.31	46.88	27.05	58.07	19.27	147.36	8.07	51	33.19	13.08	101.04	9.94	168.92	12.67	26.52	9.84	5.89	69.67	35.4	139.39	7.96	40.58	50.81	25.39
45.38	18.43	87.44	9.49	22.56	40.62	21.08	78.33	26.01	153.48	11.91	40.12	33.2	16.95	68.2	33.87	139.52	12.38	36.45	49.66	24.28	93.89	33.47	138.53	11.26	37.57	35.64	24.16
109.42	1.62	157.86	16.54	40.8	1.48	1.03	91.66	9.61	143.3	14.47	14.44	10.48	6.7	86.7	60.49	208.6	11.81	40.12	69.77	29	87.15	30.8	144.02	12.3	22.01	35.34	21.38
64.68	22.84	135.33	9.75	37.57	35.32	16.88	84.4	25.27	142.58	9.83	38.76	29.94	17.72	116.15	103.55	173.37	9.47	29.15	89.15	59.73	70.62	10.66	124.77	8.44	45.59	15.09	8.54
88.25	32.29	180.72	11.7	42.44	36.59	17.87	115.34	59.21	245.28	15.6	25.84	51.33	24.14	34.39	15.83	101.45	9.14	41.27	46.03	15.6	93.44	60.38	200.2	12.72	24.07	64.62	30.16
117.95	9.42	174.13	14.36	25.84	7.99	5.41	131.97	71.58	210.86	25.21	27.2	54.24	33.95	62.57	18.25	144.63	13.46	25.05	29.16	12.62	85.96	14.88	131.64	9.31	46.77	17.31	11.3
87.38	47.46	132.52	6.66	26.87	54.31	35.81	81.03	42.28	172.76	13.83	32.64	52.18	24.47	70.85	26.93	153.59	14.44	44.53	38.02	17.54	36.26	17.2	85.29	5.48	34.31	47.44	20.17
43.5	16.95	108.07	8.95	134.46	38.97	15.69	66.25	11.5	150.95	9.75	52.27	17.36	7.62	63.77	11.69	141.51	8.39	78.2	18.33	8.26	78.15	4.23	134.84	12.29	50.79	5.41	3.14
48.24	22.02	105.35	11.64	27.2	45.64	20.9	106.2	92.78	272.2	17.31	17	87.37	34.09	11.69	8.07	24.7	1.52	32.57	69.03	32.68	70.1	3.13	146.31	9.41	52.18	4.46	2.14
86.3	74.05	181.1	15.98	15.67	85.8	40.89	56.81	42.83	143.36	8.58	34.09	75.39	29.88	82.09	13.6	158.9	10.52	43.52	16.57	8.56	111.49	14.79	172.98	11.49	33.7	13.27	8.55
61.94	6.12	99.5	6.81	38.52	9.88	6.15	54.72	25.83	147.53	13.41	53.02	47.2	17.51	49.42	9.69	101.89	7.75	57.73	19.61	9.51	62.85	9.33	127.81	10.32	43.59	14.84	7.3
53.86	2.24	87.62	6.05	46.83	4.16	2.55	43	12.48	129.29	12.49	143.06	29.01	9.65	94.72	26.44	158.16	11.99	38.01	27.91	16.72	30.52	14.59	70.69	6.41	48.28	47.8	20.64
45.19	24.81	112.56	7.91	31.34	54.91	22.05	64	25.8	196.7	12.59	51.29	40.32	13.12	41.62	11.35	132.1	7.22	50.21	27.26	8.59	56.35	16.12	123.06	11.07	34.61	28.61	13.1
85.68	10.75	142.81	12.26	32.37	12.55	7.53	104.91	17.14	165.22	13.16	23.12	16.34	10.37	55.7	14.89	143.89	13.52	81.85	26.73	10.35	48.96	17.9	120.94	7.21	48.01	36.57	14.8
57.59	15.73	133.84	11.34	42.44	27.31	11.75	60.43	16.78	138.19	9.61	52.18	27.77	12.14	134.39	66.2	303.37	18.25	32.14	49.26	21.82	64.87	52.58	168.47	10.54	28.89	81.05	31.21
75.85	23.91	113.4	7.93	43.14	31.52	21.09	126.94	28.32	202.87	16.07	17.68	22.31	13.96	85.99	66.36	204.67	14.93	21.82	77.17	32.42	116.21	29.24	183.26	11.69	32.03	25.16	15.96
105.82	21.91	193.64	12.23	43.52	20.7	11.31	56.22	18.78	92.13	14.7	25.16	33.41	20.38	53.07	33.08	193.1	11.67	39.89	62.33	17.13	123.39	46.82	213.24	10.97	35.9	37.94	21.95
66.79	9.83	114.96	12.47	51.59	14.72	8.55	88.31	20	122.3	7.21	30.95	22.64	16.35	77.73	12.11	205.54	14.75	47.68	15.58	5.89	91.38	16.81	188.31	11.68	52.27	18.4	8.93
58.8	42.6	177.67	13.42	29.92	72.46	23.98	35.83	11.62	104.26	8.28	43.14	32.43	11.14	75.13	4.95	136	9.06	39.89	6.59	3.64	58.81	24.68	144.63	7.75	49.15	41.96	17.06
31.36	13.49	93.32	8.19	48.15	43.03	14.46	68.57	23.65	142.59	12.59	42.16	34.48	16.58	66.83	2.42	153.12	13.58	40.12	3.63	1.58	44.45	14.9	118.18	8.61	46.08	33.53	12.61
69.62	46.79	148.49	11.23	27.4	67.21	31.51	106.61	30.14	197.96	16.76	37.4	28.27	15.22	63.81	41.67	197.12	14.36	51.49	65.31	21.14	130.04	63.76	274.36	16.53	33.48	49.03	23.24
64.59	22.73	144.83	11.58	35.77	35.2	15.7	74.41	40.03	100.39	6.64	26.14	53.8	39.87	114.3	22.25	199.05	15.28	29.92	19.47	11.18	40.29	18.69	104.04	10.31	54.97	46.39	17.97
67.93	28.36	140.54	12.64	29.21	41.75	20.18	42.38	33.29	129.19	9.89	43.14	78.56	25.77	92.29	84.54	134.31	10.29	25.84	91.6	62.95	72.61	49.83	151.89	12.35	35.36	68.63	32.81
60.33	11.19	126.1	9.67	68.78	18.55	8.88	130.01	31.62	202.9	11.31	33.7	24.32	15.58	125.53	67.21	251.48	17.32	27.88	53.54	26.73	83.57	11.42	123.63	7.81	17.1	13.66	9.24
89.03	4.93	170.65	10.19	53.58	5.53	2.89	107.44	34.93	180.11	12.23	38.47	32.51	19.39	97.65	53.53	236.01	15.95	35.08	54.82	22.68	99.83	98.21	116.91	4.52	25.16	98.38	84.01
128.94	92.7	292.7	21.5	20.4	71.9	31.67	117.68	38.47	245.49	15.27	38.47	32.69	15.67	64.87	27.92	123.77	10.35	14.28	43.04	22.56	46.74	19.78	118.3	7.74	35.36	42.32	16.72
72.08	56.62	189.26	13.38	22.96	78.55	29.92	55.87	25.3	140.7	12.87	25.45	45.28	17.98	64.64	27.48	184.01	13.09	42.24	42.52	14.94	40.21	15.76	116.24	8.07	62.66	39.19	13.55
88.24	65.34	201.19	10.87	27.2	74.05	32.48	56.98	15.29	128.66	7.35	42.24	26.84	11.89	40.45	14.9	65.7	6.03	35.62	36.84	22.68	91.26	16.36	162.17	12.13	33.01	17.93	10.09
84.2	45.84	173.19	15.31	22.44	54.44	26.47	64.14	27.69	156.94	12.74	34	43.17	17.64	136.74	102.46	245.74	13.36	33.01	74.93	41.69	49.76	29.41	143.87	9.06	29.56	59.11	20.44
136.2	42.9	275.58	19.79	30.3	31.5	15.57	67.98	47.8	114.19	11.3	33.01	70.32	41.87	134.4	107.1	264.7	16.25	31.28	79.69	40.46	115.82	80.98	274.35	20.04	21.82	69.92	29.52
93.2	80.17	201.39	14.95	31.31	86.03	39.81	65.07	42.49	176.44	11.56	29.92	65.29	24.08	76	57.68	175.1	14.57	42.24	75.9	32.94	84.14	22.97	135.4	6.63	39.47	27.3	16.96
24.81	12.39	76.55	4.8	45.39	49.96	16.19	46.79	10.06	90.84	8.68	36.45	21.51	11.08	91.25	10.71	158.33	8.32	45.92	11.73	6.76	40.1	14.46	107.25	7.31	42.64	36.05	13.48
57.57	30.13	136.88	10.58	44.88	52.34	22.01	115.5	33.11	211.24	13.54	55.02	28.67	15.67	84.86	27.69	191.11	12.68	22.56	32.63	14.49	46.72	29.79	142.32	10.37	48.96	63.76	20.93
60.35	34.28	152.27	11.3	40.13	56.8	22.51	56.62	7.19	100.72	9.04	38.76	12.69	7.13	66.39	19.16	129.69	12.14	27.88	28.86	14.78	65.62	21.4	126.04	9.66	37.14	32.61	16.98
78.05	56.5	217.49	11.04	46.24	72.39	25.98	99.31	57.97	252.19	17.69	26.18	58.38	22.99	78.99	15.11	264.28	12.99	46.24	19.13	5.72	162.19	11.29	226.45	10.36	36.45	6.96	4.99
56.2	20.28	129.52	7.81	36.61	36.09	15.66	203.78	36.44	290.63	12.5	43.84	17.88	12.54	68.96	17.19	108.95	7.73	45.23	24.93	15.78	57.6	49.79	125.43	7.32	51.68	86.45	39.7
56.57	8.31	114.92	11.16	37.83	14.68	7.23	74.19	49.9	183.71	9.01	39.32	67.25	27.16	62.6	5.84	138.44	15.19	28.16	9.33	4.22	77.98	7.14	140.99	10.14	54.27	9.16	5.06
20.23	9.46	53.54	4.14	29.56	46.73	17.66	142.25	2.66	232.33	16.15	28.53	1.87	1.14	130.65	129.83	151.35	6.29	30.6	99.37	85.78	89.74	17.01	156.67	14.63	16.62	18.96	10.86
68.95	30.94	175.8	12.67	47.6	44.87	17.6	37.07	3.41	78.09	4.9	59.15	9.19	4.36	36.11	8.28	73.78	6.24	56.44	22.93	11.22	137.56	64.31	234.01	17.4	20.94	46.75	27.48
96.88	34.26	150.67	13.28	69.58	35.36	22.74	22.29	15.38	46.47	2.58	29.92	69.02	33.1	43.22	15.83	88.62	5.07	46.24	36.63	17.86	141.56	94.5	276.44	15.79	27.88	66.76	34.18
17.91	15.83	32.56	3.28	37.4	88.39	48.62	107.92	17.91	212.89	16.21	37.4	16.6	8.41	89.98	36.19	224.6	15.74	38.52	40.22	16.11	52.15	38.31	120.93	9.15	26.52	73.47	31.68
80.22	34.41	162.66	14.12	26.82	42.89	21.15	50.73	22.44	118.34	7.12	44.53	44.24	18.97	73.96	58.42	111.8	8.44	37.57	78.99	52.25	97.02	4.31	161.84	9.75	62.65	4.45	2.67
128.96	108.06	281.55	15	29.24	83.79	38.38	88.98	41.61	210.1	13.93	34.79	46.77	19.81	104.19	90.03	201.89	11.6	25.46	86.41	44.59	20.81	8.74	56.76	6.91	53.19	42.01	15.4
27.62	14.16	74.33	10.54	48.04	51.28	19.06	88.36	17.07	142.84	9.76	35.08	19.31	11.95	71.71	34.2	155.4	10.18	69.47	47.69	22.01	43.6	23.07	110.15	9.2	68	52.91	20.95
103.26	7.85	207.54	13.17	48.57	7.6	3.78	103.56	73.55	189.4	12.23	30.75	71.02	38.83	24.7	12.88	64.84	4.13	32.64	52.16	19.87	55.33	3.93	117.27	7.46	65.96	7.11	3.35
70.23	17.51	138.59	10.44	59.14	24.94	12.63	92.85	82.93	197.28	14.18	27.02	89.32	42.04	34.07	24.1	86.15	9.94	29.57	70.72	27.97	26.35	8.89	65.67	12.01	138.72	33.74	13.54
88.06	10.74	160.12	12.1	46.77	12.19	6.71	42.38	22.02	142.48	9.22	44.17	51.96	15.46	124.04	92.17	217.04	11.95	22.44	74.3	42.47	39.22	14.98	96.09	7.06	38.52	38.21	15.59
94.03	48.52	140.44	12.41	28.89	51.61	34.55	106.9	39.23	197.18	13.7	24.07	36.7	19.89	35.77	13.53	76.35	5.4	42.16	37.82	17.72	142.24	101.74	306.84	20.63	24.48	71.53	33.16
24.12	9	46.48	2.74	37.23	37.32	19.37	59.43	14.34	117.06	7.69	29.92	24.13	12.25	101.93	7.06	157.11	10.14	33.01	6.93	4.5	98.18	71.11	184.06	12.88	27.14	72.43	38.63
84.34	25.78	167.73	10.63	43.76	30.56	15.37	71.94	10.85	127.74	9.7	40.58	15.09	8.5	41.71	14.75	133.89	8.21	50.55	35.36	11.02	84.13	64.86	137.15	13.72	35.9	77.1	47.29
111.58	85.52	238.13	12.88	29.92	76.64	35.91	84.85	57.9	211.13	15.92	26.82	68.24	27.42	62.69	38.4	155.22	15.25	21.57	61.25	24.74	26.84	10.9	55.79	3.9	53.04	40.61	19.54
147.53	44.58	295.39	14.24	37.28	30.22	15.09	90.62	49.83	181.23	14.28	39.89	54.99	27.49	51.74	14.34	85.28	4.54	81.41	27.71	16.81	108.94	16.67	157.91	9.98	40.12	15.3	10.56
92.12	54.3	203.41	13.49	32.33	58.94	26.7	105.33	72.44	222.1	15.66	28.84	68.77	32.62	24.87	14.68	96.15	4.68	71.37	59.04	15.27	69.32	19.19	130.72	9.82	25.45	27.69	14.68
58.06	16.29	146.08	13.98	21.23	28.06	11.15	40.82	17.52	108.81	8.13	57.75	42.91	16.1	102.37	9.16	161.73	12.92	29.24	8.95	5.66	40.2	14.59	131.67	11.22	69.81	36.3	11.08
61.97	32.25	115.67	18.61	15.82	52.05	27.88	100.84	62.71	205.99	14.88	35.08	62.19	30.44	125.87	105.99	175.06	13.14	24.86	84.21	60.55	78.35	54.59	167.75	13.48	12.17	69.67	32.54
51.35	4.48	84.87	6.02	26.05	8.72	5.28	64.04	37.63	133.59	7.9	34.09	58.75	28.16	75.56	6.61	142.26	9.5	42.16	8.75	4.65	110.2	20.11	191.98	14.89	29.19	18.25	10.48
153.15	23.34	318.22	15.48	45.92	15.24	7.34	100.09	54.11	228.13	16.91	37.14	54.06	23.72	86.05	30.74	201.31	13	29.92	35.72	15.27	118.74	25.85	253.66	19.6	45.56	21.77	10.19
74.24	53.06	160.64	7.85	30.6	71.47	33.03	74.02	51.95	197.96	12.72	23.8	70.19	26.24	55.36	15.27	144.3	7.91	59.16	27.59	10.58	211.38	25.82	285.9	16.59	40.8	12.21	9.03
110.64	33.22	188.86	11.44	41.48	30.03	17.59	59.43	25.1	121.2	8.77	38.76	42.23	20.71	55.23	23.72	110.93	12.41	44.88	42.95	21.38	53.52	7.34	120.56	7.07	61.2	13.72	6.09
85.82	76.65	120.32	7.62	24.35	89.32	63.7	86.32	24.72	145.93	9.08	34.68	28.64	16.94	113.15	55.44	244.52	12.03	31.39	48.99	22.67	67.04	36.72	168.85	9.56	41.96	54.77	21.75
76.64	56.66	172.39	22.83	25.53	73.92	32.87	73.64	54.09	169.8	12.44	24.64	73.46	31.86	39.12	22.19	110.7	7.79	22.7	56.73	20.04	61.27	41.24	153.58	9.11	44.53	67.32	26.86
110.91	22.96	198.73	16.11	39.44	20.71	11.56	52.09	33.63	173.63	10.42	42.94	64.56	19.37	50.47	19.1	115.51	8.79	63.36	37.84	16.54	51.49	24.98	148.33	9.55	27.43	48.52	16.84
68.2	52.69	135.16	10.64	25.84	77.25	38.98	127.98	41.22	298.24	15.23	40.8	32.2	13.82	154.16	13.79	195.22	9.5	38.9	8.95	7.07	94.56	7.13	151.12	11.25	33.01	7.54	4.72
86.91	48.08	190.27	15.42	13.92	55.32	25.27	129.59	41.06	257.22	16.69	32.64	31.68	15.96	53.28	29.53	114.69	7.12	39.2	55.43	25.75	50.91	22.07	160.95	11.81	25.45	43.34	13.71
66.74	8.21	170.02	10.08	57.12	12.3	4.83	85.02	26.61	136.25	11.38	26.05	31.3	19.53	51.25	30.65	119.73	7.93	40.13	59.81	25.6	50.79	12.51	106.41	6.28	52.27	24.64	11.76
69.61	2.16	149.58	8.4	39.89	3.1	1.44	50.53	3.57	76.3	10.11	21.08	7.07	4.68	77.83	44.46	189.15	9.75	32.64	57.12	23.5	133.82	132.89	163.1	7.07	26.52	99.31	81.48
61.86	50.89	153.43	8.89	34.79	82.26	33.17	115.83	44.62	235.02	17.01	43.52	38.52	18.98	71.09	16.32	119.9	6.87	35.08	22.96	13.61	54.11	47.43	99.01	5.53	25.16	87.64	47.9
87.54	16.81	183.99	11.48	34.39	19.21	9.14	72.62	45.96	177.68	11.7	26.5	63.29	25.87	94.93	14.77	170.79	10.85	36.04	15.56	8.65	23.41	15.89	66.93	4.66	27.2	67.86	23.74
44.88	10.75	79.1	7.6	26.7	23.96	13.59	84.63	4.53	131.55	9.14	41.43	5.36	3.45	43.56	22.11	181.05	9.47	46.24	50.75	12.21	155.45	21.06	227.24	15.09	39.44	13.55	9.27
112.17	14.47	194.5	14.95	26.44	12.9	7.44	97.13	80.62	215.96	13.52	28.56	83	37.33	93.66	7.51	160.33	9.07	44.02	8.02	4.69	72.18	8.17	198.02	11.06	61.23	11.31	4.12
108.64	92.61	177.43	10.32	14.44	85.25	52.2	39.92	24.8	90.16	9.09	25.74	62.12	27.5	119.3	61.61	240.27	17.49	29.21	51.65	25.64	153.39	10.39	245.06	16.82	65.14	6.77	4.24
91.63	25.42	183.22	9.19	36.45	27.74	13.87	173.22	45.45	320.06	17.61	39.44	26.24	14.2	116.92	83.78	176.04	14.14	22.35	71.66	47.59	53.38	10.72	109.72	8.36	42.16	20.07	9.77
113.88	11.63	175.07	10.29	31.64	10.21	6.64	100.77	87.65	159.06	12.03	17.6	86.98	55.1	49.43	28.99	91.1	10.13	29.24	58.64	31.82	135.62	34.46	194.89	11.85	41.27	25.41	17.68
86.32	71.87	247.65	14.47	19.71	83.27	29.02	73.75	43.04	127.77	9.34	23.39	58.36	33.69	170.18	20.23	245.51	12.5	38.01	11.88	8.24	99.31	11.34	151.17	10.76	35.08	11.42	7.5
49.22	23.77	112.44	9.54	52.63	48.29	21.14	130.51	37.49	273.89	19.54	25.84	28.73	13.69	66.35	56.84	161.92	12.6	26.52	85.66	35.1	34.28	25.46	65.29	4.29	31.64	74.27	38.99
47.1	31.76	106.38	8.14	40.84	67.44	29.86	145.88	31.22	241.39	11.33	31.96	21.4	12.93	36.92	12.4	112.39	9.89	49.52	33.58	11.03	59.55	18.09	108.08	12.43	31.96	30.38	16.74
105.76	16.28	199.42	11.97	48.01	15.4	8.17	74.54	31.88	137.12	9.67	35.08	42.77	23.25	139.42	19.77	204.96	12.76	30.95	14.18	9.65	142	41.51	206.57	16.83	17.88	29.23	20.09
96.15	28.88	178.2	11.46	35.08	30.04	16.21	37.03	14.97	75	8.56	30.6	40.44	19.96	42.95	17.02	98.98	9.23	52.18	39.63	17.2	127.55	31.48	219.27	11.35	41.27	24.68	14.35
44.97	15.72	116.07	7.83	39.21	34.95	13.54	88.01	15.75	146.5	7.62	40.8	17.9	10.75	143.92	120.26	258.89	13.8	34.68	83.56	46.45	140.76	44.01	231.8	18.94	29.92	31.26	18.99
77.95	67	154.1	9.19	42.64	85.95	43.48	110.42	90.82	217.32	13.17	32.33	82.24	41.79	54.32	26.15	86.01	6.74	34	48.14	30.4	89.38	76.53	126.48	7.91	29.24	85.62	60.5
96.35	5.53	162.99	11.68	24.48	5.74	3.39	83.19	47.58	184.37	11.26	36.61	57.19	25.81	80.11	6.81	132.88	11.17	57.77	8.5	5.12	110.58	71.54	271.17	26.06	25.64	64.7	26.38
15.59	11.17	45.24	2.4	38.72	71.64	24.69	59.02	18.47	120.45	9.92	27.43	31.29	15.33	105.84	40.27	210.32	10.59	30.95	38.05	19.15	124.05	26.84	196.16	12.33	47.6	21.63	13.68
44.38	22.66	170.76	14.34	14.96	51.06	13.27	24.45	16	53.61	9.58	43.45	65.44	29.85	43.57	14.23	136.35	9.75	49.64	32.65	10.43	113.18	27.13	160.96	11.53	32.7	23.97	16.85
88.77	16.89	180.26	12.86	38.47	19.03	9.37	86.76	30.48	196.53	17.24	38.3	35.12	15.51	102.4	21.77	182.76	13.58	24.35	21.26	11.91	87.77	19.6	172.86	12.87	22.7	22.33	11.34
121.67	30.62	198.44	11.71	41.75	25.16	15.43	112.22	71.2	278.53	20.03	30.62	63.45	25.56	133.39	66.53	263.75	14.62	32.33	49.87	25.22	81.43	47.65	129.45	10.22	23.94	58.52	36.81
71.93	15.17	146.25	11.15	27.2	21.09	10.37	86.17	7.78	145.57	13.5	44.88	9.03	5.35	121.68	53.39	184.63	17.02	20.37	43.88	28.92	85.39	19.95	135.38	9.63	21.76	23.36	14.74
80.63	45.25	186.84	13.95	17	56.12	24.22	60.11	4.74	101.7	8.84	45.56	7.88	4.66	117.93	47.1	211.24	16.96	25.84	39.94	22.3	95.29	4.15	167.79	12.43	29.92	4.35	2.47
146.41	34.67	211.97	17.08	29.22	23.68	16.36	208.68	39.36	277.65	14.58	47.58	18.86	14.18	36.4	9.9	145.76	10.29	117.61	27.19	6.79	33.28	15.97	83.54	8.74	58.48	48	19.12
72.46	19.38	146.71	10.14	27.2	26.74	13.21	99.52	16.94	162.71	11.22	41.54	17.02	10.41	77.45	5.34	147.95	8.44	78.41	6.89	3.61	121.25	21.51	240.34	14.55	21.63	17.74	8.95
56.78	11.83	118.83	6.67	46.24	20.84	9.96	87.3	7.53	225.86	13.09	32.01	8.63	3.33	41.4	19.55	137.21	9.47	66.1	47.22	14.25	114.1	62.79	236.35	15.66	40.58	55.03	26.57
35.73	13.62	107.02	6	52.1	38.12	12.73	51.7	24.2	128.39	10.62	24.73	46.82	18.85	90.19	82.89	218.12	15.41	23.8	91.9	38	120.33	24.5	213.77	14.18	23.8	20.36	11.46
93.14	36.58	203.16	13.7	23.12	39.27	18	188.83	22.38	262.62	14.85	39.09	11.85	8.52	62.07	18.12	155.58	10.55	55.02	29.2	11.65	77.11	32.41	154.39	14.9	11.56	42.03	20.99
64.44	51.91	146.18	8.56	29.92	80.55	35.51	80.52	63.83	172.63	9.6	31.28	79.28	36.98	109.22	30.99	202.98	23.16	20.66	28.37	15.27	42.94	7.82	97.49	5.68	44.02	18.2	8.02
61.87	32.4	167.25	11.43	27.2	52.36	19.37	53.63	36.23	111.94	8.72	31.31	67.55	32.37	116.83	12.26	223.1	17.62	47.6	10.49	5.49	137.55	25.57	216.61	9.91	34.39	18.59	11.8
65.27	49.21	155.45	10.6	41.27	75.39	31.66	69.55	44.98	161.73	8.46	34.39	64.67	27.81	74.48	31.95	159.6	10.03	37.22	42.9	20.02	128.15	29.79	201.06	14.03	23.94	23.25	14.82
56.27	26.31	105.01	7.51	25.16	46.76	25.05	49.78	22.72	165.01	10.45	53.65	45.65	13.77	68.16	13.98	130.2	10.26	24.48	20.51	10.74	73.55	12.1	153.97	10.47	30.6	16.45	7.86
101.54	84.65	216.7	12.13	28.2	83.36	39.06	87.04	36.19	181.78	16.66	24.48	41.58	19.91	37.49	2.88	61.79	3.63	42.32	7.67	4.65	90.92	1.36	205.76	10.57	41.27	1.5	0.66
53.08	39.94	130.58	13.37	29.92	75.24	30.59	111.07	94.23	221.98	11.91	36.88	84.83	42.45	65.16	37.48	162.05	9.66	45.56	57.52	23.13	55.47	35.84	174.53	8.58	38.27	64.62	20.54
81.86	12.96	139.16	8.15	27.33	15.83	9.31	43.71	16.39	101.66	9.72	40.83	37.51	16.13	32	12.93	116.04	8.2	57.7	40.42	11.14	31.19	17.25	107.8	6.66	57.91	55.3	16
45.47	5.41	163.41	9.71	51.73	11.89	3.31	111.67	13.82	198.48	15.27	37.95	12.37	6.96	51.65	28.25	134.42	11.99	26.52	54.7	21.02	112.83	31.07	212.05	14.66	20.42	27.54	14.65
116.63	111.88	151.94	7.01	26.77	95.93	73.64	128.58	39.25	264.11	12.09	37.14	30.52	14.86	45.71	17.51	100.36	4.5	41.67	38.3	17.44	141.93	66.24	311.57	18.41	21.76	46.67	21.26
63.47	44.87	144.96	14.89	29.22	70.7	30.96	103.57	10.85	176.03	12.95	25.05	10.47	6.16	69.6	21.08	138.48	10.79	21.08	30.29	15.22	49.74	17.89	102.83	9.17	29.57	35.96	17.39
53.72	20.04	111.32	10.43	29.24	37.3	18	125.44	13.38	169.3	9.07	36.45	10.66	7.9	129.38	8.99	233.47	12.72	48.96	6.95	3.85	61.73	24.41	171.25	9.95	50.21	39.55	14.25
64.68	59.58	116.74	6.14	27.05	92.11	51.04	166.03	45.92	331.29	16.97	44.53	27.66	13.86	77.09	23.47	168.77	15.09	22.05	30.44	13.9	64.55	54.64	160.54	10.9	27.88	84.64	34.03
123.27	19.56	191	10.84	39.65	15.86	10.24	150.42	35.4	299.97	15.53	40.8	23.54	11.8	88.73	56.37	173.82	15.95	23.8	63.54	32.43	78.38	15.18	143.65	12.46	39.89	19.37	10.57
62.11	9.08	125.34	6.1	42.42	14.62	7.24	88.63	23.28	175.27	12.03	65.82	26.27	13.28	49.95	16.89	157.31	13.34	26.44	33.81	10.73	134.18	90.38	298.12	14.65	31.97	67.35	30.32
33.02	23.05	84.12	4.34	37.14	69.81	27.4	163.33	136	305.42	16.95	26.5	83.26	44.53	45.93	13.48	142.55	9.51	51.58	29.34	9.45	36.34	7.34	85.7	7.57	21.08	20.2	8.56
98.32	11.72	181.64	14.78	41.09	11.92	6.45	38.62	18.9	110.58	7.32	42.32	48.93	17.09	39.21	17.7	95.67	6.47	55.76	45.14	18.5	60.27	6.99	99.42	10.21	42.84	11.6	7.03
92.8	18.02	148.6	9.17	50.1	19.42	12.13	65.57	20.71	145.02	8.68	24.87	31.58	14.28	87.79	41.94	215.42	17.08	40.58	47.77	19.47	38.93	18.62	123.96	6.64	52.96	47.84	15.02
30.35	13.9	76.12	4.32	48.71	45.8	18.26	92.78	32.63	192.75	14.78	173.25	35.17	16.93	83.42	56.11	168.44	13.43	41.48	67.26	33.31	80.03	75.86	117.47	14.25	23.94	94.79	64.57
56.76	15.49	163.24	9.25	43.52	27.3	9.49	85.52	25.94	148.06	8.61	24.76	30.33	17.52	52.38	6.24	110.27	9.22	28.56	11.92	5.66	67.59	33.7	196.56	12.66	56.32	49.85	17.14
60.17	11.46	104.89	10.81	39.89	19.05	10.93	119.12	14.57	228.75	14.16	44.88	12.23	6.37	67.53	22.21	120.93	11.84	40.37	32.89	18.37	154.13	38.12	253.57	16.73	35.08	24.73	15.03
26.73	24.89	41.05	2.76	25.64	93.14	60.63	80.44	33.04	108.25	8.88	23.94	41.07	30.52	139.05	89.45	331.35	23.89	23.94	64.33	27	48.89	11.88	104.96	10.09	24.07	24.31	11.32
45.9	27.4	143.25	7.39	49.28	59.69	19.12	124.99	17.57	201.2	15.59	59.84	14.06	8.73	114.42	53.39	183.95	10.31	33.35	46.66	29.02	52.44	34.6	112.42	8.43	31.28	65.98	30.78
90.69	10.46	144.08	6.24	36.33	11.53	7.26	72.34	18.75	121.97	8.45	38.52	25.92	15.37	22.72	20.43	30.48	11.2	37.14	89.92	67.01	63.41	4.86	107.32	11.72	27.2	7.67	4.53
105.32	34.19	193.54	14.22	29.92	32.46	17.66	98.64	30.42	203.98	13.79	23.39	30.84	14.91	106.35	91.9	215.69	13.81	28.49	86.41	42.61	164.02	17.75	230.81	12.44	37.14	10.82	7.69
121.66	8.23	184.87	11.05	51.68	6.77	4.45	54.42	36.93	142.05	9.09	34.39	67.86	26	71.67	45.52	209.48	12.21	36.04	63.52	21.73	79.22	45.04	173.94	9.46	53.43	56.85	25.89
32.73	10.67	55.67	7.48	39.44	32.6	19.17	93.74	83.71	186.91	8.77	35.49	89.3	44.79	16.68	14.65	41.2	3.7	26.52	87.82	35.55	77.54	37.35	183.39	10.89	37.97	48.17	20.36
70.64	17.85	133.15	18.73	43.52	25.28	13.41	118.34	93.97	234.26	26.97	41.77	79.4	40.11	142.71	116.91	243.59	15.33	26.52	81.92	48	90.5	80.78	155.59	8.65	26.14	89.27	51.92
97.92	16.78	221.26	17.33	29.24	17.14	7.59	111.05	97.86	218.41	18.93	25.16	88.12	44.8	21.53	18.24	56.11	4.02	33.32	84.69	32.51	61.48	33.31	118.3	8.61	34.52	54.19	28.16
54.59	37	103.81	9.25	28.49	67.78	35.64	36.07	16	83.53	5.79	42.84	44.36	19.16	9.44	8.13	15.47	1.23	36.04	86.11	52.56	49.48	16.26	135.29	7.26	47.73	32.86	12.02
58.62	25.01	132.09	8.64	44.35	42.66	18.93	86.33	8.54	199.01	12.64	30.6	9.89	4.29	64.72	9.85	117.74	5.97	39.44	15.22	8.36	131.07	13.7	207.08	11.54	45.23	10.45	6.62
97.74	17.19	156.23	10.83	24.07	17.59	11	70.41	53.59	186.94	13.92	35.36	76.11	28.66	9.61	8.6	19.61	1.3	54.91	89.44	43.84	67.21	10.73	142.85	14.17	28.56	15.96	7.51
67.24	25.78	136.65	11	41.75	38.34	18.86	45.57	14.8	167.6	10.46	36.72	32.49	8.83	62.58	36.08	147.91	7.79	43.33	57.66	24.39	27.42	11.76	72.84	6.28	24.48	42.88	16.15
74.05	24.33	173.66	10.86	33.01	32.86	14.01	85.03	24.11	143.45	8.62	23.66	28.35	16.81	37.39	12.06	126.68	10.14	47.6	32.24	9.52	136.59	25.97	244.86	18.29	25.52	19.01	10.61
102.94	8.7	180.37	10.28	42.74	8.45	4.82	139.16	32.86	311.48	18.73	39.66	23.61	10.55	48.33	20.02	111.26	7.36	39.66	41.43	18	35.97	8.06	96.02	11.81	64.01	22.42	8.4
56.96	19.2	132.4	8.31	37.76	33.71	14.5	75.09	32.02	148.41	11.97	35.2	42.64	21.58	140.43	57.88	271.23	16.97	32.77	41.21	21.34	77.74	9.32	138.02	10.88	46.08	11.99	6.75
136.56	8.3	206.69	11.86	35.36	6.07	4.01	96.79	90.31	211.17	13.43	33.48	93.31	42.77	76.13	8.06	157.52	10.47	47.6	10.59	5.12	56.29	19.14	122	7.79	27.78	34	15.69
93.56	29.9	155.37	8.23	41.75	31.96	19.25	104.06	47	170.24	14.8	29.92	45.17	27.61	9.76	8.49	22.18	1.2	35.08	86.91	38.26	59.13	35.13	141.49	10.76	34	59.41	24.83
119.95	98.14	291.94	21.34	23.8	81.82	33.62	91.61	16.45	137.76	8.81	30.65	17.95	11.94	16.52	13.3	32.93	2.8	29.92	80.54	40.4	155.12	24.21	262.09	12.65	34.68	15.61	9.24
33.27	23.39	103.06	7.72	53.65	70.29	22.69	91.15	7.27	176.25	9.36	34.39	7.98	4.13	61.11	32.16	126.85	8.77	42.64	52.62	25.35	68.88	38.02	149.46	10.52	46.77	55.2	25.44
74.96	36.68	146.95	12.54	45.56	48.93	24.96	104.7	31.77	204.63	10.88	44.88	30.34	15.52	84.36	27.04	255.06	12.95	63.92	32.05	10.6	55.34	13.05	129.49	9.92	23.54	23.59	10.08
108.4	40.86	182.78	16.15	14.96	37.69	22.35	97.02	7.68	168.93	11.09	32.7	7.91	4.54	12.14	11.01	28.11	2.07	25.16	90.68	39.16	84.76	21.41	153.03	10.95	50.69	25.26	13.99
44.92	25.65	108.51	8.5	29.92	57.1	23.64	70.94	57.68	173.63	9.28	35.62	81.31	33.22	22.95	16.27	65.32	3.5	38.47	70.86	24.9	81.14	18.26	159.94	9.48	39.89	22.5	11.42
29.26	12.46	60.91	3.75	52.36	42.57	20.45	85.79	42.91	194.16	19.04	25.65	50.02	22.1	128.5	30.16	201.32	13.31	19.04	23.47	14.98	40.69	25.64	58.21	16.06	66.34	63	44.04
95.21	85.3	197.14	10.01	32.33	89.59	43.27	20.39	5.68	48.32	2.76	34	27.86	11.75	14.8	14.52	21.17	1.47	33.32	98.08	68.6	113.35	34.53	196.51	13.18	38.96	30.47	17.57
61.75	36.74	155.88	8.2	31.64	59.5	23.57	89.73	9.79	155.97	7.14	39.89	10.91	6.28	34.65	5.66	97.35	7.19	38.72	16.35	5.82	32.82	20.65	79.83	5.8	39.44	62.91	25.86
117.17	1.84	181.51	13.24	30.6	1.57	1.01	110.44	40.78	199.44	9.88	39.21	36.93	20.45	65.24	11.95	115.94	6.29	53.65	18.31	10.3	36.6	23.62	61.66	16.98	53.33	64.53	38.31
88.78	78.54	197.98	14.46	17.88	88.47	39.67	83.32	25.69	155.53	11.54	29.24	30.84	16.52	51.95	32.73	103.83	6.62	31.96	63.01	31.52	135.29	55.85	223.51	15.81	50.58	41.28	24.99
68.36	18.21	159.9	8.46	36.45	26.64	11.39	117.2	113.08	148.57	7.59	23.12	96.49	76.11	17.13	14.6	42.45	3.44	29.58	85.2	34.39	47.66	14.28	123.59	9.19	33.32	29.97	11.56
57.08	44.57	153.62	8.73	39.18	78.08	29.01	81.94	14.54	189.26	11.06	30.95	17.74	7.68	64.07	41.59	117.38	7.7	25.05	64.91	35.43	124.26	40.49	227.27	17.22	23.12	32.59	17.82
13.72	11.12	27.86	2.03	34.49	81.05	39.91	136.76	61.37	258.54	18	29.58	44.87	23.74	20.78	15.89	42.87	5.91	30.61	76.46	37.06	82.56	31.66	178.98	13.07	33.01	38.35	17.69
85.35	26.52	163.15	10.53	44.71	31.07	16.25	18.54	16.81	37.44	2.63	25.84	90.71	44.91	9.31	7.64	22.2	1.4	36.72	81.98	34.4	95.5	17.04	166.02	8.42	21.76	17.84	10.26
105.3	47.27	146.84	11.95	19.15	44.9	32.2	94.19	33.5	164.04	9.9	51.49	35.57	20.42	80.45	45.11	169.03	12.2	21.76	56.07	26.69	70.89	12.61	133.89	9.02	45.92	17.78	9.42
65.37	14.13	137.39	9.94	39.89	21.61	10.28	74.24	32.48	114.33	7.21	32.01	43.75	28.41	93.25	30.67	150.69	15.31	27	32.89	20.35	112.64	43.72	218.43	16.16	22.53	38.81	20.01
50.82	9.75	98.92	5.18	30.43	19.19	9.86	89.22	17.39	145.64	19.29	14.96	19.49	11.94	17.1	12.43	44.36	20	30.26	72.7	28.01	80.05	11.4	148	13.46	38.72	14.24	7.7
79.5	21.12	157.6	18.45	27.2	26.57	13.4	74.51	52.15	114.97	10.66	20.94	69.99	45.36	44.6	16.39	162.05	8.58	48.15	36.75	10.11	125.93	51.26	230.76	20.43	26.52	40.71	22.21
114.3	106.19	190.52	13.9	20.4	92.91	55.74	109.49	84.45	264.87	15.16	40.36	77.13	31.88	16.52	13.69	52.16	4	25.34	82.87	26.25	97.15	9.37	144.32	12.8	22.53	9.65	6.5
69.55	16.23	117.62	10.72	21.76	23.34	13.8	94.03	12.61	144.38	9.14	26.52	13.41	8.73	107.25	15.26	226.75	11.77	38.52	14.23	6.73	72.09	11.46	127.61	8.15	39.6	15.9	8.98
159.41	38.59	237.87	17.65	32.81	24.21	16.22	130.61	27.77	256.99	15.38	39.2	21.26	10.8	18.19	16.73	34.72	2.64	21.63	92	48.2	112.19	47.63	223.93	17.09	31.28	42.46	21.27
147.73	43.98	226.17	11.45	31.96	29.77	19.44	57.11	40.9	132.01	10.08	38.96	71.62	30.98	116.07	39.91	204.45	16.72	21.08	34.38	19.52	124.73	14.82	233.25	14.37	15.28	11.88	6.35
127.61	20	198.33	16.74	27.88	15.67	10.09	91.84	71.23	197.67	14.79	26.05	77.56	36.04	79.04	20.82	138.13	10.62	19.72	26.35	15.07	74.28	14.82	145.93	12.16	29.24	19.95	10.15
72.12	35.07	194.62	15.77	31.39	48.63	18.02	113.37	18.12	188.33	11.23	57.73	15.99	9.62	60.19	46.87	157.74	8.7	45.59	77.86	29.71	76.27	11.73	151.89	12.62	31.28	15.38	7.72
59.63	30.65	120.31	17.18	35.9	51.4	25.47	59.84	16.94	133.78	9.42	46.14	28.31	12.66	91.54	71.4	176.56	11.34	21.82	78	40.44	86.69	75.19	154.78	8.51	30.6	86.73	48.58
83.9	29.89	135.8	10.63	55.02	35.63	22.01	95.7	81.08	174.07	10.65	32.38	84.72	46.58	17.89	12.4	34.58	7.4	36.45	69.31	35.85	66.04	28.89	116.89	7.22	46.92	43.74	24.71
87.89	79.35	178.12	10.1	23.27	90.29	44.55	77.23	22.47	146.38	12.07	34.09	29.09	15.35	16.11	12.36	41.83	3.95	28.16	76.76	29.56	66.37	31.83	141.95	9.44	44.71	47.96	22.43
120.64	14.86	174.26	16.37	27.88	12.32	8.53	73.81	61.72	151.57	8.85	39.44	83.62	40.72	11.9	11.26	21.94	2.12	33.32	94.68	51.34	50.3	27.7	135.92	10.54	14.96	55.08	20.38
111.51	14.8	193.56	18.82	25.84	13.27	7.65	59.35	19.34	85.02	15.86	36.27	32.59	22.75	131.97	6.07	267.43	14.11	48.83	4.6	2.27	107.91	6.1	193.94	20.61	18.36	5.65	3.14
68.02	17.93	182	19.34	41.75	26.36	9.85	71.2	19.32	163.61	10.24	22.7	27.13	11.81	56.45	24.26	152.29	8.35	59.16	42.98	15.93	89.35	85.08	125.84	6.78	22.27	95.23	67.61
79.93	9.72	149.49	8.65	42.94	12.16	6.5	95.1	24.49	172.47	16.44	20.63	25.75	14.2	108.42	46.59	194.72	13.05	26.44	42.97	23.93	116	30.89	178.3	10.25	22.35	26.63	17.33
39.79	19.72	86.54	9.3	32.64	49.57	22.79	73.23	4.53	127.11	10.81	23.27	6.18	3.56	53.25	18.32	114.75	8.74	38.41	34.4	15.96	127.4	78.48	250.2	16.44	28.2	61.61	31.37
94.99	55.05	196.66	11.61	29.92	57.95	27.99	106.69	98.63	164.59	11.82	17	92.45	59.92	14.14	12.97	27.96	1.52	33.7	91.71	46.38	82.7	9.01	163.46	9.42	40.12	10.9	5.51
86.44	59.93	126.16	5.77	40.12	69.33	47.5	133.48	32	199.48	15.96	27.2	23.97	16.04	12.34	11.92	16.02	0.85	28.2	96.61	74.43	43.3	19.29	125.82	9	28.86	44.55	15.33
74.92	22.78	160.24	11.4	42.44	30.41	14.22	106.44	24.05	191.97	15.26	23.66	22.6	12.53	75.76	32.49	201.74	13.36	44.35	42.89	16.11	125.68	66.91	232.78	19.33	25.16	53.24	28.75
94.03	25.3	163.93	14.44	27.07	26.9	15.43	187.52	77.58	366.88	19.65	38.52	41.37	21.15	78.08	66.9	107.32	6.93	22.53	85.68	62.33	86.5	7.73	134.28	12.02	29.24	8.94	5.76
62.93	11.77	104.91	9.47	25.45	18.7	11.22	113.53	31.27	208.6	17.03	59.84	27.54	14.99	76.66	63.09	170.29	10	40.87	82.29	37.05	54.81	4.85	112.93	11.6	57.75	8.85	4.29
79.23	21.65	164.77	10.39	49.52	27.32	13.14	104.38	17.21	162.06	9.14	27.51	16.49	10.62	15.43	14.55	30.83	2.24	32.01	94.34	47.2	19.8	11.68	66.68	5.8	26.52	58.96	17.51
107.39	38.3	176.65	9.21	39.18	35.67	21.68	72.31	27.56	125.65	16.55	27.51	38.11	21.93	53.84	16.92	107.27	10.96	40.12	31.43	15.78	113.05	70.76	250.96	13.15	43.83	62.59	28.19
86.44	10.4	163.35	10	31.64	12.04	6.37	63.05	30.01	149.42	10.63	29.92	47.59	20.08	53.93	33.74	143.97	12.11	29.92	62.56	23.44	29.53	17.87	88.04	9.23	38.52	60.5	20.29
34.87	14.39	100.8	7.77	79.3	41.28	14.28	88.57	25.94	210.65	16.69	20.66	29.28	12.31	88.76	44.11	159.05	9.49	21.37	49.7	27.73	80.71	15.55	140.62	9.5	45.8	19.26	11.05
78.19	37.28	155.2	8.12	31.85	47.68	24.02	107.52	50.72	173.78	9.62	17.4	47.17	29.19	63.99	30.51	140.08	10.78	41.32	47.68	21.78	57.2	20.1	127.13	7.5	51.29	35.13	15.81
118	20.47	170.08	7.46	37.14	17.35	12.03	38.1	16.65	108.14	8.69	55.08	43.72	15.4	131.01	29.76	194.09	10.45	23.12	22.72	15.33	68	53.88	184.19	8.57	36.72	79.23	29.25
63.88	19.48	154.57	7.61	40.8	30.5	12.6	55.17	44.14	128.62	8.69	25.12	80.01	34.32	66.72	4.49	147.92	9.15	99.28	6.73	3.04	143.27	21.18	211.8	11.85	40.8	14.78	10
97.97	12.99	168.1	11.28	28.56	13.26	7.73	163.29	121.04	325.48	18.78	25.45	74.13	37.19	77.88	46.38	200.11	12.49	26.52	59.55	23.18	97.54	21	157.93	11.54	49.15	21.53	13.3
74.78	25.1	137.18	8.49	29.92	33.56	18.29	66.02	1.58	115.84	18.24	52.27	2.39	1.36	120.76	98.85	264.38	15.18	25.84	81.86	37.39	120.59	36	197	9.26	36.42	29.85	18.27
53.08	19.44	121.79	6.71	38.76	36.62	15.96	67.91	39.44	139.9	11.09	37.3	58.08	28.19	123.33	105.29	229.26	17.62	31.64	85.38	45.93	62.1	19.49	137.63	12.37	27.75	31.39	14.16
33.95	12.01	115.34	5.44	45.56	35.36	10.41	111.4	56.92	225.96	11.35	55.95	51.1	25.19	59.11	5.03	120.55	7.07	33.4	8.51	4.17	104.03	81.45	204.69	18.07	15.64	78.29	39.79
94.11	21.2	176.26	15.95	32.64	22.53	12.03	136.52	6.74	242.54	12.99	97.85	4.94	2.78	80.09	26.36	131.31	9.83	51.68	32.91	20.07	67.79	26.98	150.68	17.44	69.47	39.8	17.91
44.88	17.46	124.39	6.98	42.16	38.9	14.04	223.37	33.66	265.8	8.09	37.04	15.07	12.66	125.03	22.92	222.58	16.98	30.6	18.33	10.3	85.51	24.81	145.89	9.31	38.96	29.01	17
121.79	85.69	237.83	16.81	24.35	70.36	36.03	78.88	4.52	140.47	15.38	27.83	5.73	3.22	93.16	73.09	197.73	12.63	22.8	78.46	36.96	24.33	16.01	94.7	4.14	56.4	65.78	16.9
38.73	15.12	100.31	7.18	44.88	39.03	15.07	51.08	34.68	149.09	12.63	26.52	67.88	23.26	45.29	32.63	113.36	7.76	30.6	72.05	28.79	110.49	21.03	187.38	12.95	29.22	19.04	11.23
44.37	17.41	113.22	10.36	49.64	39.23	15.37	72.35	60.08	209.09	15.19	14.59	83.04	28.74	96.38	20.52	173.84	11.41	38.52	21.29	11.8	64.09	21.22	102.68	6.92	61.25	33.11	20.67
108.49	15.89	181.84	10.29	40.8	14.64	8.74	93.58	22.43	138.73	11.24	32.38	23.97	16.17	61.76	43.31	153.34	12.58	29.92	70.12	28.24	79.34	29.75	139.64	14.1	39.89	37.5	21.31
91.46	61.43	178.54	8.59	33.79	67.16	34.41	118.89	86.77	268.17	16.93	23.39	72.99	32.36	50.06	9.29	103.04	9.18	23.12	18.56	9.02	44.93	28.24	107.48	6.6	56.74	62.86	26.28
43.96	18.3	109.84	7.19	39.18	41.64	16.66	88.56	28.74	177.69	13.59	41.96	32.45	16.17	32.07	7.51	71.12	8.17	24.22	23.42	10.56	103.66	22.65	190.18	15.98	27.51	21.85	11.91
66.31	20.17	146.9	11.68	66.1	30.42	13.73	110.62	41.62	167.53	9.66	23.75	37.62	24.84	120.9	28.75	211.05	15.51	28.46	23.78	13.62	32.35	13.75	99.91	6.23	46.14	42.49	13.76
53.91	11.53	92.5	11.24	23.66	21.38	12.46	143.94	24.06	245.67	17.05	32.16	16.72	9.79	73.93	61.77	152.88	6.9	34.48	83.55	40.41	76.51	18.56	150.04	14.55	29.92	24.26	12.37
50.57	29.6	114.92	7.26	41.48	58.54	25.76	47.44	21.59	108.09	7.41	47.46	45.51	19.98	75.55	55.83	141.37	6.9	28.89	73.89	39.49	23.03	8.95	51.3	4.3	23.12	38.86	17.45
76.99	19.92	150.66	12.97	48.96	25.87	13.22	82.01	36.77	164.47	15.39	32.64	44.84	22.36	146.41	54.27	247.44	12.14	31.85	37.07	21.93	94.32	12.43	170.03	10.49	50.9	13.18	7.31
92.54	25.3	163.19	15.35	25.84	27.34	15.5	58.43	43.34	135.04	16.35	36.45	74.18	32.1	44.15	25.59	115.15	8.5	43.88	57.97	22.22	77.44	32.71	147.65	15.07	35.36	42.24	22.15
86.1	8	173.58	13.59	25.16	9.29	4.61	49.2	17.85	134.12	9.3	42.16	36.28	13.31	70.03	43.07	190.8	11.98	47.67	61.5	22.57	33.08	6.58	71.81	8.9	26.52	19.88	9.16
108.01	18.35	178.48	12.64	24.51	16.99	10.28	63.73	20.4	154.86	8.28	74.28	32.02	13.18	94.85	26.3	182.19	13.96	23.12	27.73	14.44	78.16	54.77	171.02	15.67	15.64	70.08	32.03
68.3	48.04	187.5	15.03	31.17	70.34	25.62	62.94	6.99	127.65	9.41	45.63	11.11	5.48	54.62	17.8	140.18	9.23	44.53	32.59	12.7	82.03	21.34	183.59	16.56	15.86	26.02	11.63
111.78	19.51	176.03	13.22	22.44	17.45	11.08	26.13	4.86	69.69	5.67	56.69	18.6	6.97	53.06	19.72	142.45	9.45	64.01	37.18	13.85	105.63	17.47	203.44	23.46	28.89	16.54	8.59
99.71	34.19	159.39	10.97	23.8	34.29	21.45	97.5	51.17	195.02	14.65	23.12	52.48	26.24	21.83	11.07	63.29	6.22	22.8	50.7	17.49	85.5	13.73	161.82	10.42	57.8	16.06	8.48
66.77	6.28	165.59	10.93	31.64	9.41	3.79	56.19	12.91	97.29	5.85	38.08	22.98	13.27	77.86	22.18	140.72	13.13	35.77	28.49	15.76	92.36	34.37	138.45	7.45	36.45	37.21	24.83
73.34	10.66	130.62	14.77	24.48	14.53	8.16	113.4	72.64	260.09	16.8	23.39	64.05	27.93	48.02	22.37	173.45	11.44	27.88	46.58	12.9	90.88	18.66	186.92	9.56	59.84	20.53	9.98
107.66	10.76	167.54	9.3	36.06	9.99	6.42	40.03	21.66	114.56	9.19	41.48	54.11	18.91	129.83	21.29	198.4	16.06	37.83	16.4	10.73	76.65	10.53	156.47	14.37	15.82	13.74	6.73
126.51	47.97	207.02	18.45	35.77	37.92	23.17	75.04	39.83	174.58	10.6	37.57	53.08	22.82	78.52	53.52	180.17	16.72	22.44	68.16	29.7	123.81	2.63	188.22	13.74	48.71	2.13	1.4
75.63	26.01	135.4	10.8	25.05	34.39	19.21	51.53	19.3	125.73	8.01	40.83	37.45	15.35	124.5	82.65	274.11	22	20.87	66.38	30.15	106.9	16.18	211.13	15.61	25.84	15.14	7.66
71.22	47.68	183.62	14.12	23.8	66.96	25.97	16.77	8.86	38.53	2.36	39.89	52.86	23.01	77.47	24.49	183.36	14.52	26.82	31.62	13.36	51.51	22.91	168.6	11	35.49	44.48	13.59
75.39	12.71	137.98	9.79	37.14	16.86	9.21	118.62	46.83	167.88	9.38	31.31	39.48	27.9	45.65	37.81	112.75	8.05	36.45	82.83	33.53	66.85	29.52	121.81	8	36.18	44.16	24.23
116.12	15.87	174.81	15.51	39.89	13.66	9.08	61.98	50.53	148.28	12.89	24.07	81.53	34.08	129.87	63.51	256.2	17.23	27.51	48.9	24.79	89.92	24.85	146.81	11.55	48.57	27.64	16.93
116.57	28.69	202.35	12.48	20.94	24.61	14.18	96.09	8.98	171.46	17.4	22.44	9.34	5.24	65.09	52.88	107.41	11.2	17	81.25	49.24	153.89	30.26	195.06	8.79	36.88	19.67	15.52
97.88	2.5	203.64	17.43	34.68	2.55	1.23	45.94	19.31	121.87	8.44	23.12	42.03	15.84	46.5	17.1	136.8	8.37	47.46	36.77	12.5	66.83	10.27	147.59	10.98	40.58	15.37	6.96
122.08	31.05	199.37	17.65	28.56	25.43	15.57	73.13	44.81	158.95	15.21	17	61.27	28.19	51.34	9.84	116.45	7.97	50.9	19.16	8.45	42.16	19.88	120.08	9.81	47.17	47.16	16.56
27.94	19.38	87.17	5.99	49.52	69.34	22.23	95.76	85.51	194.17	12.46	31.68	89.3	44.04	106.04	28.68	185.71	11.68	39.89	27.04	15.44	108.51	39.67	166.82	11.83	47.87	36.56	23.78
39.18	16.81	98.16	6.68	56.44	42.91	17.13	67.36	2.6	145.17	9.52	27.2	3.86	1.79	133.14	19.48	197.08	12.82	26.52	14.63	9.89	96.76	12.46	167.59	15.13	44.02	12.88	7.43
61.06	38.72	184.05	12.98	52.8	63.41	21.04	134.39	24.92	206.04	15.49	30.75	18.54	12.1	94.09	11.72	179.88	17.73	29.92	12.45	6.51	80.03	27.07	183.88	16.35	15.64	33.82	14.72
46.75	9.38	114.63	13.92	32.64	20.06	8.18	87.84	42.53	196.44	11.46	28.2	48.41	21.65	72.4	33.31	141.14	8.69	41.14	46	23.6	87.58	52.92	232.87	11.55	46.08	60.42	22.72
96.99	23.32	151.34	10.52	36.04	24.04	15.41	50.45	35.04	151.11	10.21	42.16	69.46	23.19	46.29	15.03	119.65	7.8	47.6	32.46	12.56	101.49	14.97	140.72	8.07	40.58	14.75	10.64
114.75	34.49	167.21	9.78	31.96	30.06	20.63	63.34	14.07	108.48	8.96	33.4	22.22	12.97	42.95	24.92	100.94	6.37	38.52	58.02	24.69	52.47	8.23	114.91	8.52	51.68	15.69	7.16
66.46	20.12	154.74	12.49	56.99	30.27	13	69.34	23.1	147.91	16.25	16.25	33.32	15.62	102.36	40.59	177.72	11.93	25.16	39.65	22.84	133.22	23.81	306.65	26.31	61.48	17.87	7.76
49.61	23.32	127.91	7.49	35.08	47.02	18.23	103.56	49.38	240.66	18.91	26.14	47.68	20.52	143.04	19.27	216.68	14.79	41.14	13.47	8.89	112.77	74.37	225.04	16.64	22.96	65.95	33.05
124.18	18.75	203.02	12.33	30.95	15.1	9.24	158.63	73.25	321.8	19.46	38.47	46.18	22.76	153.09	16.78	235.66	17.53	26.67	10.96	7.12	141.36	22.94	213.6	11.49	43.76	16.23	10.74
97.05	7.49	154.77	10.09	35.36	7.72	4.84	89.72	29.93	242.57	20.84	26.36	33.36	12.34	140.62	28.42	248.77	14.92	32.64	20.21	11.43	53.85	8.72	130.48	11.28	55.71	16.2	6.69
111.9	98.03	214.99	14.89	24.81	87.6	45.6	41.12	15.47	109.76	9.38	54.34	37.62	14.09	57.46	37.81	148.69	10.61	27.73	65.79	25.43	89.56	19.61	196.19	12.65	27.14	21.9	10
88.84	8.34	151.09	9.48	36.04	9.38	5.52	40.95	20.53	111.39	5.68	42.84	50.14	18.43	153.11	51.54	289.38	16.78	43.52	33.66	17.81	25.9	10.9	105.42	5.34	49.64	42.07	10.34
53.37	26.64	131.02	10.22	40.13	49.92	20.33	86.46	17.62	155.21	12.48	27.88	20.38	11.35	71.08	34.51	178.96	12.39	41.75	48.55	19.28	60.34	5.38	114.51	5.41	56.4	8.91	4.69
84.06	19.45	167.61	10.28	51.99	23.13	11.6	162.63	36.2	258.48	16.56	44.35	22.26	14.01	72.31	63.37	151.29	12.4	36.72	87.64	41.89	44.34	16.81	105.1	7.12	31.64	37.92	16
129.86	34.71	262.01	18.05	34.74	26.73	13.25	83.82	19.91	198.99	15.59	25.45	23.75	10	215.17	44.69	318.64	17.27	25.46	20.77	14.02	78.15	45.64	197.23	9.61	34.49	58.4	23.14
63.37	18.9	124.53	10.79	23.12	29.83	15.18	62.46	51.62	153.09	11.02	36.33	82.65	33.72	107.79	14.24	184.87	17.37	29.92	13.21	7.7	72.47	35.9	165.95	10.16	41.48	49.53	21.63
119.23	15.44	199.45	15.85	27.46	12.95	7.74	42.53	26.61	151.62	10.04	37.83	62.56	17.55	90.9	48.57	198.22	17.27	50.1	53.44	24.51	85.33	20.56	174.63	12.02	66.17	24.1	11.78
81.06	7.19	155.22	8.72	36.2	8.87	4.63	40.17	26.35	122.42	9.12	40.36	65.6	21.53	83.48	26.31	159.22	11.25	43.14	31.52	16.53	69.97	23.52	150.2	10.4	42.84	33.62	15.66
127.53	26.28	177.46	12.42	37.87	20.61	14.81	121.63	25.9	226.23	15.72	24.35	21.3	11.45	73.99	17.81	176.98	12.68	24.48	24.08	10.06	106.55	34.52	264.93	15.97	40.12	32.39	13.03
112.38	24.41	170.5	12.16	23.35	21.72	14.32	80.78	31.19	124.92	11.77	25	38.61	24.97	67.53	14.32	163.67	10.91	38.27	21.21	8.75	80.43	19.39	156.48	10.23	19.04	24.1	12.39
98.34	9.76	165.01	15.15	52.03	9.92	5.91	129.61	31.84	244.32	17.07	35.49	24.57	13.03	54.1	9.54	125.08	7.7	60.53	17.64	7.63	48.55	24.76	141.58	10.17	47.17	50.99	17.49
62.93	19.34	115.82	9.12	41.48	30.73	16.69	121.16	83.62	232	15	29.58	69.02	36.04	51.94	39.75	112.7	6.25	35.76	76.53	35.27	67.77	22.07	129.7	15.23	22.44	32.57	17.02
60.94	32.53	140.65	9.3	40.83	53.38	23.13	113.78	33.5	196.67	12.76	38.02	29.44	17.03	146.38	31.16	213.18	11.64	27.2	21.29	14.62	105.08	30.93	167.67	10.22	35.9	29.43	18.45
163.78	35.89	230	11.58	34.68	21.91	15.6	115.97	37.37	239.08	15.87	26.05	32.22	15.63	61.7	30.61	105.56	6.41	40.14	49.61	29	49.18	17.7	126.33	10.26	27.83	35.98	14.01
99.31	4.58	166.41	13.09	53.65	4.61	2.75	51.44	21.51	107.75	8.83	44.35	41.81	19.96	81.02	66.84	164.69	12.94	22.53	82.5	40.58	99.28	21.02	172.09	11.98	34.68	21.17	12.21
88.75	42.64	137.08	7.62	42.44	48.04	31.1	69.33	4.97	139.64	10.46	51.49	7.17	3.56	48.54	18.56	106.33	16.71	19.23	38.24	17.45	95.02	15.74	171.76	9.2	51.58	16.56	9.16
42.25	18.75	115.19	6.59	38.08	44.39	16.28	39.41	18.34	149	8.51	44.2	46.54	12.31	51.83	14.81	127.12	13.17	22.9	28.57	11.65	163.42	110.6	285.16	16.01	32.33	67.68	38.78
126.5	14.61	185.85	13.14	30.95	11.55	7.86	62.56	25.85	151.27	11.35	46.92	41.32	17.09	76.75	13.52	160.98	15.66	25.16	17.62	8.4	35.8	4.41	125.34	11.67	40.87	12.33	3.52
64.92	37.55	120.83	7.01	35.9	57.84	31.08	40.52	18.06	109.46	9.76	57.12	44.57	16.5	39.42	19.9	108.87	7.67	52	50.48	18.28	100.99	39.11	171	15.55	22.27	38.73	22.87
52.18	8.43	135.45	13.89	33.4	16.16	6.22	154.49	103.29	323.64	24.45	27.92	66.86	31.91	130.91	99.78	242.72	13.2	31.12	76.22	41.11	16.19	11.85	41.42	2.82	25.16	73.2	28.61
112.27	15.49	180.34	10.14	34.09	13.79	8.59	41.64	12.3	154.51	10.03	44.66	29.54	7.96	32.59	15.7	109.27	7.39	48.15	48.18	14.37	127.39	17.74	204.59	18.01	23.94	13.93	8.67
50.82	28.39	125.71	8.55	37.14	55.86	22.59	56.07	11.5	115.73	12.12	23.8	20.51	9.94	53.04	18.09	110.73	7.97	61.21	34.12	16.34	77.31	5.72	138.26	13.22	27.88	7.4	4.14
68.43	38.85	199.45	12.47	52.36	56.77	19.48	114.38	47.22	301.72	16.64	35.9	41.28	15.65	150.35	67.94	277.66	18.47	27.88	45.19	24.47	80.49	41.88	175.71	11.99	40.36	52.03	23.83
130.07	12.53	195.71	11.39	23.39	9.64	6.4	125.46	56.83	305.42	16.57	38.27	45.3	18.61	89.88	13.68	172.56	11.35	35.77	15.22	7.93	31.63	7.54	66.56	4.18	43.33	23.84	11.33
71.29	3.18	132.13	5.76	40.58	4.46	2.41	54.76	25.76	114.77	7.89	46.24	47.04	22.45	105.76	20.08	209.29	14.87	27.88	18.99	9.59	130.86	9.52	235.05	17.85	25.84	7.28	4.05
86.49	23.45	175.63	12.5	23.23	27.11	13.35	72.81	2.41	161.17	12.39	47.46	3.3	1.49	121.93	32.6	271.18	14.51	36.61	26.74	12.02	31.31	15.94	91.36	7.92	57.12	50.92	17.45
78.85	10.36	134.75	11.18	22.44	13.14	7.69	94.51	80.38	176.55	11.27	32.33	85.06	45.53	93.56	83.32	193.44	13.9	20.19	89.06	43.08	30.29	13.93	112.34	5.54	51.59	45.98	12.4
89.95	6.92	184.54	8.15	46.08	7.69	3.75	66.71	31.49	156.01	14.54	29.92	47.21	20.19	64.07	19.13	116.7	6.95	31	29.85	16.39	87.88	29.86	178.52	14.11	41.32	33.98	16.73
33.24	15.93	90.35	4.36	34.39	47.92	17.63	101.18	68.94	166.35	9.04	29.58	68.13	41.44	63.67	19.62	179.27	11	37.31	30.81	10.94	120.82	11.9	158.57	8.52	42.64	9.85	7.5
39.93	26.21	64.38	4.63	19.95	65.66	40.72	32.78	18.24	104.79	5.22	51	55.65	17.41	142.47	9.08	185.04	10.37	30.26	6.37	4.9	50.04	15.39	101.8	10.12	22.95	30.75	15.12
105.48	11.02	187.69	9.63	40.36	10.44	5.87	135.94	27.5	233.3	17.11	24.76	20.23	11.79	34.37	16.68	90.46	7.61	40.8	48.52	18.43	129.91	18.58	224.54	14.5	65.54	14.3	8.27
96.95	44.88	187.85	17.84	24.48	46.29	23.89	59.33	15.32	170.24	9.43	39.89	25.83	9	100.82	10.04	156.66	11.92	32.33	9.96	6.41	59.84	31.14	99.69	10.39	28.84	52.04	31.24
74.6	52.8	215.03	19.16	25.16	70.79	24.56	99.98	33.8	214.8	23.26	15.82	33.8	15.73	88.37	49.28	178.26	14.97	19.72	55.77	27.65	169.45	149.21	294.14	12.35	36.45	88.05	50.73
91.64	69.38	196.68	13.29	22.44	75.71	35.28	101.58	72.54	223.39	14.59	35.36	71.41	32.47	144.46	36	241.72	16.54	32.38	24.92	14.89	142.17	12.16	230.82	14.02	39.66	8.55	5.27
82.32	64.19	149.18	9.56	46.35	77.99	43.03	77.49	23.3	159.02	17.86	12.52	30.06	14.65	98.69	71.85	209.06	10.8	35.67	72.8	34.37	65.61	42.2	155.37	11.05	35.49	64.32	27.16
30.31	22.39	66.39	5.21	24.51	73.89	33.73	81.34	25.1	165.26	16.39	36.06	30.86	15.19	68.73	20.87	142.39	10.65	57.7	30.36	14.66	85.72	31.7	145.7	10.94	39.89	36.98	21.75
92.27	65.72	236.05	11.4	23.27	71.23	27.84	35.68	17.93	132.68	11.8	52.96	50.26	13.51	164.63	35.42	260.48	17.83	21.76	21.52	13.6	43.43	14.24	88.56	4.94	39.66	32.8	16.08
54.54	44.49	103.46	7.86	13.6	81.58	43	103.87	48.07	208.07	18.83	33.32	46.28	23.11	110.01	14.52	165.28	12.6	41.27	13.2	8.79	122.63	7.74	225.38	18.02	30.26	6.31	3.43
115.32	44.89	193.03	11.96	23.12	38.93	23.26	58.71	16.03	106.96	8.96	35.36	27.3	14.99	79.6	30.06	171.15	9.23	46.37	37.76	17.56	60.54	16.29	148.28	15.86	15.31	26.91	10.99
85.89	20.59	166.26	18.02	24.35	23.97	12.38	68.47	9.32	124.81	9.67	21.76	13.61	7.47	22.69	22.08	35.35	2.9	24.48	97.31	62.45	79.84	22.83	157.12	13.18	25.84	28.59	14.53
54.04	6.81	115.52	7.97	22.01	12.61	5.9	103.4	24.31	179.27	13.3	53.72	23.51	13.56	30.43	29.22	46.66	3.89	34.79	96	62.63	88.17	16.87	158.87	11.23	48.15	19.14	10.62
94.25	3.12	156.79	10.11	48.28	3.31	1.99	116.17	12.78	167.28	10.03	46.08	11	7.64	13.85	12.66	28.74	2.76	40.8	91.43	44.07	31.21	14.89	105.69	6.22	48.01	47.7	14.09
71.6	52.45	155.98	13.38	30.61	73.26	33.63	114.69	15.06	157.51	12.5	32.7	13.13	9.56	129.94	30.57	221.2	17.84	17	23.52	13.82	46.29	41.16	70.9	5.51	21.3	88.91	58.05
47.2	9.84	95.66	7.9	47.7	20.84	10.28	86.02	17.47	156.22	11.3	29.92	20.31	11.18	15.72	10.83	47.52	3.65	36.72	68.89	22.79	95.66	38.14	193.31	12.27	25.95	39.87	19.73
95.45	12.47	130.67	10.28	24.64	13.07	9.55	66.28	45.66	150.3	10.5	32.64	68.88	30.38	50.57	32.25	94.65	6.42	35.9	63.78	34.08	45.94	26.3	134.14	12.22	25.84	57.24	19.6
79.87	51.62	179.69	12.74	36.33	64.63	28.73	83.87	13.8	177.45	17.05	21.76	16.45	7.78	81.37	30.16	149.15	14.37	29.24	37.06	20.22	89.63	30.79	168.8	14.78	18.7	34.35	18.24
111.26	57.91	256.03	20.3	27.2	52.05	22.62	139.53	17.29	232.91	21.71	52.18	12.39	7.42	12.91	11.2	29.33	3.81	32.38	86.73	38.19	46.31	10.92	85.28	6.15	31.96	23.58	12.8
52.27	34.43	138.66	9.4	44.71	65.87	24.83	73.98	27.69	179.07	9.54	31.28	37.43	15.46	17.23	15.57	32.17	3.23	29.56	90.38	48.4	89.9	19.89	195.34	11.32	46.62	22.12	10.18
59.52	44.67	130.83	11.53	43.83	75.05	34.14	55.43	9.47	157.73	11.06	27.88	17.09	6.01	48.37	25.43	123.3	11.89	33.7	52.58	20.63	117.34	93.13	237.06	18.27	27.05	79.37	39.29
86.2	11.02	144.08	12.71	37.31	12.79	7.65	119.79	24.65	193.74	11.26	24.48	20.57	12.72	29.75	24.95	64.49	4.16	28.53	83.85	38.69	65.5	26.41	182.79	22.78	21.89	40.32	14.45
114.35	41.07	272.62	16.58	29.58	35.92	15.07	64.52	59.82	124.97	10.7	25.16	92.72	47.87	78.79	52.65	162.87	10.03	25.2	66.83	32.33	22.89	11.82	103.24	5.78	49.28	51.65	11.45
98.36	43.27	174.53	16.02	29.56	43.99	24.79	85.86	51	145.53	8.98	32.01	59.4	35.04	13.49	11.18	36.53	3.37	40.12	82.88	30.61	193.05	42.63	275.63	11.91	38.66	22.08	15.47
88.71	35.1	173.22	10.25	28.2	39.57	20.26	91.53	12.31	163.95	9.66	36.49	13.45	7.51	141.71	29.08	220.81	12.68	25.16	20.52	13.17	64.87	18.5	162.01	11.55	36.45	28.52	11.42
46.42	28.89	130.3	11.05	34.39	62.25	22.18	37.66	6.76	101.27	9.11	52.18	17.96	6.68	71.38	3.16	173.34	14.19	49.98	4.43	1.82	82.91	28.76	159.15	15.8	21.63	34.69	18.07
109.79	2.58	187.42	12.65	37.31	2.35	1.38	72.73	39.9	175.66	20.27	25.84	54.86	22.71	91.2	44.29	186.35	15.28	22.44	48.57	23.77	21.19	13.55	42.17	3.18	35	63.92	32.12
90.88	15.06	156.25	11.09	23.66	16.57	9.64	101.64	62.57	244.51	20.52	19.72	61.56	25.59	29.69	28.9	47.07	3.48	33.32	97.36	61.4	32.61	2.85	75.61	9.12	44.71	8.75	3.77
110.67	21.14	188.53	13.99	28.56	19.1	11.21	28.99	11.08	97.28	6.85	61.21	38.22	11.39	125.72	41.45	197.07	12.04	42.84	32.97	21.04	67.93	35.26	133.7	8.47	35.03	51.91	26.37
37.61	24.81	113.25	5.07	44.71	65.98	21.91	26.17	12.4	114.22	5.82	58.46	47.37	10.85	16.93	15.94	29.11	3.16	35.36	94.12	54.74	25.57	13.14	74.09	5.55	65.96	51.38	17.73
77.32	14.97	123.9	15.67	44.71	19.36	12.08	104.92	31.43	167.73	10.13	35.62	29.96	18.74	96.18	22.36	193.98	12.47	45.23	23.25	11.53	97.52	30.28	193.04	8.44	45.76	31.05	15.69
83.62	26.31	141.27	9.45	31.96	31.46	18.62	80.23	42.29	164.61	10.25	31.64	52.71	25.69	29.08	24.87	64.69	4.95	30.95	85.51	38.44	99.54	22.5	152.12	8.25	41.27	22.6	14.79
112.51	33.65	178.05	11.63	27.07	29.91	18.9	91.08	64.55	186.78	11.65	39.02	70.88	34.56	12.69	8.54	42.33	3.43	40.58	67.27	20.17	143.8	115.19	224.8	16.52	24.48	80.11	51.24
100.2	20.53	163.45	11.09	28.53	20.49	12.56	84.16	16.46	141.76	7.82	33.7	19.56	11.61	21.25	16.4	52.81	3.63	34.09	77.19	31.06	48.76	14.8	92.57	10.37	36.45	30.35	15.99
88.15	19.51	151.02	8.13	34	22.14	12.92	110.23	73.62	226.47	16.52	39.89	66.79	32.51	16.48	10.66	50.57	3.49	61.21	64.7	21.08	64.86	16.65	142	8.51	46.62	25.67	11.72
109.5	6.18	171.91	8.66	30.98	5.64	3.59	107.47	91.72	183.17	14.2	24.48	85.35	50.07	25.89	23.46	56.11	5.06	30.61	90.62	41.82	37.72	22.49	69.78	4.67	47.17	59.61	32.23
69.24	30.65	140.91	11	29.92	44.27	21.75	98.68	31.76	181.46	12.4	41.48	32.18	17.5	8.42	6.53	23.82	2.58	33.4	77.5	27.4	47.38	20.04	100.84	7.65	28.16	42.3	19.87
75.71	23.34	143.52	14.92	27.2	30.83	16.26	63.6	42.95	166.3	11.3	25.16	67.52	25.83	62.02	20.39	114.45	6.99	42.6	32.87	17.81	51.89	13.33	128.59	9.76	27.2	25.7	10.37
81.5	8.85	165.94	10.78	40.8	10.86	5.34	149.23	86.05	308.15	20.44	25.84	57.66	27.93	87.8	51.61	202.78	14.32	49.52	58.78	25.45	124.75	21.84	210.28	18.2	23.54	17.51	10.39
64.1	53.53	153.1	10.92	47.6	83.52	34.96	47.99	27.12	116.85	6.17	43.33	56.52	23.21	24.14	19.21	72.15	6.85	32.64	79.58	26.62	127.44	77.5	235.7	18.55	26.52	60.81	32.88
49.85	15.56	115.95	7.72	53.33	31.22	13.42	32.65	17.04	105.77	6.07	44.2	52.19	16.11	79.89	57.06	198.1	10.63	43.65	71.42	28.8	66.15	20.93	120.97	7.52	59.14	31.63	17.3
103.21	29.91	144.33	10.33	27.2	28.98	20.72	111.35	90.08	268.37	21.39	22.27	80.9	33.57	22.61	21.32	50.27	3.42	42.61	94.29	42.4	29.68	12.9	123.16	7.59	54.27	43.48	10.48
103.92	43.46	197.4	11.39	26.82	41.82	22.02	58.89	4.87	128.22	9.07	33.09	8.26	3.8	23.19	16.78	71.68	6.72	57.62	72.38	23.42	45.58	22.18	148.54	13.22	49.52	48.66	14.93
79.34	31.67	139.41	8.24	34	39.91	22.71	46.16	27.26	84.32	19.14	154.17	59.06	32.33	82.17	18.46	149.09	10.82	36.72	22.47	12.38	32.6	13.01	67.47	6.22	39.44	39.92	19.29
80.65	37.41	176.4	13.69	15.14	46.39	21.21	75.65	4.03	151.41	7.65	36.33	5.33	2.66	19.36	16.98	43.24	2.7	30.95	87.69	39.27	41.36	12.41	113.5	8.04	29.92	30	10.93
67.67	31.58	115.53	9.36	25.74	46.66	27.33	64.58	27.97	174.94	10.47	36.24	43.3	15.99	49.06	17.42	109.32	10.62	23.8	35.51	15.94	67.42	31.39	220.63	17.43	35.9	46.56	14.23
88.2	24.53	135.48	10.68	42.24	27.82	18.11	84.02	54.1	190.72	19.58	29.22	64.38	28.36	16.67	14.4	39.89	2.77	52.18	86.33	36.09	144.43	18.71	221.95	16.47	16.32	12.96	8.43
							47.4	18.58	112.98	6.81	29.19	39.2	16.45	82.2	49.03	173.54	11	42.64	59.65	28.25	157.47	38.68	254.16	14.36	44.2	24.56	15.22
							89.32	29.08	146.17	11.01	25.74	32.56	19.89	93.38	6.73	192.74	17.16	13.43	7.21	3.49	81.1	13.78	119.49	5.57	29.92	16.99	11.53
							148.84	72.42	254.59	15.06	26.52	48.66	28.45	73.28	12.46	154.55	20.54	26.52	17.01	8.06	26.74	11.86	57.83	4.13	64.74	44.35	20.51
							55.08	36.37	133	9.45	23.23	66.03	27.34	40.17	12.01	104.93	9.22	11.56	29.89	11.44	51.87	14.75	121.53	7.91	43.65	28.43	12.13
							96.92	9.76	165.97	10.62	35.77	10.07	5.88	106.67	32.77	226.68	14.65	25.16	30.72	14.46	82.27	7.86	148.99	9.48	47.6	9.56	5.28
							57.07	15.84	141.73	13.04	16.32	27.76	11.18	49.35	26.42	110.19	8.59	21.08	53.53	23.97	82.42	38.32	187	22.19	16.32	46.49	20.49
							23.52	5.62	38.28	2.17	58.05	23.9	14.69	146.16	41.28	242.45	13.41	39.66	28.25	17.03	123.56	72.92	268.57	18.62	29.24	59.01	27.15
							30.41	10.34	69.05	4.29	38.72	34	14.98	117.08	40.24	228.88	14.1	42.44	34.37	17.58	76.53	26.89	166.01	12.97	27	35.14	16.2
							115.12	51.03	176.16	9.95	33.09	44.33	28.97	43.54	13.91	107.01	9.67	46.24	31.95	13	90.36	10.21	132.79	7.53	39.89	11.3	7.69
							103.25	22.46	178.26	9.85	38.76	21.76	12.6	12.52	7.05	35.23	2.14	34	56.34	20.02	106.88	18.33	192.12	14.17	16.41	17.15	9.54
							45.08	10.49	77.14	10.11	27.2	23.28	13.6	98.39	13.55	143.94	11.85	36.88	13.77	9.41	20.45	12.5	76.68	4.62	50.1	61.16	16.31
							124.39	91.43	266.9	14.92	28.77	73.5	34.26	104.89	13.09	215.78	12.52	42.84	12.48	6.07	59.18	7.98	155.94	7.64	39.66	13.48	5.12
							74.57	21.39	154.27	11.05	26.52	28.68	13.86	126.09	32.97	254.91	14.55	50.47	26.15	12.93	25.31	8.4	111.23	5.94	57.77	33.18	7.55
							72.88	13.64	207.21	10.3	46.62	18.72	6.58	103.75	11.12	166.3	10.96	38.08	10.72	6.69	76.91	49.25	130.79	10.58	24.55	64.03	37.65
							77.44	16.09	158.08	13.77	23.8	20.77	10.18	162.8	36.82	243.47	12.07	42.86	22.62	15.12	26.66	11.88	64.28	5.99	17.6	44.57	18.49
							70.01	18.8	153.92	12.21	26.27	26.85	12.21	141.74	4.24	199.03	14.51	46.24	2.99	2.13	125.17	43.66	195.95	12.69	22.44	34.88	22.28
							74.43	12.01	139.17	7.33	38.27	16.13	8.63	102.18	20.48	157.91	12.77	34.68	20.04	12.97	117.09	103.63	233.96	9.99	41.27	88.5	44.29
							72.05	36.3	180.37	11.51	35.36	50.39	20.13	135.38	24.54	232.36	14.72	31.28	18.12	10.56	41.29	7.21	105.87	11.49	31.77	17.47	6.81
							41.46	17.89	92.72	8.39	35.36	43.16	19.3	150.34	137.92	224.22	12.85	23.45	91.74	61.51	49.81	11.92	99.68	9.62	23.8	23.92	11.95
							89.6	17.98	173.12	9.41	30.95	20.07	10.39	56.79	8.42	112.48	7.09	43.52	14.83	7.49	47.45	34.25	113.2	9.56	38.96	72.19	30.26
							55.38	23.36	132.35	8.58	29.15	42.19	17.65	76.67	24.94	142.72	10.41	43.14	32.53	17.47	69.4	24.14	127.24	11.52	28.53	34.78	18.97
							46.67	27.17	116.41	9.7	28.56	58.21	23.34	46.07	14.13	79.61	6.02	44.88	30.68	17.75	105.85	27.79	163.38	8.76	38.08	26.25	17.01
							84	35.65	192.78	10.71	38.27	42.45	18.49	72.82	62.02	200.99	16.69	28.56	85.18	30.86	98.08	23.83	187.43	14.03	44.35	24.29	12.71
							69.55	17.23	100.05	5.42	33.01	24.78	17.23	80	63.85	176.86	14.38	25.84	79.81	36.1	105.3	41.38	170.06	10.48	28.2	39.29	24.33
							112.09	90.32	217.9	12.97	26.44	80.58	41.45	52.8	28.53	140.84	9.5	29.57	54.03	20.25	136.97	19.01	190.79	13.89	38.27	13.88	9.96
							73.11	37.79	200.2	14.1	51.39	51.69	18.88	31.2	12.05	100.75	7.23	59.16	38.64	11.96	107.67	6.82	160.47	9.04	55.46	6.33	4.25
							137.33	95.95	254.48	13.9	35.77	69.87	37.7	131.33	15.88	206.48	12.85	38.72	12.1	7.69	118.35	6.23	239.69	12.81	34.68	5.26	2.6
							34.1	13.94	99.67	9.53	48.96	40.9	13.99	100.08	42.34	183.72	12.07	36.45	42.31	23.05	91.09	4.87	132.12	11.15	19.72	5.35	3.69
							145.76	10.52	211.07	15.52	35.49	7.22	4.99	33.11	18.75	118.98	7.81	55.66	56.64	15.76	150.43	12.15	166.09	5.23	29.24	8.08	7.32
							74.63	63.76	139.58	8.09	35.49	85.43	45.68	109.12	31.54	268.31	17.66	50.1	28.91	11.76	128.84	22.38	206.34	14.37	51.29	17.37	10.85
							205.24	32.23	268.57	11.15	33.91	15.7	12	51.79	25.69	137.08	19.11	47.67	49.62	18.74	112.39	61.23	277.18	21.82	27.07	54.48	22.09
							70.13	6.44	121.59	11.08	23.12	9.18	5.29	42.51	11.47	79.53	6.48	40.8	26.98	14.42	62.75	2.26	160.6	10.71	51	3.61	1.41
							78.61	53.08	179	12.8	35.08	67.52	29.65	34.18	22.94	76.4	7.71	44.35	67.12	30.03	41.17	30.91	71.37	10.15	89.76	75.08	43.31
							102.81	9.14	219.35	14.71	27	8.89	4.17	117.1	33.44	177.41	16.96	33.32	28.56	18.85	139.66	34.13	204.03	9.44	37.1	24.44	16.73
							79.56	31.62	164.32	21.25	27.2	39.74	19.24	91.9	27.38	175.24	15.86	47.46	29.8	15.63	126.09	79.46	247.88	13.49	29.92	63.02	32.06
							47.4	5.79	93.82	8.11	22.27	12.21	6.17	35.81	16.86	100.33	6.78	55.08	47.09	16.81	59.61	49.43	150.86	10.68	39.2	82.92	32.76
							154.59	15.37	209.68	10.55	41.32	9.94	7.33	62.49	18.55	115.32	7.22	38.52	29.69	16.09	132.12	35.54	226.41	16.62	40.13	26.9	15.7
							63.69	29.4	128.07	11.18	37.14	46.16	22.96	121.01	29.34	193.88	11.28	40.9	24.24	15.13	97.93	45.27	199.57	15.71	40.33	46.23	22.69
							76.65	22.52	160.29	14.33	53.29	29.37	14.05	49.13	16.47	105.18	5.2	45.76	33.52	15.65	64.17	14.29	157.15	9.69	66.49	22.27	9.09
							163.82	137.64	248.04	12.63	28.81	84.02	55.49	69.57	8.85	154.27	9.2	47.46	12.73	5.74	114.29	112.02	141.83	8.15	24.48	98.01	78.98
							134.95	25.71	220.27	9.74	43.52	19.05	11.67	172.92	19.66	251.36	14.36	57.78	11.37	7.82	84.76	19.13	148.92	12.22	41.48	22.57	12.85
							52.81	15.42	133.34	9.16	33.09	29.19	11.56	70.41	10.73	120.73	9.24	23.8	15.23	8.88	17.78	13.93	34.73	2.45	27.88	78.33	40.11
							56.44	40.87	140.33	16.15	23.23	72.4	29.12	66.24	19.78	114.57	11.86	36.04	29.87	17.27	38.67	19.17	71.95	6.52	25.05	49.56	26.64
							51.09	30.15	124.1	10.12	40.36	59.02	24.3	119.63	104.73	196.61	9.81	34.09	87.55	53.27	38.19	13.64	104.98	6.55	29.24	35.73	13
							92.71	33.52	202.38	12.61	33.7	36.16	16.56	74.29	14.63	139.36	11.91	52.1	19.69	10.5
							98.47	49	221.18	16.62	33.32	49.76	22.15	35.3	14.79	98.38	7.18	41.27	41.89	15.03
							101.04	19.21	226.86	17.67	26.36	19.01	8.47	39.66	18.12	149.73	9.21	47.6	45.7	12.1
							151.21	50.01	243.09	13.82	33.32	33.07	20.57	181.8	34.71	300.11	16.94	50.58	19.09	11.57
							60.92	24.74	172.52	15.45	21.32	40.61	14.34	75.2	66.66	161.03	8.19	36.61	88.65	41.4
							64.16	19.76	145.48	10.46	32.7	30.79	13.58	60.61	22	125.68	9.33	43.83	36.29	17.5
							69.31	51.01	171.41	14.21	28.84	73.59	29.76	152.92	2.45	225.65	14.77	36.72	1.6	1.09
							58.04	44.68	149.52	9.93	22.44	76.98	29.88	45.67	12.73	105.33	7.07	77.03	27.88	12.09
							49.29	30.96	139.25	8.43	33.01	62.81	22.23	43.2	10.44	100.22	7.38	39.44	24.17	10.42
														84.93	17.29	160.86	10.93	29.24	20.35	10.75
														135.52	131.62	185.49	8.06	22.44	97.12	70.96
														26.01	12.67	74.31	5.97	56.4	48.73	17.05
														88.85	39.2	217.6	13.34	19.48	44.12	18.01
														90.82	12.61	154.94	9.37	49.64	13.88	8.14
														48.58	16.57	104.79	9.03	47.46	34.11	15.81
														59.5	11.78	123.31	8.78	50.97	19.8	9.55
														140.8	35.38	261.1	15.55	40.13	25.13	13.55
														40.5	27.63	97.97	8.51	35.62	68.21	28.2
														58.51	16.16	117	7.52	43.04	27.62	13.81
														35.78	6.61	96.97	6.6	47.6	18.48	6.82
														167.88	86.33	338.98	22.88	36.74	51.43	25.47
														37.3	6.03	91.83	7.19	31.91	16.17	6.57
														55.55	22.26	129.13	9.37	24.51	40.07	17.24
														100.91	7.79	143.25	9.38	39.89	7.72	5.44
														37.74	24.43	134	8.91	29.22	64.74	18.23
														68.91	19.32	167.44	11.61	25.05	28.03	11.54
														73.07	18.55	146.61	8.75	27.51	25.39	12.66
														52.6	29.1	142.83	8.15	44.88	55.32	20.37
														44.78	11.95	110.12	6.53	50.32	26.69	10.85
														119.93	23.17	206.3	14.62	33.4	19.32	11.23
														30.58	24.42	67.15	5.2	31.28	79.83	36.36
														71.69	25.4	145.78	12.32	38.08	35.44	17.43
														65.05	35.88	174.33	12.43	21.32	55.15	20.58
														131.07	18.25	195.61	12.95	40.8	13.93	9.33
														56.65	7.73	110.34	8.3	40.58	13.65	7.01
														90.78	6.95	159.07	12.54	25.05	7.66	4.37
														88.3	34.1	144.95	14.14	15.13	38.62	23.53
														42.65	29.11	104.52	6.85	40.12	68.24	27.85
														44.26	6.84	104.83	7.69	42.03	15.45	6.52
														83.14	27.7	148.7	11.2	43.45	33.32	18.63
														44.17	17.96	186.06	11.87	53.72	40.66	9.65
														42.7	13.76	153.17	9.59	54.27	32.21	8.98
														35.49	23.56	79.11	6.7	38.52	66.38	29.78
														27.14	18	106.83	7.86	30.63	66.33	16.85
														144.05	11.35	250.28	15.48	22.44	7.88	4.54
														88.1	76.1	150.61	10.05	25.84	86.38	50.53
														98.36	4.94	191.02	10.95	55.08	5.02	2.59
														120.08	21.56	207.04	20.55	15.13	17.96	10.41
														122.64	68.25	227.26	11.14	35.31	55.65	30.03
														67.24	19.77	143.85	13.25	30.65	29.41	13.75
														68.74	18.16	144.65	10.18	38.72	26.42	12.55
														111.42	55.49	193.06	15.87	26.75	49.81	28.74
														134.21	46.66	213.76	12.93	29.92	34.77	21.83
														163.39	39.19	283.68	16.14	42.16	23.99	13.82
														150.28	16.22	210.15	14.34	42.64	10.79	7.72
														173.77	78.93	310.51	21.48	38.02	45.42	25.42
														79.23	55.92	183.34	12.33	31.64	70.58	30.5
														54.53	25.6	173.52	10.88	50.12	46.95	14.75
														48.66	6.69	149.62	10.87	29.92	13.76	4.47
														93.28	44.77	166.78	9.03	35.9	48	26.85
														89.51	83.72	148.28	9.07	25.54	93.54	56.46
														138.11	133.89	152.86	6.63	31.31	96.95	87.59
														31.09	19.01	99.38	6.86	34.79	61.14	19.13
														82.74	69.95	184.58	12.45	27.68	84.54	37.9
														52.09	30.45	117.8	9.11	34.39	58.45	25.85
														113.66	25.79	188.77	15.44	29.24	22.69	13.66
														183.37	19.21	248.93	12.58	34.39	10.48	7.72
														137.37	3.37	192.33	8.98	42.64	2.45	1.75
														38.58	11.71	162.53	8.39	54.27	30.35	7.2
														58.08	26.31	103.96	8.17	32.64	45.3	25.31
														81.85	26.4	166.28	9.04	33.7	32.26	15.88
														69.73	13.99	133.21	10.57	55.08	20.06	10.5
														42.88	25.5	113.69	12.32	42.84	59.47	22.43
														92.32	82.34	181.41	9.92	24.76	89.18	45.39
														139.11	22.21	265.48	18.05	36.45	15.96	8.36
														61.38	22.9	135.91	7.4	48.83	37.31	16.85
														50.38	7.47	110.16	9.74	37.61	14.83	6.78
														135.2	38.16	253.23	18.62	20.4	28.23	15.07
														122.52	61.55	215.32	11.61	32.38	50.24	28.59
														70.59	58.43	92.11	12.66	40.18	82.77	63.44
														139.47	50.43	270.28	21.02	24.48	36.16	18.66
														70.27	19	142.1	10.82	41.53	27.04	13.37
														77.52	33.86	153.82	8.27	36.45	43.68	22.01
														70.17	57.69	165.02	8.72	32.64	82.21	34.96
														103.57	39.61	184.24	17.27	20.19	38.25	21.5
														57.92	7.8	112.22	8.15	18.74	13.47	6.95
														21.22	3.18	67.92	5.57	68.68	15.01	4.69
														69.19	37.17	142.6	9.52	26.52	53.72	26.06
														71.43	59.72	147.57	9.71	34.79	83.6	40.46
														47.35	34.4	132.25	9.7	42.16	72.65	26.01
														105.68	45.98	216.83	10.96	39.08	43.51	21.21
														97.99	97.38	113.35	7.91	22.44	99.38	85.91
														75.8	57.94	170.57	10.96	30.95	76.44	33.97
														96.74	46.16	172.62	10.47	14.78	47.72	26.74
														128.71	20.22	194.81	13.33	26.52	15.71	10.38
														68.76	13.06	173.53	12.04	68	18.99	7.52
														115.77	11.33	397.27	26.27	180.2	9.79	2.85
														80.44	16	152.29	11.17	40.83	19.89	10.51
														56.74	31.62	135.1	9.48	26.52	55.73	23.4
														40.8	19.55	108.39	9.66	33.7	47.9	18.03
														30.68	17.74	116.89	5.52	42.64	57.81	15.17
														125.55	38.14	314.22	26.65	25.84	30.38	12.14
														39.58	29.99	109.42	7.87	31.28	75.77	27.41
														49.36	28.8	123.05	9.93	41.27	58.36	23.41
														84.46	29.71	160.87	8.77	47.87	35.17	18.47
														103.6	16.79	268.98	20.84	22.44	16.21	6.24
														103.63	33.05	168.35	10.67	35.08	31.9	19.63
														41.73	23.92	103.52	7.59	42.84	57.32	23.11
														124.49	43.09	157.01	7.41	44.61	34.62	27.45
														84.52	23.91	157.2	8.49	56.74	28.29	15.21
														53.79	3.61	126.27	9.96	51.91	6.72	2.86
														114.76	47.9	241.18	22.56	15.14	41.74	19.86
														95.53	89.44	180.2	10.93	24.35	93.63	49.63
														122.73	11.99	303.34	16.4	38.72	9.77	3.95
														140.58	62.71	248.1	13.87	38.08	44.61	25.28
														24.42	14.44	58.46	4.1	38.68	59.12	24.7
														64.1	9.15	102.42	8.52	45.76	14.28	8.94
														40.93	13.92	99.79	6.52	30.27	34.01	13.95
														30.3	6.94	65.7	4.93	32.33	22.9	10.56
														73.79	64.85	147.84	14.89	32.33	87.89	43.87
														104.57	47.59	180.08	11.67	37.51	45.51	26.43
														39.18	17.75	106.1	10.83	36.72	45.29	16.73
														61.8	46.5	160.65	10.98	38.27	75.24	28.94
														145.88	25.61	231.63	15.93	26.52	17.56	11.06
														40.03	17.51	110.23	7.12	52.18	43.75	15.89
														58.63	35.51	131.29	10.47	40.58	60.56	27.04
														55.81	17.58	132.51	7.6	43.83	31.5	13.27
														132.61	129.5	158.57	7.45	35.49	97.66	81.67
														73.51	4.68	133.77	13.83	16.7	6.37	3.5
														159.25	67.65	251.75	14.47	36.82	42.48	26.87
														129.45	54.55	248.21	19.25	22.44	42.14	21.98
														44.15	12.29	105.19	14.7	64.19	27.83	11.68
														85.57	55.58	170.18	10.66	36.13	64.95	32.66
														63.84	34.33	172.4	11.56	21.12	53.77	19.91
														84.59	11.65	184.64	10.72	34	13.77	6.31
														96.93	25.83	159.7	10.04	47.31	26.65	16.17
														163.94	22.61	281.82	17.57	41.98	13.79	8.02
