# Supplementary material for: RAC1 controls progressive movement and competitiveness of mammalian spermatozoa
Source: PLoS Genet. 2021 Feb 4;17(2):e1009308. doi: 10.1371/journal.pgen.1009308 (PMC7861394; doi:10.1371/journal.pgen.1009308)
Supplement: S7 Dataset — (XLSX) [file pgen.1009308.s027.xlsx]

## Sheet: 30 min incubation
VAP-Ct	VSL-Ct	VCL-Ct	ALH-Ct	BCF-Ct	STR-Ct	LIN-Ct	VAP-NSC5	VSL-NSC5	VCL-NSC5	ALH-NSC5	BCF-NSC5	STR-NSC5	LIN-NSC5	VAP-NSC25	VSL-NSC25	VCL-NSC25	ALH-NSC25	BCF-NSC25	STR-NSC25	LIN-NSC25	VAP-NSC50	VSL-NSC50	VCL-NSC50	ALH-NSC50	BCF-NSC50	STR-NSC50	LIN-NSC50
15.81	5.86	53.54	5.09	41.36	37.08	10.95	79.19	29.15	147.65	26.42	16.99	36.81	19.74	6.24	2.69	17.72	1.32	77.65	43.08	15.18	15.46	9.56	61	4.88	19.95	61.83	15.67
60.08	26.58	134.39	13.27	11.69	44.25	19.78	88.5	6.97	171.58	17.91	46.14	7.88	4.06	65.38	22.2	104.92	5.48	41.27	33.95	21.16	29.34	10.54	103.86	8.06	24.64	35.93	10.15
42.72	9.62	74.82	7.78	26.52	22.52	12.86	50.68	9.79	105.98	9.27	27.73	19.32	9.24	30.41	1.24	45.01	5.07	54.34	4.06	2.75	38	13.91	74.61	11.09	41.09	36.6	18.64
47.37	13.19	86.82	9.6	40.6	27.84	15.19	36.99	11.89	69.35	5.58	35.9	32.15	17.15	82.76	15.96	131.5	18.41	10.97	19.29	12.14	18.95	10.18	61.54	4.63	45.59	53.73	16.55
22.99	6.93	45.05	4.27	60.53	30.12	15.37	55	14.96	74.68	3.73	34.39	27.21	20.04	56.39	22.55	88.17	6.73	28.56	39.99	25.57	36.25	24.93	127.62	8.46	20.4	68.75	19.53
34.27	8.74	58.4	3.66	64.82	25.51	14.97	37.08	7.19	73.74	12.73	24.76	19.4	9.76	43.76	17.27	111.32	6.75	44.88	39.45	15.51	47.72	26.34	129.01	11.72	16.78	55.2	20.42
76.2	25.18	130.42	7.04	25.16	33.05	19.31	36.54	10.44	58.9	4.98	27.2	28.57	17.73	34.42	8.95	84.77	7.25	23.12	26	10.56	27.21	14.99	64.05	9.9	16	55.08	23.4
54.11	8.99	76.07	5.77	53.72	16.62	11.82	59.13	16.44	158.28	23.07	119.68	27.8	10.39	59.41	8.37	98.67	14.56	23.39	14.08	8.48	30.13	16.08	78.35	5.19	33.7	53.38	20.53
33.39	15.84	85.16	5.86	29.92	47.44	18.6	46.24	18.58	89.37	6.2	25.16	40.17	20.79	58.16	28.12	135.45	9.58	19.95	48.35	20.76	48.7	18.31	123	10.02	25.16	37.6	14.89
19.54	8.95	75.92	9.09	87.67	45.8	11.79	29.23	22.07	95.36	7.06	25.84	75.49	23.14	56.12	20.77	100.75	5.59	39.42	37.01	20.62	43.13	18.34	121.08	9.36	17.68	42.53	15.15
21.65	1.26	37.51	4.28	48.83	5.84	3.37	56.74	17.92	101.62	11.69	11	31.58	17.63	39.17	16.33	79.44	5.49	20.4	41.7	20.56	63.19	27.57	108.63	5.58	32.01	43.63	25.38
44.14	13.48	121.27	11.81	54.4	30.54	11.12	46.9	28.52	76.84	8.1	16.91	60.8	37.11	48.1	20.07	115.72	26.55	55.71	41.72	17.34	36.59	19.76	137.44	6.95	42.84	54	14.38
50.97	10.65	74.95	5.98	35.36	20.9	14.21	45.32	18.43	91.27	7.85	19.72	40.66	20.19	48.13	13.14	113.83	6.87	47.73	27.29	11.54	35.36	8.94	58.81	15.71	157.51	25.27	15.19
55.87	35.92	108.47	9.94	33.12	64.28	33.11	40.85	23.57	89.37	6.27	40.12	57.71	26.37	59.96	7.62	81.4	6.37	24.13	12.71	9.36	43.87	15.03	89.52	8.61	19.72	34.26	16.79
91.98	10.08	140.77	9.61	34.68	10.96	7.16	62.72	11.12	117.12	8.77	47.12	17.73	9.49	39.47	14.46	71.06	7.16	26.82	36.64	20.35	33.58	11.39	77.44	5.08	32.64	33.91	14.7
44.07	8.6	104.67	5.44	42.16	19.51	8.22	62.23	41.21	142.18	13.37	11.13	66.24	28.99	17.1	9.17	58.79	3.82	21.76	53.62	15.6	58.88	33.09	171.46	20.21	10.81	56.2	19.3
65.64	26.41	112.51	7.7	22.05	40.24	23.47	61.88	20.85	116.96	9.16	28.81	33.7	17.83	36.88	14.39	68.17	4	57.8	39.01	21.11	44.37	12.03	95.89	6.82	40.87	27.12	12.55
97.09	5.23	172.64	20.49	25.34	5.39	3.03	86.62	17.52	134.59	19.77	28.12	20.23	13.02	58.89	27.3	101.4	12.37	27.46	46.37	26.93	46.59	23.12	66.97	4.43	47.58	49.62	34.52
47.6	20.15	105.95	11.31	11.22	42.32	19.01	78.45	19.43	122.07	8.28	30.95	24.76	15.91	47.64	17.65	82.17	14.13	44.53	37.04	21.48	43.69	22.93	96.83	9.24	17	52.48	23.68
45.71	4.08	66.84	4.33	36.45	8.92	6.1	46.16	27.92	99.82	10.78	12.52	60.48	27.97	46.25	27.18	88.65	8.19	39.02	58.77	30.67	37.99	24.32	117.4	9.13	42.44	64.01	20.72
51.8	25.07	117.97	7.93	26.27	48.4	21.25	38.06	13.25	74.39	5.49	59.84	34.82	17.82	33.07	12.13	85.39	6.23	29.92	36.67	14.2	60.33	25.77	106.13	10.48	41.48	42.72	24.28
57.21	14.04	77.84	4.36	37.95	24.54	18.04	76.19	31.61	138.23	11.75	25.97	41.49	22.87	104.6	15.7	178.15	9.16	22.44	15.01	8.81	52.23	8.94	86.07	8.65	26.37	17.11	10.38
40.53	10.04	67.38	3.98	43.33	24.78	14.9	29.57	4.71	114.22	11.54	65.34	15.93	4.12	55.84	29	104.18	6.15	33.09	51.94	27.84	45.57	23.73	95.41	7.31	44.88	52.08	24.87
79.04	17.13	125.48	8.87	29.92	21.67	13.65	26.83	15.73	124.66	12.19	51	58.61	12.61	37.47	17.6	93.37	5.41	35.77	46.99	18.86	40.14	13.46	80.9	6.68	41.48	33.52	16.63
33.28	9.36	62.89	5.06	38.86	28.12	14.88	31.63	10.95	65.84	4.87	22.44	34.61	16.63	51.56	21.8	100.6	7.45	25.84	42.28	21.67	17.63	1.01	77.35	32.36	222.68	5.7	1.3
50.59	13.91	86.4	5.45	33.79	27.48	16.09	61.6	23.75	107.13	14.99	14.21	38.55	22.17	45.71	17.74	91.5	7.17	16.01	38.81	19.39	50.91	9.86	109.72	10.85	25.74	19.37	8.99
61.72	31.48	141.87	12.78	14.28	51.01	22.19	56.97	29.43	113.77	10.93	22.44	51.65	25.86	47.54	20.73	89.4	5.56	22.96	43.6	23.18	49.35	24.65	129.1	9.75	26.44	49.96	19.1
37.47	7.26	62.49	6.15	31.96	19.38	11.62	47.37	13.59	99.73	7.76	28.42	28.7	13.63	61.86	25.19	98.38	5.72	33.16	40.72	25.61	32.75	10.03	63.39	4.84	39.89	30.63	15.83
33.78	7.18	62.03	6.05	108.54	21.26	11.58	47.35	13.08	70.98	5.48	34.91	27.62	18.42	49.74	20.46	82.37	6.91	24.76	41.14	24.84	60.08	6.52	96.92	8.24	37.83	10.85	6.72
41.79	12.71	93.52	8.34	45.23	30.41	13.59	82.51	14.95	134.35	17.25	15.82	18.12	11.13	42.85	17.99	101.72	9.79	17	41.99	17.69	37.37	17.67	91.03	8.96	14.78	47.3	19.41
47.43	4.52	94.4	9.14	51.41	9.54	4.79	52.71	18.19	93.19	7.29	48.15	34.5	19.52	56.6	9.31	96.67	7.27	31.34	16.45	9.63	40.32	17.51	96.48	7.12	34	43.42	18.14
42.19	9.21	96.92	7.41	51.19	21.82	9.5	29.39	7.61	71.27	6.41	29.92	25.89	10.68	35.77	21.81	83.72	5.33	13.46	60.98	26.06	36.24	6.41	75.67	5.96	40.8	17.69	8.47
49.15	17.23	82.16	6.83	56.28	35.06	20.98	79.42	7.18	117.99	10.38	17	9.04	6.08	29.32	14.03	82.99	8.04	17	47.86	16.91	48.27	20.16	103.37	25.13	34.09	41.75	19.5
62.2	15.09	100.53	8.05	39.44	24.26	15.01	40.15	12.72	82.43	13.87	64.6	31.69	15.43	57.65	8.95	98.96	8.69	15.14	15.52	9.04	59.28	14.67	101.86	6.01	35.08	24.76	14.41
57.49	17.64	94.15	7.5	21.58	30.68	18.73	99.48	12.54	125.01	9.68	17	12.61	10.03	54.04	22.55	81.17	7.12	33.61	41.72	27.78	51.93	16.73	109.74	5.53	33.01	32.21	15.24
20.93	2.61	62.38	8.94	92.12	12.48	4.19	41.77	21.44	87.17	7.88	28.56	51.32	24.59	31.74	21.03	77.47	4.34	23.66	66.27	27.15	37.44	12.19	73.64	6.48	37.49	32.56	16.55
79.63	8.79	104.92	13.67	26.82	11.03	8.37	45.7	11.7	114.03	13.15	54.27	25.6	10.26	32.84	9.44	53.43	6.49	43.33	28.74	17.66	33	20.35	110.91	9.4	15.82	61.68	18.35
52.75	22.6	121.4	10.16	21.85	42.84	18.62	26.51	13.95	62.2	4.37	27.88	52.62	22.43	40.03	7.73	57.21	5.2	37.4	19.3	13.51	30.2	11.06	113.04	7.48	61.93	36.62	9.78
19.01	1	64.7	17.22	96.56	5.26	1.55	49.56	12.9	86.18	5.5	25.84	26.04	14.97	49.04	6.02	75.07	5.37	50.9	12.27	8.01	49.25	11.9	110.03	20.22	56.44	24.16	10.82
68.95	16.11	111.37	6.6	55.46	23.37	14.47	39.27	10.66	97.93	4.92	49.52	27.15	10.89	48.45	21.72	97.21	7.82	24.48	44.84	22.35	36.85	9.52	83.21	7.25	27.2	25.83	11.44
29.27	8.92	62.11	5.01	58.46	30.47	14.36	45.71	6.42	66.32	6.61	41.75	14.05	9.69	26.85	10.44	79.92	7.14	27.88	38.89	13.07	36.43	14.34	101.52	9.37	21.12	39.36	14.12
68.15	7.33	119.79	14.24	46.77	10.76	6.12	49.17	10.04	82.55	4.99	41.53	20.42	12.16	30.94	10.03	63.8	4.84	25.34	32.42	15.72	44.47	10.4	92.39	7.41	25.16	23.38	11.25
28.13	5.96	43.53	2.64	38.27	21.18	13.68	29.71	16.51	87.86	6.96	35.49	55.58	18.8	19.72	16.33	62.47	31.4	106.11	82.81	26.14	46.76	8.89	87.96	7.09	43.52	19.02	10.11
23.54	14.19	79.11	7.79	38.76	60.27	17.93	61.05	16.64	96.83	11.83	52.18	27.25	17.18	41.57	13.96	114.33	11.33	26.52	33.59	12.21	27.77	16.47	98.67	9.48	21.69	59.31	16.69
63.78	9.92	96.97	7.16	39.89	15.56	10.23	44.33	13.33	70.54	5.05	52.27	30.07	18.9	55.29	31.02	93.37	8.71	47.46	56.1	33.22	43.32	20.42	106.91	11.25	24.48	47.15	19.1
27.72	12.39	108.13	9.01	20.18	44.72	11.46	34.79	8.37	65.27	4.84	52.18	24.06	12.82	81.5	0.32	204.56	18.36	176.11	0.39	0.15	24.55	10.58	96.86	6.1	49.39	43.08	10.92
81.23	43.17	155.08	12.57	13.38	53.15	27.84	18.24	11.95	60.49	2.85	39.44	65.51	19.76	65.74	10.03	124.17	8.24	87.16	15.25	8.07	53.86	13.3	90.21	6.25	31.28	24.68	14.74
83.24	15.42	122.14	10.7	22.7	18.52	12.62	37.45	15.44	118.48	8.12	70.04	41.24	13.04	49.66	23.21	72.94	7.22	23.12	46.74	31.82	28.46	15.28	103.59	9.1	17	53.67	14.75
48.46	7.74	109.85	13.6	93.78	15.98	7.05	43.36	23.61	110.43	8.11	27.62	54.46	21.38	104.12	15.42	134.84	10.2	21.54	14.81	11.44	45.08	8.59	157.02	23.2	48.83	19.05	5.47
43.56	10.02	64.38	5.93	33.09	23.01	15.57	45.21	17.58	107.24	8.62	21.76	38.88	16.39	33.51	11.97	66.33	4.27	32.44	35.71	18.04	47.11	14.25	94.45	6.35	36.45	30.25	15.09
36.8	13.89	89.33	4.2	45.56	37.76	15.55	57.94	13.05	98.93	7.24	37.14	22.52	13.19	33.78	23.45	124.37	12.79	56.36	69.4	18.85	36.58	16.1	86.45	6.95	23.8	44.01	18.62
53.66	10.41	97.31	5.41	38.01	19.39	10.69	31.78	19.51	80.46	4.49	27.33	61.38	24.25	30.8	14.72	86.36	5.96	47.6	47.79	17.04	22.38	14.61	73.08	5.19	16.32	65.28	19.99
63.05	15.5	115.76	15.28	14.96	24.59	13.39	39.52	12.92	82.29	5.56	21.08	32.7	15.7	64.79	2.73	133.9	10.66	16.38	4.22	2.04	39.31	13.47	75.52	5.63	49.87	34.26	17.84
31.93	8.85	90.01	4.92	50.21	27.73	9.84	49.51	21.73	101.06	8.2	19.72	43.9	21.51	32.99	19.44	112.61	8.31	31.31	58.92	17.26	45.48	22.42	107.24	10.59	15.32	49.31	20.91
33.25	12.79	113.61	6.92	28.56	38.48	11.26	33.55	9.87	66.13	6	39.2	29.43	14.93	56.67	22.73	109.58	7.93	20.42	40.11	20.75	72.02	10.31	133.51	8.68	56.32	14.32	7.72
56.03	13.12	103.98	9.19	37.83	23.43	12.62	31.22	21.1	99.1	7.71	15.86	67.59	21.29	44.64	18.01	90.06	4.65	37.57	40.35	20	31.66	13.84	101.74	6.28	32.64	43.72	13.6
27.17	10.07	73.33	4.18	34.09	37.05	13.73	39.39	8.28	91.65	9.19	58.45	21.03	9.04	49.77	0.72	127.44	19.81	188.46	1.44	0.56	37.02	21.43	110.45	9.88	16.32	57.88	19.4
61.07	19.36	103.67	7.72	29.92	31.7	18.67	78.73	17.71	113.18	7.13	36.94	22.49	15.65	57.04	27.52	117.86	7.47	28.86	48.25	23.35	37.83	8.9	59.41	3.25	36.04	23.54	14.99
54.47	20.16	135.17	12.83	57.77	37.02	14.92	18.63	1.77	38.59	5.61	57.02	9.48	4.58	37.02	15.21	72.2	5.02	52.36	41.1	21.07	55.67	11.13	90.81	6.11	47.6	19.99	12.25
41.66	18.82	115.45	9.09	29.22	45.18	16.3	72.96	26.34	89.09	10.1	21.32	36.1	29.57	71.22	32.54	151.81	13.74	8.86	45.69	21.43	43.25	15.01	92.59	6.33	41.96	34.71	16.21
20.42	11.02	44.33	5.68	14.28	53.95	24.85	38.45	5.82	67.5	4.89	114.92	15.13	8.62	40.14	13.82	81.07	7.14	26.18	34.44	17.05	37.3	11.34	71.97	5.78	35.77	30.39	15.75
24.4	2.45	51.05	4.43	29.09	10.03	4.8	38.04	13.05	89.19	7.6	22.53	34.3	14.63	28.44	10	92.45	6.5	38.63	35.15	10.81	59.44	2.82	134.16	25.33	121.04	4.74	2.1
36.33	14.27	86.38	4.38	41.96	39.29	16.52	68.56	16.42	111.12	10.38	23.79	23.95	14.78	79.54	14.51	119.76	9.36	39.89	18.24	12.12	60.89	36.1	100.07	8.41	26.71	59.29	36.08
37.43	17.36	81.72	8.29	25.84	46.37	21.24	60.83	15.62	99	4.94	33.7	25.68	15.78	47.68	11.69	102.48	8.07	43.14	24.53	11.41	19.49	9.01	38.86	3.15	86.66	46.22	23.18
37.02	23.7	62.52	7.42	44.71	64.02	37.91	42.53	21.4	101.74	9.15	25.23	50.32	21.04	56.63	34.6	113.15	18.31	150.59	61.11	30.58	39.32	16.04	91.84	5.67	37.4	40.79	17.46
23.64	12.55	39.79	14.44	154.28	53.09	31.54	46.03	33.37	119.23	7.44	24.07	72.48	27.98	52.41	21.43	115.59	10.71	23.12	40.89	18.54	39.07	10.89	108.29	10.33	50.69	27.86	10.05
59.48	18.1	93.29	9.7	25.84	30.44	19.41	63.47	18.08	102.09	9.9	25.84	28.48	17.71	39.03	18.69	75.86	5.4	26.05	47.88	24.63	53.07	19.14	89.21	11.47	11.13	36.06	21.45
37.5	14.28	121.85	9.12	34.39	38.07	11.72	42.83	13.22	91.18	6.05	39.2	30.87	14.5	59.43	32.25	115.36	13.52	20.4	54.27	27.96	25.29	13.15	83.6	5.37	30.6	52	15.73
29.08	5.38	42.69	6.61	30.26	18.51	12.61	52.77	31.05	121.92	9.83	13.92	58.84	25.47	28.4	16.97	98.92	7.81	22.8	59.76	17.15	49.54	24.01	124.87	9.31	40.13	48.46	19.22
51.22	23.3	110.54	9.97	22.83	45.48	21.08	49.9	22.33	108.04	9.79	20.66	44.74	20.66	44.41	9.64	80.5	10.53	15.31	21.71	11.98	32.72	17.51	80.63	8.06	21.08	53.51	21.71
57.63	26.82	96.19	6.55	24.48	46.54	27.88	47.73	10.82	103.73	9.36	49.64	22.67	10.43	44.55	23.21	116.8	9.65	20.4	52.1	19.87	50.14	19.04	114.85	8.35	63.24	37.98	16.58
29.65	3.14	51.38	5.74	57.12	10.6	6.11	62.72	24.53	123.45	11.19	23.07	39.12	19.87	52.22	17.56	125.2	10.77	18.26	33.63	14.03	28.71	14.04	80.57	4.5	35.08	48.89	17.42
42.63	13.44	92.36	7.76	25.16	31.53	14.55	40.95	16.24	63.65	3.9	28.56	39.66	25.51	24.42	4.89	83.03	6.51	25.45	20.01	5.89	33.39	12.5	84.82	5.84	49.4	37.44	14.74
47.83	11.34	84.05	6.54	37.83	23.72	13.5	28.62	10.92	92.42	6.88	25.16	38.16	11.81	54.19	18.66	94.03	22.49	48.15	34.44	19.84	41.7	20.24	116.57	9.22	24.07	48.55	17.37
47.04	12.14	123.08	17.12	87.67	25.81	9.87	55.49	5.76	76.72	6.53	45.39	10.38	7.51	63.08	18.95	119.82	11.37	21.57	30.04	15.81	29.91	15.57	88.73	6.73	14.28	52.05	17.55
55.75	8.1	75.83	4.29	29.92	14.54	10.69	59.51	24.12	99.39	8.1	14.04	40.53	24.27	59.36	16.43	92.59	11.59	16.23	27.68	17.75	61.61	9.79	117.84	16.11	46.29	15.9	8.31
32.41	12.7	69.56	3.71	45.4	39.2	18.26	25.48	13.23	72.48	5.04	32.06	51.9	18.25	41.82	19.23	93.18	7.03	14.44	46	20.64	19.01	11.28	60.09	3.89	66.03	59.32	18.77
66.77	22.79	96.34	7.69	17	34.14	23.66	49.99	18.91	86.97	7.09	29.24	37.84	21.75	51.34	24.33	109.85	7.72	17.1	47.39	22.15	16.83	9.57	67.15	4.07	25.84	56.85	14.25
49.32	13.24	104.43	9.41	21.63	26.84	12.67	55.16	15.15	104.46	7.62	27.2	27.46	14.5	63.08	12.01	101.02	5.89	23.12	19.04	11.89	29.01	13.33	107.62	6.53	39.89	45.94	12.38
37.44	19.45	109.01	9.29	16.32	51.96	17.84	63.19	16.28	101.41	7.81	17	25.76	16.05	92.85	26.75	141.85	13.81	35.9	28.81	18.86	67.71	20.48	115.47	10.87	17.88	30.25	17.74
51.34	11.66	87.1	7.95	29.24	22.7	13.38	35.14	15.83	81.23	5.86	14.96	45.05	19.48	56.9	37.66	108.84	10.99	13.76	66.19	34.6	31.08	12.35	87.66	8.26	21.08	39.75	14.09
51.64	21.92	108.78	8.94	13.6	42.45	20.15	47.04	15.75	71.64	4.01	27.14	33.48	21.98	77.12	23.13	154.39	16.79	68.7	29.99	14.98	62.4	11.77	112.94	9.31	44.88	18.86	10.42
37.98	11.35	77.74	5.72	59.15	29.89	14.61	50.39	10.18	92.98	5.6	48.16	20.21	10.95	30.73	16.66	98.54	7.09	26.52	54.21	16.91	58.79	24.99	89.78	7.91	29.24	42.51	27.83
52.02	23.51	105.43	10.28	13.53	45.2	22.3	54.39	15.56	84.31	7.01	26.52	28.61	18.45	59.27	24.04	122.73	8.74	29.24	40.57	19.59	64.25	30.15	106.53	8.16	22.96	46.93	28.31
28.53	16.48	69.56	7.48	64.01	57.77	23.69	59.32	9.32	86.59	7.18	27.2	15.71	10.76	44.12	17.77	78.75	10.93	38.54	40.28	22.57	56.57	24.74	142.58	13.73	50.1	43.73	17.35
31.63	15.84	53.57	5.97	15.13	50.09	29.57	47.43	10.76	76.19	5.23	36.72	22.7	14.13	71.48	22.16	108.82	12	25.54	31	20.36	56.99	20.9	104.77	9.08	38.21	36.67	19.95
52.49	12.31	100.88	11.67	32.64	23.45	12.2	57.13	15.17	91.21	5.01	32.38	26.54	16.63	33.19	12.88	84.39	6.25	33.7	38.82	15.27	62.9	27.32	117.52	6.35	42.64	43.44	23.25
112.88	5.99	168.73	11.22	24.48	5.31	3.55	39.21	17.31	78.6	6.49	19.04	44.16	22.02	59.91	23.23	99.26	4.98	29.22	38.78	23.41	61.15	30.01	110.9	12.24	14.96	49.08	27.06
25.79	9.51	82.75	6.03	27	36.89	11.5	62.03	14.05	159.76	13.61	155.41	22.66	8.8	36.67	13.06	91.68	5.9	37.1	35.6	14.24	34.4	12.22	88.78	12.51	15.14	35.51	13.76
65.9	18.57	118.32	8.26	36.45	28.19	15.7	44.13	8.61	131.97	11.87	80.24	19.52	6.53	69.57	6.97	107.52	7.6	43.14	10.02	6.48	33.01	12.39	78.62	5.26	24.48	37.53	15.75
62.48	9.48	98.4	5.59	43.33	15.17	9.63	53.35	10.59	86.42	10.82	28.2	19.86	12.26	44.19	6.46	71.39	5.07	37.4	14.62	9.05	43.11	22.29	129.33	10.61	28.12	51.7	17.23
60.99	17.81	107.49	9.24	42.24	29.2	16.57	49.49	13.44	77.56	5.23	39.89	27.17	17.33	39.43	14.94	80.64	6.03	23.94	37.89	18.53	52.04	26.97	128.38	8.21	43.33	51.83	21.01
40.26	11.49	74.13	4.42	49.52	28.54	15.5	37.07	10.68	69.51	7.16	39.44	28.81	15.36	72.91	21.53	107.54	14.29	56.32	29.53	20.02	42.26	22.29	94.77	5.09	32.01	52.75	23.52
34.73	19.24	92.19	7.22	16.32	55.39	20.87	40.23	19.02	55.87	3.89	34.91	47.28	34.04	48.12	26.53	120.49	13.84	12.82	55.13	22.02	36.58	20.48	114.31	10.71	25.84	55.99	17.92
38.09	2.51	49.47	4.06	34.09	6.59	5.07	40.23	9.07	73.41	6.66	25	22.55	12.36	35.51	7.22	66.79	5.94	66.72	20.34	10.81	81.99	2.05	160.24	23.27	103.48	2.5	1.28
41.99	12.17	93.59	7.16	21.08	28.98	13	37.2	17.01	97.54	7.88	24.48	45.72	17.44	48.28	12.82	83.92	6	32.77	26.54	15.27	37.71	13.55	108.32	8.84	24.35	35.94	12.51
50.82	19.85	111.76	8.72	21.82	39.05	17.76	47.86	24.76	111.28	6.87	26.51	51.74	22.25	65.43	29.84	136.46	10.3	17.68	45.61	21.87	58.98	36.98	153.78	10.76	26.52	62.7	24.05
75.71	25.47	140.15	6.63	38.72	33.65	18.17	46.64	3.71	72.32	5.44	43.33	7.96	5.14	41.67	4.17	89.22	8.93	42.64	10	4.67	44.99	15.78	95.35	10.61	37.04	35.07	16.55
30.31	15.49	73.14	5.98	31	51.11	21.19	73	5.55	104.25	7.35	35.08	7.6	5.32	75.13	6.79	102	4.98	46.92	9.04	6.66	43.8	20.19	81.4	5.82	57.75	46.1	24.81
61.85	20.71	108.47	8.79	22.44	33.49	19.1	84.96	4.26	118.63	7.27	26.52	5.01	3.59	51.1	25.79	97.68	8.89	26.52	50.47	26.4	51.53	30.09	114.82	8.62	22.44	58.4	26.21
34.84	13.44	60.34	3.09	51.68	38.58	22.28	12.94	12.18	42.99	21.7	429.07	94.14	28.34	35.29	15.93	62.6	3.45	28.67	45.13	25.45	66.47	27.58	115.16	8.01	23.8	41.5	23.95
43	16.74	109.42	11.34	29.92	38.92	15.3	45.73	15.44	93.31	9.04	13.6	33.77	16.55	32.2	19.71	114.5	6.55	27.88	61.23	17.22	45.79	17.14	78.61	6.17	13.6	37.43	21.8
20.42	4.2	34.41	3.25	57.09	20.57	12.2	45.8	21.42	116.83	27.66	93.71	46.77	18.34	62.85	23.06	124.07	12.15	31.38	36.69	18.59	22.41	12.62	74.3	6.01	19.47	56.3	16.98
42.03	18.97	81.38	7.94	20.4	45.12	23.3	19.69	4.93	44.67	2.92	39.89	25.06	11.05	43.35	21.71	106.82	7.6	44.02	50.09	20.33	26.58	5.65	71.91	5.79	48.71	21.27	7.86
39.51	1.2	70.09	6.58	34.91	3.03	1.71	46.76	18.05	118.53	13.61	36.18	38.6	15.22	32.07	12.68	92.35	6.31	48.01	39.53	13.73	23.41	12.47	52.4	3.03	39.2	53.26	23.8
30.31	0.51	47.78	5.05	54.4	1.69	1.07	36.92	21.77	77.81	9.02	4.76	58.98	27.98	47.95	12.63	103.81	6.34	32.74	26.35	12.17	54.96	15.06	126.3	11.57	21.76	27.41	11.93
87.13	11.56	120.16	8.1	29.92	13.27	9.62	65.72	18.84	92.02	7.05	19.45	28.66	20.47	36.35	11.75	77.37	4.52	32.7	32.31	15.18	24.87	15.97	79.01	4.07	48.83	64.23	20.22
23.84	1.98	41.15	6.36	84.32	8.29	4.8	37.89	10.45	92.49	6.7	24.48	27.58	11.3	26.42	14.33	100.74	5.88	37.4	54.25	14.23	37.16	19.14	101.31	7.01	24.51	51.51	18.9
51.81	8.67	92.4	7.03	74.12	16.73	9.38	69.6	14.42	111.2	7.09	22.44	20.71	12.96	53.54	12.98	83.65	7.37	21.08	24.25	15.52	44.43	20.24	104.23	6.85	42.16	45.55	19.42
44.71	24.56	102.02	7.7	24.48	54.92	24.07	69.55	20.37	129.48	10.61	18.09	29.29	15.73	71.34	29.57	101.54	12.06	17.1	41.45	29.12	39.26	10.98	74.54	5.6	37.14	27.98	14.74
86.62	27.73	168.52	15.87	21.76	32.01	16.45	62.14	17.89	97.32	8.51	38.27	28.8	18.39	33.33	10.74	64.13	5.39	29.92	32.21	16.74	46.63	17.99	99.23	7.91	23.19	38.57	18.13
39.43	15.91	87	7.77	29.92	40.34	18.28	41.23	8.79	110.35	23.8	45.23	21.31	7.96	83.93	16.47	133.79	8.71	38.08	19.62	12.31	25.18	13.36	92.48	5.68	18.02	53.07	14.45
89.18	18.63	174.76	25.42	49.5	20.89	10.66	37.33	20.11	108.17	6.99	21.57	53.88	18.6	42.65	19.25	144.37	14.12	36.04	45.13	13.33	29.37	19.11	91	6.1	28.92	65.08	21
44.7	15.73	67.28	4.67	26.27	35.2	23.39	49.02	16.48	86.67	9.28	30.56	33.61	19.01	34.47	14.22	71.16	4.75	39.89	41.26	19.98	29.7	19.16	48.9	15.57	80.31	64.52	39.19
48.85	16.23	121.11	10.95	48.3	33.22	13.4	46.11	17.61	88.95	9.78	28.56	38.19	19.8	46.82	8.86	104.59	13.91	60.52	18.92	8.47	25.62	14.56	76.35	4.55	27.2	56.83	19.06
19.48	1.95	35.81	3.89	80.92	10.02	5.45	69.13	14.37	112.21	10.53	22.44	20.79	12.81	39.57	16.35	71.49	7.04	42.74	41.32	22.87	31.27	11.55	81.91	6.56	33.88	36.95	14.11
43.26	9.91	110.43	7.13	37.83	22.91	8.97	52.93	21.61	89.11	3.92	40.13	40.83	24.26	28.9	17.36	91.57	7.2	21.26	60.07	18.96	48.41	14.55	102.25	9.6	32.06	30.06	14.23
63.28	36.72	108.07	7.68	26.18	58.03	33.98	32.09	8.94	71.46	5.1	50.9	27.88	12.52	31.69	16.18	91.48	7.98	26.27	51.06	17.69	40.29	14.58	105.7	6.55	55.71	36.18	13.79
16.33	10.61	39.54	7.51	172.7	64.99	26.84	65.47	2.78	96.27	8.25	44.88	4.25	2.89	54.26	15.89	112.62	6.34	44.51	29.28	14.11	48.1	20.77	108.21	20.09	43.83	43.18	19.19
42.04	7.38	66.26	5.12	86.84	17.56	11.14	39.86	19	102.84	10.23	16.51	47.67	18.48	49.99	16.16	92.66	16.85	38.96	32.32	17.44	26.79	13.08	75.6	7.65	27.7	48.8	17.3
97.66	5.15	120.18	6.38	49.64	5.27	4.28	40.01	12.36	76.41	4.53	35.36	30.9	16.18	46.97	13.28	91.9	7.82	47.17	28.28	14.45	42.99	7.26	92.36	5.03	63.32	16.89	7.86
47.29	9.44	92.77	13.76	25.74	19.96	10.18	48.5	23.6	103.86	6.5	30.26	48.66	22.72	42.94	21.05	94.09	6.17	32.01	49.03	22.37	32.49	10.99	65.05	4.61	59.14	33.81	16.89
52.79	22.88	118.36	7.95	16.32	43.34	19.33	37.5	18.56	75.27	5.89	28.56	49.49	24.65	49.8	23.89	120.14	12.5	36.72	47.97	19.88	35.78	7.93	90.69	5.89	55.76	22.17	8.75
45.78	4.84	66.32	3.76	33.7	10.58	7.3	32.67	18.07	101.22	7.24	23.8	55.31	17.85	24.06	9.6	68.87	5.01	32.38	39.92	13.95	110.2	11.52	153.6	10.83	22.27	10.45	7.5
52.73	19.91	129.85	10.72	21.63	37.76	15.34	60.86	29.16	104.48	9.52	17.39	47.91	27.91	52.31	24.96	71.36	11.86	43.93	47.72	34.98	37.18	14.49	91.98	5.75	29.22	38.99	15.76
52.92	4.8	99.85	7.05	41.27	9.07	4.81	51.13	22.52	102.35	9.39	21.57	44.05	22.01	34.8	9.37	78.81	12.92	102.68	26.91	11.89	33.91	19	105	6.27	27.83	56.03	18.09
86.25	7.54	132.21	10.94	53.04	8.74	5.7	58.47	19.84	99.16	5.84	41.48	33.93	20.01	62.83	16.33	113.81	9.76	55.56	25.99	14.35	45.31	13.85	101.4	5.82	41.27	30.57	13.66
28.56	9.52	96.3	8.19	56.23	33.34	9.89	33.85	10.46	80.81	9.19	26.52	30.91	12.95	41.77	15.24	120.7	6.52	46.24	36.49	12.63	53.61	17.33	128.62	9.67	28.56	32.32	13.47
62.01	13.81	108.54	10.61	30.6	22.27	12.72	54.32	12.7	103.83	9.02	42.64	23.38	12.23	57.67	19.61	101.28	6.9	43.45	34	19.36	43.85	24.17	105.09	7.35	22.53	55.14	23
37.99	12.53	68.46	3.45	23.79	32.99	18.31	44.49	15.73	129.48	9.42	48.96	35.36	12.15	29.66	0.7	62.06	25.05	88.4	2.37	1.13	49.03	15.45	88.32	6.23	43.14	31.51	17.49
62.15	24.12	115.31	8.18	21.76	38.81	20.91	48.01	3.88	77.51	7.69	44.88	8.08	5.01	73.47	27.4	120.02	10.93	23.12	37.29	22.83	58.41	15.8	124.9	24.01	43.45	27.05	12.65
30.47	11.72	122.61	14.03	32.91	38.47	9.56	75.79	13.09	128.81	8.32	22.8	17.27	10.16	29.74	14.08	57.06	5.59	24.48	47.35	24.68	48.77	7.09	101.03	8.29	25.84	14.53	7.01
52.4	16.76	77.18	11.01	16.46	31.99	21.72	40.58	17.91	121.6	10.76	23.12	44.13	14.72	44.52	24.65	123.02	11.65	24.22	55.37	20.04	33.55	14.04	104.02	6.02	41.27	41.85	13.5
87.58	33.98	153.95	11.3	21.08	38.8	22.07	55.78	18.58	151.13	13.54	16.51	33.3	12.29	44.53	19.94	81.48	6.43	22.44	44.78	24.47	37.15	13.88	99.92	6.23	32.64	37.36	13.89
37.02	9.42	68.04	4.87	58.46	25.44	13.84	38.65	11.95	90.77	5.91	72.91	30.93	13.17	33.83	17.29	83.99	4.37	25.54	51.09	20.58	47.07	18.41	111.83	6.8	37.57	39.12	16.46
61.44	29.79	94.18	5.83	36.74	48.49	31.64	29.38	13.8	62.21	4.56	22.44	46.97	22.18	48.16	14.73	84.73	6.96	41.66	30.59	17.39	40.78	20.24	118	6.19	41.48	49.63	17.16
32.85	6.1	53.74	3.03	55.71	18.57	11.35	34.19	15.54	75.98	4.25	19.72	45.46	20.45	62.85	29.96	104.62	6.91	22.44	47.67	28.64	47.9	15.31	101.52	7.21	17	31.95	15.08
30.96	11.63	67.46	6.67	43.83	37.58	17.24	42.71	1.21	76.01	3.88	44.4	2.83	1.59	41.66	14.9	100.55	7.56	46.14	35.77	14.82	49.81	25.13	107.01	9.72	25.16	50.45	23.48
75.03	14.39	114.49	7.22	26.52	19.18	12.57	49.41	23.89	76.74	5.85	52.72	48.34	31.13	30.6	9.16	66.43	6.23	39.89	29.92	13.78	34.31	17.53	89.29	5.78	23.66	51.11	19.64
47.07	8.52	96.9	8.3	23.8	18.11	8.8	45.73	14.52	114.11	7.58	58.45	31.74	12.72	42.05	20.39	93.25	7.84	13.38	48.48	21.86	30.17	12.69	91.85	6.31	37.83	42.06	13.81
64.13	12.33	120.69	12.43	15.64	19.23	10.22	80.63	8.67	139.41	9.58	25.16	10.75	6.22	54.75	19.71	98.53	7.67	32.01	35.99	20	50.53	11.02	108.22	8.73	37.14	21.81	10.19
88.94	5.67	132.27	13.53	22.53	6.37	4.28	30.94	15.25	76.67	6.51	22.2	49.29	19.89	51.28	29.38	125.79	14.03	14.78	57.29	23.36	44.04	14.65	93.06	7.71	27.2	33.26	15.74
43.01	15.82	83.72	6.61	33.7	36.79	18.9	27.65	14.25	89.75	7.04	32.64	51.53	15.87	49.63	14.5	85.1	6.8	44.02	29.21	17.04	73.62	28.17	134.23	12.95	22.44	38.27	20.99
27.64	0.63	53.76	6.2	72.76	2.29	1.18	72.02	8.62	97.25	9.04	37.83	11.96	8.86	38.05	8.28	135.91	10.35	62.48	21.76	6.09	34.75	20.43	97.18	8.72	16.05	58.78	21.02
14.75	2.72	43.38	3.36	68.25	18.43	6.27	65.67	6.96	149.37	8.92	110.84	10.59	4.66	76.23	20.87	126.86	13.95	31.96	27.37	16.45	39.25	14.24	65.09	4.79	43.05	36.28	21.88
40.17	13.96	95.48	11.37	38.52	34.74	14.62	74.38	22.76	130.98	10.23	24.48	30.6	17.38	46.96	20.53	90.11	7.94	22.44	43.73	22.79	61.78	15.38	97.18	6.42	29.58	24.89	15.82
39.85	26.44	128.35	8.92	21.57	66.35	20.6	19.83	17.27	28.76	14.43	148.4	87.09	60.06	55.06	34.64	132.43	11.61	14.96	62.9	26.15	49.43	28.66	90.54	7.02	17.95	57.98	31.65
73.94	20.33	128.72	11.56	17	27.5	15.8	35.46	0	60.11	12.92	569.11	0	0	21.12	14.44	38.58	12.26	92	68.37	37.43	39.23	7.71	96.19	7.11	25.84	19.66	8.02
83.24	20.58	158	12.15	49.87	24.72	13.02	35.7	15.91	105.94	7.64	25.16	44.57	15.02	22.31	14.52	76.11	7.24	23.07	65.07	19.08	44.26	18.78	100.77	8.94	40.12	42.43	18.64
33.5	6.65	64.68	7.46	43.84	19.86	10.29	27.62	4.64	48.41	4.11	57.02	16.79	9.58	58.47	12.33	132.15	12.13	22.44	21.09	9.33	39.32	19.93	104.85	6.49	25.74	50.68	19
32.38	9.27	57.27	3.51	33.4	28.63	16.19	31.38	15.8	71.84	23.03	149.94	50.36	22	48.15	16.88	93.68	6.61	26.05	35.06	18.02	24.69	9.56	62.44	3.57	27.2	38.72	15.31
50.94	15.94	107.97	10.85	27.07	31.29	14.76	49.48	19.39	113.46	7.97	23.8	39.19	17.09	31.47	19.4	111.95	7.9	26.82	61.64	17.33	27.47	10.98	81.23	8.15	43.98	39.97	13.52
103.76	34.9	151.91	19.35	33.15	33.64	22.98	47.29	9.59	107.26	7.38	39.2	20.28	8.94	57.28	21.73	110.71	8.74	34.68	37.94	19.63	32.08	11.08	54.02	4.97	63.32	34.54	20.51
91.05	6.93	119.09	7.3	25.16	7.61	5.82	70.97	9.41	116.71	7.54	27.14	13.26	8.06	31.2	13.58	68.36	4.22	51.39	43.53	19.87	24.28	8.19	60.54	3.37	34.39	33.74	13.53
39.18	15.55	92.03	7.05	28.16	39.67	16.89	29.51	17.15	98.36	11.98	26.36	58.11	17.43	48.24	11.47	75.96	4.07	30.26	23.77	15.1	33.31	15.4	92.85	7.6	27.88	46.23	16.59
27.88	8.5	62.16	4.8	55.66	30.49	13.67	49.59	22.49	95.01	5.88	44.35	45.35	23.67	48.54	18.51	108.87	8.58	24.48	38.13	17	82.24	23.83	116.62	6.4	44.17	28.97	20.43
29.05	13.61	108.4	5.81	57.12	46.85	12.55	37.34	18.13	91.26	8.75	24.48	48.57	19.87	65	11.95	95.31	12.9	12.82	18.38	12.53	19.29	11.24	35.69	2.15	82.1	58.29	31.5
44.72	11.79	84.99	6.12	101.34	26.36	13.87	63.72	15.88	113.3	17.3	69.36	24.93	14.02	33.14	15.32	94.67	6.01	34.49	46.22	16.18	46.66	24.67	109.63	9.85	16.32	52.88	22.5
66.51	5.94	94.47	8.24	39.66	8.93	6.29	39.97	22.24	87.85	6.97	27.83	55.63	25.31	45.82	9.86	188.75	16.09	111.52	21.52	5.22	42.14	13.35	86.27	7.67	27.2	31.68	15.47
37.34	17.16	108.25	6.08	19.72	45.95	15.85	35.59	4.89	63.08	5.95	44.71	13.75	7.76	54.63	36.53	143.06	14.55	15.64	66.86	25.53	53.11	36.66	135.86	11.82	15.96	69.02	26.98
37.4	11.84	72.6	4.12	45.56	31.66	16.31	35.69	12.5	62.84	4.1	51.81	35.02	19.89	33.25	18.91	75.5	5.89	18.09	56.88	25.05	68.7	24.79	116.9	9.9	23.71	36.09	21.21
93.24	12.82	140.25	8.69	36.88	13.75	9.14	39.71	8.04	113.45	8.15	23.8	20.26	7.09	50.99	26.05	106.25	11.38	35.08	51.1	24.52	35.91	15.9	69.9	4.53	27.46	44.28	22.75
48.53	27.51	123.01	12.06	22.54	56.69	22.36	45.51	18.42	106.46	10.14	14.44	40.48	17.31	41.21	12.86	87.52	6.05	53.43	31.21	14.69	46.77	16.31	99.74	4.59	36.04	34.87	16.35
57.98	9.32	117.38	7.27	48.96	16.07	7.94	72.41	27.24	99.12	13.81	16.58	37.62	27.49	41.87	14.2	83.92	6.04	53.04	33.9	16.92	28.09	13.16	62.11	4.4	20.87	46.85	21.19
28.33	3.32	111.22	7.82	59.12	11.71	2.98	42.17	13.2	67.38	4.95	73.59	31.3	19.58	68.55	7.03	127.78	13.19	35.9	10.26	5.5	33.9	16.41	93.16	5.46	39.66	48.4	17.61
40.61	0.24	64.44	3.86	63.28	0.58	0.37	61.18	21.62	95.24	6.2	46.08	35.33	22.7	35.97	12.45	123.07	17.34	42.44	34.62	10.12	41.11	22.74	101.96	8.38	30.98	55.33	22.31
42.47	13.48	79.98	4.39	38.96	31.73	16.85	36.23	18.18	78.73	4.46	36.45	50.19	23.09	38.89	11.6	90.8	4.88	52.51	29.82	12.77	25.45	13.16	81.72	6.65	28.56	51.72	16.11
57.02	14.98	115.37	8.01	32.29	26.27	12.98	61.98	14.97	102.74	7.94	34	24.16	14.57	54.36	23.66	100.32	10.64	42.84	43.53	23.59	51	13.26	91.31	6.7	46.08	25.99	14.52
26	11.3	91.64	8.74	53.72	43.45	12.33	31.08	14.64	60.91	4.34	41.27	47.11	24.04	28.19	15.97	62.86	4.15	31.96	56.66	25.41	55.88	29.95	120.22	10.09	18.36	53.6	24.91
31.16	13.96	73.74	5.67	54.85	44.79	18.93	48.78	15.37	95.06	7.23	29.56	31.5	16.17	34.58	8.06	75.98	5.07	54.34	23.3	10.6	43.48	12.39	81.64	4.82	51.58	28.5	15.17
62.37	26.22	121.99	8.98	46.14	42.04	21.49	50.21	14.31	93.37	7.21	63.92	28.49	15.32	49.32	24.49	79.46	14.53	47.46	49.66	30.83	45.1	10.22	93.23	6.48	55.02	22.66	10.96
40.56	30.29	66.33	13.34	39.42	74.67	45.66	54.53	16.14	129.81	11.48	26.51	29.6	12.43	69.6	11.66	113.47	14.98	27.88	16.75	10.27	36.59	21.76	126.86	10.31	27.02	59.48	17.16
30.04	7.3	82.48	10.7	25.16	24.32	8.86	52.42	13.06	101.29	7.76	66.17	24.91	12.89	51.35	20.9	108.23	6.24	38.08	40.7	19.31	58.63	28.21	82.44	5	43.33	48.11	34.22
34.97	12.24	90.11	5.99	49.64	35	13.58	47.82	21.06	137.69	14.37	20.91	44.04	15.3	66.78	34.41	131.07	10.83	16.01	51.53	26.25	47.57	19.96	93.14	8.53	43.98	41.96	21.43
40.81	10.46	122.56	8.8	74.97	25.62	8.53	53.12	22.47	112.42	8.64	24.64	42.3	19.99	57.31	16.48	83.43	4.83	30.95	28.76	19.76	37.44	5.24	72.27	6.29	29.24	14	7.25
25.65	3.12	51.6	4.38	41.08	12.18	6.06	62.22	13.58	116.98	11.79	24.48	21.83	11.61	51.95	23.27	92.8	8.34	26.14	44.8	25.08	28.47	16.07	80.6	6.01	47.46	56.44	19.94
49.51	20.18	88.36	7.28	23.66	40.75	22.83	34.33	8.36	116.72	6.92	54.4	24.37	7.17	34.06	14.15	69.39	3.7	26.44	41.56	20.4	46.25	20.97	123.88	8.77	25.16	45.33	16.92
66.49	16.89	101.55	8.54	37.14	25.4	16.63	50.59	20.49	103.09	6.06	41.32	40.51	19.88	49.61	12.01	90.43	8.5	25.05	24.21	13.28	26.79	10.47	70.78	4.7	30.98	39.08	14.79
30.77	12.08	112.11	9.33	41.96	39.27	10.78	18.42	3.3	44.96	4.37	43.05	17.9	7.33	39.03	27.58	104.98	12.47	15.13	70.66	26.27	31.89	18.12	92.52	6.92	15.13	56.81	19.58
64.13	32.45	149.92	16.54	23.16	50.59	21.64	52.88	8.55	87.51	7.22	34.68	16.17	9.77	51.42	17.4	88.26	11.01	21.08	33.84	19.72	50.91	18.77	95.62	5.96	35.36	36.87	19.63
40.45	9.09	82.33	7.47	29.92	22.48	11.04	32.11	13.94	72.72	5.62	32.7	43.42	19.18	29.97	14.76	92.24	8.38	21.08	49.24	16	52.99	13.44	98.05	7.02	36.04	25.36	13.7
74.48	21.52	118.36	7.26	24.48	28.89	18.18	43.21	14.8	84.32	4.95	38.21	34.25	17.55	33.99	16.14	85.69	7.24	26.05	47.48	18.83	40.19	19.57	112.84	8.4	16.9	48.68	17.34
37.63	22.25	107.89	10.71	32.7	59.13	20.63	47.26	19.72	97.07	8.52	15.13	41.73	20.32	40.62	19.47	82.94	5.87	13.86	47.94	23.48	50.79	16.91	114.34	9.68	44.2	33.29	14.79
55.43	24.56	115.39	9.17	29.92	44.3	21.28	40.67	13.49	89.49	6.77	48.82	33.16	15.07	62.14	13.24	97.63	11.03	27.88	21.31	13.56	65.12	8.62	137.78	11.24	16.32	13.23	6.25
33.47	6.81	70.02	6.67	23.12	20.35	9.73	67.92	18.78	104.55	8.84	17.1	27.65	17.96	52.96	21.19	143.8	7.22	48.96	40.01	14.73	35.72	15.44	117.31	7.94	46.62	43.23	13.16
62.58	17.36	144.23	9.91	48.96	27.74	12.04	16.47	6.37	43.1	2.32	35.4	38.7	14.79	55.22	14.22	104.59	6.8	26.52	25.74	13.59	54.75	19.76	116.67	9.32	40.83	36.09	16.94
54.96	7.47	109.23	4.89	52.88	13.59	6.84	10.35	4.72	34.88	2.17	246.4	45.62	13.54	46.23	23.8	112.54	9.02	41.05	51.47	21.15	28.03	10.95	76.36	4.94	41.81	39.07	14.34
36.88	10.12	100.39	7.52	56.32	27.44	10.08	34.22	14.01	113.13	21.02	204.09	40.95	12.39	128.89	2.96	206.8	9.37	67.58	2.3	1.43	26.23	14.73	90.82	8.1	12.92	56.14	16.22
54.92	16.25	118.89	10.79	13.6	29.59	13.67	26.17	11.35	76.7	7.15	20.4	43.37	14.79	64.34	7.97	110.49	8.21	44.71	12.38	7.21	62.73	28.48	141.78	13.45	34.79	45.41	20.09
45.02	16.08	83.62	4.5	43.52	35.71	19.23	45.35	16.54	117.57	8.66	28.56	36.47	14.07	72.9	30.93	103.54	7.39	34.3	42.42	29.87	37.98	20.07	92.01	9.1	30.29	52.84	21.82
28.88	11.27	87.5	5.37	36.88	39.01	12.88	46.33	22.44	95.72	7.44	28.53	48.42	23.44	32.73	13.24	88.3	8.88	23.12	40.45	14.99	61.92	40.8	148.28	12.02	14.78	65.9	27.52
60.49	6.65	111.52	16.95	35.46	11	5.96	32.51	18.27	101.17	12.71	22.25	56.2	18.06	41.93	33.6	108.12	12.37	15.13	80.13	31.07	49.1	30.47	117.02	9.33	32.64	62.06	26.04
51.2	30.89	97.01	13.67	19.04	60.34	31.85	42.69	27.46	81.26	16.92	53.47	64.34	33.8	52.63	18.23	131.47	17.23	20.4	34.63	13.87	37.87	11.07	55.91	17.68	957.41	29.23	19.79
48.93	19.56	98.9	7.27	21.12	39.98	19.78	20.04	13.53	44.88	6.38	77.65	67.53	30.14	34.53	14.25	86.38	5.78	29.24	41.28	16.5	55.52	21.58	100.32	5.6	38.76	38.87	21.51
54.84	20.09	98.63	11.8	16.32	36.63	20.37	39.74	14.83	96.5	7.25	21.76	37.33	15.37	54.59	8.6	153.51	10.39	30.28	15.76	5.6	25.93	13.28	94.24	5.23	52.27	51.21	14.09
48.91	13.23	95.72	7.59	50.9	27.04	13.82	38.04	17.05	77.74	4.86	52.36	44.81	21.93	48.97	16	92.72	7.45	28.56	32.68	17.26	57.8	23.75	91.92	7.51	22	41.09	25.84
23.94	3.56	43.7	6.6	32.38	14.89	8.15	49.15	20.7	78.3	4.2	37.26	42.12	26.44	40.34	18.3	79.5	5.85	26.52	45.37	23.02	48.71	13.16	109.85	7.34	28.89	27.02	11.98
35.87	9.54	63.31	5.47	88.4	26.6	15.07	58.21	15.5	120.6	7.7	43.98	26.62	12.85	83.42	16.27	105.63	6.94	35.26	19.5	15.4	24.88	17.23	80.04	5.98	18.36	69.24	21.53
82.17	23.78	126.72	5.99	37.14	28.94	18.77	71.72	12.44	146.24	7.46	135.32	17.35	8.51	35.58	14.36	73.65	4.93	23.35	40.36	19.5	26.34	8.71	93.66	6.29	57.75	33.08	9.3
33.65	12.91	55.47	6.43	59.84	38.35	23.27	55.53	24.67	130.84	12.68	26.44	44.43	18.86	28.92	17.01	118.34	28.22	16.25	58.83	14.38	79.12	26.36	220.08	18.77	33.82	33.32	11.98
42.37	6.48	69.51	4.52	52.96	15.3	9.32	26.39	15.66	80.15	4.45	25.05	59.36	19.54	43.03	26.46	88.51	7.68	25.84	61.5	29.9	15.15	9.72	47.17	2.63	55.02	64.18	20.61
30.79	14.29	93.36	7.11	16.25	46.41	15.3	39.14	21.5	127.39	12.99	62.62	54.93	16.88	55.37	13.53	94.7	7.41	21.08	24.44	14.29	44.22	14.39	95.82	5.09	40.74	32.55	15.02
48.41	10.8	111.3	8.21	77.08	22.31	9.7	31.67	18.27	92.35	7.51	31.64	57.7	19.79	46.46	22.22	77.46	4.49	29.92	47.82	28.69	50.15	11.42	104.09	8.55	44.02	22.76	10.97
22.65	0.26	73.46	27.02	256.85	1.15	0.35	30.78	17.4	99.04	11.31	26.52	56.54	17.57	32.41	18.75	93.11	6.2	23.8	57.86	20.14	57.04	31.47	114.63	11.03	33.48	55.18	27.45
39.42	16.19	73.87	6.29	39.44	41.08	21.92	28.23	14.61	70.97	4.79	26.52	51.78	20.59	39.75	16.43	77.4	5.07	25.16	41.33	21.23	52.18	11.01	84.04	5.23	46.77	21.1	13.1
68.19	13.91	112.13	12.51	16.32	20.4	12.41	44.68	26.17	84.78	7.15	20.4	58.56	30.87	42.53	18.35	84.96	11.05	14.96	43.15	21.6	53.89	20.96	106.08	6.47	30.61	38.89	19.76
38.09	16.09	57.15	5.39	48.01	42.24	28.16	38.3	20.48	71.59	5.56	25.84	53.49	28.61	56.89	15.76	113.15	6.35	39.2	27.7	13.93	41.29	16.66	106.91	6.64	40.12	40.35	15.58
51.18	12.93	91.4	7.41	20.4	25.27	14.15	60.46	4.87	119.55	20.28	211.07	8.05	4.07	36.74	19.75	84.9	7.88	26.52	53.77	23.27	57.26	41.43	140.8	11.47	22.96	72.37	29.43
31.21	5.93	48.48	7.1	18.95	19.01	12.24	30.06	13.33	96.1	6.32	52.96	44.33	13.87	36.49	12.7	59.05	5.37	54.34	34.81	21.51	36.99	8.2	113.35	7.75	25.16	22.17	7.24
59.77	11.53	105.66	7.76	25.16	19.3	10.92	69.99	23.27	121.44	12.63	23.23	33.24	19.16	73.09	39.06	164.37	8.94	20.37	53.43	23.76	39.3	15.75	97.2	12.92	91.84	40.08	16.2
57.99	16.88	126.28	19.42	21.08	29.1	13.37	33.31	12.22	88.53	4.21	36.72	36.69	13.81	51.5	17.92	130.34	10.16	35.77	34.81	13.75	26.74	13.62	82.67	14.17	200.23	50.91	16.47
87.05	23.43	165.41	14.18	36.61	26.91	14.16	48.4	18.78	71.41	3.49	32.33	38.79	26.29	34.9	1.34	57.69	21.39	922.51	3.85	2.33	44.61	12.9	131.65	11.05	62.72	28.92	9.8
28.23	11.93	85.59	8.53	13.6	42.25	13.93	48.71	29.6	86.99	8.45	10.09	60.77	34.03	54.91	11.71	112.3	9.18	13.6	21.33	10.43	43.48	5.44	89.36	8.19	19.04	12.5	6.08
68.09	16.21	114.51	6.24	41.52	23.81	14.16	34.76	12.28	105.37	14.52	58.46	35.33	11.65	22.48	13.66	74.04	4.42	23.39	60.77	18.45	34.26	14.12	86.76	6.93	26.52	41.21	16.27
97.8	17.1	145.1	11.84	23.8	17.48	11.79	53.64	35.48	115.24	8.8	21.89	66.15	30.79	47.78	21.76	138.82	14.68	9.63	45.54	15.68	21.24	14.68	73.67	6.81	25.16	69.12	19.93
40.47	10.96	105.57	6.57	35.9	27.07	10.38	27.29	11.73	70.81	3.34	31.68	43	16.57	67.35	27.32	123.21	9.12	17.2	40.56	22.17	27.86	17.16	79.83	7.21	15.86	61.6	21.49
102.73	35.78	156.4	11.96	27.88	34.83	22.88	83.55	31.04	105.11	8.8	29.51	37.15	29.53	56.09	24.76	100.11	12.55	14.96	44.14	24.73	94.44	24.15	136.75	12.84	23.12	25.57	17.66
82.53	25.33	153.37	10.97	27.83	30.69	16.52	36.03	14.06	64.78	3.85	31.31	39.03	21.7	48.47	18.34	136.99	10.73	39.35	37.84	13.39	34.77	19	113.53	7.02	27.4	54.64	16.73
47.01	14.03	118.92	9.21	29.24	29.84	11.8	44.06	16.88	117.31	6.48	45.39	38.3	14.39	44.62	18.01	90.73	8.87	54.07	40.37	19.85	48.16	24.82	100.84	6.56	28.49	51.54	24.61
50.99	14.72	78.35	3.67	42.16	28.87	18.79	34.6	14.46	53.29	14.82	142.47	41.8	27.14	35.79	10.53	65.1	3.24	44.88	29.42	16.18	69.86	17.49	161.63	16.96	78.2	25.03	10.82
45.79	9.84	102.29	9.1	72.66	21.49	9.62	4.21	2.69	12.05	1.65	184.27	63.9	22.32	53.8	9.02	110.06	7.71	33.32	16.76	8.19	39.46	8.25	81.13	4.57	43.33	20.9	10.16
64.04	19.61	79.73	16.44	105.71	30.62	24.6	59.51	21.12	127.74	11.17	40.12	35.5	16.54	57.71	25.63	120.82	10.49	17	44.42	21.22	66.74	15.52	117.65	7.15	48.57	23.25	13.19
37.95	3	100.4	17.17	50.94	7.89	2.98	55.94	13.91	106.53	7.77	61.2	24.86	13.06	69.58	20.78	110.57	9.77	23.41	29.86	18.79	40.5	28.6	143.01	13.44	18.26	70.62	20
77.41	14.08	109.33	11.27	37.04	18.19	12.88	23.9	10.41	76.03	6.29	26.82	43.55	13.69	36.69	18.38	123.63	13.36	15.64	50.1	14.87	29.24	17.41	93.13	6.98	39.89	59.54	18.69
45.38	11.5	78.42	4.82	27.83	25.34	14.66	32.35	20.66	95.99	5.96	27.2	63.88	21.53	25.76	10.86	101.02	9.2	15.49	42.18	10.75	27.2	17.84	66.9	9.51	29.92	65.58	26.66
37.94	5.64	160.06	25.48	223.03	14.86	3.52	37.51	19.94	108.55	5.37	28.86	53.15	18.37	40.93	10.88	82.39	6.92	46.77	26.59	13.21	54.94	14.35	107.81	7.08	42.44	26.11	13.31
64.75	2.52	93.68	7.18	32.01	3.9	2.69	46.51	24.03	140.92	17.88	19.72	51.66	17.05	31.41	19.02	76.43	6.32	19.04	60.56	24.89	38.5	20.69	109.17	11.28	14.96	53.74	18.95
86.85	11.19	234.19	23.15	252.95	12.88	4.78	37.97	23.14	123.98	8.24	26.68	60.95	18.67	74.39	23.25	132.74	6.94	41.05	31.26	17.52	19.96	12.34	66.9	3.04	31.31	61.84	18.44
58.98	0	102.53	13.15	533.2	0	0	42.95	22.91	108.6	6.78	19.04	53.33	21.09	60.73	14.97	87.24	4.43	44.35	24.64	17.16	24.05	12.35	87.74	7.56	20.18	51.35	14.07
33.11	15.84	85.99	7.17	25.16	47.83	18.42	34.84	19.44	126.54	8.35	15.82	55.8	15.36	49.69	21.18	88.73	7.29	25.84	42.61	23.86	28.87	10.83	84.41	6.19	34	37.51	12.83
29.72	10.74	69.99	5.26	29.19	36.15	15.35	57.54	14.34	116.1	10.64	28.86	24.92	12.35	47.92	21.23	107.84	8.38	28.53	44.29	19.68	58.07	27.93	133.54	10.88	37.83	48.1	20.92
34.83	16.44	49.45	2.41	38.76	47.19	33.24	58.97	7.57	89.23	7.6	24.48	12.83	8.48	45.53	19.16	105.13	8.3	41.48	42.07	18.22	53.74	15.9	111.46	6.34	23.48	29.58	14.26
52.29	17.18	111.19	11.8	34	32.85	15.45	68.61	33.43	134.48	12.93	13.41	48.72	24.86	47.93	21.7	142.59	8.04	37.57	45.26	15.21	46.01	20.42	120.14	9.6	34	44.38	16.99
71.45	15.1	132.49	7.14	88.73	21.13	11.4	38.37	23.08	114.57	9.29	16	60.15	20.14	60.66	36.72	118.58	12.23	13.6	60.54	30.97	29.89	12.47	64.75	3.76	47.43	41.71	19.25
39.51	17.09	61.05	7.55	39.44	43.25	27.99	56.49	24.49	157.9	11.3	23.23	43.35	15.51	44.34	16.27	70.32	6.57	54.07	36.68	23.13	44.58	7.66	73.74	5.81	71.24	17.19	10.39
35.67	16.47	101.99	5.44	87.72	46.18	16.15	77.23	12.89	114.36	8.12	74.97	16.69	11.27	49.23	17.43	110.91	7.43	28.86	35.4	15.71	39.53	22.99	120.37	14.37	21.76	58.16	19.1
39.76	10.95	116.07	5.74	44.53	27.55	9.44	29.28	19.78	106.61	15.92	48.83	67.56	18.55	23.22	12.72	55.86	6.54	15.13	54.78	22.77	54.62	14.24	113.31	9.39	38.27	26.07	12.57
23.09	12.5	91.81	5.34	42.03	54.15	13.62	72.17	30.03	162.43	20.06	17.1	41.61	18.49	48.51	30.12	121.95	9.68	13.6	62.09	24.7	51.61	15.78	123.89	10.86	23.12	30.58	12.74
53.47	9.24	106.03	11.03	52.88	17.27	8.71	41.28	19.54	112.94	7.4	20.66	47.35	17.31	66.76	20.26	123.72	6.53	31.96	30.35	16.37	33.79	11.23	68.57	3.78	46.45	33.23	16.38
45.97	12.47	83.51	9.18	27.14	27.12	14.93	28.97	16.78	87.22	4.27	29.22	57.92	19.24	36.43	20.24	86.52	6.32	21.76	55.56	23.39	36.9	16.72	99.8	8.52	35.11	45.32	16.75
90.6	28.63	140.79	10.63	15.82	31.6	20.34	41.99	13.1	90.7	5.26	18.24	31.2	14.45	41.63	2.88	110.76	16.8	139.62	6.91	2.6	54.56	26.64	109.04	10.47	25.84	48.82	24.43
52.89	15.94	113.42	7.84	26.05	30.14	14.06	30.5	16.48	90.79	5.28	38.52	54.03	18.15	53.34	29.9	106.51	14.86	39.89	56.05	28.07	56.37	22	127.44	8.43	35.36	39.03	17.26
38.32	4.2	79.45	6.44	29.92	10.96	5.29	57.11	20.04	120.85	13.39	19.71	35.1	16.59	61.53	18.89	129.25	12.44	54.34	30.7	14.61	39.55	10.65	85.31	4.34	47.58	26.92	12.48
52.55	14.74	67.07	5.61	41.32	28.06	21.98	65.11	28.6	119.72	14.11	13.07	43.93	23.89	78.02	24.32	156.61	17.81	39.52	31.18	15.53	39.64	15.88	78.33	4.42	40.58	40.06	20.27
57.86	24.16	125.35	9.48	21.76	41.77	19.28	31.04	14.7	114.65	6.46	36.33	47.35	12.82	35.63	10.15	94.04	9.03	15.96	28.48	10.79	19.12	10.44	74.77	6.43	16.78	54.59	13.96
51.38	22.35	137.55	7.82	29.21	43.5	16.25	44.59	22.71	120.95	10.28	15.71	50.92	18.77	25.13	13.17	57.5	6.1	17.1	52.4	22.9	47.67	19.15	99.02	7.96	38.61	40.17	19.34
52.39	16.71	100.43	7.67	37.76	31.89	16.64	46.37	22.99	113.58	12.59	8.84	49.57	20.24	50.43	25.67	150.37	12.97	54.4	50.91	17.07	37.83	16.56	86.62	5.82	46.46	43.76	19.11
54.34	22.38	137.45	16.48	15.14	41.19	16.28	80.87	18.52	148.43	10.13	14.04	22.91	12.48	72.96	18.38	134.63	10.76	25.16	25.19	13.65	120.14	60.9	176.5	11.52	20.76	50.69	34.51
80.82	13.51	112.39	6.38	31.31	16.72	12.02	42.5	18.92	111.16	7.67	17	44.51	17.02	59.07	20.61	92.65	5.21	40.58	34.89	22.24	36.07	17.92	103.25	5.86	29.92	49.68	17.35
34.04	14.92	108.97	8.88	56.4	43.83	13.69	29.96	14.16	112.24	6.61	32.01	47.26	12.62	37.78	6.64	60.88	6.55	49.28	17.57	10.9	60.43	28.83	129.96	10.75	23.66	47.7	22.18
31.15	2.44	95.42	10.77	82.1	7.83	2.56	27.22	13.75	87.35	7.17	27.88	50.5	15.74	46.63	5.08	78	9.25	39.41	10.89	6.51	144.2	14.45	188.54	11.26	26.18	10.02	7.67
35.42	19.64	109.05	6.71	20.66	55.46	18.01	93.15	14.87	143.85	9.16	20.4	15.96	10.34	32.39	14.02	104.99	10.82	68.78	43.28	13.35	57.26	3.99	97.07	7.28	36.88	6.97	4.11
65.08	28.15	101.52	6.9	28.56	43.25	27.73	38.66	18.72	111.19	8.28	41.48	48.41	16.83	49.93	17.63	111.86	10.7	14.75	35.3	15.76	48.96	22.96	99.86	7.6	19.72	46.88	22.99
70.11	18.51	111.62	12.34	11.69	26.4	16.58	68.13	19.14	117.51	13.23	16.32	28.09	16.29	38.86	19.21	97.54	5.62	35.08	49.42	19.69	37.8	24.32	114.87	9.6	25.16	64.34	21.17
37.91	15.79	64.71	5.57	23.8	41.66	24.4	107.03	34.97	202.81	18.68	36.64	32.67	17.24	40.4	18.6	99.13	8.53	17	46.03	18.76	23.05	14.56	75.41	4.28	29.92	63.19	19.32
48.04	9.55	96.42	8.49	63.92	19.88	9.91	62.14	24.82	152.34	10.75	20.91	39.94	16.29	31.33	19.66	86.46	5.09	23.07	62.75	22.74	27.56	9.54	62.4	4.9	74.97	34.63	15.29
52.16	15.49	88.94	7.08	33.09	29.69	17.41	74.27	20.78	113.83	8.35	22.62	27.98	18.25	57.4	28.96	143.92	21.53	15.71	50.46	20.13	71.35	26.72	126.12	7.78	37.49	37.45	21.18
60.23	24.1	103.82	7.56	15.64	40.02	23.22	43.45	17.62	94.34	7.62	25.16	40.56	18.68	38.01	22.18	105.87	7.97	37.04	58.36	20.95	47.28	15.25	97.95	7.85	46.86	32.26	15.57
77.2	0.98	175.72	30.48	140.93	1.27	0.56	36.55	20.72	95.02	11.22	10.81	56.68	21.8	41.69	22.74	83.82	4.53	24.48	54.53	27.13	38.18	16.12	109.17	6.36	30.95	42.23	14.77
35.02	12.81	60.66	6.15	35.77	36.58	21.12	58.55	16.98	117.54	12.99	19.72	29	14.45	35.96	22.3	116.09	7.36	29.57	62.02	19.21	29.86	1.39	49.16	5.17	86.28	4.65	2.82
46.3	16.88	113.3	8.24	41.96	36.46	14.9	75.86	13.68	149.72	23.21	13.07	18.03	9.14	30.99	13.48	82.79	4.73	44.88	43.51	16.29	67.79	27.91	125.82	13.07	25.16	41.17	22.18
71.8	9.16	105.84	11.99	54.97	12.75	8.65	29.26	17.87	102.73	11.1	23.8	61.09	17.4	28.71	15.3	67.53	3.6	68.04	53.27	22.65	58.89	12.73	120.39	8.57	51.58	21.61	10.57
57.66	4.91	121.89	9.9	23.94	8.51	4.03	28.14	19.29	100.71	7.64	47.46	68.53	19.15	40.57	19.93	114.15	7.19	32.64	49.12	17.46	39.94	17.97	104.19	5.7	29.92	45	17.25
70.68	22.85	159.43	13.87	35.77	32.33	14.33	28.98	21.32	97.06	5.81	34.49	73.58	21.97	69.31	30.77	146.8	9.22	17.6	44.4	20.96	50.14	15.25	116.87	10.99	21.32	30.4	13.04
50.56	23.99	107.51	14.74	33.7	47.46	22.32	45.33	17.4	141.46	13.2	27.83	38.38	12.3	42.37	18.77	115.12	7.51	27.88	44.29	16.3	39.51	16.27	81.56	5.15	27.88	41.19	19.95
42.35	19.81	104.6	8.25	44.71	46.79	18.94	58.38	18.98	79.17	5.92	39.2	32.51	23.97	20.97	18.64	30.82	14.64	512.75	88.87	60.46	55.03	12.65	148.6	12.99	64.65	23	8.52
36.37	14.84	57.71	10.52	57.09	40.81	25.72	48.96	21.66	125	12.01	27.46	44.24	17.33	43.56	19.72	117.03	6.66	33.01	45.27	16.85	42.89	15.95	108.12	9.68	25.16	37.19	14.75
30.55	19.21	60.5	7.87	25.64	62.89	31.75	54.34	21.27	84.98	8.22	20.18	39.15	25.03	38.4	17.17	110.61	9.24	27.88	44.7	15.52	21.56	12.31	79.66	5.77	42.64	57.11	15.45
85.9	14.15	161.47	22.49	14.28	16.47	8.76	52.79	16.75	155.21	20.16	24.35	31.73	10.79	71.65	26.55	110.39	7.03	41.05	37.06	24.06	33.09	18.29	85.14	6	26.52	55.27	21.48
23.71	12.2	78.82	5.57	21.08	51.47	15.48	121.81	17.13	157.12	11.07	16.51	14.06	10.9	52.77	33.22	143.67	11.56	17	62.96	23.12	40.08	21.88	124.57	7	26.67	54.58	17.56
69.37	16.42	118.18	16.96	32.15	23.67	13.89	27.09	15.86	92.69	4.94	17.6	58.55	17.11	49.77	14.6	97.36	8.12	25.95	29.33	14.99	41.69	19.07	115.49	19.86	44.17	45.73	16.51
39.88	13.03	122.76	8.28	31.96	32.67	10.61	42.31	14.18	95.7	6.76	23.94	33.52	14.82	43.2	18.59	100.62	9.71	21.08	43.04	18.48	40.96	19.64	112.78	7.94	37.83	47.96	17.42
43.78	17.3	108.52	5.92	27.88	39.51	15.94	79.4	20.1	106.57	5.38	29.56	25.32	18.86	38.18	9.73	70.19	4.18	32.33	25.47	13.85	38.83	8.75	107.56	7.72	48.71	22.54	8.14
17.42	9.71	48.45	3.23	21.32	55.73	20.04	35.47	18.69	96.24	6.76	38.52	52.68	19.42	40.85	14.15	81.37	5.51	41.75	34.64	17.39	35.95	18.05	74.58	4.9	24.08	50.2	24.2
30.79	11.71	60.73	3.77	55.76	38.04	19.28	44.31	19.4	96.76	6.8	15.64	43.79	20.05	41.13	14.83	104.32	5.9	35.08	36.04	14.21	29.23	18.94	93.81	6.1	41.96	64.79	20.19
15.71	7.56	41.21	8.39	142.37	48.11	18.34	50.16	22.27	75.76	5.99	33.32	44.4	29.4	65.72	25.6	142.7	10.02	21.57	38.95	17.94	34.98	16.58	101.87	8.86	24.48	47.38	16.27
52.93	19.73	111.86	13.2	38.08	37.28	17.64	40.39	25.17	130.94	9.22	22.96	62.32	19.22	36.16	21.16	119.27	18.55	36.45	58.52	17.74	34.32	17.34	94.72	8.67	16.32	50.53	18.31
58.1	30.82	106.33	9	35.77	53.04	28.99	50.45	17.94	128.83	8.84	33.4	35.56	13.93	31.75	15.3	82.31	5.2	40.13	48.21	18.59	31.72	16.65	69.75	6.67	25.28	52.5	23.88
71.42	10.58	98.32	8.84	20.4	14.82	10.76	54.38	20.85	134.41	18.52	32.38	38.33	15.51	43.39	16.26	71.9	5.42	29.24	37.46	22.61	62.09	24.34	122.25	7.71	39.44	39.19	19.91
33.62	13.48	53.86	6.6	38.76	40.09	25.02	49.67	9.84	128.62	12.44	21.97	19.8	7.65	41.06	8.79	81.03	8.27	25.16	21.4	10.85	37.45	13.49	92.04	6.3	29.92	36.03	14.66
72.74	13.55	125.65	8.5	54.21	18.62	10.78	44.54	16.21	128.51	7.05	36.61	36.39	12.61	74.72	17.26	139.9	11.48	47.17	23.1	12.34	30.25	19.02	89.65	6.88	36.04	62.86	21.21
22.62	12.6	86.03	7.56	37.4	55.7	14.65	34.28	21.06	102.8	8.6	14.28	61.44	20.49	62.05	14.88	127.07	6.92	62.56	23.98	11.71	36.4	7.9	88.53	5.59	56.4	21.72	8.93
63.55	22.03	114.21	7.97	35.77	34.67	19.29	51.27	37.42	103.07	10.22	9.74	72.98	36.3	47.52	21.55	127.09	9.69	32.77	45.35	16.96	37	6.17	67.57	4.45	102.48	16.66	9.13
39.95	14.37	109.99	7.81	66.17	35.98	13.07	35.09	11.68	92.32	9.83	14.28	33.28	12.65	34.78	14.95	70.43	4.32	27.2	42.99	21.23	43.34	13.59	70.26	3.87	49.52	31.36	19.34
31.1	10.97	58.09	3.77	56.4	35.28	18.88	56.3	14.1	152.21	9.97	39.02	25.05	9.27	65.41	27.61	91.35	7.01	25.16	42.21	30.22	41.48	18.84	90.26	7.71	32.06	45.41	20.87
26.21	11.8	87.52	8.39	21.76	45.02	13.48	44.79	21.41	112.38	8.38	23.12	47.79	19.05	44.83	12.63	97.06	6.64	48.15	28.18	13.01	19.35	7.62	59.64	6.28	15.32	39.38	12.78
42.7	19.37	127.31	10.22	17	45.36	15.21	53.45	17.88	107.63	7.59	19.66	33.46	16.62	55.87	13.48	85.36	6.08	41.27	24.14	15.8	37.3	17.42	80.07	4.42	20.4	46.7	21.76
29.95	14.53	106.16	8.94	23.8	48.52	13.69	25.01	9.63	96.3	22.69	83.22	38.49	10	31.63	17.09	100.47	6.28	20.4	54.04	17.01	43.26	27.09	141.8	9.69	33.01	62.62	19.1
33.32	15.19	89.93	7.14	16.58	45.59	16.89	15.83	8.24	59.76	3.57	42.64	52.05	13.79	45.26	21.08	90.33	7.6	14.61	46.57	23.34	30.52	18.87	98.79	6.38	32.44	61.82	19.1
34.65	16.7	97.62	6.44	25.16	48.19	17.11	52.77	28.3	109.35	10.27	13.07	53.62	25.88	73.02	17.36	120.98	7.79	29.92	23.77	14.35	57.01	25.47	131.8	5.86	31.64	44.68	19.33
52.72	22.27	86.3	6.87	15.82	42.25	25.81	37.09	4.64	60.43	5.25	89.41	12.52	7.69	23.75	14.17	79.44	8.18	17	59.67	17.84	52.13	21.44	125.79	8.72	30.6	41.14	17.05
35.63	15.31	90.34	5.93	25.95	42.95	16.94	26.09	15.78	94.2	4.33	44.35	60.48	16.75	36.68	9.95	81.13	7.11	26.14	27.12	12.26	48.35	16.93	99.58	4.98	45.92	35.02	17
52.24	1.08	106.97	26.84	190.65	2.06	1.01	41.21	22.31	133.88	14.79	21.63	54.13	16.66	40.91	11.03	88.78	5.96	48.15	26.96	12.43	55.39	14.28	83.49	4.89	32.01	25.79	17.11
41.52	10.4	67.02	8.78	14.28	25.06	15.52	29.68	12.01	91.94	5.66	38.96	40.46	13.06	39.97	19.04	114.22	8.11	23.51	47.65	16.67	34.94	12.78	70.68	5.07	25.16	36.58	18.09
78.58	8.8	125.19	9.77	14.28	11.2	7.03	54.38	5.21	70.56	5.3	38.76	9.59	7.39	34.99	12.24	80.25	4.92	48.01	34.97	15.25	26.98	16.7	102.32	7.36	28.56	61.87	16.32
11.04	0.64	56.4	18.64	170.36	5.82	1.14	51.72	28.68	145.34	17.47	23.94	55.46	19.73	28	20.24	85.45	12.5	35.49	72.28	23.68	46.96	17.52	112.47	10.17	44.71	37.3	15.57
25.52	1.01	27.92	17.17	774.38	3.97	3.63	36.64	17.03	87.41	6.19	16.32	46.49	19.49	50.91	11.87	115.16	32.07	26.85	23.31	10.31	35.85	16.8	88.87	6.85	17	46.86	18.91
33.29	11.36	56.09	5.43	27.88	34.12	20.25	47.25	22.15	135.11	14.69	15.49	46.87	16.39	49.73	25.9	132.32	9.63	28.56	52.08	19.57	44.31	18.32	102.37	5.38	35.77	41.34	17.9
25	10.17	71.33	4.73	47.73	40.69	14.26	48.21	24.49	149.96	9.98	25.34	50.81	16.33	53.91	1.64	112.78	29.36	102.68	3.04	1.45	37.85	6.58	58.49	3.22	38.52	17.38	11.25
63.74	14.63	98.03	6.61	45.42	22.96	14.93	46.37	15.4	95.94	7.52	22.44	33.2	16.05	33.53	21.73	106.99	20.27	22.25	64.81	20.31	27.8	12.72	75.04	3.71	26.82	45.74	16.95
43.51	17.33	79.25	7.24	89.4	39.84	21.87	37.58	11.54	74.52	4.12	38.52	30.7	15.48	38.67	22.19	91.06	6.47	32.41	57.37	24.37	46.53	15.03	136.71	12.37	52.36	32.3	10.99
47.56	9.01	68.84	3.95	44.88	18.94	13.09	42.13	24	147.81	12.44	58.48	56.97	16.24	52.61	15	151.34	22.71	40.8	28.51	9.91	35.44	13.68	113.91	9.2	42.64	38.6	12.01
62.08	17.8	107.15	5.51	34.68	28.67	16.61	38.67	15.67	76.9	6.01	64.06	40.52	20.37	35.7	14.72	81.07	5.52	41.48	41.22	18.15	46.74	24.42	100	6.71	43.52	52.25	24.42
21.65	20.96	37.67	2.02	28.16	96.84	55.65	34.84	17.08	114.26	9.14	29.57	49.03	14.95	9.86	4.58	31.35	1.58	57.8	46.44	14.6	48.39	15.7	169.2	12.13	48.83	32.45	9.28
31.38	16.93	69.1	6.41	31.64	53.95	24.5	34.24	9.13	68.69	4.24	42.84	26.66	13.29	34.94	12.1	86.28	6.11	45.24	34.63	14.03	50.54	23.55	92.77	10.24	36.88	46.6	25.38
47.41	15.48	71.21	4.75	32.33	32.64	21.73	30.42	19.94	104.52	8.07	42.74	65.55	19.08	27.49	18.87	76.71	6.7	20.4	68.64	24.6	43.08	14.93	95.44	5.06	43.33	34.65	15.64
67.59	20.84	96.88	8.93	25.95	30.84	21.51	22.49	12.99	83.19	6.5	20.63	57.76	15.62	30.07	19.52	88	5.81	49.4	64.91	22.18	53.72	23.96	119.92	11.94	35.36	44.61	19.98
50.2	19.44	110.54	6.14	34.49	38.73	17.59	56.03	25.28	122.67	9.88	13.54	45.12	20.61	35.56	5.9	88.57	5.72	74.12	16.59	6.66	30.65	20.32	110.71	9.69	16.38	66.28	18.35
76.39	41.26	105.53	8.91	25.84	54.01	39.1	24.19	11.02	72.13	3.99	44.05	45.55	15.28	45.93	24.63	109.3	8.21	19.47	53.61	22.53	33.1	10.04	87.52	6.93	20.4	30.33	11.47
46.15	18.51	77.21	6.54	50.58	40.1	23.97	47.5	26.61	124.81	12.15	14.28	56.02	21.32	27.67	14.31	79.97	4.56	32.33	51.73	17.9	46.94	14.6	112.21	7.05	61.26	31.11	13.01
47.14	27.66	88.32	13.12	13.16	58.69	31.32	36.29	21.05	103.61	11.76	23.12	58	20.31	32.87	7.84	65.06	6.64	23.07	23.87	12.06	42.53	24.92	129.53	12.38	17	58.6	19.24
28.8	11.64	67.63	4.61	55.08	40.42	17.21	39.52	12.05	125.46	12.57	32.44	30.48	9.6	34.09	20.2	80.59	15.6	134.64	59.25	25.06	25.13	13.9	98.54	6.84	55.41	55.33	14.11
33.26	18.3	103.06	9.48	27.07	55.02	17.76	36.46	10.89	72.9	8.69	23.94	29.88	14.94	39.2	23.41	87.27	6.33	26.82	59.72	26.82	30.5	18.9	86	5.17	38.96	61.95	21.97
38.35	17.94	82.95	4.87	46.77	46.78	21.63	37.9	21.01	107.76	7.04	21.76	55.43	19.49	26.18	8.82	102.15	6.01	68	33.7	8.64	28.04	10.38	63.04	4.29	49.52	37	16.46
40.73	14.48	100.88	5.77	43.45	35.55	14.35	47.69	15.05	74.66	7.64	45.06	31.56	20.16	25.29	14.18	88.76	6.5	24.35	56.07	15.98	79.89	20.29	108.02	6.59	29.55	25.4	18.79
43.49	13.33	81.76	7.14	17	30.66	16.31	46.93	16.7	123.65	10.72	23.12	35.58	13.5	36.62	15.72	130.1	11.61	67.32	42.92	12.08	9.6	0.12	45.59	24.72	243.01	1.25	0.26
59.7	19.74	95.8	8.58	32.01	33.06	20.6	24.79	11.79	84.19	5.21	26.05	47.57	14.01	25.42	13.73	71.7	6.1	29.24	54.04	19.16	43.82	19.18	99.66	6.22	45.39	43.77	19.25
41.51	19.86	80.77	5.48	15.51	47.84	24.59	71.05	9.98	190.14	16.8	66.88	14.04	5.25	44.57	21.21	82.61	6.66	34	47.59	25.67	22.92	16.76	58.82	3.57	35.2	73.1	28.49
37.97	21.01	77.53	10.39	15.64	55.32	27.09	26.12	19.56	89.27	7.21	38.08	74.88	21.91	20.69	5.62	60.74	3.6	84.6	27.16	9.25	113.99	10.56	173.96	10.59	25.84	9.26	6.07
33.31	14.76	101.73	8.43	46.62	44.32	14.51	57.16	27.86	120.5	11.33	16.78	48.74	23.12	40.1	14.47	133.82	13.09	52.18	36.09	10.81	30.33	14.41	78.48	5.38	37.4	47.52	18.36
33.08	10.61	79.71	4.9	39.42	32.07	13.31	27.75	11.79	96.53	6.22	36.18	42.47	12.21	35.6	11.83	101.83	4.61	42.44	33.23	11.62	28.63	15.77	91.65	6.48	45.39	55.09	17.21
44.52	17.26	101.01	8.13	28.56	38.76	17.09	78.96	22.38	133.53	17.08	14.96	28.34	16.76	70.77	18.61	95.56	8.43	45.76	26.29	19.47	40.26	27.45	91.95	5.72	32.48	68.19	29.85
46.77	17.71	88.3	9.01	15.82	37.86	20.06	66.8	7.61	127.36	11.37	10.88	11.4	5.98	45.87	14.16	92.66	6.58	21.76	30.87	15.28	28.05	13.86	90.32	4.9	44.17	49.4	15.34
24.64	15.15	90.27	8.23	17	61.51	16.79	45.79	33.16	108.83	10.54	22.92	72.42	30.47	32.36	10.42	101.48	8.8	39.66	32.22	10.27	27.33	15.45	75.19	4.95	38.76	56.53	20.55
29.23	14.71	95.33	10.78	40.58	50.33	15.43	59.03	18.3	138.3	15.03	25.12	31	13.23	49.63	21.32	116.14	11.17	23.51	42.96	18.36	24.72	3.91	78.17	4.48	73.14	15.82	5
51.88	22.27	126.54	10.31	32.77	42.93	17.6	87.8	18.66	119.58	11.49	15.39	21.25	15.61	44.23	18.04	94.01	7.93	25.84	40.8	19.19	19.99	9.28	74.99	4.54	43.83	46.44	12.38
37.06	21.76	108.9	8.09	16.08	58.72	19.98	62.84	18.86	139.1	18.44	17.88	30.01	13.56	39.64	21.76	100.51	8.28	23.39	54.9	21.65	23.09	17.9	63.1	6.08	16.51	77.5	28.36
37.5	22.16	98.14	10.22	15.64	59.1	22.58	98.88	14.48	134.69	7.92	63.92	14.64	10.75	53.3	16.69	125.41	16.12	48.83	31.31	13.31	21.27	11.58	74.31	7.06	16.32	54.45	15.59
42.46	11.6	81.88	5.65	40.58	27.32	14.17	64.33	18.78	94.55	6.3	35.05	29.2	19.87	29.42	21.93	73.71	8.3	14.44	74.56	29.76	44.61	16.42	114.69	6.88	46.62	36.8	14.32
41.12	11.03	81.43	6.49	28.2	26.82	13.54	68.21	15.9	138.52	11.45	22.44	23.31	11.48	17.31	11.27	51.26	2.46	34.38	65.14	21.99	35.09	19.87	89.65	5	28.49	56.62	22.16
50.99	9.31	84.47	4.15	52.96	18.27	11.03	61.57	17.74	98.7	5.99	30.26	28.82	17.98	60.35	16.58	110.59	9.18	14.96	27.47	14.99	27.91	13.96	104.92	5.61	44.02	50.03	13.31
38.46	8.32	101.52	5.93	38.52	21.62	8.19	47.9	22.73	138.14	9.24	21.64	47.45	16.45	36.86	15.88	84.78	4.67	36.61	43.09	18.73	24.84	17.15	78.3	8.68	15.49	69.06	21.9
34.69	17.01	109.38	7.67	27.7	49.02	15.55	53.1	18.7	132.4	6.88	17	35.21	14.12	32.54	15.01	66.49	5.04	13.6	46.13	22.57	22.02	10.19	69.32	5.22	23.94	46.3	14.71
33.62	18.83	104.53	7.27	22.08	56.01	18.02	38.81	15.23	97.71	7.13	14.44	39.24	15.59	40.4	15.26	84.25	6.08	42.16	37.78	18.12	33.43	12.13	93	13.64	34.83	36.28	13.04
37.78	11.07	62.37	3.18	37.14	29.3	17.74	71.02	2.91	151.72	11.67	17	4.09	1.91	56.62	6.44	133.71	14.13	76.22	11.37	4.81	21.62	5.16	67.76	4.35	72.91	23.89	7.62
26.52	8.62	88.49	11.01	71.81	32.5	9.74	41.29	22.41	97.74	6.7	14.21	54.27	22.93	20.76	14.01	83.75	5.27	26.52	67.46	16.72	37.05	12.67	113.63	15.86	43.33	34.19	11.15
52.19	22.85	88.16	6.2	25.74	43.79	25.92	26.53	17.84	52.71	6.25	55.02	67.24	33.84	51.64	23.44	112.34	11.81	47.58	45.39	20.87	34.49	8.71	94.49	6.47	55.02	25.25	9.22
46.13	16.71	87.05	6.77	43.14	36.22	19.19	30.64	18.46	76.5	6.93	16.19	60.26	24.13	33.5	16.81	76.26	6.7	45.23	50.19	22.04	53.17	26.67	149.52	11.38	16.32	50.16	17.84
36.06	10.32	83.83	5.07	27.88	28.61	12.31	77.44	2.53	129.26	16.16	37.87	3.26	1.96	42.17	15.66	69.52	6.39	42.32	37.13	22.53	41.63	12.66	103.59	6.67	84.77	30.4	12.22
42.68	18.39	84.23	8.72	15.82	43.09	21.83								41.71	14.47	96.39	5.55	35.36	34.7	15.02	7.7	5.98	24.34	1.7	36.04	77.66	24.56
53.34	8.77	81.59	5.71	39.44	16.45	10.75								34.12	10.88	104.24	6	48.28	31.89	10.44	70.34	17.99	123.04	7.12	58.43	25.58	14.62
72.24	20.53	128.21	10.13	50.32	28.43	16.02								70.46	21.63	103.99	6.34	19.72	30.7	20.8	35.11	16.77	102.14	6.35	41.48	47.77	16.42
52.42	15.89	103.79	7.98	44.88	30.32	15.31								42.62	18.57	95.04	8.12	24.93	43.57	19.54	31.28	20.95	106.86	7.08	26.68	66.97	19.6
45.85	18.9	97.17	7.87	38.52	41.23	19.45								25	12.95	65.59	3.42	38.96	51.79	19.74	8.72	5.93	25.38	1.97	39.66	68.03	23.36
39.35	12.61	69.88	6.88	26.14	32.05	18.05								32.65	19.45	95.87	11.57	17.1	59.58	20.29	27.79	14.75	101.24	7.7	58.46	53.09	14.57
39.1	11.86	65.44	3.64	40.36	30.34	18.13								39.89	16.61	88.3	5.34	41.14	41.65	18.81	25.48	8.72	68.56	4.63	40.36	34.23	12.72
38.41	15.81	95.3	5.96	26.05	41.15	16.59								50.84	26.76	110.72	6.51	21.76	52.63	24.17	27.16	13.74	100.04	6.9	42.64	50.58	13.73
48.1	19.88	119.3	7.46	47.6	41.33	16.67								77.58	16.58	105.21	5.85	26.36	21.37	15.76	41.01	20.55	163.52	26.57	39.03	50.11	12.57
45.79	7.32	107.58	5.63	46.77	15.98	6.8								34.18	14.03	57.86	4.53	28.53	41.04	24.24	32.76	21.8	126.87	6.77	30.6	66.54	17.18
83.94	26.92	140.3	11.02	26.82	32.07	19.19								36.49	15.56	76.4	5.43	29.58	42.65	20.37	46.75	31.29	129.83	9.47	21.76	66.93	24.1
34.01	11.75	66.62	8.69	27.78	34.56	17.64								30.55	12.19	80.22	4.33	48.57	39.89	15.19	45.21	24	120.49	9.53	37.76	53.09	19.92
40.08	13.81	79.15	6.29	27.27	34.46	17.45								27.15	12.01	46.69	4.3	22.92	44.22	25.71	38.25	30.04	94.88	9.35	16.76	78.54	31.66
41.43	11.86	83.39	4.44	41.96	28.63	14.22								27.03	11.78	62.53	3.51	46.08	43.58	18.84	31.25	18.45	105.33	5.79	48.01	59.05	17.52
49.36	28.77	130.65	8.23	16.32	58.29	22.02								29.99	15.67	95.54	4.93	33.32	52.24	16.4	31.63	24.01	74.6	5.34	20.4	75.89	32.18
23.18	11.67	90.5	4.82	40.12	50.34	12.89								33.82	13.34	87.14	5.43	59.84	39.44	15.31	18.2	3.8	62.98	4.32	90.1	20.89	6.04
65.09	16.22	127.24	11.09	15.17	24.91	12.74								58.89	4.18	92.12	10.05	35.2	7.1	4.54	19.8	10.1	77.51	4.91	55.02	51.01	13.03
68.89	19.13	117.03	11.61	36.88	27.77	16.35								44	20.79	111.83	10.16	14.78	47.26	18.59	32.56	14.5	117.42	8.38	42.24	44.54	12.35
46.18	13.29	90.83	8.23	49.4	28.78	14.63								49.85	14.05	101.89	6.52	57.75	28.19	13.79	37.99	7.96	83.2	6.26	33.32	20.96	9.57
52.38	13.24	103.65	7.3	21.89	25.28	12.78								44.17	15.46	86.82	6.57	22.44	35	17.8	46.21	15.98	167.3	11.81	72.36	34.59	9.55
29.19	8.08	78.75	5.73	42.16	27.69	10.26								58.58	47.13	128.76	10.94	8.84	80.45	36.6	27.29	15.58	68	4.92	36.04	57.08	22.91
45.06	16.62	98.23	5.79	45.39	36.88	16.92								30.27	15.35	95.83	4.81	29.92	50.71	16.02	32.8	17.86	95	6.19	40.12	54.46	18.8
32.4	13.17	67.17	4.49	27.2	40.66	19.61								55.77	15.3	127.32	9.13	14.78	27.44	12.02	28.12	19.52	86.37	5.56	38.08	69.42	22.6
22.87	2.92	44.3	2.8	55.71	12.77	6.59								50.24	12.37	84.56	7.16	39.89	24.63	14.63	50.15	14.41	110.71	6.53	38.27	28.74	13.02
35.95	14.58	70.72	6.24	19.95	40.57	20.62								24.22	16.14	88.37	5.28	35.08	66.64	18.27	42.36	17.32	115.31	6.96	45.92	40.9	15.02
43.26	13	99.9	7.35	62.59	30.05	13.01								35.24	19.32	97.64	8.41	14.61	54.83	19.79	27.47	12.56	63.24	4.47	43.45	45.72	19.86
34.54	13.96	87.77	5.83	40.36	40.4	15.9								21.24	11.62	77.02	5.97	42.11	54.71	15.09	32.23	18.14	97.82	7.06	17	56.29	18.55
35	14.57	75.01	8.22	25.43	41.63	19.43								25.44	14.3	89.51	8.83	23.12	56.2	15.97	46.76	17.22	104.91	8.36	22.44	36.84	16.42
35.05	14.08	81.33	4.65	21.57	40.16	17.31								27.26	18	99.96	5.77	30.95	66.04	18.01	35.5	8.28	86.36	6.09	45.56	23.31	9.59
39.37	16.98	95.24	6.8	24.48	43.12	17.83								40.32	24.04	98.82	9.18	24.76	59.62	24.33	23.06	13.12	61.05	5.2	22.58	56.92	21.5
38.49	17.81	85.13	6.68	23.78	46.28	20.93								31.24	12.84	77.16	3.98	41.82	41.09	16.64	33.8	15.35	93.68	5.39	43.33	45.42	16.39
16.11	8.04	51.1	3.75	22.72	49.88	15.73								38.2	18.84	82.63	7.73	15.64	49.32	22.8	34.61	16.89	91.78	6.44	42.64	48.8	18.41
57.85	18.81	122.09	8.82	41.27	32.52	15.41								15.84	7.64	59.13	3.44	42.62	48.21	12.91	27.37	12.9	100	5.81	46.92	47.15	12.9
37.86	19.71	90.01	8.66	29.92	52.05	21.89								37.98	17.86	124.41	7.59	30.26	47.02	14.35	80.36	19.36	134.73	8.78	40.6	24.09	14.37
43.52	11.41	93.52	9.23	25.16	26.23	12.2								30.42	16.13	83.01	3.99	32.7	53.02	19.43	44.09	5.22	85.34	6.3	46.92	11.84	6.12
31.54	13.95	93.97	6.62	45.56	44.23	14.84								18.11	11.21	76.63	5.28	35.36	61.92	14.63	37.3	12.13	120.77	9.11	18.52	32.52	10.04
38.66	13.71	83.95	5.12	31.96	35.46	16.33								22.9	14.78	111.07	6.43	34.79	64.53	13.3	37.34	19.71	99.55	8.49	27.46	52.79	19.8
43.23	12.44	86.75	5.5	52.96	28.77	14.34								33.53	19.97	131.11	9.27	31.96	59.55	15.23	46.93	18.94	119.66	6.25	29.19	40.35	15.82
9.61	8.29	20.71	1.38	28.56	86.21	40.01								69.08	13.25	107.83	7.41	43.93	19.18	12.29	24.98	10.16	97.59	7.48	17	40.68	10.41
9.78	8.08	21.3	1.5	42.64	82.62	37.93								63.4	14.13	103.81	9.97	13.6	22.29	13.62	33.63	20.16	104.76	6.04	39.42	59.95	19.24
49.57	27.5	105.08	7.58	25.46	55.47	26.17								40.77	17.8	100.79	8.11	32.64	43.67	17.66	35.71	12.24	76.98	6.93	60.55	34.29	15.91
29.68	12.12	62.5	6.3	47.46	40.83	19.39								26.39	16.54	104.32	6.34	37.57	62.67	15.85	48.11	18.66	117.14	7.66	35.08	38.78	15.93
31.29	19.06	57.24	8.53	52.59	60.93	33.31								64.67	10.2	101.67	6.74	70.84	15.77	10.03	22.75	12.46	66.59	4.08	27.88	54.79	18.72
53.58	15.13	117.6	10.85	41.96	28.23	12.86								36.79	12.98	107.23	6.24	42.64	35.29	12.11	30.55	14.63	100.53	7.79	31.34	47.9	14.56
50.04	16.97	111.65	9	27.51	33.91	15.2								28.76	18.37	84.19	5.26	36.89	63.89	21.82	93	5.33	221.95	20.15	33.12	5.73	2.4
60.3	16.66	114.98	12.33	62.05	27.64	14.49								30.75	21.66	109.27	6.3	47.17	70.44	19.82	28.77	12.93	78.11	5.12	52.27	44.94	16.55
47.07	18	106.67	17.04	28.56	38.23	16.87								42.14	15.47	111	12.34	15.64	36.72	13.94	26.73	1.73	105.4	14.56	144.03	6.47	1.64
34.78	13.31	57.6	5.97	23.07	38.26	23.1								36.42	10.84	125.29	6.74	45.05	29.77	8.65	53.12	29.31	105.41	11.36	22.62	55.18	27.81
47.99	15.57	93.83	4.7	31.28	32.44	16.59								42.6	21.24	103.3	8.13	25.16	49.86	20.56	31.59	19.11	85.86	5.17	36.88	60.5	22.26
23.55	18.13	63.26	6.65	15.71	77.01	28.66								47.23	20.01	117.94	9.29	23.66	42.37	16.97	43.06	9.77	99.98	7.07	35.08	22.68	9.77
60.45	23.38	103.61	11.12	46.77	38.68	22.57								104.72	16.49	142.24	8.91	21.12	15.74	11.59	25.21	12.29	97.21	5.88	45.05	48.77	12.65
48.61	21.91	94.59	6.36	24.48	45.08	23.17								37.75	23.46	122.13	8.47	23.51	62.15	19.21	37.29	14.96	95.37	5.58	39.2	40.11	15.68
40.14	23.04	80.46	7.45	18.57	57.39	28.63								38.95	22.31	96.9	9.73	9.63	57.28	23.02	30.25	11.85	87.71	7.44	21.32	39.16	13.51
49.99	20.79	88.79	8.84	50.71	41.59	23.42								52.42	20.44	133.18	13.55	42.94	38.99	15.35	32.8	16.8	83.29	7.82	37.87	51.23	20.17
62.8	13.99	109.81	12.11	14.28	22.28	12.74								29.46	17.6	95.8	8.04	17	59.76	18.38	41.59	24.3	101.05	8.79	13.6	58.42	24.04
21.66	10.16	41.7	9.99	116.61	46.91	24.37								44.4	17.58	116.17	6.66	31.96	39.59	15.13	33.54	16.27	100.33	9.64	55.02	48.51	16.21
50.9	15.42	107.5	7.28	50.3	30.29	14.34								44.31	19.29	112.36	7	19.72	43.53	17.17	39.31	8.95	86.81	7.99	23.39	22.76	10.3
25.46	16.27	91.62	4.82	33.01	63.91	17.76								30.57	14.85	115.3	6.12	29.57	48.58	12.88	36.16	12.99	128.43	9.88	47.73	35.93	10.12
26.74	15.16	81.93	5.79	40.8	56.71	18.51								50.13	15.16	79.74	3.55	40.12	30.25	19.02	39.57	23.37	104.73	8.28	23.22	59.06	22.31
53.99	10.59	88.7	7.52	62.66	19.61	11.94								28.05	17.37	115.88	10.68	61.95	61.91	14.99	20.03	13.89	75.65	5.88	50.32	69.35	18.36
5.16	3.27	19.45	1.48	24.87	63.35	16.8								31.14	19.51	110.05	8.09	22.44	62.65	17.72	32.82	13.3	100.75	6.73	27.2	40.52	13.2
38.19	12.79	89.67	4.54	41.53	33.5	14.27								59	9.64	137.04	12.29	23.94	16.35	7.04	44.24	13.09	95.2	7.69	25.84	29.58	13.75
40.58	9.02	76.26	11.05	62.56	22.22	11.82								87.85	17.91	107.36	6.09	22.44	20.39	16.69	21.56	14.42	83.24	5.4	48.28	66.87	17.32
47.68	12.66	71.82	4.34	34.19	26.56	17.63								28.96	20.86	95.15	5.85	28.56	72.05	21.93	32.25	8.04	80.52	7.95	26.44	24.93	9.98
45.51	20.37	138.33	18.75	20.91	44.77	14.73								29.12	16.31	102.95	10.03	38.52	56.02	15.84	43.24	9.26	96.2	6.27	25.39	21.41	9.62
65.57	11.1	110.64	11.11	15.64	16.93	10.03								27.97	19.11	102.95	12.93	41.09	68.33	18.57	30.43	14.19	66.65	4.62	34.79	46.64	21.29
52.89	20.2	88.71	6.9	21.08	38.19	22.77								60.14	17.95	160.8	14.59	26.52	29.85	11.16	29.01	12.42	85.8	10.18	19.72	42.8	14.47
55.86	15.77	117.06	9.45	14.96	28.23	13.47								53.61	35.75	107.98	9.19	10.2	66.69	33.11	28.67	12.43	109.97	6.93	51.29	43.36	11.3
25.88	17.47	55.33	4.13	44.2	67.5	31.58								73.7	13.19	93.17	7.4	16.51	17.9	14.16	52.5	20.19	110.08	8.3	49.4	38.46	18.34
53.42	12.71	84.31	6	21.32	23.78	15.07								36.7	22.51	100.74	8.3	24.76	61.35	22.35	60.65	17.73	106.45	7.74	22.44	29.24	16.66
53.23	21.13	82.61	6.81	25.16	39.69	25.58								18.48	9.38	61.91	3.47	40.12	50.76	15.15	22.71	9.91	77.88	6.18	28.53	43.64	12.73
39.16	10.28	53.94	3.78	37.04	26.25	19.06								31.1	5.18	149.42	9.7	181.86	16.67	3.47	23.27	12.47	83.68	5.24	38.27	53.58	14.9
63.44	9.17	84.76	6.15	42.64	14.46	10.82								39.08	10.15	161.38	12.29	83.64	25.96	6.29	28.55	10.18	82.16	5.45	36.45	35.66	12.4
102.21	12.21	145.71	8.91	24.48	11.94	8.38								45.83	23.48	130.02	6.76	27.88	51.23	18.06	67.86	26.47	143.37	16.91	21.89	39.01	18.46
58.77	10.26	78.43	7.69	23.48	17.45	13.08								18.97	9.73	73.38	4.67	64.06	51.28	13.26	17.74	6.15	55.48	3.88	23.12	34.69	11.09
38.09	13.7	127.19	9.74	54.91	35.96	10.77								36.24	26.57	133.4	12.53	34.3	73.3	19.91	52.89	18.97	84.86	7.95	17	35.86	22.35
43.48	15.22	108.7	7.94	20.42	35	14								30.04	24.26	92.45	5.69	34	80.75	26.24	29.89	7.89	65.92	6.32	48.15	26.41	11.98
97.11	13.53	147.44	23.21	26.52	13.93	9.17								45.07	20.6	132.36	12.86	58.45	45.71	15.57	46.48	19.19	88.04	5.97	36.89	41.29	21.8
35.69	16.35	99.46	5.67	35.49	45.81	16.44								43.34	12.84	67.74	9.89	22.44	29.63	18.96	26.51	10.93	89.73	8.41	66.17	41.25	12.19
28.08	17.92	117.5	5.66	34.68	63.81	15.25								34.16	15.95	80.17	6.85	15.67	46.7	19.9	20.8	10.55	80.28	5.61	27.46	50.75	13.15
40.42	18.62	102.38	10.63	10.32	46.06	18.18								39.33	21.81	125.87	12.26	33.4	55.46	17.33	26.66	16.91	104.51	10.37	23.8	63.44	16.18
51.89	8.5	106.63	8.72	23.12	16.37	7.97								57.53	16.63	100.43	8.94	26.05	28.9	16.56	30.04	5.34	69.03	6.17	20.63	17.76	7.73
69.27	18.57	121.99	13.48	27.46	26.81	15.22								32.34	22.26	117.89	9.15	41.05	68.83	18.88	35.73	14.69	95.29	7.53	44.13	41.11	15.42
89.25	6.99	188.93	13.65	65.28	7.84	3.7								81.62	12.17	123.75	8.51	69.36	14.91	9.83	39.78	15.06	74.92	6.32	27.62	37.86	20.1
66.06	13.4	113.99	12.91	36.72	20.28	11.75								20.62	12.54	66.34	3.23	40.8	60.81	18.9	24.51	11.17	82.71	5	65.28	45.56	13.5
28.99	21.22	92.45	8.72	14.28	73.22	22.96								30.84	6.1	93.88	5.82	48.71	19.78	6.5	30.09	12.7	88.77	6.54	23.12	42.21	14.31
72.01	21.28	114.65	9.02	22.62	29.55	18.56								72.19	15.4	120.66	6.14	105.4	21.34	12.77	30.19	8.4	83.35	5.99	57.77	27.84	10.08
73.65	12.12	90.03	4.62	20.87	16.46	13.46								27.81	17.2	112.49	9.34	47.46	61.87	15.29	46.69	12.78	114.73	8.44	27.2	27.36	11.13
33.09	19.26	85.03	7.41	14.44	58.21	22.65								42.16	13.74	113.89	9.12	26.05	32.6	12.07	39.31	17.8	100.03	8.53	33.79	45.28	17.79
51.04	13.67	130.36	6.93	18.24	26.79	10.49								27.78	18.18	109.83	7.53	46.62	65.45	16.56	37.86	18.45	103.93	6.05	40.58	48.75	17.76
47.09	7.71	78.47	13.45	27.2	16.38	9.83								50.26	0.82	82.88	7.2	16.01	1.63	0.99	55.23	22.42	95.1	9.4	24.07	40.59	23.57
82.04	1.69	139.73	10.29	14.61	2.06	1.21								34.16	24.43	101.78	7.5	23.12	71.51	24	56.54	19.75	112.51	6.33	39.49	34.93	17.56
28.13	6.28	48.97	4.47	107.4	22.31	12.82								49.01	18.46	115.68	9.43	25.15	37.66	15.96	24.16	10.74	64.94	4.13	51.58	44.46	16.54
25.68	18.83	104.34	9.22	20.18	73.33	18.05								24.25	8.31	81.88	5.23	53.04	34.28	10.15	30.7	12.09	85.66	7.26	51.58	39.39	14.12
38.39	4.67	70.7	4.63	53.58	12.16	6.6								44.26	20.1	127.83	10.1	21.89	45.41	15.73	25.29	13.09	107.54	5.31	70.04	51.75	12.17
31.21	20.81	102.96	6.68	30.63	66.69	20.21								30.07	21.47	98.14	5.78	22.44	71.4	21.87	35.35	8.33	77.19	5.54	65.4	23.57	10.8
74.26	20.34	123.09	13.64	13.87	27.4	16.53								41.54	21.15	94.68	11.49	10.2	50.93	22.34	47.5	20.08	137.26	16.78	16.51	42.28	14.63
44.62	13.15	77.67	5.73	25.84	29.47	16.93															18.77	11.35	62.8	4.7	32.97	60.49	18.08
50.33	21.24	91.28	6.2	33.4	42.2	23.27															36.07	13.22	77.45	5.76	48.96	36.65	17.07
																					40.55	14.86	99.8	6.1	40.8	36.64	14.89
																					40.13	10.33	89.4	5.35	37.22	25.73	11.55
																					30.65	11.29	103.23	7.51	24.07	36.84	10.94
																					33.74	10.96	81.69	7.82	29.24	32.49	13.42
																					36.73	16.63	91.72	6.17	37.14	45.28	18.13
																					30.26	20.35	91.87	10.07	27.2	67.24	22.15
																					27.94	11.75	71.17	7.95	16.9	42.04	16.51
																					40.13	19.29	103.63	6.41	38.27	48.06	18.61
																					36.89	22.18	96.5	4.45	30.95	60.13	22.98
																					28.78	18.9	93.07	4.43	29.92	65.68	20.31
																					29.85	15.68	64.95	5.01	26.05	52.54	24.15
																					37.63	26.36	101.94	8.58	21.08	70.03	25.86
																					33.88	15.36	106.7	7.64	44.17	45.33	14.39
																					31.04	12.12	78.16	5.33	55.76	39.03	15.5
																					24.34	10.25	92.35	6.64	63.28	42.13	11.1
																					53.68	8.36	87.11	4.42	47.6	15.57	9.6
																					41.26	11.66	97.27	6.33	72.4	28.27	11.99
																					42.13	16.06	91.61	7.23	29.92	38.12	17.53
																					23.83	13.49	82.93	6.29	36.04	56.63	16.27
																					56.92	22.39	97.76	9.41	24.93	39.34	22.91
																					32.49	11.72	114.58	8.48	66.8	36.07	10.23
																					23.51	12.12	92.07	5.91	43.33	51.54	13.16
																					32.74	11.64	88.03	6.96	23.79	35.57	13.23
																					23.8	10.22	57.92	13.71	77.52	42.94	17.64
																					26.98	15.64	81.01	5.01	17	57.99	19.31
																					40.96	4.76	109.38	18.75	64.38	11.63	4.35
																					52.44	17.95	110.79	5.21	39.42	34.24	16.21
																					39.42	14.17	111.27	16.7	42.24	35.96	12.74
																					40.58	7.16	69.26	5.57	44.2	17.65	10.34
																					45.39	16.24	101.14	7.75	41.53	35.78	16.06
																					34.43	15.1	113.66	8.6	43.33	43.87	13.29
																					19.49	4.65	81.44	6.12	76.03	23.86	5.71
																					23.06	11.11	100.48	6.64	58.43	48.19	11.06
																					29.54	16.37	93.13	5.51	37.57	55.42	17.58
																					62.52	16.37	112.78	7.83	17.49	26.19	14.52
																					28.07	21.05	88.5	5.6	42.64	74.99	23.79
																					27.71	19	74.81	4.51	42.24	68.55	25.39
																					28.05	17.78	90.42	5.65	35.9	63.39	19.66
																					28.19	12.84	97.57	7.24	21.08	45.54	13.16
																					47.78	19.55	149.02	9.32	29.58	40.91	13.12
																					52.19	24.26	125.42	10.79	16.05	46.49	19.34
																					31.47	19	93.07	5.51	32.45	60.37	20.41
																					32.67	10.04	116.1	18.26	65.47	30.74	8.65
																					29.08	13.91	129.02	11.38	57.02	47.81	10.78
																					43.54	26.08	92.99	12.29	12.12	59.9	28.04
																					34.09	23.92	101.91	10.22	12.92	70.18	23.47
																					30.54	16.97	104.09	9.41	31.31	55.56	16.3
																					41.49	15.48	84.19	5.62	23.12	37.31	18.39
																					23.75	14.54	91.18	5.38	44.02	61.2	15.94
																					32.39	16.3	100.79	6.74	40.12	50.34	16.18
																					31.94	16.7	83.78	6	21.82	52.28	19.93
																					52.61	10.16	109.12	13.67	13.76	19.31	9.31
																					68.06	15.64	91.4	8.24	27.2	22.98	17.11
																					30.92	18.47	140.92	13.02	36.61	59.74	13.11
																					23.31	19.78	74.67	9.83	45.06	84.86	26.49
																					44.9	16.16	122.26	11.13	30.95	35.98	13.21
																					25.59	13.92	80.04	3.99	40.12	54.41	17.39
