# Supplementary material for: RAC1 controls progressive movement and competitiveness of mammalian spermatozoa
Source: PLoS Genet. 2021 Feb 4;17(2):e1009308. doi: 10.1371/journal.pgen.1009308 (PMC7861394; doi:10.1371/journal.pgen.1009308)
Supplement: S8 Dataset — (XLSX) [file pgen.1009308.s028.xlsx]

## Sheet: 30 min incubation
VAP-Ct	VSL-Ct	VCL-Ct	ALH-Ct	BCF-Ct	STR-Ct	LIN-Ct	VAP-NSC5	VSL-NSC5	VCL-NSC5	ALH-NSC5	BCF-NSC5	STR-NSC5	LIN-NSC5	VAP-NSC25	VSL-NSC25	VCL-NSC25	ALH-NSC25	BCF-NSC25	STR-NSC25	LIN-NSC25	VAP-NSC50	VSL-NSC50	VCL-NSC50	ALH-NSC50	BCF-NSC50	STR-NSC50	LIN-NSC50
48.33	18.98	158.64	13.29	55.71	39.27	11.96	58.75	32.1	166.16	10.46	52.18	54.64	19.32	66.99	57.04	149.13	8.97	35.08	85.15	38.25	59.9	54.39	200.51	8.63	29.92	90.8	27.12
94.24	83.93	212.21	7.76	22.09	89.06	39.55	69.61	57.8	176.77	9.2	39.2	83.04	32.7	104.64	102.43	304.14	9.09	47.4	97.89	33.68	98.47	95.03	189.87	7.69	26.44	96.51	50.05
68.56	56.51	189.37	8.38	37.83	82.42	29.84	79.08	74.79	194.75	9.51	20.71	94.58	38.4	105.4	103.23	200.78	10.14	27.83	97.94	51.41	109.89	107.92	172.84	7.65	33.7	98.21	62.44
40.01	19.82	147.91	9.87	53.04	49.53	13.4	82.84	75.1	193.56	10.04	26.05	90.65	38.8	116.51	113.59	248.88	9.29	32.29	97.49	45.64	53.2	50.26	147.94	9.1	17	94.48	33.98
30.31	9.71	92.61	6.51	50.9	32.02	10.48	39.36	14.49	107.47	8.99	70.84	36.82	13.49	77.28	70.98	161.86	9.39	21.57	91.84	43.85	25.09	5.09	56.94	12.29	96.98	20.29	8.94
57.82	55.35	175.82	8.6	24.64	95.73	31.48	39.82	3.35	95.61	10.73	123.8	8.41	3.5	105.19	101.8	191.26	8.5	30.98	96.78	53.22	18.95	12.18	66.58	5.11	61.25	64.29	18.3
112.63	109.64	213.08	10.6	32.97	97.35	51.46	42.5	14.69	90.61	11.99	31.96	34.56	16.21	124.73	120.2	274.84	9.94	34.09	96.37	43.73	68.72	49.59	147.56	9.79	22.13	72.17	33.61
16.91	7.59	75.85	4.87	85.97	44.91	10.01	76.62	74.83	177.81	9.22	18.36	97.67	42.09	95.39	92.94	189.67	8.86	24.34	97.42	49	100.27	95.01	176.55	9.4	30.27	94.75	53.81
74.49	43.99	177.44	9.89	29.92	59.06	24.79	103.59	95.47	231.02	10.31	36.04	92.16	41.33	124.17	31.13	156.13	14.89	4.08	25.07	19.94	55.2	23.86	187.14	12.13	53.04	43.22	12.75
89.61	85.93	202.47	8.66	28.56	95.9	42.44	98.24	93.6	167.04	10.21	19.72	95.28	56.03	33.7	32.69	43.37	2.69	31.28	97.03	75.38	54.82	51.88	160.37	9.28	16.7	94.65	32.35
33.62	6.88	70.78	4.59	41.96	20.47	9.72	71.18	63.02	175.72	10.48	17.76	88.54	35.87	116.59	115.06	180.37	11.38	30.6	98.69	63.79	44.4	25.61	139.86	9.9	30.26	57.67	18.31
96.53	94.93	231.65	9.53	34	98.34	40.98	81.12	60.43	242.58	12.7	19.72	74.49	24.91	109.68	107.67	213.19	8.38	36.04	98.17	50.51	38.18	29.69	184.27	10.15	20.63	77.76	16.11
107.47	105.98	174.76	6.03	33.32	98.61	60.64	91.38	71.07	198.41	10.27	32.33	77.77	35.82	115.44	110.25	172.71	9.74	26.52	95.5	63.83	113.06	107.85	181.95	9.31	23.8	95.39	59.28
65.76	45.65	173.94	13.94	23.8	69.41	26.24	24.05	1.04	83.85	8.59	25.05	4.34	1.25	112.09	110.86	239.06	9.79	33.32	98.9	46.37	58.96	15.99	137.6	18.51	38.08	27.12	11.62
95.85	88.97	176.86	11.08	20.87	92.82	50.3	55.01	46.41	213.75	11.1	20.4	84.38	21.71	71.05	67.08	159.23	8.43	19.26	94.42	42.13	93.6	87.42	190.82	12.55	15.14	93.39	45.81
72.46	58.24	193	20.43	16.75	80.38	30.18	85.05	81.97	161.64	9.13	17	96.37	50.71	95.84	94.5	170.74	8.55	27.88	98.61	55.35	105.97	102.2	174.65	10.53	18.57	96.45	58.52
94.79	93	193.4	7.77	27.83	98.11	48.09	52.89	48.45	115.39	11.1	13.6	91.59	41.99	62.48	55.97	132.67	8.56	22.44	89.58	42.19	64.43	62.02	180.5	8.91	25.16	96.25	34.36
117.88	109.61	213.58	10.11	26.82	92.99	51.32	108.93	107.73	288.97	11.08	35.77	98.89	37.28	94.88	92.1	204.85	8.26	27.51	97.07	44.96	125.25	117.02	219.76	9.58	22.44	93.43	53.25
112.95	107.11	216.55	8.26	20.4	94.83	49.46	66.28	63.5	121.41	8.94	12.38	95.8	52.3	96.09	91.17	272.82	9.15	29.92	94.88	33.42	107.28	104.99	234.73	7.8	27.14	97.86	44.73
40.81	2.27	128.25	6.56	33.66	5.57	1.77	113.55	111.68	238.96	8.84	33.32	98.36	46.74	31.97	6.94	62.12	5.21	41.05	21.7	11.17	105.54	104.32	260.92	11.58	36.45	98.84	39.98
102.05	99.46	213.58	7.69	38.52	97.46	46.57	74.94	72.8	188.72	8.18	31.08	97.15	38.58	114.79	107.93	241.05	9.01	33.01	94.02	44.77	120.16	114.67	220.61	12.68	37.31	95.43	51.98
116.3	113.73	252.41	10.65	31.86	97.78	45.06	110.68	107.04	263.02	9.91	29.57	96.71	40.7	111.39	105.39	194.95	11.51	23.66	94.61	54.06	146.69	138.66	246.32	11.22	37.76	94.52	56.29
60.8	25.55	171.96	10.06	50.58	42.02	14.86	42.86	17.31	185.13	10.6	70.72	40.38	9.35	84.75	78	204.82	10.48	18.36	92.04	38.08	114.05	110.01	167.72	7.2	24.35	96.45	65.59
42.43	11.42	64.1	9.2	46.62	26.91	17.82	73.87	58.17	165.04	9.43	28.12	78.75	35.24	102.77	100.18	166.79	7.82	25.86	97.49	60.07	111.36	110.51	199.94	9.06	24.64	99.23	55.27
56.33	26.01	143.29	10.06	47.6	46.17	18.15	63.29	51.06	119.58	6.93	42.84	80.68	42.7	33.05	25.89	104.34	8.32	15.64	78.36	24.82	103.74	95.01	216.75	11.13	31.96	91.58	43.83
76	65.31	151.11	13.26	73.58	85.93	43.22	101.5	95.82	226.27	9.35	34.79	94.4	42.35	42.8	28.01	81.54	10.18	1327.32	65.45	34.35	106.19	105.25	146.58	5.36	27.99	99.12	71.8
26.94	13.11	73.79	8.34	45.39	48.65	17.76	101.21	99.43	165.83	9.52	25.45	98.24	59.96	113.48	104.69	207	19.78	21.94	92.26	50.58	53.51	36.05	192.72	9.24	49.28	67.36	18.7
109.26	106.11	250.32	12.33	40.12	97.11	42.39	95.96	92.56	207.5	10.24	18.41	96.45	44.61	113.02	109.45	219.07	9.79	27.78	96.84	49.96	24.5	13.1	77.16	5.81	50.79	53.48	16.98
44.58	18.25	127.56	10.67	49.52	40.94	14.31	90.68	24.85	233.64	16.05	30.6	27.41	10.64	87.89	79.82	195.15	9.12	22.01	90.82	40.9	61.38	30.48	113.45	17.14	33.32	49.66	26.87
20.47	4.56	47.78	4.07	38.96	22.26	9.53	115.24	90.87	211.86	13.89	28.89	78.85	42.89	34.25	12.41	93.57	22.69	24.24	36.22	13.26	68.79	61.95	220.92	10.7	36.45	90.06	28.04
102.77	98.59	287.57	9.23	34.72	95.93	34.28	91.98	57.57	226.44	12.92	27.51	62.59	25.42	32.53	29.94	114.08	8.25	26.52	92.04	26.24	21.75	3.73	61.45	5.24	101.54	17.13	6.06
73.77	31.38	201.17	16.29	49.87	42.54	15.6	121.79	117.36	222.27	8.02	29.28	96.36	52.8	49.12	25.22	136.61	8.17	42.16	51.34	18.46	53.9	39.91	204.66	10.43	59.12	74.05	19.5
107.92	104.88	207.57	14.87	21.32	97.18	50.53	52.49	46.31	112.01	9.13	42.16	88.22	41.34	40.48	31.1	153	5.35	59.84	76.83	20.33	98.58	96.12	209.89	12.6	24.44	97.51	45.8
138.75	134.04	261.34	9.32	30.95	96.61	51.29	57.37	47.3	139.09	9.27	31.96	82.44	34.01	111.3	109.62	145.97	4.84	30.95	98.5	75.1	114.55	110.26	188.77	9.52	20.87	96.25	58.41
37.35	6.26	71.58	7.11	42.64	16.76	8.75	115.3	110.57	207.3	9.04	28.53	95.9	53.34	105.59	98.81	175.26	9.38	22.96	93.58	56.38	66.31	49.58	223.72	10.71	49.5	74.77	22.16
64.68	52.75	219.5	12.53	33.32	81.56	24.03	20.79	12.51	74.58	7.03	106.61	60.19	16.78	132.74	127.67	198.44	6.69	34.39	96.18	64.34	68.65	33.32	155.04	14.83	19.72	48.54	21.49
98.25	91.38	207.57	9.85	19.72	93.02	44.03	109.75	107.69	199.53	9.39	27.29	98.12	53.97	23.22	13.3	63.2	5.36	35.49	57.27	21.04	74.27	65.07	165.88	10.79	16.17	87.61	39.23
88.39	83.36	243.25	16.46	34.09	94.31	34.27	61.06	56.35	166.97	11.79	14.42	92.29	33.75	92.07	80.24	181.44	10.55	25.16	87.15	44.22	96.14	94.1	179.49	9.99	17.68	97.88	52.43
54.06	48.72	185.24	12.44	17	90.13	26.3	75.63	53.12	213.66	11.66	52.36	70.24	24.86	100.61	98.11	233.63	8.4	29.01	97.52	41.99	39.63	20.79	122.12	8.41	39.66	52.46	17.02
93.55	89.27	180.47	11.58	22.44	95.43	49.47	104.1	91.81	201.4	12.42	51.29	88.19	45.59	131.21	125.49	199.76	8.61	35.08	95.64	62.82	108.67	101.72	168.33	10.06	23.12	93.61	60.43
75.18	71.78	175.59	11.62	15.67	95.47	40.88	110.91	106.31	211.96	9.6	31.28	95.86	50.16	73.23	64.83	167.51	6.67	36.72	88.53	38.7	129.49	121.75	286.95	10.68	31.64	94.02	42.43
119.42	111.43	260.99	16.47	30.95	93.3	42.69	109.63	105.59	192.75	7.98	27.29	96.31	54.78	117.45	114.96	194.19	8.13	31.64	97.88	59.2	101.29	93.23	217.21	10.07	22.96	92.04	42.92
93.61	88.28	199.86	8.1	35.49	94.3	44.17	43.02	6.14	102.49	13.92	40.69	14.27	5.99	98.85	97.1	168.6	8.74	19.04	98.23	57.59	108.2	105.79	182.11	9.76	24.48	97.77	58.09
51.18	30.57	146.96	13.28	26.67	59.73	20.8	68.14	61.04	175.7	11.8	26.75	89.58	34.74	79.93	77.77	152.33	9.89	25.16	97.3	51.05	35.59	16.82	140.83	8.98	52	47.27	11.95
32.69	23.64	131.65	7.63	33.09	72.31	17.96	51.78	19.03	192.36	10.29	61.93	36.74	9.89	102.13	98.7	176.66	7.79	21.37	96.64	55.87	44.31	26.95	167.18	9.58	38.52	60.83	16.12
119.91	113.42	205.01	10.55	31.91	94.59	55.32	130.39	124.64	201.58	8.63	27.51	95.59	61.83	115.29	113.41	199.91	8.41	32.99	98.37	56.73	116.04	111.62	343.34	10.86	26.82	96.19	32.51
47.01	13.69	111.42	11.06	35.49	29.11	12.28	63.32	53.26	175.09	10.04	43.33	84.11	30.42	63.58	34.96	168.65	21.29	29.51	54.99	20.73	94.93	93.56	156.47	8.07	38.52	98.55	59.79
64.32	51.07	231.54	10.32	30.69	79.41	22.06	36.47	28.19	126.83	10.87	16.32	77.28	22.22	39.08	18.77	140.37	9.97	43.33	48.02	13.37	36.8	29.5	71.66	19.97	164.55	80.17	41.17
105.48	103.34	188.35	9.72	23.41	97.98	54.87	95.27	93.35	186.26	10.57	16.9	97.98	50.12	101.91	49.39	178.22	14.72	19.72	48.47	27.72	107.84	101.09	227.59	11.36	31.17	93.74	44.42
98.46	96.48	231.37	13.24	24.48	97.99	41.7	71.14	17.64	173.62	14.65	38.08	24.79	10.16	42.71	18.37	159.97	8.78	58.43	43.01	11.48	87.72	83.81	148.1	8.46	16.38	95.55	56.59
123.82	119.8	218.7	13.21	31.75	96.75	54.78	111.02	107.19	249.29	9.85	41.48	96.55	43	114.64	98.07	226.78	13.57	29.09	85.54	43.24	117.1	113.65	206.76	19.88	24.11	97.05	54.97
69.8	46.08	165.66	8.38	36.04	66.02	27.82	120.8	114.09	247.57	13.21	29.11	94.44	46.08	90.44	87.81	215.38	10.16	20.4	97.08	40.77	110.39	108.04	221.95	7.83	31.31	97.87	48.68
89.18	84.52	219.86	11.2	21.82	94.77	38.44	65.72	48.53	184.87	9.35	37.4	73.84	26.25	117.75	115.22	267.37	10.5	31.64	97.85	43.1	47.16	19.9	123.7	8.67	52.27	42.21	16.09
52.07	9.59	118.21	6.46	76.84	18.42	8.12	63.52	58.45	201.44	11.36	16.7	92.02	29.02	102.05	100.72	201	11.06	32.64	98.7	50.11	82.48	75.87	168.27	9.53	21.19	91.98	45.09
33.06	14.2	147.55	15.1	24.48	42.94	9.62	53.93	32.45	194.73	10.87	44.71	60.18	16.67	117.74	113.99	171.18	8.58	27.2	96.82	66.59	108.9	103.05	327.11	9.42	29.58	94.63	31.5
49.41	28.45	122.11	9.21	30.26	57.59	23.3	21.75	8.53	81.46	6.9	54.91	39.21	10.47	52.13	38.98	153.08	10.07	26.52	74.78	25.46	107.15	104.51	213.83	8.64	31.31	97.54	48.88
90.82	87.24	204.32	9.29	26.82	96.06	42.7	108.28	103.56	205.43	8.82	24.35	95.64	50.41	124.59	118.85	204.7	10.44	27.83	95.39	58.06	77.24	25.03	176.94	10.61	38.08	32.4	14.14
97.97	93.98	213.74	8.96	26.52	95.94	43.97	41.32	15.7	108.1	15.3	52.27	37.99	14.52	121.29	113.88	170.59	7.54	20.87	93.89	66.76	37.67	35.83	56.43	2.9	28.2	95.13	63.5
119.25	113.26	199.34	9.4	29.92	94.97	56.82	137.11	135.03	253.55	9.84	37.14	98.48	53.26	56.59	46.69	157.65	12.49	22.62	82.51	29.62	91.84	87.99	187.24	9.99	26.52	95.81	46.99
48.88	34.53	148.19	12.93	49.52	70.65	23.3	112.14	110.73	176.57	8.05	26.82	98.75	62.71	37.25	19.96	76.2	12.25	127.93	53.58	26.19	56.72	17.89	190.19	13.75	55.71	31.54	9.4
21.66	6.1	53.69	3.05	62.87	28.19	11.37	72.8	57.14	228.23	15.05	25.74	78.49	25.04	111.92	110.47	228.85	7.13	33.94	98.71	48.27	87.76	81.99	306.92	12.29	27.83	93.42	26.71
124.17	122.64	229.5	9.13	33.75	98.76	53.44	96.58	63.08	265.85	16.53	42.64	65.31	23.73	117.79	116.8	170.01	5.81	37.74	99.16	68.7	24.6	20.76	67.54	3.57	41.48	84.36	30.73
45.46	26.04	113.26	9.83	47.6	57.28	22.99	28.98	12.24	94.12	11.13	64.01	42.23	13	108.39	105.81	161.68	9.04	20.4	97.62	65.44	47.62	24.24	115.35	8.28	38.72	50.91	21.02
89.8	74.53	216.24	11.61	38.01	83	34.47	112.75	110.11	215.51	8.52	24.44	97.65	51.09	139.91	135.07	237.74	7.89	35.49	96.54	56.82	103.83	99.27	147.16	6.9	31.3	95.61	67.46
60.29	53.08	167.76	7.49	40.8	88.05	31.64	114.76	112.77	265.31	10.78	31.31	98.27	42.51	85.21	18.17	171.88	13.16	27.2	21.32	10.57	46.56	22.93	81	14.04	37.76	49.24	28.31
112.34	107.89	276.13	8.54	30.26	96.04	39.07	52.95	20.29	247.28	11.41	89.08	38.32	8.2	123.02	114.66	193.7	9.24	27.2	93.2	59.19	74.29	66.94	143.43	6.98	29.19	90.1	46.67
60.79	44.69	144.35	11.67	14.96	73.51	30.96	56.75	39.8	119.1	8.51	31.28	70.13	33.42	55.84	34.6	152.18	8.72	42.16	61.96	22.74	83.32	77.47	207.45	13.2	34.84	92.99	37.35
105.89	102.43	274.92	7.72	27.2	96.74	37.26	63.42	59.12	183.21	9.62	18.36	93.22	32.27	50.23	46.23	70.37	5.48	23.23	92.04	65.7	48.71	30.96	149.41	16.19	39.89	63.56	20.72
19.97	11.63	87.74	4.66	49.52	58.25	13.26	43.79	17.99	170.69	13.91	61.88	41.07	10.54	58.83	57.03	102.96	6.44	12.14	96.94	55.39	108.12	104.24	212.74	11.48	30.27	96.41	49
119.39	115.09	209.08	6.22	33.7	96.4	55.05	74.75	68.13	245.89	9.95	36.72	91.15	27.71	41.42	18.17	73.16	3.89	38.16	43.86	24.83	95.59	91.4	279.69	10.74	26.82	95.62	32.68
92.64	58.24	230.74	11.79	42.84	62.87	25.24	82.68	78.41	177.14	8.27	17.1	94.84	44.26	117.58	115.07	231	8.15	29.22	97.87	49.81	122.34	118.01	184.48	8.48	27.2	96.46	63.97
116.65	113.06	222.05	9.34	26.52	96.92	50.92	93.34	92.04	179.87	8.92	17.68	98.6	51.17	113.08	110.14	204.5	15.68	28.56	97.39	53.86	137.33	131.35	269.47	11.22	36.04	95.65	48.74
35.78	1.4	141.5	8.41	249.67	3.91	0.99	45.53	12.9	122.35	8.09	56.4	28.33	10.54	94.92	90.9	204.79	8.14	30.98	95.76	44.39	101.13	98.16	198.11	10.11	30.95	97.06	49.55
48.63	10.64	112.05	7.13	84.32	21.89	9.5	96.13	73.4	192.95	8.79	29.24	76.35	38.04	109.16	108.18	180.67	7.07	26.82	99.11	59.88	63.13	42.1	132.64	17.04	108.12	66.69	31.74
49.6	18.08	145.92	14.27	49.5	36.45	12.39	99.99	97.79	254.26	10.83	32.54	97.8	38.46	93.76	92.74	148.24	5.81	24.35	98.91	62.56	111.74	107.77	191.18	7.86	23.12	96.45	56.37
60.8	26.8	202.23	20.36	41.43	44.08	13.25	65.92	44.94	135.67	9.78	37.14	68.17	33.13	115.92	111	184.99	8.14	23.66	95.75	60	102.62	98.26	179.3	10.06	19.72	95.75	54.8
23.55	12.91	61.34	3.88	62.65	54.82	21.05	59.42	35.77	113.21	6.81	35.49	60.2	31.59	27.37	10.3	73.88	9.64	47.56	37.61	13.94	40.87	9.12	94.99	5.74	58.48	22.31	9.6
114.08	103.23	193.34	8.2	30.26	90.49	53.39	119.39	116.3	224.59	7.76	37.83	97.41	51.78	47.7	42.03	133.97	6.85	22.44	88.11	31.37	120.34	115.19	196.01	10.84	25.16	95.72	58.77
63.99	60.52	83.76	4.75	35.49	94.58	72.26	31.15	11.52	87.63	5.94	55.61	36.98	13.14	120.53	118.17	193	7.84	30.62	98.04	61.23	131.88	128.54	272.05	10.01	32.64	97.47	47.25
44.34	29.22	119.94	7.95	48.15	65.91	24.36	107.5	105.64	212.88	7.07	27.2	98.26	49.62	105.82	104.29	159.74	6.27	24.68	98.55	65.28	132.61	121.45	243.96	7.77	32.64	91.59	49.78
94.96	88.19	248.39	8.69	46.08	92.86	35.5	126.28	120.67	223.84	9.9	36.45	95.56	53.91	127.38	125.42	229.96	7.54	40.66	98.46	54.54	43.57	36.97	125.31	11.48	13.76	84.86	29.51
40.01	11.34	93.78	7.37	50.21	28.33	12.09	107.15	103.17	183.4	11.57	23.8	96.29	56.25	95.11	23.95	229.34	15.7	40.12	25.18	10.44	127.42	119.67	258.7	9.62	33.7	93.92	46.26
78.65	74.12	259.52	10.58	25.26	94.23	28.56	63.67	25.12	180.05	11.7	92.85	39.46	13.95	58.15	33.83	171.12	10.29	37.4	58.18	19.77	80.77	78.74	155.82	8.73	15.13	97.49	50.53
36.31	17.15	86.48	4.83	46.46	47.23	19.83	116.37	105.93	203.65	10.09	21.57	91.03	52.02	87.45	82.34	135.11	7.21	17.4	94.15	60.94	104.21	102.74	231.86	8.77	32.64	98.59	44.31
46.72	43.49	141.4	10.47	15.64	93.09	30.75	98.3	80.45	179.21	9.58	31.96	81.84	44.89	73.99	55.98	177.39	10.81	28.85	75.66	31.56	41.96	15.68	99.36	11.52	167.13	37.38	15.78
70.01	54.03	194.13	12.79	25.16	77.17	27.83	51.36	16.58	138.65	10.18	82.96	32.28	11.96	96.35	93.31	149.92	6.89	19.04	96.85	62.24	91.93	90.79	166.02	7.43	24.76	98.75	54.69
39.18	22.18	100.3	6.9	47.31	56.61	22.12	79.82	62	208.3	12.09	28.86	77.67	29.76	93.64	90.78	150.76	7.98	18.57	96.95	60.22	89.96	86.11	146.84	9.21	15.64	95.72	58.64
59.15	34.04	130.56	11.17	84.48	57.54	26.07	125.29	121.35	250	7.98	36.82	96.86	48.54	111.07	102	248.45	13.06	35.9	91.83	41.05	116.43	108.52	230.65	12.26	22.27	93.2	47.05
118.97	116.19	232.45	8.82	40.12	97.66	49.98	112.98	110.54	181.51	8.21	27	97.85	60.9	107.09	100.7	210.9	8.83	27.51	94.04	47.75	91.75	89.7	145.81	6.24	32.33	97.77	61.52
15.4	5.82	52.99	5.73	51.08	37.83	10.99	76.89	59.38	213.23	17.39	29.92	77.23	27.85	104	98.37	243.14	8.81	30.62	94.58	40.46	92.12	88.95	181.37	7.18	30.6	96.57	49.05
56.69	36.57	167.41	11.8	25.16	64.51	21.85	79.96	72.15	178.08	7.82	21.12	90.23	40.51	113.79	108.13	173.68	10.44	20.4	95.03	62.26	116.74	113.01	265.74	10.6	27.88	96.8	42.53
92.93	90.49	186.27	9.2	21.08	97.38	48.58	106.84	103.74	235.56	11.22	43.33	97.1	44.04	67.3	64.94	158.85	10.89	21.08	96.49	40.88	112.64	68.72	243.7	16.75	17.1	61.01	28.2
131.19	121.69	250.92	8.79	37.14	92.76	48.5	123.19	115.94	240.23	9.46	34.09	94.12	48.26	28.34	17.05	86.2	4.38	39.89	60.18	19.78	89.22	83.33	246.92	11.78	14.28	93.4	33.75
43.07	38.97	134.47	7.99	40.58	90.47	28.98	116.31	113.05	296.38	8.46	27.83	97.2	38.14	101.41	99.63	183.82	6.3	27.88	98.25	54.2	107.09	100	189.33	10.64	21.08	93.38	52.82
55.92	22.07	127.84	10.63	47.73	39.46	17.26	86.07	83.3	187.89	15.54	15.64	96.79	44.34	120.84	114.17	178.41	10.44	21.08	94.48	63.99	93.2	87.82	308.76	10.97	25.84	94.22	28.44
79.94	77.2	182.74	8.17	23.66	96.58	42.25	36.01	8.66	96.23	21	61.52	24.06	9	77.51	75.58	145.1	5.98	18.36	97.51	52.09	65.35	62.98	132.14	9.76	11.56	96.38	47.66
117.93	114.28	260.93	7.53	29.92	96.91	43.8	42.41	26.46	106.91	8.17	28.56	62.4	24.75	118.93	110.7	225.79	8.08	33.01	93.08	49.03	50.73	15.78	125.71	8.69	54.4	31.11	12.55
115.27	111.81	233.11	10.29	26.14	97	47.97	27.63	26.41	41.7	2.33	24.76	95.6	63.34	121.61	119.45	187.04	5.51	37.4	98.22	63.86	133.46	124.95	215.4	12.15	27.83	93.63	58.01
102.84	96.73	242.55	9.87	30.6	94.06	39.88	68.48	47.44	159.33	14.62	24.64	69.28	29.77	90.71	88.7	178.34	8.69	27.83	97.78	49.74	36.36	6.65	72.28	14.13	61.93	18.29	9.2
109.54	105.75	190.79	7.08	35.49	96.54	55.43	106.05	101.55	248.38	7.51	30.26	95.76	40.89	83.57	77.8	144.3	8.57	17	93.11	53.92	123.42	110.78	192.77	13.94	23.12	89.76	57.47
141.65	139.9	193.86	6.95	26.14	98.76	72.16	56.5	15.09	122.41	7.6	55.71	26.72	12.33	32.37	13.83	92.65	7.83	27.14	42.75	14.93	124.92	122.25	218.47	7.59	35.77	97.86	55.96
65.04	63.67	117.68	5.31	14.96	97.89	54.1	41.77	37.17	94.39	6.85	18.36	88.98	39.38	81.18	47.29	312.91	18.36	25.45	58.25	15.11	113.21	110.56	154.92	5.73	28.29	97.66	71.37
52.33	44.9	170.23	11.71	15.31	85.8	26.38	42.38	21.06	92.24	6.38	31.31	49.71	22.84	119.8	118.89	217.25	8.33	39.89	99.24	54.72	134.78	125.5	279.52	8.74	32.33	93.11	44.9
115.26	113.01	197.94	7.86	25.45	98.05	57.09	82.74	78.98	190.91	11.69	23.94	95.46	41.37	121.81	112.44	195.35	10.39	24.76	92.31	57.56	78.33	64.08	150.7	9.72	29.41	81.81	42.52
37.21	14.47	98.91	8.08	42.16	38.89	14.63	37.87	29.61	96.92	4.04	48.15	78.2	30.56	65.77	62.79	130.46	8.28	18.36	95.46	48.13	134.43	128.03	283.96	10.35	30.61	95.24	45.09
36.84	26.57	161.44	5.82	70.16	72.11	16.46	88.64	84.62	210.81	9.83	21.76	95.47	40.14	59.8	21.95	115.62	13.99	30.26	36.7	18.98	22.9	17.93	73.77	5.86	22.44	78.31	24.3
140.96	137.54	198.18	6.43	35.08	97.57	69.4	130.08	126.41	254.9	9.5	35.36	97.18	49.59	100.23	95.35	163.75	7.38	30.6	95.13	58.23	121.02	113.8	308.33	9.34	30.63	94.04	36.91
101.8	97.36	195.5	7.64	40.58	95.64	49.8	102.67	100.17	215.12	11.35	33.01	97.56	46.56	72.44	68.94	149.94	9.44	21.08	95.18	45.98	67.56	47.28	128.32	11.73	55.02	69.98	36.85
125.88	123.59	196.46	7.35	26.13	98.18	62.91	67.73	50.73	186.36	10.45	48.71	74.91	27.22	108.52	104.04	183.58	11.95	23.12	95.88	56.67	59.31	38.24	145.7	7.94	23.12	64.47	26.24
64.39	53.45	214.69	13.92	15.41	83.01	24.89	121.27	117.67	228.73	7.17	31.07	97.03	51.44	131.65	126.44	176.35	6.81	37.14	96.04	71.7	121.67	119.1	197.49	8.81	30.41	97.89	60.3
50.41	49.13	121.77	9.65	22.44	97.46	40.35	124.95	119.03	222.77	10.25	25.05	95.26	53.43	121.34	116.09	192.78	6.54	30.95	95.67	60.22	131	125.16	240.52	9.12	33.32	95.55	52.04
116.17	111.97	184.27	7.18	28.65	96.38	60.76	113.53	108.53	179.61	7.15	25.74	95.59	60.43	135.13	129.53	141.03	5.58	22.58	95.86	91.85	46.73	41.02	134.48	12.76	24.48	87.77	30.5
120.47	118.69	234.74	8.73	29.24	98.53	50.56	106.07	102.25	268.31	8.54	32.33	96.4	38.11	74.63	71.91	118.82	9.4	15.75	96.35	60.52	100.66	91.55	178.07	11.08	23.23	90.95	51.41
58.56	13.96	149.66	14.54	40.57	23.84	9.33	122.14	120.2	236.59	9.37	30.44	98.41	50.8	26.63	13.84	90.8	7.28	57.8	51.98	15.25	115.05	102.57	168.31	8.26	25.45	89.16	60.94
113.13	108.09	312.78	10.59	34.91	95.55	34.56	113.78	112.36	214.85	8.68	23.12	98.75	52.3	118.5	111.4	268.12	11.32	32.33	94	41.55	44.08	24.21	171.46	11.06	58.46	54.91	14.12
137.32	96.7	219.32	9.99	34.19	70.42	44.09	133.99	131.47	250.03	9.31	33.61	98.12	52.58	121.19	117.5	216.18	10.39	36.18	96.95	54.35	74.79	49.57	177.89	15.1	22.44	66.28	27.86
38.03	13.9	146.26	9.56	82.1	36.54	9.5	61.72	41.55	166.68	21.63	92.16	67.32	24.93	89.72	85.93	137.22	7.72	16.32	95.78	62.62	62.29	52.4	147.3	11.05	21.32	84.11	35.57
90.38	81.96	225.99	12.77	29.58	90.68	36.26	67.63	61.95	143.84	12.26	28.16	91.6	43.07	32.88	28.08	99.54	9.36	48.71	85.4	28.21	33.33	6.23	58.53	9.17	59.84	18.7	10.65
152.07	151.14	218.66	8.9	43.52	99.39	69.12	24.41	15.24	87.46	5.42	33.94	62.44	17.43	82.6	80.2	170.44	10.59	17	97.1	47.06	22.09	11.28	58.97	9.91	101.98	51.06	19.13
89.06	84.39	142.32	7.78	21.57	94.75	59.29	122.3	118.43	275.45	12.05	29.58	96.83	42.99	102.15	100.61	170.11	8.91	23.12	98.49	59.15	43.79	39.05	105.1	5.39	16.57	89.17	37.15
43.8	30.2	79.65	10.09	85.97	68.96	37.92	101.26	92.18	281.24	9.12	27.43	91.03	32.77	112.64	111.5	159.96	8.24	25.34	98.99	69.71	138.02	135.13	212.42	8.88	38.08	97.91	63.62
103.64	100.11	242.84	8.41	40.58	96.6	41.23	108.22	106.3	191.78	10.11	27.98	98.23	55.43	124.96	121.44	196.44	18.67	29.58	97.18	61.82	131.68	129.5	282.45	7.88	36.88	98.34	45.85
133.97	130.51	248.71	7.95	35.11	97.42	52.48	52.19	42.02	165.93	9.74	39.66	80.52	25.32	129.12	119.49	239.46	8.88	34	92.54	49.9	119.11	116.49	204.89	11.56	29.24	97.8	56.86
114.68	111.74	181.46	5.62	31.91	97.44	61.57	125.77	124.09	168.88	6.26	35.08	98.66	73.48	98.07	95.08	142.55	5.93	21.57	96.95	66.7	98.25	93.38	193.65	9.48	19.72	95.04	48.22
95.06	89.44	218.66	10.42	29.22	94.09	40.9	68.28	65.57	132.18	9.47	20.21	96.03	49.61	35.46	12.34	82.97	6.43	48.15	34.8	14.87	109.95	107.85	218.26	8.81	34	98.09	49.41
113.68	111.71	199.7	9.35	27.2	98.27	55.94	106.29	104.81	163.61	8.2	20.91	98.61	64.06	57.95	50.33	124.8	6.64	29.92	86.85	40.33	62.82	59.2	149.03	7.64	15.82	94.24	39.72
95.1	78.07	189.93	12.32	139.4	82.1	41.11	98.5	91.69	191.31	10.15	20.66	93.08	47.93	126.11	123.06	190.7	8.75	26.52	97.58	64.53	90.84	58.98	202.5	10.26	34	64.93	29.13
136.77	133.09	232.73	9.2	33.66	97.31	57.19	51.99	19.76	108.98	9.69	49.74	38	18.13	74.68	72.12	148.73	8.17	36.45	96.57	48.49	115.94	112.67	220.63	8.3	28.2	97.18	51.07
53.32	31.73	126.97	7.71	49.98	59.51	24.99	88.33	79.77	189.41	12.4	26.11	90.31	42.11	122.47	114.12	184.53	7.97	27.51	93.19	61.85	82.77	56.12	118.41	4.1	38.56	67.8	47.39
28.04	16.17	88.82	5.69	23.12	57.68	18.21	115.53	113.61	266.66	11.86	36.61	98.34	42.61	125.6	115.31	181.6	7.91	24.64	91.81	63.5	63.4	59.68	194.28	10.42	24.55	94.13	30.72
62.9	41.12	173.62	9.38	46.24	65.37	23.68	101.86	98.38	223.37	9.83	22.44	96.59	44.04	137.85	135.58	217.9	7.85	34.64	98.36	62.22	55.1	43.58	149.94	10.12	26.36	79.1	29.07
42.25	12.31	140.75	10.24	65.28	29.13	8.75	100.84	87.23	165.5	8.17	25.05	86.51	52.71	29.64	10.32	70.54	3.67	77.72	34.8	14.63	96.91	95.38	146.56	5.74	29.92	98.42	65.08
45.84	22.78	125.81	6.91	38.52	49.7	18.11	106.16	101.7	227.24	8.13	26.82	95.8	44.75	115.52	111.08	198.44	9.54	21.08	96.16	55.98	111.85	107.76	175.4	12.06	23.8	96.34	61.44
116.14	110.6	244.18	9.99	41.75	95.23	45.29	114.04	106.73	186.33	7.98	25.34	93.59	57.28	105.11	102.91	189.05	8.32	22.7	97.91	54.44	115.67	111.93	191.33	6.97	30.6	96.76	58.5
28.81	2.23	73.8	12.86	88.33	7.73	3.02	116.01	113.05	275.35	9.42	30.61	97.45	41.05	119.98	116.58	163.09	7.21	24.07	97.17	71.48	126.41	123.36	207.02	7.95	34.39	97.59	59.59
77.28	73.25	242.44	9.67	24.76	94.78	30.21	99.04	92.46	234.61	8.4	29.92	93.36	39.41	110.94	106.75	229.89	16.97	29.38	96.23	46.43	108.89	103.76	212.39	11.53	21.82	95.29	48.85
51.81	42.65	135.79	9.48	32.64	82.33	31.41	122.68	119.51	198.95	6.66	35.49	97.41	60.07	109.69	107.74	185.51	7.74	32.01	98.22	58.08	124.87	123.09	227.58	9.39	25.45	98.57	54.09
60.34	41.03	157.72	7.91	73.3	67.99	26.01	109.86	105.81	253.17	12.26	27.88	96.32	41.79	108.67	98.94	160.51	9.45	18.36	91.05	61.64	111.61	107.65	194.89	8.77	21.57	96.46	55.24
74.33	64.14	205.81	12.88	25.84	86.29	31.16	40.3	13.59	130.23	12.37	57.12	33.73	10.44	44.63	4.86	83.96	3.4	36.04	10.88	5.79	38.02	18	171.32	10.54	101.81	47.33	10.5
24.58	12.64	69.66	4.89	45.56	51.42	18.15	106.41	98.04	236.93	11.9	23.12	92.13	41.38	44.72	25.21	93.59	5.39	43.33	56.37	26.94	76.79	70.74	272.35	11.6	28.49	92.13	25.98
48.01	32.2	98.7	8.1	50.9	67.08	32.63	22.09	9.08	73.45	8.87	60.52	41.09	12.36	69.58	12.92	176.24	10.46	56.4	18.57	7.33	98.36	83.88	124.09	3.83	39.66	85.28	67.6
98.97	96	238.51	8.76	37.14	97	40.25	97.1	86.48	224.09	10.29	27.51	89.06	38.59	106.95	104.4	184.24	6.8	29.58	97.61	56.66	41.05	21.52	161.11	10.54	59.16	52.43	13.36
120.61	116.19	241.61	9.2	38.15	96.33	48.09	29.04	21.34	147.62	7.6	51	73.48	14.46	88.42	86.59	192.72	7.12	44.2	97.93	44.93	39.82	14.21	135.63	11	57.09	35.69	10.48
58.95	39.85	168.45	11.75	16.32	67.59	23.65	37.82	16.05	158.98	11.84	59.84	42.45	10.1	81.4	62.83	194.63	9.28	37.79	77.19	32.28	56.14	44.57	175.24	10.95	23.66	79.4	25.44
89.38	86.79	186.8	8.08	17.6	97.11	46.46	84.78	65.6	143.5	8.97	59.84	77.38	45.72	101.76	96.18	150.8	7.6	17.68	94.52	63.78	39.1	24.43	77.79	8.1	33.7	62.49	31.41
42.57	32.66	168.23	10.44	14.96	76.72	19.41	122.63	116.44	185.33	7.84	19.95	94.95	62.83	111.8	103.32	183.64	11.48	22.8	92.41	56.26	125.22	120.64	261.85	10.06	41.48	96.34	46.07
112.51	107.23	203.89	9.63	23.8	95.31	52.59	121.13	119.3	234.56	9.18	19.72	98.49	50.86	73.15	59.79	210.42	14.44	28.07	81.73	28.41	131.99	129.47	274.25	7.73	35.77	98.09	47.21
31.6	23.07	97.42	6.88	24.64	72.99	23.68	39.71	31.97	90.39	3.56	40.3	80.49	35.36	38.15	15.17	136.04	16.58	171.54	39.76	11.15	85.17	69.73	202.55	11.14	17.6	81.87	34.42
81.68	78.84	199.35	9.08	20.63	96.52	39.55	131.31	123.82	188.05	7.73	27.78	94.3	65.85	128.48	125.36	212.66	6.73	32.16	97.57	58.95	118.05	110.13	177.33	10.26	26.75	93.29	62.1
62.45	25.3	128.23	16.3	107.4	40.51	19.73	104.84	93.55	206.5	18.52	20.63	89.23	45.3	90.17	86.82	157.74	10.28	18.09	96.28	55.04	102.45	96.91	264.04	9.03	43.33	94.6	36.7
142	137.49	211.31	8.6	32.74	96.83	65.07	83.3	81.31	161.97	8.84	22.2	97.62	50.2	116.85	113.37	245.03	9.94	36.04	97.02	46.27	98	91.13	218.92	15.75	29.92	92.99	41.63
59.66	45.26	141.78	12.98	34.5	75.87	31.92	68.65	20.07	145.51	10.02	37.86	29.24	13.79	56.36	54.24	105.84	6.27	11.56	96.25	51.25	35.52	20.88	141.66	7.13	55.71	58.77	14.74
68.31	43.25	173.92	8.79	48.28	63.31	24.87	61.01	51.86	155.18	11.1	11.22	85	33.42	36.9	9.88	118.32	12.86	64.6	26.77	8.35	114.78	77.35	234.34	14.08	30.95	67.39	33.01
42.74	12.12	101.45	7.03	37.83	28.37	11.95	126.96	88.51	215.19	11.15	41.71	69.71	41.13	141.22	135.9	241.04	10.28	44.71	96.23	56.38	110.76	109.39	249.89	10.11	27.88	98.76	43.77
66.28	61.86	149.97	9.4	15.82	93.33	41.25	18.98	7.36	35.2	2.95	31.12	38.77	20.91	68.21	59.71	170.48	9.52	27.83	87.53	35.02	122.31	121.15	218.31	9.05	34	99.06	55.49
123.61	118.75	217.15	10.08	31.31	96.07	54.69	108.36	102.86	224.39	8.68	23.8	94.92	45.84	118.02	113.24	211.54	10.59	21.08	95.95	53.53	91.51	87.67	188.71	13.86	15.67	95.8	46.46
31.46	15.18	95.11	6.34	52.88	48.24	15.96	31.75	9.78	79.24	8.46	56.92	30.79	12.34	126.62	122.85	207.85	9.58	27.83	97.02	59.1	106.06	103.33	220.78	9.91	27.83	97.42	46.8
128.33	127.68	278.07	10.69	26.14	99.49	45.92	21.97	9.76	59.13	7.75	58.46	44.42	16.51	125.99	119.37	254.88	10.76	32.7	94.75	46.83	139.28	128.29	305.38	9.5	32.64	92.11	42.01
23.97	12.41	73.61	5.26	44.2	51.79	16.86	122.44	119.69	222.47	9.04	21.08	97.76	53.8	58.53	49.61	185.77	10.32	27.78	84.76	26.71	40.42	5.95	84.1	5.64	37.4	14.72	7.07
72.37	39.19	167.8	10.85	28.16	54.16	23.36	74.79	68.21	174.36	8.35	31.96	91.2	39.12	97.36	79.41	186.27	10	20.4	81.57	42.63	37.28	13.65	84.54	7.26	45.63	36.62	16.15
75.53	69.14	185.87	10.94	20.71	91.54	37.2	71.58	67.31	182.99	9.21	35.77	94.04	36.79	93.01	90.68	187.49	8.61	24.48	97.5	48.37	83.7	72.4	176.5	11.03	21.76	86.49	41.02
93.46	74.71	190.29	10	37.31	79.94	39.26	112.36	110.26	216.8	8.19	26.06	98.12	50.86	119.58	112.19	276.7	10.24	33.24	93.82	40.54	129.72	122.84	257.95	9.68	37.83	94.7	47.62
114.93	109.36	220.87	8.06	26.44	95.15	49.51	120.62	107.9	226.39	7.21	35.76	89.45	47.66	120.32	114.25	198.29	11.03	23.12	94.95	57.62	29.62	11.08	77.73	13.4	50.9	37.41	14.26
132.47	130.3	217.74	6.7	31.61	98.36	59.84	33.26	12.68	70.03	7.1	35.9	38.14	18.11	124.18	111.79	214.88	11.08	22.96	90.02	52.02	44.46	38.06	188.7	12.09	26.52	85.61	20.17
59.55	37.14	168.33	10.34	47.87	62.36	22.06	56	51.83	178.17	9.92	24.48	92.56	29.09	62.35	41.41	164.68	7.88	36.18	66.42	25.14	132.7	130.3	257.28	7.98	31.96	98.19	50.64
111.88	107.85	184.64	7.38	24.76	96.4	58.41	33.04	10.12	78.9	7.16	40.12	30.63	12.83	129.63	125.96	176.23	7.47	26.52	97.17	71.47	97.28	86.89	184.58	11.66	17.81	89.31	47.07
64.81	53.76	218.34	14.56	33.32	82.95	24.62	36.44	25.63	149.13	7.65	56.32	70.33	17.18	81.79	71.27	205.12	12.39	38.27	87.13	34.74	109.16	106.73	177.68	8.23	24.76	97.78	60.07
84.44	68.82	143.98	5.5	36.88	81.5	47.8	76.77	58.95	189.47	10.96	48.96	76.79	31.11	117.91	110.57	174.74	7.86	26.14	93.78	63.28	56.3	50.64	204.32	12.14	16.99	89.94	24.78
84.72	67.41	186.92	13.36	23.39	79.57	36.07	106.9	104.6	260.41	10.54	26.14	97.86	40.17	44.86	38.08	160.48	9.85	20.66	84.9	23.73	97.57	76.92	160.6	13.85	23.94	78.83	47.89
51.43	41.6	167.72	8.77	39.44	80.89	24.8	37.37	0.29	68.55	10.02	123.76	0.78	0.42	98.13	95.81	191.27	9.57	22.44	97.64	50.09	111.31	104.31	286.52	9.68	43.83	93.71	36.41
144.1	132.07	260.46	21.34	36.15	91.65	50.71	43.16	9.25	120.84	9.34	51.68	21.42	7.65	145.36	137.78	207.81	16.06	37.14	94.78	66.3	53.25	1.25	133.59	18.7	176.04	2.35	0.94
96.14	92.79	165.52	9.86	21.76	96.52	56.06	82.73	77.65	198.63	10.86	26.82	93.86	39.09	113.77	109.24	213.18	11.9	20.81	96.02	51.24	110.78	107.78	220.14	8.64	27.2	97.29	48.96
11.19	8.29	35.02	2.25	46.62	74.09	23.66	124.99	122.26	215.19	8.79	31.64	97.82	56.82	97.37	95.69	213.24	9.34	28.56	98.26	44.87	114.06	105.49	178.44	6.97	24.76	92.48	59.11
24.85	15.6	79.92	5.3	28.53	62.78	19.52	120.06	116.17	167.01	11.63	22.58	96.76	69.56	45.29	28.67	131.19	9.01	41.48	63.31	21.86	74.8	70.26	161.1	10.08	16.51	93.92	43.61
72.85	69.21	84.72	2.65	41.96	95	81.69	113.24	111.12	218.84	10.64	25.84	98.12	50.77	65.55	63.67	82.25	4.65	31.28	97.14	77.41	119.15	112.31	218.73	9.97	22.08	94.26	51.35
108.39	105.51	221.52	9.19	25.05	97.34	47.63	63.61	59.43	172.66	9.02	16.51	93.43	34.42	103.25	93.63	165.64	8.67	19.47	90.68	56.52	68.6	59.29	163.59	9.48	25.45	86.43	36.24
114.2	110.26	227.62	8.31	31.86	96.55	48.44	62.21	60.65	171.82	7.99	14.96	97.49	35.3	67.31	61.57	185.23	12.31	17	91.48	33.24	77.57	75.5	195.24	11.98	18.36	97.33	38.67
26.38	14.95	67.02	6.44	37.57	56.68	22.31	63.68	52.19	177.37	11.66	29.92	81.96	29.42	38.44	17.08	121.04	10.51	50.21	44.44	14.11	74.1	49.95	255.54	15.07	45.05	67.41	19.55
117.48	111.25	261.29	9.11	26.42	94.7	42.58	100.1	95.16	140.3	6.03	19.26	95.06	67.82	30.71	20.95	106.85	9.75	23.12	68.21	19.6	117.79	110.71	206.11	11.39	19.15	93.99	53.71
42.52	12.72	143.97	8.64	68.78	29.92	8.84	83.23	73.48	222.75	17.85	23.12	88.28	32.99	117.23	113.23	237.2	7.8	28.89	96.59	47.73	106.12	100.46	216.25	13.32	21.08	94.67	46.46
102.49	93.1	190.55	8.98	33.7	90.84	48.86	99.07	96.45	173.69	6.89	21.32	97.35	55.53	123.93	114.97	265.93	8	29.19	92.76	43.23	112.75	108.79	183.94	10.09	20.4	96.48	59.14
111.83	104.43	201.91	6.49	35.36	93.39	51.72	113.38	101.34	218.51	11.07	28.42	89.38	46.38	114.43	112.63	242.87	10.1	28.05	98.43	46.38	35.86	11.7	80.22	7.29	40.37	32.63	14.59
75.01	71.58	166.92	9.36	27.83	95.42	42.88	91.42	86.47	179.98	10.35	20.87	94.58	48.04	104.07	95.71	185.79	8.47	26.75	91.97	51.52	113.63	100.98	199.95	10.01	17.68	88.87	50.5
99.35	96.02	162.98	10.57	14.96	96.65	58.92	99.91	96.64	204.69	8.04	30.61	96.73	47.21	113.94	108.99	270.92	9.09	30.61	95.65	40.23	38.54	8.36	135.81	8.63	66.17	21.69	6.15
104.3	97.14	205.75	9.3	22.44	93.13	47.21	62.69	39.76	204.35	12.5	41.96	63.43	19.46	128.74	121.05	298.84	8.79	36.27	94.03	40.51	122.75	118.91	258.11	8.86	31.64	96.87	46.07
63.62	55.67	187.44	10.29	25.95	87.51	29.7	36.99	30.29	106.16	6.61	21.08	81.88	28.53	101.81	96.23	167.93	8.3	18.26	94.52	57.3	120.29	112.6	266.36	16.5	32.64	93.61	42.27
40.19	8.47	86.34	8.42	43.14	21.06	9.81	39.93	27.3	141.82	11.39	32.64	68.38	19.25	128.12	121.7	247.61	8.21	29.25	94.99	49.15	114.22	109.91	190.44	9.53	28.72	96.23	57.72
93.02	89.62	218.84	11.11	26.82	96.35	40.95	103.05	84.19	275.78	11.58	28.86	81.7	30.53	51.88	36.59	183.14	9.67	29.24	70.53	19.98	89.34	86.62	191.53	8.25	26.44	96.95	45.22
50.37	25.2	131.85	11.61	215.85	50.02	19.11	123.71	120.46	221.83	9.05	30.51	97.38	54.3	54.41	50.63	136.8	8.74	15.13	93.06	37.01	80.67	73.32	159.21	9.55	16.7	90.89	46.05
104.31	100.19	249.32	8.4	30.26	96.04	40.18	120.59	115.57	196.92	5.96	39.42	95.84	58.69	102.75	97.32	198.76	11.14	18.79	94.71	48.96	134.9	130.39	176.08	5.7	38.08	96.66	74.05
113.5	107.45	148.04	5.33	27.51	94.66	72.58	106.37	100.02	234.39	9.6	24.07	94.03	42.67	121.01	114.93	193.27	6.88	25.45	94.98	59.47	85.05	81.21	193.8	10.65	19.72	95.49	41.9
95.38	91.33	237.19	11.33	36.49	95.76	38.51	93.18	74.14	231.22	17.08	33.4	79.56	32.06	126.5	118.8	234.26	10.69	32.33	93.91	50.71	74.05	68.31	237.64	10.28	41.96	92.25	28.74
103.35	99.37	173.86	9.17	15.14	96.15	57.16	98.18	93.68	186.11	8.45	24.22	95.41	50.34	87.42	80.04	213.4	9.54	21.76	91.56	37.51	131.81	119.66	201.56	7.83	27.88	90.78	59.36
33.51	10.25	78.42	15.88	104.04	30.59	13.07	102.17	99.26	175.22	9.67	19.01	97.15	56.65	55.32	51	116.79	6.24	13.6	92.18	43.67	62.55	55.58	197.25	12.25	23.8	88.84	28.17
45.54	30.66	108.9	15.83	76.62	67.32	28.15	30.95	15.45	60.05	4.5	63.49	49.92	25.72	115.21	109.11	198.29	10.19	22.27	94.71	55.03	119.12	117.56	218.62	8.24	32.33	98.69	53.77
124.99	117.06	212.26	8.58	30.61	93.65	55.15	123.78	120.51	230.81	10.81	36.18	97.36	52.21	125.33	122.23	209.23	11.7	33.32	97.53	58.42	48.06	16.54	149.09	11.47	66.03	34.42	11.09
84.27	76.66	196.85	14.71	35.2	90.97	38.94	33.73	8.68	110.38	10.14	16.32	25.74	7.87	61.08	54.04	137.71	11.09	14.28	88.47	39.24	101.22	85.92	216.26	22.52	31.96	84.88	39.73
43	16.73	119.96	7.83	47.87	38.91	13.95	143.89	138.55	234.46	10.88	25.05	96.29	59.09	45.31	17.4	172.81	10.99	70.16	38.4	10.07	54	23.38	230.74	12.73	66.8	43.3	10.13
121.68	116.02	229.96	8.25	27.83	95.35	50.45	119.44	115.25	187.89	10.58	24.76	96.49	61.34	67.32	64.81	119.96	7.35	14.96	96.27	54.03	96.11	29.13	235.29	14.5	15.64	30.31	12.38
129.37	123.94	249.3	8.47	35.77	95.8	49.71	53.81	33.75	211.69	11.27	44.02	62.73	15.94	110.39	107.4	247.84	8.09	33.7	97.29	43.34	119.9	115.19	255.28	14.04	32.33	96.08	45.12
46.76	9.47	102.62	8.15	51.68	20.26	9.23	130.62	125.8	265.35	17.51	33.7	96.31	47.41	111.57	104.13	173.99	9.75	20.18	93.33	59.85	63.3	42.16	191.81	8.62	60.53	66.6	21.98
19.17	10.69	50.35	6.48	63.36	55.78	21.23	125.97	118.48	250.51	8.48	37.57	94.05	47.29	120.01	117.63	230.38	10.31	38.52	98.02	51.06	118.76	114.21	227.16	11.62	21.08	96.17	50.28
107.92	101.24	221.01	8.04	29.24	93.81	45.81	103.03	82.96	178.22	10.83	18.7	80.52	46.55	149.69	148.27	269.17	10.49	40.8	99.05	55.09	109.54	89.92	254.58	10.56	30.26	82.09	35.32
105.02	99.92	192.35	21.17	25.16	95.15	51.95	144.39	120.98	266.28	16.56	30.95	83.79	45.43	74.28	57.58	183.85	20.3	38.27	77.52	31.32	83.43	69.49	105.24	3.1	40.36	83.29	66.03
116.2	110.81	290.5	9.42	30.61	95.36	38.15	43.98	21.77	209.4	10.04	81.85	49.51	10.4	37.21	16.95	75.85	16	43.67	45.55	22.34	87.94	73.37	213.74	11.07	22.92	83.43	34.33
105.56	101.07	195.33	8.96	22.34	95.75	51.75	85.01	81.87	198.18	9.59	21.08	96.3	41.31	31.5	11.11	72.45	4.92	57.09	35.27	15.34	98.35	93.44	295.3	12.67	26.05	95.01	31.64
119.69	113.03	249.16	8.81	27.88	94.43	45.36	132.35	127.99	198.13	9.24	28.2	96.7	64.6	115.07	112.01	236.11	10.24	29.58	97.34	47.44	60.83	26	169.98	10.23	38.08	42.74	15.29
104.12	97.41	172.2	7.87	24.64	93.56	56.57	20.47	9.22	54.11	4.76	29.92	45.04	17.04	25.04	13.59	46.17	2.65	34.68	54.28	29.44	131.24	115.54	259.09	26.27	27.2	88.04	44.59
83.12	77.33	237.38	10	23.79	93.03	32.58	93.14	87.18	203.27	8.84	37.31	93.61	42.89	21.14	16.82	63.59	4.69	36.45	79.54	26.45	99.16	83.63	198.48	13.65	22.53	84.34	42.14
34.31	10.54	59.76	5.51	21.76	30.72	17.64	76.89	70.54	179.84	9.47	17	91.75	39.22	59.62	37.38	114.4	20.96	75.84	62.7	32.68	94.59	86.88	246.74	15.15	23.66	91.85	35.21
60.36	16.7	151.84	8.61	48.71	27.66	11	105.4	100.15	199.21	9.86	21.64	95.02	50.27	137.93	134.65	239.66	10.78	23.47	97.62	56.18	100.13	73.02	227.7	22.89	24.48	72.93	32.07
97.98	91.13	224.24	11.1	21.76	93.01	40.64	63.47	58.57	175.42	8.59	42.84	92.27	33.39	27.82	14.13	93.54	6.99	44.88	50.8	15.11	56.1	50.95	207.64	10.93	30.38	90.81	24.54
128	121.64	235.84	7.27	35.2	95.03	51.58	118.95	115.43	244.08	9.94	34.79	97.04	47.29	113.55	112.62	169.33	7.6	38.52	99.18	66.51	118.6	114.88	197.14	10.79	23.66	96.87	58.28
119.93	116.72	226.54	9.42	35.08	97.33	51.52	103.77	98.72	192.78	8.7	18.36	95.13	51.21	91.48	40.18	206.35	8.32	36.18	43.92	19.47	60.89	59.09	152.03	11.46	13.6	97.05	38.87
39.57	23.98	101.81	8.54	24.76	60.6	23.55	37.16	14.64	115.21	5.99	59.15	39.41	12.71	127.93	119.81	232.82	9.97	31.64	93.65	51.46	133.82	125.73	281.08	10.36	31.28	93.96	44.73
140.85	135.09	262.71	8.35	33.01	95.91	51.42	100.34	95.35	261.48	10.48	27.7	95.03	36.47	90.26	81.07	186.39	7.83	21.08	89.82	43.5	35.71	19.2	88.87	6.31	45.39	53.76	21.6
115.35	112.67	275.39	10.54	33.4	97.68	40.91	112.7	102.57	207.93	9.35	28.2	91.01	49.33	92.25	86.38	141.84	6.35	22.56	93.64	60.9	55.37	53.43	148.86	11	14.96	96.5	35.89
37.52	22.83	63.43	5.21	36.88	60.84	35.99	86.83	83.94	193.36	8.79	23.12	96.68	43.41	133.84	59.81	214.43	10.06	29.58	44.69	27.89	93.13	88.67	199.77	7.11	37.4	95.21	44.39
84.47	76.13	195.66	11.15	23.66	90.13	38.91	80.21	67.05	168.2	9.7	16.51	83.6	39.87	67	64.38	168.95	13.79	16.32	96.1	38.11	53.39	46.85	193.37	9.2	24.48	87.75	24.23
130.31	127.03	245.37	18.79	36.72	97.48	51.77	117.57	111.84	180.95	7.9	27.2	95.13	61.81	47.45	24.93	126.96	10.42	30.98	52.55	19.64	60.73	49.27	182.39	8.46	27.78	81.12	27.01
71.96	70.43	127.6	13.36	27.98	97.88	55.2	38.3	20.63	143.02	9.14	47.65	53.87	14.43	120.05	117.86	226.92	9.98	35.77	98.17	51.94	89.13	85.08	154.16	9.44	15.13	95.45	55.19
57.81	49.99	203.83	9.04	22.44	86.47	24.52	47.99	8.84	82.07	8.61	27.2	18.43	10.78	110.81	110.05	165.47	7.53	28.89	99.31	66.51	60.46	47.57	188.89	12.19	32.64	78.68	25.18
100.08	84.14	179.67	16.82	57.05	84.07	46.83	29.23	25.13	76.59	4.91	23.12	85.99	32.81	86.27	79.72	176.07	13.22	18.52	92.4	45.27	127.79	124.21	199.71	8.21	26.87	97.2	62.2
142.41	136.14	242.56	7.85	35.08	95.6	56.13	35.38	21.79	127.9	8.87	52.88	61.6	17.04	115.7	112.83	176.86	7.23	28.2	97.52	63.8	128.9	124.33	237.89	7.91	34.68	96.45	52.26
59.98	32.28	122.48	7.9	41.75	53.82	26.36	112.86	107.09	198.54	7.9	33.66	94.89	53.94	126.1	116.43	224.88	13.85	27.78	92.33	51.77	138.26	127.96	279.61	8.04	32.33	92.56	45.77
24.29	10.45	59.09	10.01	213.51	43.01	17.68	49.1	28	182.14	9.2	52.8	57.03	15.37	137.51	135.48	257.65	8.45	37.4	98.53	52.58	57.18	29.13	170.2	10.31	34.05	50.95	17.12
104.09	100.62	209.15	8.87	25.88	96.66	48.11	43.83	22.93	193.06	17.12	30.92	52.31	11.88	133.46	128.52	186.31	7.77	24.48	96.3	68.99	148.9	140.41	249.27	9.06	36.88	94.3	56.33
83.83	79.77	180.5	8.47	16.32	95.15	44.19	49.98	26.83	121.69	7.67	38.54	53.68	22.05	123.75	119.77	159.6	6.61	23.94	96.78	75.04	118.63	117.41	236.67	7.9	30.95	98.97	49.61
114.95	113.06	253.37	18.56	19.04	98.36	44.62	117.52	113.46	185.02	6.68	23.51	96.55	61.32	114.84	107.97	185.93	8.19	20.87	94.02	58.07	107.35	105.2	218.04	12.42	22.96	98	48.25
67.22	62.23	147.97	12.03	16.32	92.57	42.05	47.02	42.16	161.49	10.7	16.05	89.67	26.11	129.55	126.24	225.67	8.4	32.64	97.45	55.94	118.95	112.87	279.01	10.2	29.92	94.89	40.46
111.24	107.76	265.94	8.54	26.14	96.87	40.52	22.02	4.06	74.05	20.21	66.8	18.44	5.48	103.14	98.3	161.18	9.19	19.15	95.31	60.99	22.92	0.95	56.86	7.77	70.72	4.12	1.66
117.55	113.09	261.2	9.51	26.82	96.2	43.3	85.01	77.44	152.82	12.77	19.47	91.1	50.67	111.11	108.48	179.44	7.54	24.76	97.64	60.46	152.57	144.85	215.03	7.07	30.67	94.94	67.36
63.25	49.89	199.25	10.75	21.76	78.88	25.04	115.68	111.23	228.49	11.71	30.62	96.15	48.68	47.43	43.39	112.35	8.94	17	91.49	38.62	46.4	21.06	161.48	9.78	54.07	45.38	13.04
42.89	17.35	119.21	10.75	64.6	40.45	14.55	101.03	96.63	153.41	8.29	15.48	95.64	62.99	125.77	116.02	223.66	14.78	28.11	92.25	51.87	46.76	22.38	164.21	11.19	59.16	47.85	13.63
26.42	14.44	117.06	4.1	86.36	54.64	12.33	98.09	77.95	150.62	5.28	42.3	79.47	51.76	125.58	118.9	182.12	9.1	25.53	94.68	65.29	125.52	106.68	187.6	10.86	23.48	84.99	56.86
125.25	119.68	221.31	9.52	27.92	95.56	54.08	150.09	133.24	245.82	11.36	35.43	88.77	54.2	58.51	51.72	155.66	15.54	12.92	88.4	33.23	123.26	117.21	262.67	8.91	28.2	95.09	44.62
129.15	126.13	261.93	8.31	39.44	97.67	48.15	125.79	123.68	196.15	9.15	31.64	98.32	63.05	122.99	121.09	245.58	13.58	33.01	98.46	49.31	45.57	7.6	152.06	9.91	75.48	16.69	5
38.49	18.77	179.46	11.2	48.01	48.76	10.46	101.51	94.02	264.35	10.62	24.64	92.62	35.57	89.68	84.55	177.66	12.49	16.72	94.28	47.59	87.45	84.28	154.79	10.7	14.28	96.38	54.45
57.09	47.92	210.78	11.92	24.22	83.93	22.74	129.83	123.09	196.24	10.51	26.52	94.81	62.72	57.58	43.1	76.6	5.53	23.23	74.85	56.26	85.47	76.28	216.69	9.64	33.09	89.24	35.2
38.96	17.21	94.41	9.03	67.49	44.18	18.23	47.91	21.98	133.05	9.32	43.33	45.87	16.52	123.76	115.6	211.59	11.95	28.12	93.4	54.63	108.29	105.83	166.91	9.49	17	97.74	63.41
122.01	118.92	220.68	9.62	36.72	97.47	53.89	79.79	66.46	227.07	18.54	21.12	83.3	29.27	122.99	118.1	247.66	10.32	30.61	96.03	47.69	110.63	105.03	277.28	8.97	36.45	94.93	37.88
18.62	13.5	35.95	16.03	67.32	72.49	37.56	95.53	86.27	231.69	7.98	36.72	90.31	37.24	145.36	144.3	254.52	9.65	27.88	99.27	56.69	45.32	26.3	199.69	9.9	47.46	58.03	13.17
108.88	107.09	234.27	12.63	29.58	98.36	45.71	45.6	25.85	140.63	9.81	28.56	56.68	18.38	50.36	44.92	145.45	11.6	15.64	89.19	30.88	108.73	105.59	290.74	9.35	29.09	97.11	36.32
19.88	5.02	58.26	9.3	54.85	25.23	8.61	95.57	66.58	147.75	17.04	20.81	69.66	45.06	121.83	117.16	201.66	9.3	26.08	96.17	58.1	40.76	31.01	135.26	10.83	42.16	76.09	22.93
104.79	98.12	294.31	13.13	24.79	93.63	33.34	43.74	35.14	162.33	10.97	23.8	80.33	21.65	101.42	97.19	208.35	8.92	25.16	95.83	46.64	134.61	125.04	201.68	7.81	27.83	92.89	62
130.06	124.71	197.69	10.37	25.16	95.89	63.09	58.34	33.97	208.2	16.93	54.14	58.22	16.32	46.65	16.04	101.3	7.89	44.17	34.38	15.83	48.19	30.88	214.26	11.15	41.48	64.08	14.41
95.22	89.6	219.07	13.94	30.26	94.1	40.9	31.83	9.1	105.34	5.49	65.96	28.57	8.63	48.97	19.84	111.86	11.05	52.09	40.5	17.73	125.31	116.67	290.99	11.7	32.7	93.11	40.09
48.77	13.77	209.36	13.35	100.19	28.23	6.58	116.56	108.65	247.44	15.45	27.51	93.22	43.91	132.67	124.3	193.75	8.19	27.51	93.69	64.16	102.84	99.81	189.66	8.49	23.8	97.05	52.63
40.72	10.25	97.46	6.59	63.36	25.16	10.51	72.59	70.32	203.14	13.06	38.56	96.88	34.62	72.37	66.98	172.24	10.27	15.64	92.55	38.89	101.73	99.84	238.35	8.51	23.8	98.15	41.89
97.43	92.61	217.9	14.32	18.09	95.06	42.5	90.52	86.12	213.47	9.29	33.79	95.15	40.34	98.34	94.73	204.57	10	21.57	96.32	46.31	67.34	44.57	201.86	15.47	42.84	66.19	22.08
60.86	51.81	174.85	11.86	44.17	85.13	29.63	27.93	25.23	84.95	7.62	24.07	90.34	29.7	141.46	139.41	221.11	9.87	34.68	98.55	63.05	55.46	44.43	64.07	2.46	35.77	80.11	69.34
48.88	17.11	104.89	11.92	60.54	35.01	16.31	101.11	97.48	162.31	6.35	22.8	96.41	60.05	29.74	18.63	160.01	8.05	58.45	62.65	11.65	17.68	11.06	59.47	3.31	51	62.54	18.59
101.82	98.92	141.53	14.84	39.89	97.16	69.9	33.05	29.43	124	5.97	24.48	89.05	23.73	29.74	9.41	104	7.08	72.76	31.64	9.05	122.74	119.04	235.36	8.35	28.2	96.99	50.58
31.22	12.6	80.69	18.3	154.4	40.37	15.62	35.35	24.39	102.79	5.82	43.33	68.98	23.73	71.83	63.48	150.15	7.92	34.09	88.37	42.28	106.56	103.08	238.89	8.05	27.88	96.73	43.15
34.75	6.46	104.04	6.65	51.58	18.6	6.21	104.37	97.48	195.33	8.9	20.66	93.4	49.91	124.42	110.02	258.43	24.14	26.14	88.43	42.57	101.94	93.08	231.41	11.39	21.32	91.31	40.22
101.09	98.14	194.26	8.19	27.51	97.09	50.52	125.86	118.47	220.05	8.61	31.31	94.13	53.84	36.27	30.02	141.19	11.5	25.16	82.78	21.26	122.07	118.1	225.64	12.85	34.79	96.75	52.34
130.46	122	239.93	15.05	27.88	93.52	50.85	82.78	77.68	154.83	10.04	25.16	93.83	50.17	66.52	52.77	152.55	10.1	54.34	79.32	34.59	76.95	64.93	261.75	13.08	31.28	84.39	24.81
91.37	80.17	181.42	11.16	31.97	87.74	44.19	95.99	88.96	249.27	10.34	28.2	92.67	35.69	83.59	80.67	178.2	9.57	18.36	96.51	45.27	109.43	105.33	254.75	24.07	41.05	96.25	41.35
125.89	119.41	238.35	9.33	26.52	94.85	50.1	60.35	24.04	143.71	8.31	46.14	39.84	16.73	78.55	71.12	268.53	24.2	20.18	90.53	26.48	106.49	104.81	203.69	10.32	26.52	98.43	51.46
41.37	10.87	128.19	11.23	27.88	26.26	8.48	104.45	103.48	257.63	8.75	24.48	99.07	40.17	107.01	103.75	231.19	9.45	29.22	96.96	44.88	122.31	118.04	255.51	9.18	27.11	96.51	46.2
137.4	128.54	197.25	8.96	25.86	93.55	65.17	106.1	102.94	182.3	7.44	20.4	97.02	56.47	92.09	87.95	194.38	9.69	21.12	95.51	45.25	124.75	119.3	248.93	15.4	34.41	95.63	47.93
112.15	99.84	183.22	11.06	28.89	89.03	54.49	129.44	125.25	224.87	7.67	31.96	96.76	55.7	36.71	7.12	118.62	6.79	54.4	19.4	6	112.86	107.81	181.91	8.34	24.48	95.53	59.27
109.08	97.3	206.39	11.58	29.22	89.21	47.14	108.54	92.89	226.19	10.43	26.52	85.58	41.07	103.97	103.53	106.37	2.05	26.67	99.57	97.33	57.46	26.82	93.26	3.82	42.64	46.67	28.76
47.71	25.39	126.2	11.14	54.97	53.21	20.12	106.67	100.82	157.53	7.91	16.9	94.52	64	70.45	58.97	177.24	9.63	29.19	83.71	33.27	89.02	86.83	172.95	10.27	16.51	97.54	50.2
34.1	10.56	112.05	8.83	17.88	30.98	9.43	102.26	99.58	205.22	10.62	28.86	97.39	48.52	27.48	7.28	77.13	5.39	43.65	26.48	9.43	119.62	117.42	231.07	11.29	33.09	98.16	50.82
93.37	82.68	308.47	12.76	23.23	88.55	26.8	61.15	56.89	172.5	11.93	22.05	93.02	32.98	117.02	112.53	281.5	10.31	29.46	96.16	39.98	125.21	116.08	189.5	8.85	27.88	92.71	61.25
82.51	68.9	204.79	12.85	20.4	83.5	33.64	27.62	24.43	60.9	3.9	48.76	88.45	40.11	59.62	48.8	142.02	6.75	40.83	81.85	34.36	101.84	98.32	201.66	13.75	18.36	96.55	48.76
132.48	128.78	243.76	9.99	37.14	97.2	52.83	77.46	51.54	129.88	10.92	32.51	66.53	39.68	107.97	102.96	159.46	8.66	19.51	95.36	64.57	101.69	98.45	198.03	7.77	28.85	96.81	49.71
81.16	72.14	178.35	10.82	14.96	88.89	40.45	109.31	104.91	176.94	6.84	26.52	95.97	59.29	71.32	68.2	217.88	9.69	29.13	95.62	31.3	143.75	130.79	286.33	10.44	30.95	90.98	45.68
99.47	75.85	301.1	17.51	19.7	76.25	25.19	103.45	101.23	204.48	8.46	35.77	97.86	49.51	132.46	121.01	194.55	8.59	25.16	91.36	62.2	127.53	121.6	234.34	9.46	38.27	95.35	51.89
89.33	83.69	134.34	8.75	17.39	93.69	62.3	115.21	109.05	176.29	9.69	25.53	94.66	61.86	45.23	26.3	103.88	12.1	181.56	58.13	25.31	125.32	121.74	226.94	10.48	29.92	97.15	53.65
60.4	26.09	185.87	16.24	46.46	43.19	14.04	111.62	103.51	242.53	9.23	30.26	92.73	42.68	119.9	112.27	216.77	9.69	30.62	93.64	51.79	122.55	118.65	261.73	8.51	39.89	96.81	45.33
23.14	9.91	82.34	5.35	42.16	42.84	12.04	85.88	82.75	213.71	9.82	20.66	96.35	38.72	98.74	97.39	146.25	7.75	21.57	98.63	66.59	74.52	30.36	199.72	12.12	48.96	40.74	15.2
109.87	103.47	247.99	11.34	24.64	94.17	41.72	25.36	13.97	69.89	6	40.12	55.09	19.99	95.77	92.13	140.26	7.17	17	96.2	65.69	62.74	20.82	150.58	10.49	71.81	33.18	13.83
102.3	99.81	186.92	7.75	24.64	97.57	53.4	37.39	11.7	89.39	7.11	54.27	31.28	13.08	68.58	63.58	243.56	13.61	28.56	92.71	26.11	45.74	34.76	153.95	7.19	50.1	76	22.58
62.71	53.31	136.09	10.76	10.2	85.01	39.17	114.11	112.06	206.25	9.09	34.79	98.2	54.33	46.99	25.7	89.28	6.45	36.3	54.7	28.79	74.21	69.02	218.49	10.49	13.6	93	31.59
126.27	119.77	240.69	8.69	38.27	94.85	49.76	80.45	73.68	167.92	14.8	30.6	91.58	43.88	127.38	122.33	238.35	9.8	28.56	96.04	51.32	26.95	10.24	91.99	4.78	39.44	37.97	11.13
129.06	126.94	256.84	9.06	33.4	98.36	49.42	51.63	19.73	115.44	9.04	43.33	38.21	17.09	130.74	123.3	287.02	10.13	29.58	94.31	42.96	54.86	49.69	175.98	11.28	23.8	90.57	28.24
125.32	121.35	209.8	8.04	26.23	96.84	57.84	57.6	55.36	175.42	10.74	14.96	96.12	31.56	128.26	118.58	192.9	7.12	26.14	92.46	61.47	77.65	63.99	255.09	14.72	36.88	82.4	25.08
124.49	109.52	235.7	10.33	32.38	87.98	46.47	122.51	115.63	210.34	8.68	29.92	94.39	54.98	36.34	9.63	120.23	18.52	198.53	26.51	8.01	98.64	95.63	214.34	11.25	26.82	96.95	44.62
112.22	5.46	125.82	10.12	1.71	4.87	4.34	139.76	136.35	261.18	9.68	36.46	97.56	52.21	102.46	99.89	154.17	7.05	34.09	97.49	64.79	93.88	91.15	204.84	8.22	19.72	97.09	44.5
26.27	1.67	73.24	17.69	143.75	6.37	2.29	121.09	116.9	209.41	9.29	36.18	96.54	55.82	110.54	108.12	157.88	4.97	28.92	97.81	68.48	58.89	17.75	155.79	11.28	33.4	30.14	11.39
120.61	115.68	226.76	9	26.82	95.92	51.02	9.97	4.47	37.21	3.26	69.22	44.78	12	124.35	113.57	192.93	9.1	29.22	91.33	58.87	52.94	48.55	126.06	6.81	36.45	91.7	38.51
72.39	69.87	173.94	9.72	31.96	96.52	40.17	69.25	62.41	188.36	9.03	21.76	90.12	33.13	28.47	17.89	91.55	6.3	42.44	62.82	19.54	103.75	101.32	202.59	9.52	23.12	97.66	50.01
72.35	68.09	126.25	7.9	11.83	94.11	53.93	41.73	23.74	179.23	10.02	67.58	56.89	13.25	131.66	128.5	171.35	5.57	27.87	97.6	74.99	106.86	102.06	187.37	10.15	21.76	95.51	54.47
40.36	20.81	100.86	6.68	36.45	51.57	20.64	81.31	77.29	196.98	9.28	18.09	95.05	39.24	36.39	11.49	105.59	7.5	49.64	31.57	10.88	107.94	105.37	240.06	10.3	32.56	97.63	43.89
96.89	92.63	189.91	10.25	19.41	95.6	48.78	121.86	117.75	192.5	9.13	32.33	96.63	61.17	82.82	77.25	223.45	8.52	34.39	93.27	34.57	75.64	72.95	221.02	9.83	20.63	96.46	33.01
27.34	23.9	64.5	3.98	32.7	87.42	37.06	33.86	17.08	115.88	8.51	44.71	50.43	14.74	109.34	106.35	215.8	7.86	27.83	97.26	49.28	113.31	100.61	200.46	11.14	22.27	88.79	50.19
105.46	98.43	173.81	19.67	22.7	93.33	56.63	119.77	114.77	222.21	9.98	31.96	95.83	51.65	118.25	110.33	172.66	8.66	22.33	93.3	63.9	79.93	77.1	201.12	11.13	16.32	96.46	38.33
95.99	92.47	196.21	10.05	24.07	96.33	47.13	66.34	31.75	182.81	19.12	34.68	47.86	17.37	34.14	11.95	85.8	8.08	15.48	35	13.92	129.15	126.02	273.04	9.98	32.7	97.58	46.15
30.92	15.94	73.61	15.91	54.08	51.56	21.65	64.39	62.5	144.78	8.78	13.6	97.07	43.17	147.67	135	290.99	10.02	36.82	91.42	46.39	74.45	58.01	249.54	10.63	51.68	77.92	23.25
120.35	114.13	185.64	12.34	22.44	94.83	61.48	112.67	108.78	168.67	8.8	23.94	96.55	64.49	72.54	56.79	182.06	9.58	39.44	78.29	31.19	62.96	61.06	145.84	8.69	25.84	96.99	41.87
82.28	45.68	184.29	11.52	28.86	55.51	24.79	24.15	7.51	55.48	6.06	27.7	31.09	13.54	119.77	115.03	196.33	9.16	26.44	96.04	58.59	53.3	33.23	190.64	10.89	32.84	62.34	17.43
41.95	7.43	77.38	5.98	51.68	17.7	9.6	109.87	99.79	204.85	10.38	23.12	90.83	48.71	117.77	114.23	250.18	9.38	28.62	96.99	45.66	100.71	96.89	194.68	10.93	21.08	96.2	49.77
70.14	65.01	209.29	8.55	46.14	92.68	31.06	113.06	110.41	300.8	11	33.32	97.66	36.7	109.08	106.72	185.69	10.33	21.76	97.84	57.47	154.14	144.51	199.24	7.5	30.26	93.76	72.53
38.99	17.82	192.2	10.43	84.32	45.7	9.27	110.26	108.31	220.46	8.44	34.98	98.23	49.13	148.71	141.73	226.67	8.01	32.28	95.31	62.52	116.12	110.98	223.23	9.77	22.44	95.58	49.72
38.33	5.8	70.49	9.4	189.34	15.12	8.22	81.39	31.29	197.7	16.92	35.9	38.44	15.82	88.37	58.69	213.38	9.8	38.08	66.41	27.5	104.73	101.85	190.54	10	21.76	97.25	53.45
92.6	90.51	182.37	7.77	16.32	97.74	49.63	57.32	54.29	163.73	12.27	12.92	94.71	33.16	71.05	63.21	222.38	9.1	32.38	88.97	28.43	96.38	63.35	286.28	13.06	29.92	65.72	22.13
35.99	17.86	77.28	15.17	93.41	49.63	23.11	63.48	39.13	188.83	14.46	43.33	61.64	20.72	15.73	13.11	45.37	3.42	47.71	83.34	28.9	57.68	51.59	100.74	7.06	20.4	89.43	51.21
97.02	91.33	218.51	9.77	23.12	94.14	41.8	36.28	16.24	99.52	8.24	52.96	44.75	16.32	113.71	106.82	190.6	8.76	24.35	93.94	56.04	46.17	37.95	176.85	10.47	37.57	82.19	21.46
35.04	10.12	106.45	6.53	53.58	28.89	9.51	41.45	19.31	145.35	9.68	53.58	46.6	13.29	85.78	79.92	180.41	9.54	16.51	93.18	44.3	119.84	115.2	193.69	6.8	28.16	96.13	59.48
37.66	10.55	140.24	8.71	59.84	28.02	7.52	111.5	107.6	212.61	11.49	21.76	96.5	50.61	134.81	127.86	211.66	9.08	28.53	94.85	60.41	92.25	84.31	201.59	11.47	17	91.39	41.82
29.51	4	56.76	3.44	63.28	13.54	7.04	76.05	68.49	158.31	11.16	13.86	90.06	43.26	115.88	110.99	191.22	9.15	22.27	95.78	58.04	50.49	35.74	244.53	9.6	22.53	70.79	14.62
54.01	15.37	149.67	11.6	51	28.46	10.27	31.91	22.21	82.88	9.67	172.64	69.61	26.8	96.49	94.55	206.06	9.91	18.79	98	45.89	140.19	131.66	244.6	9.9	32.64	93.92	53.83
84.89	79.74	187.03	10.68	23.12	93.93	42.63	133.28	129.91	214.38	6.53	30.6	97.47	60.6	54.65	39.1	88.53	4.95	37.14	71.56	44.17	111.87	104.7	198.91	9.46	24.26	93.59	52.64
43.63	19.18	129.05	9.97	37.95	43.97	14.87	43.94	28.54	125.43	11.86	25.45	64.95	22.75	51.09	43.54	152.04	9.49	21.57	85.21	28.63	57.21	49.75	139.2	9.3	17	86.96	35.74
53.45	41.87	122.97	9.68	24.07	78.33	34.05	47.41	21.88	154.54	9.3	35.03	46.14	14.16	108.8	105.08	184.09	10.41	20.18	96.58	57.08	56.73	41.39	174.83	12.36	36.72	72.95	23.67
109.21	102.72	217.14	13.31	23.12	94.05	47.31	31.46	7.18	68.25	5.91	30.98	22.83	10.53	112.5	105.53	179.08	8.9	20.42	93.81	58.93	47.11	5.91	84.25	7.12	56.36	12.55	7.02
75.98	64.14	237.98	11.03	39.66	84.42	26.95	128	124.22	257.59	8.59	35.77	97.05	48.22	127.51	125.28	255.93	7.22	33.01	98.25	48.95	107.89	101.8	245.51	10.61	22.44	94.36	41.46
75.16	66.4	192.13	11.37	25.84	88.35	34.56	131.3	129.42	241.85	6.59	33.24	98.57	53.51	46.37	42.6	135.64	7.22	24.07	91.86	31.4	135.11	126.93	285.32	9.1	33.4	93.95	44.49
34.7	21.09	111.5	11.54	27.88	60.76	18.91	116.71	109.43	248.42	8.63	30.26	93.76	44.05	58.45	26.09	151.76	14.37	26.49	44.64	17.19	107.25	94.35	206.55	12.75	23.12	87.97	45.68
118.11	114.55	255.1	9.2	25.34	96.98	44.9	112.92	111.47	171.82	11.77	23.94	98.72	64.88	56.32	41.22	103.9	10.86	35.08	73.2	39.68	73.18	3.89	158.28	14.76	75.07	5.31	2.46
46.08	37.24	173.85	10.91	26.82	80.82	21.42	94.25	90.88	194.37	9.52	27.14	96.43	46.76	83.66	81.69	141.93	12.53	31.12	97.64	57.55	43.3	17.17	106.41	9.58	15.13	39.65	16.13
97.81	93.92	190.42	9.55	21.08	96.02	49.32	93.18	90.81	133.38	10.39	23.2	97.45	68.09	128.77	120.11	246.25	10	31.63	93.28	48.78	116.69	115.08	207.21	8.51	28.89	98.62	55.54
81.61	55.67	137.33	14.35	44.02	68.21	40.53	113.96	108.8	264.61	8.84	32.7	95.47	41.12	145.74	137.03	242.25	9.52	35.08	94.02	56.56	89.62	86.54	204.82	8.93	27.2	96.57	42.25
119.51	114.59	263	7.62	29.38	95.88	43.57	53.98	50.53	88.4	5.18	26.52	93.61	57.16	117.91	115.54	240.77	8.59	39.66	97.99	47.99	110.84	106.44	195.55	11.15	22.44	96.03	54.43
44.46	5.28	108.96	9.22	77.52	11.88	4.85	112.6	110.49	175.92	8.81	21.08	98.12	62.8	57.59	37.54	152.11	8.14	50.71	65.18	24.68	85.41	80.87	172.12	8.56	19.04	94.68	46.99
100.08	96.74	251.66	9.8	29.58	96.66	38.44	24.76	21.31	122.64	6.72	17	86.06	17.37	127.7	126.12	281.62	9.08	42.64	98.76	44.79	108.16	101.55	171.97	8.78	17.6	93.88	59.05
43.94	10.87	132.17	7.78	64.01	24.73	8.22	105.96	104.48	177.5	8.58	24.07	98.6	58.86	130.25	126.49	187.85	9.01	27.51	97.11	67.34	101.91	98.49	172.38	9.65	16.51	96.65	57.14
22.68	11.26	95.73	6.89	61.25	49.64	11.76	125.21	121	227.87	7.79	23.12	96.64	53.1	108.91	104.66	215.05	10.13	24.07	96.1	48.67	117.83	84.5	193.2	10.5	29.92	71.72	43.74
110.35	101.36	187.72	9.25	20.87	91.85	53.99	137.13	134.94	207.65	10.13	26.14	98.4	64.98	115.8	114.1	246.99	9.2	31.64	98.53	46.2	112.44	103.93	167.29	10.21	20.6	92.44	62.13
117.85	112.35	208.11	10.2	26.13	95.33	53.98	89.77	84.89	193.51	7.59	25.26	94.57	43.87	79.86	77.17	190.16	6.7	38.02	96.63	40.58	120.94	116.64	299.47	10.47	29.17	96.44	38.95
129.83	120.03	209.91	9.86	26.02	92.45	57.18	53.21	34.94	144.36	9.27	41.05	65.68	24.21	116.85	112.16	197.68	7.83	24.35	95.99	56.74	35.71	12.6	98.71	8.01	44.5	35.28	12.77
131.12	105.44	266.5	13.34	38.76	80.42	39.57	103.94	99.52	191.34	8.89	19.58	95.75	52.01	66.28	53.62	128.15	4.84	36.46	80.9	41.84	140.8	126.7	290.92	9.61	31.64	89.98	43.55
59.3	29.9	180.75	10.5	46.08	50.42	16.54	123.34	113.89	188.25	7.77	29.58	92.34	60.5	66.73	65.49	138.28	8.98	37.57	98.15	47.36	25.74	12.04	74.41	6.57	105.92	46.77	16.17
66.67	26.72	171.39	12.47	63.92	40.07	15.59	51.18	31.04	146.3	12.52	14.28	60.64	21.22	19.14	10.53	55.32	3.37	62.56	55.03	19.04	119.86	114.4	306.95	10.4	29.24	95.44	37.27
128.98	125.8	220.67	9.13	42.16	97.53	57.01	83.05	69.31	196.26	13.78	25.16	83.46	35.32	120.39	112.8	169.79	9.62	22.7	93.69	66.44	64.96	58.11	216.45	11.75	20.22	89.45	26.85
121.45	115.2	286.47	10.53	28.2	94.86	40.21	52.8	27.77	126.52	9.37	56.4	52.59	21.95	128.24	126.18	165.09	6.82	30.39	98.4	76.43	72.08	67.73	215.3	9.37	30.62	93.96	31.46
122.32	19.24	243.22	13.07	35.08	15.73	7.91	131.17	128.28	201.92	7.49	34.39	97.8	63.53	108.42	104.11	161.29	7.89	22.92	96.02	64.55	42.38	13.99	140.96	8.68	73.37	33	9.92
117.71	113.71	194.73	9.47	26.02	96.6	58.39	39.47	17.57	135.01	10.82	54.97	44.53	13.02	94	90.54	150.76	7.85	17	96.32	60.06	126.65	125.15	253.35	8.61	43.27	98.82	49.4
116.07	107.71	219.69	8.39	29.92	92.79	49.03	103.32	98.78	205.71	14.09	26.05	95.61	48.02	58.83	55.09	138.08	9.67	31.28	93.64	39.9	120.08	114.34	225.83	13.42	31.31	95.22	50.63
129.19	122.48	253.21	8.98	40.13	94.81	48.37	51.33	32.22	144.95	9.21	44.88	62.76	22.23	32.15	27.61	109.32	7.81	16.51	85.87	25.25	62.69	45.42	232.24	10.48	45.4	72.45	19.56
37.85	27.62	103.82	10.02	30.95	72.97	26.6	90.26	85.49	225.34	10.12	29.92	94.72	37.94	137.19	130.7	207.17	8.69	25.74	95.27	63.09	76.84	74.39	186.97	10.04	29.58	96.81	39.79
67.57	20.96	176.79	21.23	55.44	31.02	11.86	135.16	110.18	226.16	9.32	32.01	81.52	48.72	86.78	79.47	150.82	18.28	16.32	91.57	52.69	144.25	134.56	230.82	9.66	34.39	93.29	58.3
120.49	117.42	225.8	9.95	27.29	97.45	52	53.71	37.09	152.61	10.82	35.08	69.06	24.31	87.23	83.08	196.41	15.18	19.04	95.25	42.3	90.43	87.5	147.65	7.62	22.31	96.76	59.26
120.85	118.41	282.72	10.17	29.24	97.98	41.88	107.55	105.77	220.22	11.41	36.11	98.34	48.03	107.43	84.97	196.26	4.44	57.09	79.09	43.29	81.31	63.27	212	12.26	37.76	77.82	29.84
136.96	130.9	208.68	11.24	23.39	95.58	62.73	19.88	7.66	60.53	4.69	42.64	38.55	12.66	115.8	105.16	277.8	8.85	33.48	90.81	37.85	76.34	62.33	206.41	9.75	20.85	81.64	30.2
104.92	103.53	233.1	11.99	22.96	98.67	44.41	30.08	6.64	141.5	8.05	28.2	22.09	4.69	117.74	102.85	203.71	13.51	21.76	87.35	50.49	123.34	14.62	246.59	20.54	117.72	11.85	5.93
45.18	21.91	119.67	8.89	36.45	48.48	18.31	100.78	97.88	178.62	8.31	20.42	97.12	54.79	74.99	52.9	207.63	13.02	24.93	70.55	25.48	97.6	91.94	219.33	12.15	19.72	94.2	41.92
59.73	36.2	168.7	11.66	47.02	60.6	21.46	125.11	122.93	190.3	10.03	37.4	98.26	64.6	72.28	68.39	148.29	9.53	14.08	94.62	46.12	44.18	11.58	86.28	11.6	62.56	26.22	13.43
88.3	85.94	200.64	8.02	29.92	97.33	42.83	32.4	18.04	116.06	6.1	36.45	55.67	15.54	57.18	51.16	215.03	12.57	16.99	89.47	23.79	121.3	88.48	175.6	12.29	27.51	72.94	50.39
96.49	88.5	181.55	8.65	22.11	91.73	48.75	120.38	118.22	193.04	6	32.64	98.21	61.24	113.23	107.78	234.78	6.52	34	95.19	45.91	62.54	53.05	162.72	8.56	16.51	84.81	32.6
115.02	111.02	236.25	9.84	27.14	96.53	46.99	116.74	108.4	239.91	10.64	26.14	92.86	45.18	45.78	28.6	133.8	6.87	30.62	62.47	21.37	119.13	115.47	237.28	9.8	35.36	96.92	48.66
17.37	5.07	67	16.29	176.91	29.21	7.57	140	132.62	208.83	7.53	25.81	94.73	63.5	94.54	92.6	161.37	7.92	19.01	97.95	57.38	104.48	101.31	225.91	10.22	20.18	96.96	44.84
144.25	140.69	250.56	10.37	35.36	97.54	56.15	135.87	129.6	214.49	7.72	30.46	95.39	60.42	104.04	100.97	191.03	8.29	22.01	97.06	52.86	107.47	102.74	192.05	8.09	25.45	95.6	53.5
114.29	105.07	220.23	10.15	24.07	91.94	47.71	24.34	7.71	80.74	6.95	58.48	31.69	9.55	121.6	118.63	226.31	7.91	34	97.56	52.42	111.57	108.88	232.84	7.65	25.93	97.59	46.76
38.22	19.11	112.35	8.26	50.32	50.01	17.01	53.03	28.78	125.37	11.43	26.93	54.27	22.95	64.48	59.2	161.81	10.14	23.39	91.81	36.59	50.91	35.6	273.49	12.24	52.8	69.94	13.02
64.69	38.2	196.45	9.33	50.1	59.05	19.44	79.52	63.05	96.41	2.31	48.28	79.29	65.4	79.83	78.55	111.77	7.43	16	98.4	70.28	116.45	112.42	248.27	8.43	28.39	96.53	45.28
125.02	120.67	197.08	9.15	29.92	96.52	61.23	98.64	93.56	154.3	6.31	19.95	94.86	60.64	112.55	108.65	163.25	8.04	20.69	96.53	66.55	58.42	49.91	184.6	11.07	36.77	85.43	27.04
67.95	12.67	116.48	10.02	38.27	18.64	10.88	98.69	94.9	193.47	7.93	28.16	96.15	49.05	91.83	89.08	153.89	7.77	18.06	97.01	57.89	105.72	102.16	170.01	7.85	24.07	96.63	60.09
64.67	46.99	105.36	5.62	25.74	72.67	44.6	93.94	89.18	153.42	8.76	19.01	94.94	58.13	54.31	35.04	98.93	4.22	41.27	64.52	35.42	103.51	98.12	202.39	12.35	22.01	94.79	48.48
79.77	59.96	146.85	9.67	35.9	75.17	40.83	118.79	115.83	226.28	10.82	30.6	97.5	51.19	30.51	6.86	60.17	7.88	60.52	22.48	11.4	40.52	36.15	196.01	10.3	22.44	89.22	18.45
81.12	62.73	227.21	10.68	21.76	77.33	27.61	29.36	24.55	101.25	10.1	25.16	83.63	24.25	83.25	76.54	169.91	9.96	25.05	91.94	45.05	106.89	104.55	178.7	9.6	26.13	97.81	58.51
107.27	104.44	249.24	9.18	25.16	97.36	41.9	111.01	108.62	193.72	9.25	31.38	97.84	56.07	87.25	84.95	142	9.58	14.96	97.36	59.82	113.67	110.22	303.82	8.85	27.88	96.96	36.28
41.02	14.92	88.06	6.03	54.27	36.37	16.94	83.63	80.29	187.67	10.2	29.24	96.01	42.79	138.84	137.57	186.75	7.52	42.58	99.08	73.67	102.06	100.69	201.92	11.83	23.8	98.67	49.87
142.32	133.32	244.68	9.83	24.07	93.68	54.49	94.52	71.51	218.2	16.95	14.96	75.66	32.77	122.94	118.86	219.49	8.12	30.95	96.69	54.15	98.92	96.6	246.86	10.3	41.48	97.65	39.13
124.93	120.76	236.58	7.74	36.33	96.67	51.05	95.13	92.16	187.8	8.57	20.4	96.88	49.07	97.97	90.1	271.65	12.74	22.7	91.97	33.17	101.64	97.43	193.71	7.62	28.56	95.86	50.3
75.37	59.55	168.34	20.44	22.35	79.01	35.38	137.51	130.74	183.12	9.36	38.52	95.07	71.39	74.48	70.71	162.26	9.54	19.21	94.94	43.58	108.57	106.84	206.01	10.08	23.12	98.4	51.86
99.51	91.37	208.36	9.65	27.4	91.82	43.85	62.16	14.9	159.64	16.97	30.26	23.98	9.34	74.88	65.31	165.21	9.61	20.63	87.22	39.53	112.15	104.95	223.7	10.07	22.44	93.58	46.92
48.69	31.64	144.15	10.03	56.92	65	21.95	97.97	92.78	216.48	9.52	27.68	94.7	42.86	45.32	37.95	123.7	8.26	14.96	83.74	30.68	42.13	16.17	106.06	9.81	54.85	38.38	15.24
44.31	32.03	156.36	11.84	28.56	72.28	20.49	143.13	136.26	268.39	8.14	37.14	95.2	50.77	100.51	95.94	226.44	9	27.83	95.45	42.37	86.68	81.54	172.09	9.25	15.49	94.07	47.38
94.96	87.49	190.28	9.68	15.44	92.14	45.98	101.27	89.9	237.05	12.6	25.16	88.77	37.92	73.74	72.66	121.95	7.38	20.4	98.54	59.59	72.26	69.02	180.18	10.69	17.68	95.51	38.31
122.62	114.82	213.31	11.05	26.14	93.63	53.83	98.78	94.64	194.25	10.64	23.12	95.82	48.72	97.02	83.27	165.03	12.56	59.84	85.83	50.46	117.7	104.52	292.05	16.01	30.62	88.8	35.79
112.12	107.26	282.21	9.41	31.64	95.67	38.01	47.07	21.22	96.29	7.2	38.52	45.08	22.04	95.42	91.46	194.12	10.21	15.82	95.84	47.11	129.67	123.55	270.47	13.08	56.9	95.28	45.68
114.28	107.44	223.48	9.4	29.22	94.01	48.08	61.16	52.16	157.07	11.92	34.68	85.29	33.21	132.17	127.34	235.39	10.74	32.33	96.34	54.1	56.86	30.83	108.03	8.14	34.39	54.23	28.54
117.52	114.34	200.05	12.34	23.27	97.3	57.16	32.52	3.8	60.65	10.02	38.54	11.69	6.27	33.38	23.78	101.54	6.05	34.68	71.25	23.42	89.55	80.59	237.07	7.91	34.68	89.99	33.99
98.75	97.01	240.33	9.07	30.6	98.24	40.36	38.85	11.66	133.4	9.5	106.76	30.01	8.74	120.08	112.02	246.04	10.79	23.51	93.29	45.53	121.05	118.05	181.63	9.06	29.57	97.52	65
106.17	101.02	257.53	8.62	32.33	95.15	39.23	125.95	123.58	199.29	8.34	39.44	98.11	62.01	61.22	46.51	199.03	9.29	16	75.97	23.37	50.37	17.32	194.08	11.1	54.79	34.39	8.92
42.11	14.21	75.19	4.7	43.52	33.76	18.9	43.57	18.09	130.56	14.01	60.54	41.53	13.86	92.91	87.29	177.7	11.06	27.69	93.96	49.12	98.7	90.92	137.56	8.87	14.28	92.12	66.09
65.82	60.4	142.13	10.42	31.96	91.77	42.5	50.93	47.97	101.27	4.81	35.9	94.19	47.37	104.62	99.51	162.02	9.46	19.04	95.11	61.42	57.31	51.41	193.92	10.5	26.52	89.72	26.51
138.79	133.2	236.49	11.35	33.7	95.97	56.32	25.44	6.14	65.62	21.67	75.75	24.12	9.35	70.3	67.2	194.31	8.37	41.52	95.59	34.58	113.18	83.98	218.38	18.82	33.66	74.2	38.45
27.32	20.25	103.06	5	54.79	74.14	19.65	36.91	13.42	119.48	6.57	37.83	36.35	11.23	132.71	129.57	224.84	7.56	34.68	97.64	57.63	65.98	11.17	156.95	12.28	55.08	16.94	7.12
36.3	17.66	73.15	7.29	25.84	48.64	24.14	52.55	30.14	201.4	11.23	56.4	57.36	14.97	124.31	115.25	199.54	10.31	31.28	92.71	57.76	122.8	118.48	235.14	10.73	35.62	96.48	50.39
77.07	37.52	245.43	17.53	45.56	48.69	15.29	122.72	118.78	232.91	8.54	38.89	96.79	51	122.3	119.95	226.2	9.55	27.88	98.08	53.03	130.74	121.94	204.71	9.51	26.93	93.27	59.57
101.47	93.88	236.04	9.71	21.57	92.52	39.77	88.09	66.47	165.32	15.42	51.29	75.46	40.21	81.58	70.75	148.41	8.32	34.39	86.72	47.67	31.51	26.09	86.01	8.43	15.64	82.8	30.33
110.53	108.28	178.58	9.09	35.49	97.97	60.63	57.68	40.18	144.05	8.02	36.88	69.66	27.89	39.43	16.21	115.23	9.5	73.92	41.1	14.06	59.7	47.95	132.2	10.71	36.04	80.33	36.27
124.42	120.55	186.63	7.53	29.92	96.89	64.59	106.39	99.44	178.73	14.54	19.95	93.47	55.64	74.16	71.35	175.16	9.14	28.3	96.2	40.73	19.2	12.93	45.48	2.98	32.64	67.33	28.42
44.47	13.26	153.5	8.16	53.65	29.82	8.64	36.88	6.48	58.67	4.13	38.52	17.57	11.05	112.35	110.9	237.41	7.26	42.44	98.71	46.71	109.68	107.41	214.59	8.63	25.34	97.93	50.05
146.27	140.03	249.82	11.57	35.77	95.73	56.05	113.75	107.54	212.08	8.9	25.74	94.54	50.71	111.73	96.05	238.85	8.16	33.7	85.96	40.21	40.37	30.39	171.75	12.18	30.6	75.27	17.69
134.34	126.2	221.64	8.92	29.92	93.94	56.94	139.3	133.24	232.85	7.37	34.39	95.65	57.22	122.08	120.09	151.42	5.34	31.64	98.37	79.31	118.41	113	169.05	7.11	23.94	95.43	66.85
107.67	102.93	189.33	7.87	26.7	95.6	54.37	123.05	118.73	239.8	8.83	30.95	96.49	49.51	119.62	117.99	214.6	6.68	34.79	98.63	54.98	121.76	116.78	275.44	11.75	26.59	95.91	42.4
79.5	75.14	115.22	5.16	39.89	94.52	65.21	129.35	118.12	172.04	7.08	30.61	91.32	68.66	85.62	82.05	228.11	10.24	27.2	95.83	35.97	130.39	122.21	222.33	9.66	26.52	93.73	54.97
119.99	106.98	204.42	8.19	23.51	89.16	52.33	81.19	78.33	148.62	11.11	23.8	96.49	52.71	117.86	113.05	204.27	9.25	27.2	95.92	55.34	85.43	82.34	191.42	10.05	35.08	96.38	43.01
119.7	116.74	229.37	11.61	33.32	97.53	50.9	106.07	99.73	167.76	9.1	20.42	94.02	59.45	76.98	64.39	165.99	10.3	25.05	83.65	38.79	77.74	24.71	148.88	5.76	44.88	31.79	16.6
61.45	41.24	227.95	11.96	48.71	67.1	18.09	28.19	20.54	174.37	10.56	78.88	72.87	11.78	98.9	93.18	214.59	10.99	25.64	94.21	43.42	122.51	114.06	223.94	12.94	30.26	93.1	50.93
75.16	64.74	209.03	11.54	29.58	86.14	30.97	47.63	27.97	117.36	10.19	27.2	58.73	23.84	102.24	100.99	165.8	6.22	29.24	98.78	60.91	91.56	85.86	189.1	7.72	31.64	93.78	45.41
57.76	41.09	197.37	14.06	33.79	71.15	20.82	48.2	43.5	134.9	6.77	22.44	90.25	32.25	91.67	71.7	190.41	19.08	20.42	78.21	37.66	41.61	14.82	116.05	7.42	41.05	35.61	12.77
113.39	25.66	191.95	12.45	30.61	22.63	13.37	60.85	46.53	139.72	8.83	28.23	76.47	33.3	85.92	79.69	161.32	11.61	23.57	92.75	49.4	58.58	54.06	109.29	7.34	37.83	92.3	49.47
45.32	28.35	147.7	7.89	28.56	62.55	19.19	97.87	95.07	187.21	7.84	23.62	97.14	50.78	80.57	77.07	212.88	9.98	22.55	95.66	36.2	42.01	25.72	115.15	9.1	37.76	61.22	22.33
94.36	88.91	228.65	9.72	30.69	94.23	38.88	53.14	17.47	147.96	11.05	38.36	32.88	11.81	43.23	19.52	79.72	12.34	129.42	45.15	24.48	131.89	117.71	212.26	10.24	29.57	89.25	55.46
126.43	120.25	228.65	10.2	31.28	95.11	52.59	122.24	114.91	215.55	8.14	23.12	94	53.31	89.24	81.35	120.97	5.3	42.14	91.16	67.25	117.79	112.98	247.3	11.41	28.89	95.91	45.69
62	26.03	212.2	13.09	50.32	41.98	12.27	120.11	113.35	156.25	5.71	27.88	94.37	72.55	123.98	115.3	174.89	6.73	30.26	93	65.93	48.43	32.09	142.88	10.29	52.36	66.25	22.46
108.14	100.34	188.15	9.75	24.09	92.79	53.33	130.7	129.58	237.02	9.1	40.39	99.15	54.67	101.95	97.18	183.36	9.35	22.27	95.32	53	121.35	114.31	232.64	7.61	32.01	94.2	49.14
97.85	58.05	205.94	10.37	40.58	59.32	28.19	108.32	99.81	202.7	11.99	25.16	92.15	49.24	117.66	115.49	224.5	9.18	31.31	98.15	51.44	44.67	31.88	88.96	13.25	91.89	71.37	35.84
36.63	17.35	96.09	8.67	50.1	47.37	18.06	132.63	125.2	197.31	8.47	34.68	94.4	63.45	115.21	110.27	160.2	9.66	15.82	95.71	68.83	76.2	71.64	167.64	9.29	44.71	94.01	42.73
48.12	47.4	89.06	3.7	36.45	98.5	53.22	99.81	94.53	265.62	10.88	41.14	94.71	35.59	111.28	108.93	255.14	7.92	35.5	97.89	42.69	45.36	36.69	141.33	10.42	28.56	80.89	25.96
45.23	3.76	117.13	7.32	31.96	8.32	3.21	69.35	63.17	187.44	9.81	41.32	91.08	33.7	59.29	56.41	167.77	11.99	14.96	95.14	33.63	132.36	123.88	227.94	9.13	33.4	93.59	54.35
45.78	26.22	127.15	11.2	26.75	57.26	20.62	144.52	138.66	229.63	9.25	35.08	95.94	60.38	39.86	13.44	98.42	11.14	13.92	33.72	13.65	57.54	24.37	162.93	10.22	51	42.36	14.96
73.7	60.03	195.76	10.86	22.27	81.46	30.67	48.9	21.99	143.85	8.74	41.96	44.97	15.29	113.08	110.09	169.44	6.97	34.43	97.35	64.97	95.66	65.88	226.54	23.69	28.89	68.87	29.08
123.44	121.16	226.55	8.4	27.38	98.16	53.48	132.46	128.6	250.5	9.33	26.14	97.09	51.34	110.59	106.47	191.63	9.22	26.82	96.27	55.56	41.6	34.93	154.4	9.22	42.16	83.97	22.62
80.99	70.47	121.14	5.51	41.96	87.01	58.17	98.64	96.74	138.18	8.02	18.36	98.08	70.01	120.79	111.87	182.75	8.3	23.66	92.62	61.22	112.22	105.62	197.23	8.6	30.27	94.12	53.55
125.59	116.46	225.97	9.52	29.92	92.73	51.54	98.93	97.51	148.74	7.6	24.76	98.57	65.56	136.04	132.19	225.39	7.94	34.39	97.18	58.65	103.34	98.36	233.6	15.3	27.83	95.18	42.1
105.25	101.45	253.82	10.44	42.03	96.39	39.97	105.97	100.03	170.56	9.96	23.66	94.39	58.65	118.19	110.22	173.9	8.31	21.76	93.25	63.38	23.34	17.15	82.18	4.68	65.4	73.49	20.87
123.17	120.28	246.52	8.51	34.68	97.65	48.79	113.68	106.23	182.79	9.88	22.35	93.44	58.11	43.81	28.53	166.62	5.36	59.14	65.12	17.12	56.13	14.53	187.23	11.71	36.88	25.88	7.76
53.52	12.26	87.61	8.38	39.89	22.91	13.99	93.84	92.15	228.66	9.72	29.92	98.2	40.3	54.34	47.89	109.99	5.83	14.96	88.13	43.54	73.47	54.76	172.07	8.61	25.16	74.53	31.82
24.5	11.07	61.52	4	52.96	45.18	17.99	47.04	15.13	156.4	11.31	54.4	32.17	9.68	105.92	103.36	218.23	9.96	32.01	97.59	47.36	115.65	111.55	205.05	8.38	27.83	96.46	54.4
80.08	76.42	204.34	9.42	25.84	95.43	37.4	69.17	56.47	172.36	8.53	29.92	81.65	32.76	100.3	98.16	152.58	5.54	22.29	97.87	64.33	57.73	32.44	115.23	4.3	57.12	56.19	28.15
115.92	108.15	237.09	10.23	26.82	93.29	45.62	124.97	122.59	226.79	10.92	35.49	98.1	54.06	31.18	23.33	94.83	3.64	54.54	74.81	24.6	77.1	73.57	183.85	9.45	38.76	95.43	40.02
82.65	79.09	201.96	8.45	28.89	95.7	39.16	106.94	103.44	189.81	9.55	27.62	96.73	54.5	84.26	52.92	120.4	3.39	51.99	62.8	43.95	77.04	74.44	171.63	11.36	17.68	96.63	43.38
40.38	5.4	123.8	12.74	105.74	13.37	4.36	107.04	103.29	201.32	8.66	25.45	96.5	51.31	80.61	73.83	204.97	8.88	24.35	91.59	36.02	119.55	115.93	246.23	10.93	33.55	96.97	47.08
20.7	10.51	61.3	3.51	51.29	50.78	17.15	75.17	61.8	149.85	10.25	14.44	82.21	41.24	88.41	85.91	177.94	8.9	22.29	97.17	48.28	73.81	69.11	165.73	11.12	16.32	93.64	41.7
49.61	25.75	161.65	9.59	57.8	51.92	15.93	102.34	99.1	206.73	9.86	25.45	96.83	47.93	108.92	105.43	240.98	9.54	31.64	96.79	43.75	132.07	124.65	289.36	11.96	31.28	94.38	43.08
92.34	76.89	236.35	9.61	37.4	83.27	32.53	57.87	23.93	181.05	10.38	49.64	41.35	13.22	116.38	107.84	190.15	6.64	25.45	92.66	56.71	28.9	12.48	67.06	5.29	118.1	43.18	18.61
13.83	9.54	40.73	3.75	36.49	68.98	23.43	13.99	4.8	63.36	4.94	61.6	34.27	7.57	62.05	37.1	138.16	10.2	29.92	59.79	26.85	50.76	46.12	140.9	8.38	14.96	90.87	32.73
38.95	5.8	101.89	12.08	57.75	14.88	5.69	39.88	21.73	155.41	8.88	56.4	54.48	13.98	79.47	75.75	115.67	3.91	45.39	95.32	65.49	136.92	130.49	368.44	12.27	31.64	95.3	35.42
111.76	109.42	267.48	10.15	28.49	97.91	40.91	27.01	7.09	90.28	5.49	52.36	26.27	7.86	77.51	69.17	143.18	9.94	17.32	89.23	48.31	124.78	118.93	253.34	10.5	29.58	95.31	46.94
118.25	115.53	234.61	9.12	38.27	97.7	49.25	113.74	106.93	213.27	13.06	18.77	94.01	50.14	85.67	82.33	175.44	10.3	20.4	96.1	46.93	107.87	106.17	192.99	10.41	25.78	98.42	55.01
131.06	125.48	280.37	11.77	21.17	95.75	44.76	103.39	101.53	238.28	16.19	41.27	98.2	42.61	75.21	68.94	209.08	11.37	29.92	91.66	32.97	92.92	83.27	219.81	11.22	17.88	89.61	37.88
107.48	100.49	242.67	11.57	34.79	93.49	41.41	51.78	37.14	171.09	12.84	28.86	71.72	21.71	107.48	104.84	184.61	6.54	22.8	97.55	56.79	102.9	97.22	185.71	10.05	21.08	94.48	52.35
54.46	43.57	223.58	9.15	40.58	80.01	19.49	35.32	7.54	108.77	8.44	55.32	21.36	6.94	117.86	113.5	252.69	9.38	23.79	96.3	44.92	129.06	123.24	229	8.12	35.36	95.49	53.82
58.2	18.75	229.37	24.27	76.16	32.21	8.17	34.85	5.63	82.36	6.88	53.04	16.16	6.84	46.52	23.02	129.11	10.63	34.19	49.49	17.83	59.08	45.08	231.16	12.67	55.76	76.3	19.5
89.82	84.65	195.19	10.47	21.08	94.24	43.37	114.55	112.06	221.98	8.74	33.4	97.83	50.48	66.97	59.38	121.98	8.09	12.41	88.67	48.68	59.91	18.25	125.86	5.92	63.96	30.47	14.5
90.27	85.76	189.91	11.87	18.36	95	45.16	80.29	76.97	189.72	12.84	16.32	95.86	40.57	86.91	71.51	174.39	12.9	15.64	82.28	41.01	117.1	112.04	187.97	15.65	26.14	95.68	59.61
46.59	23.85	106.85	15.81	60.84	51.19	22.32	100.23	97.1	193.09	8.76	19.01	96.88	50.29	35.83	15.46	134.69	6.73	42.84	43.14	11.48	99.91	96.92	226.38	10.53	39.37	97.01	42.81
84.1	75.92	179.32	12.21	21.28	90.28	42.34	133.19	125.99	220.31	8.84	32.7	94.6	57.19	28.86	15.1	54.3	3.86	30.95	52.32	27.81	93.51	44.52	216.66	13.06	47.17	47.61	20.55
89.88	86.75	174.45	12.11	21.54	96.53	49.73	76.06	62.33	194.83	13.97	24.07	81.95	31.99	57.54	54.96	138.2	8.21	14.96	95.52	39.77	48.23	43.34	114.45	5.03	43.83	89.86	37.87
109.33	104.93	239.51	10.82	41.96	95.98	43.81	103.11	99.62	258.93	7.6	30.26	96.61	38.47	105.98	104	158.41	6.96	33.01	98.13	65.65	65.2	47.5	160.74	7.54	54.34	72.85	29.55
88.41	78.4	145.71	8.1	38.08	88.67	53.8	99.6	94.54	212.87	11.33	19.04	94.92	44.41	117.42	104.64	182.12	9.61	20.87	89.11	57.46	109.96	101.45	229.23	12.92	21.76	92.26	44.26
70.37	43.3	142.3	11.85	37.14	61.54	30.43	118.34	111.72	202.52	8.53	29.58	94.4	55.17	93.07	90.52	166.66	8.01	17.88	97.26	54.32	123.96	115.75	186.93	9.78	27.51	93.37	61.92
21.56	10.08	121.79	8.71	33.4	46.74	8.28	131.75	126.94	293.65	7.9	35.69	96.35	43.23	25.48	8.93	55.1	9.34	74.28	35.06	16.21	114.66	110.69	186.43	6.32	28.89	96.54	59.37
93.47	34.35	201.54	23.48	30.6	36.75	17.04	33.4	16.39	100.08	4.83	45.39	49.07	16.38	106.23	104.06	161.29	6.73	28.56	97.96	64.52	100.03	96.74	148.9	7.76	17.23	96.71	64.96
70.31	5.17	138.54	5.96	43.52	7.35	3.73	64.87	44.63	195.33	13.82	26.52	68.8	22.85	103.77	101.41	171.49	7.63	34.68	97.73	59.14	143.98	138.57	236.6	8.77	35.77	96.24	58.56
40.52	23.87	168.23	9.48	50.58	58.9	14.19	118.27	110.41	223.55	10.44	34.79	93.35	49.39	69.51	67.4	121.34	7.91	14.96	96.97	55.55	114.82	107.33	229.13	11.85	20.4	93.47	46.84
37.73	31.65	113.63	6.5	16.99	83.89	27.85	143.06	104.26	248.34	18.5	31.61	72.88	41.98	33.99	17.94	95.72	8.44	45.23	52.78	18.74	119.01	103.49	223.87	7.91	36.45	86.96	46.23
111.3	102.99	230.76	8.72	30.95	92.53	44.63	125.23	121.75	246.48	9.29	34	97.22	49.39	63.9	53.08	106.86	4.75	26.33	83.06	49.67	106.33	101.46	292.38	9.22	27.83	95.42	34.7
33.73	19.36	105.7	9.26	27.88	57.38	18.31	118.67	114.24	241.95	9.73	22.96	96.27	47.22	50.34	29.87	134.1	11.88	48.44	59.34	22.27	108.83	101.5	263.64	10.37	25.16	93.26	38.5
114.16	110.81	261.24	8.89	34.39	97.06	42.42	61.44	25.55	180.12	12.84	53.43	41.59	14.19	82.05	64.43	238.19	24.93	26.02	78.52	27.05	115.66	107.59	220.38	9.15	32.01	93.02	48.82
31.68	19.44	57.14	5.1	34	61.36	34.02	103.3	100.81	186.57	7.45	24.35	97.59	54.03	100.58	91.75	225.83	9.93	29.22	91.22	40.63	67.53	57.27	184.02	9.93	33.7	84.8	31.12
128.67	123.68	211.74	8.82	27.14	96.12	58.41	40.05	33.53	160.66	8.48	21.08	83.7	20.87	43.59	38.65	144.31	9.4	17	88.67	26.79	49.37	29.48	141.91	11.2	21.76	59.71	20.77
71.78	59.4	113.12	8.92	71.37	82.75	52.51	127.97	122.37	209.74	6.64	35.33	95.62	58.34	118.09	112.7	192.26	10.13	22.44	95.43	58.62	69.34	62.86	171.24	13.26	34.79	90.65	36.71
25	18.69	77.2	10.81	38.52	74.77	24.21	15.31	3.46	42.75	8.03	115.19	22.6	8.09	124.17	120.25	234.29	8.98	34.79	96.84	51.32	128.62	125.05	192.18	8	27.2	97.22	65.07
89.88	85.05	178.27	10.68	25.93	94.64	47.71	109.04	106.17	192.94	7.94	25.34	97.37	55.03	117.8	114.37	197.76	11.07	26.27	97.08	57.83	93.52	91	185.32	10.78	19.47	97.31	49.11
118.4	115.95	239.41	10.7	35.9	97.92	48.43	114.5	110.83	228.3	9.1	30.26	96.79	48.55	101.96	97.7	188.23	9.61	19.45	95.82	51.91	138.95	131.23	370.7	14.42	25.86	94.44	35.4
36.93	20.38	89.76	3.33	41.34	55.2	22.71	117.51	110.75	196.32	18.12	22.72	94.25	56.41	57.76	53.97	105.53	8.2	27.2	93.45	51.14	37.6	15.89	139.27	9.29	43.69	42.26	11.41
110.54	105.47	208.13	10.55	23.12	95.42	50.68	47.06	42.01	76.28	5.74	27.2	89.27	55.08	91.61	85.65	184.28	10.38	16.94	93.5	46.48	119.04	116.67	212.11	9.41	36.65	98.01	55
129.57	126.14	237.07	8.81	34.97	97.35	53.21	98.39	90.85	262.38	21.9	26.37	92.34	34.63	105.83	101.68	169	7.2	22.7	96.08	60.17	129.97	126.26	235.94	9.73	29.54	97.14	53.51
38.63	12.91	128.58	9.8	63.28	33.41	10.04	92.13	87.6	229.4	8.88	39.06	95.08	38.19	35.14	12.89	121.2	11.81	48.96	36.69	10.64	107.91	103.99	319.42	11.19	24.48	96.37	32.56
84.74	83.65	158.41	8.28	32.01	98.72	52.81	46.9	24.22	112.18	8.92	28.53	51.63	21.59	105.09	97.23	135.13	3.75	31.83	92.52	71.95	59.7	41.42	217.75	10.82	36.72	69.38	19.02
60.43	52.21	192.6	10.12	16.9	86.39	27.11	105.54	102.32	249.82	10.34	35.15	96.94	40.96	126.65	118.89	157.4	4.6	27.4	93.87	75.53	105.88	103	179.51	9.77	26.23	97.28	57.38
131.51	129.26	243.77	9.46	35.49	98.29	53.02	132.92	129.24	182.23	9.47	28.72	97.23	70.92	116.99	108.69	174.6	8.57	23.8	92.9	62.25	44.23	23.12	190.24	10.11	64.65	52.27	12.15
108.88	103.61	212.08	10.51	28.86	95.16	48.85	60.69	45.07	165.59	6.38	47.87	74.26	27.22	15.88	11.69	52.92	3.8	27.2	73.62	22.09	121.72	110.24	214.59	21.78	31.3	90.57	51.37
40.77	27.89	110.12	3.85	74.8	68.4	25.32	72.85	65.88	191.67	11.05	20.4	90.43	34.37	72.19	58.93	146.14	13.34	18.41	81.63	40.32	133.19	127.42	311.09	19.86	33.51	95.66	40.96
58.24	43.75	189.5	8.91	35.33	75.12	23.09	46.65	32.25	102.26	10.69	14.44	69.12	31.53	129.74	126.59	212.46	7.08	34.09	97.57	59.58	59.42	17.9	133.22	14.69	39.2	30.13	13.44
107.6	87.27	183.96	14.73	24.07	81.1	47.44	58.49	24.54	130.95	23.49	51.68	41.96	18.74	55	45.17	121.89	9.87	23.12	82.12	37.06	111.22	106.29	211.7	14.44	22.44	95.56	50.21
42.13	21.2	106.04	15.82	45.59	50.31	19.99	122.16	118.28	222.12	9.19	35.77	96.82	53.25	99.09	97.78	166.09	6.09	29.58	98.68	58.87	64.41	55.79	226.28	10.36	26.75	86.61	24.65
130.9	126.92	224.63	8.82	28.53	96.96	56.5	123.51	115.52	175.59	6.61	28.2	93.53	65.79	47.04	43.53	88.49	6.21	26.44	92.53	49.18	103.63	99.7	187.53	7.9	23.94	96.2	53.16
132.77	124.43	226.78	8.08	29.22	93.71	54.87	78.41	67.95	187.17	9.4	22.96	86.66	36.3	39.15	35.08	113.63	8.52	21.08	89.61	30.87	111.91	109.31	201.11	9.8	28.2	97.68	54.35
124.79	117.37	266.09	19.88	36.88	94.05	44.11	60.27	38.51	274.98	12.47	67.32	63.9	14.01	86.86	82.41	160.97	9.16	17.68	94.88	51.19	132.88	131.91	236.33	7.39	37.4	99.27	55.82
112.57	107.6	189.37	8.89	22.58	95.59	56.82	98.7	93.03	253.69	13.02	35.29	94.26	36.67	118.79	111.52	248.26	8.32	35.08	93.88	44.92	76.76	44.29	218.22	18.39	49.64	57.69	20.29
39.69	25.61	74.78	3.8	47.6	64.54	34.25	127.03	122.94	227.56	10.1	29.53	96.78	54.03	82.78	35.25	90.81	2.97	37.4	42.58	38.82	46.98	41.78	152.65	10.43	18.79	88.92	27.37
105.5	101.05	288.62	10.16	38.99	95.78	35.01	82.32	61.36	155.54	9.13	29.92	74.54	39.45	122.5	119.59	249.69	8.62	27.88	97.62	47.89	39.64	12.55	98.66	10.89	51.29	31.65	12.72
112.13	110.02	195.05	7.65	26.82	98.12	56.41	66.02	25.24	204.25	25.6	55.56	38.23	12.36	33.04	22.35	109.65	5.72	29.57	67.66	20.39	120.85	116.11	211.64	9.32	19.23	96.08	54.86
144.41	138.2	215	11.12	28.56	95.7	64.28	66.34	37.2	212.97	14.01	58.48	56.08	17.47	69.61	66.65	218.91	9.85	27.88	95.74	30.44	93.49	90.57	169.94	9.94	17	96.87	53.29
62.14	42.56	200.39	12.89	37.4	68.49	21.24	22.1	9.09	58.57	23.74	182.15	41.11	15.51	47.27	40.47	158.97	10.98	35.36	85.61	25.46	88.8	82.35	177.36	10.28	35.2	92.73	46.43
96.28	87.76	122.35	4.7	39.52	91.15	71.73	100.91	99.76	137.5	7.54	25.84	98.86	72.55	60.01	49.7	177.34	9.74	29.92	82.81	28.03	64.71	55.46	178.65	10.09	35.2	85.71	31.04
52.34	31.59	161.22	12.47	13.6	60.35	19.59	58.76	18.2	156.28	9.41	51.58	30.98	11.65	99.5	94.17	246.35	7.94	28.16	94.64	38.23	118.24	113.95	218.61	11.9	33.01	96.37	52.12
37.4	1.19	111.84	13.64	87.62	3.19	1.07	36.75	7.37	105.82	7.26	46.24	20.05	6.96	57.18	21.55	103.87	5.24	36.04	37.68	20.74	97.99	77.33	147.49	16.56	19.72	78.91	52.43
55.33	40.27	132.91	8.57	38.52	72.78	30.3	39.77	29.28	166.63	9.7	59.84	73.64	17.57	80.55	77.87	185.08	9.74	15.49	96.67	42.07	127.02	110.32	200.07	8.39	26.82	86.86	55.14
78.77	57.77	124.68	7.92	42.03	73.34	46.34	134.98	130.19	201.38	7.31	32.95	96.45	64.65	53.59	12.89	106.75	6.44	46.77	24.06	12.08	107.57	102.67	213.82	7.98	30.95	95.44	48.02
72.25	12.17	192.12	27.39	210.16	16.85	6.34	98.8	94.81	289.75	9.92	30.26	95.96	32.72	23.1	12.13	97.53	8.12	160.13	52.52	12.44	38.2	33.18	123.36	10.24	11.56	86.85	26.89
72.16	29.55	170.51	11.89	43.26	40.94	17.33	61.79	47.01	198.64	10.92	16.51	76.08	23.67	62.6	30.83	136.39	11.66	46.95	49.26	22.61	108.01	104.53	230.43	8.84	27.99	96.78	45.36
67.68	16.9	227.16	21.82	48.4	24.96	7.44	102.97	98.41	203	10.04	25.84	95.57	48.48	94.82	90.59	257.55	8.81	26.18	95.54	35.17	56.8	38.78	149.68	11.34	13.73	68.28	25.91
90.92	88.06	217.43	11.65	28.2	96.85	40.5	108.16	105.31	181.28	8.09	29.22	97.37	58.1	23.53	9.24	86.5	5.74	62.59	39.25	10.68	97.81	95.28	141.73	8.05	21.76	97.42	67.23
114.91	109.05	284.73	10.96	33.86	94.9	38.3	116.8	114.63	214.21	7.8	30.27	98.14	53.51	63.89	59.57	219.19	9.22	24.22	93.24	27.18	105.15	95.59	179.76	10.5	23.33	90.91	53.18
98.04	95.37	183.7	8.49	28.01	97.28	51.92	127.26	117.09	307.39	11.33	33.7	92.01	38.09	81.56	74.61	226.3	11.06	36.45	91.48	32.97	46.19	29.81	137.42	7.64	41.27	64.54	21.69
19.47	14.43	41.66	3.04	32.33	74.1	34.64	66	54.94	121.82	10.91	107.44	83.23	45.1	85.13	80.2	216.58	10.87	25.05	94.2	37.03	104.91	95.26	194.64	10.62	19.72	90.8	48.94
103.55	96.25	218.22	9.33	26.75	92.95	44.11	94.72	90.08	186.12	8.19	17	95.1	48.4	36.01	33.37	127.3	9.3	15.82	92.68	26.22	84.23	80.34	172.37	8.72	21.08	95.38	46.61
109.08	104.76	174.91	9.16	20.18	96.04	59.89	140.66	136.7	240.79	9.9	34.19	97.18	56.77	59.31	39.16	173.31	8.56	35.2	66.03	22.6	127.01	119.57	202.95	9.51	25.74	94.14	58.92
65.02	23.19	214.5	12.07	77.14	35.66	10.81	60.22	14.37	138.49	8.89	52.36	23.86	10.38	29.17	0.51	78.32	22.54	116.9	1.74	0.65	104.13	67.55	196.8	15.47	17.68	64.87	34.32
90.41	83.04	230.54	9.64	32.38	91.85	36.02	110.07	102.34	172.36	8.71	20.4	92.98	59.38	84.49	82.58	226.24	9.17	23.8	97.75	36.5	98.34	93.47	277.59	10.58	26.52	95.05	33.67
42.8	22.09	113.12	8.73	25.74	51.62	19.53	48.38	33.35	128.78	9.72	29.24	68.94	25.9	28.44	16.44	99.27	7.48	22.27	57.81	16.56	31.98	11.83	113.51	8.83	64.16	36.99	10.42
63.02	22.68	174.19	9.22	41.75	35.99	13.02	115.58	112.85	210.23	7.51	34	97.63	53.68	72.24	71.1	168.59	9.05	24.07	98.43	42.17	127.65	122.07	211.58	8.25	30.95	95.63	57.69
111.95	92.42	217.6	19.41	27.88	82.55	42.47	133.13	126.16	255.84	7.68	29.58	94.77	49.31	74.76	67.69	260.77	11.96	41.37	90.54	25.96	65.45	44.28	231.31	22.96	27.2	67.66	19.14
106.42	99.54	225.56	11.35	22.76	93.53	44.13	104.86	97.36	173.28	11.19	20.18	92.84	56.18	97.65	95.22	264.25	10.01	26.06	97.51	36.03	115.35	111.4	201.96	10.09	18.62	96.58	55.16
116.61	112.45	227.9	10.52	31.28	96.43	49.34	35.39	17.86	93.31	10.35	37.83	50.47	19.14	62.06	47.88	172.94	10.26	22.44	77.14	27.68	101.86	98.7	204.95	8.11	29.22	96.9	48.16
119.78	113.43	188.27	7.37	33.37	94.7	60.25	96.34	92.08	169.85	10.02	16.32	95.58	54.21	70.61	65.58	218.58	9.46	23.02	92.88	30	21.99	5.69	33.98	3.03	48.38	25.88	16.75
106.04	103.97	286.54	10.86	41.27	98.05	36.29	23.4	10.23	61.82	7.6	40.37	43.72	16.55	67.27	36.45	166.66	20.94	37.83	54.19	21.87	107.86	103.84	226.77	10.06	30.61	96.27	45.79
29	6.98	126.88	6.91	70.16	24.08	5.5	78.78	59.48	193.87	18.6	46.92	75.5	30.68	97.43	92.54	261.84	9.63	32.33	94.98	35.34	66.63	15.33	118.41	9.48	60.52	23	12.94
56.71	36.48	208.3	10.8	59.84	64.33	17.51	29.39	22.17	97.14	8.05	24.35	75.45	22.83	118.18	115.03	242.94	9.64	34.39	97.34	47.35	77.9	72.51	154.08	8.21	21.08	93.08	47.06
118.53	117	199.56	8.43	30.26	98.71	58.63	105.85	100.75	194.36	9.75	27.14	95.18	51.84	91.2	88.49	209.98	10.1	24.35	97.04	42.14	86.19	64.71	146.57	10.4	31.49	75.08	44.15
30.68	14.89	81.38	7.39	39.2	48.55	18.3	82.3	17.85	170.87	11.09	58.45	21.69	10.45	25.85	14.44	88.81	4.44	46.92	55.86	16.26	111.11	107.97	193.39	7.13	25.49	97.17	55.83
123.67	114.62	290.13	9.57	29.22	92.68	39.51	71.33	60.39	179.57	9.33	29.92	84.66	33.63	106.32	103.54	265.65	8.97	21.64	97.39	38.98	79.74	43.61	272.46	16.23	40.58	54.68	16.01
48.83	37.34	218.51	11.3	31.28	76.47	17.09	111.93	2.96	178.1	9.81	77.03	2.64	1.66	51.48	48.88	107.93	4.62	43.33	94.95	45.29	46.32	13.88	89.46	9.23	45.76	29.97	15.52
37.9	37.47	58.25	4.75	24.48	98.86	64.32	36.57	18.17	95.55	9.84	52.27	49.69	19.02	88.69	84.84	336.66	12.56	23.12	95.65	25.2	109.3	103.93	214.38	10.4	25.45	95.08	48.48
123.04	118	206.99	8.19	28.2	95.9	57.01	95.68	93.28	183.81	7.9	24.64	97.5	50.75	27.19	17.3	98.83	5.87	40.12	63.64	17.51	87.81	85.23	191.08	10.79	19.04	97.07	44.6
22.21	10.4	69.6	4.06	34.79	46.8	14.94	60.1	23.92	149.83	13.59	51.68	39.81	15.97	105.02	102.32	192.06	7.45	27.14	97.43	53.27	96.07	61.45	193.7	15.35	44.02	63.96	31.72
30.05	16.62	82.95	6.61	33.55	55.32	20.04	27.48	2.13	79.78	15.07	159.31	7.74	2.66	76.71	75.58	139.62	6.33	17.68	98.53	54.14	96.89	56.08	251.02	13.52	39.2	57.88	22.34
77.63	70.49	183.05	10.71	19.18	90.8	38.51	117.92	112.2	267.39	10.06	32.91	95.15	41.96	60.21	35.66	166.58	12.08	20.18	59.22	21.41	88.75	77.05	163.01	9.53	22.01	86.82	47.27
105.45	95.86	214.87	11.88	32.22	90.9	44.61	90.96	87.63	194.02	14.15	23.64	96.34	45.17	43.54	30.61	151.27	16.93	34.19	70.31	20.24	96.11	90.44	185.09	10.46	19.72	94.11	48.86
15.72	6.06	55.48	3.38	52.96	38.55	10.92	53.6	39.82	146.66	7.53	36.72	74.29	27.15	60.38	54.92	156.91	10.83	28.2	90.96	35	103.21	100.36	191.56	7.6	29.92	97.24	52.39
19.81	11.43	67.9	4.33	37.57	57.7	16.83	37.99	19.07	225.65	10.75	119.68	50.21	8.45	55.91	36.35	121.66	6.43	48.01	65.01	29.88	137.07	18.04	218.41	15.59	27.51	13.16	8.26
29.09	19.45	53.21	5.07	30.6	66.88	36.56	78.85	67.33	247.69	10.94	29.24	85.39	27.18	37.42	31.32	69.27	4.59	39.89	83.69	45.21	71.3	38.77	192.47	10.5	50.73	54.37	20.14
92.25	86.18	183.23	8.91	27.51	93.42	47.03	113.4	108.66	188.44	8.21	32.29	95.82	57.67	13.9	2.82	41.31	6.7	86.54	20.31	6.83	125.55	118.74	193.47	10.89	26.14	94.57	61.37
40.53	4.21	137.19	13.55	72.76	10.4	3.07	98.35	56.55	245.61	10.42	43.65	57.49	23.02	38.07	12.89	95.83	12.87	46.77	33.87	13.45	124.45	116.8	250.77	8.63	30.27	93.85	46.57
120.38	108.37	261.53	10.81	29.58	90.02	41.44	62.77	58.56	215.63	11.14	17.68	93.28	27.16	96.32	91.68	236.65	10.93	27.51	95.18	38.74	107.98	50.25	227.24	20.75	36.72	46.53	22.11
53.82	20.28	139.87	11.83	46.92	37.69	14.5	103.58	46.19	245.56	20.07	34.09	44.59	18.81	22.18	14.71	79.62	9.46	59.13	66.34	18.48	44.29	38.12	197.04	11.63	23.23	86.08	19.35
108.34	91.43	194.31	8.3	31.68	84.39	47.05	31.83	11.94	88.59	7.1	47.46	37.5	13.48	44.94	26.14	136.55	8.56	54.34	58.17	19.14	46.98	38.29	99.42	4.77	35.49	81.49	38.51
110.19	106.53	201.43	7.57	26.82	96.68	52.89	82.43	74.88	243.54	9.92	26.82	90.84	30.75	103.41	99.94	221.26	10.36	24.48	96.65	45.17	120.14	34.3	243.78	14.09	29.22	28.55	14.07
77.77	73.77	133.43	8.12	11.56	94.86	55.29	53.5	20.41	91.06	7.33	37.83	38.15	22.41	29.48	7.31	66.1	6.47	69.36	24.81	11.06	63.55	15.73	203.02	23.09	41.55	24.75	7.75
63.22	51.9	166.44	7.34	30.6	82.1	31.18	105.21	88.2	210.75	24.27	23.94	83.84	41.85	60.05	55.01	183.85	9.51	33.16	91.6	29.92	142.26	137.5	245.41	9.83	32.01	96.65	56.03
119.52	116.2	225.95	8.22	28.89	97.22	51.43	113.14	106.61	233.89	12.34	22.94	94.23	45.58	67.92	65.37	166.22	8.93	16.51	96.25	39.33	109.7	95.92	112.21	2.94	7.48	87.44	85.48
70.03	65.84	167.22	8.68	16.38	94.02	39.38	69.25	56.41	218.17	11.06	43.52	81.46	25.86	80.69	76.28	189.53	9.77	28.89	94.54	40.25	121.54	116.41	288.4	9.61	31.64	95.78	40.36
61.58	45.91	114.22	4.64	43.65	74.56	40.19	27.13	12.23	59.02	4.82	30.6	45.06	20.72	31.01	9.58	107.46	7.16	58.4	30.88	8.91	95.89	91.2	196.29	9.82	19.72	95.11	46.46
105.38	100.66	185.35	8.28	23.94	95.51	54.31	111.33	108.76	243.11	9.66	31.28	97.69	44.74	58.74	53.13	174.04	9.47	29.22	90.45	30.53	58.15	33.25	217.51	13.23	27.88	57.18	15.29
46.04	38.77	137.09	7.28	48.15	84.22	28.28	45.62	19.5	105.6	8.46	61.2	42.74	18.46	46.89	12.59	114.84	10.19	65.96	26.85	10.96	36.38	10.53	142.01	11.47	60.53	28.94	7.41
98.87	93.27	234.39	11.36	16.7	94.33	39.79	95.01	89.83	232.16	9.21	31.28	94.55	38.69	56.17	53.04	157.21	8.11	17	94.42	33.74	44.87	31.58	216.54	9.78	56.4	70.39	14.58
112.14	104.27	258.73	17.79	23.79	92.98	40.3	89.39	85.22	155.56	8.78	28.2	95.34	54.79	83.92	78.72	203.99	8.86	20.4	93.8	38.59	129.56	125.54	223.13	7.51	35.9	96.89	56.26
62.94	41.42	218.26	12.21	29.19	65.81	18.98	48.18	23.84	123.65	7.65	35.49	49.48	19.28	102.12	98.58	231.27	10.24	33.82	96.53	42.63	121.93	116.18	197.82	8.92	25.2	95.28	58.73
128.33	118.9	242.03	17	29.24	92.65	49.13	131.84	125.17	204.4	7.47	34.68	94.95	61.24	29.77	12.33	76.31	7.26	32.33	41.41	16.15	35.88	22.99	87.6	9.25	53.04	64.07	26.24
54.52	41.61	174.17	10.99	22.44	76.32	23.89	72.51	60.73	223.8	9.99	39.89	83.76	27.14	102.98	97.39	238.54	10.08	20.4	94.57	40.83	117.98	113.73	217.45	9.96	24.48	96.4	52.3
90.54	56.33	182.62	15.12	25.45	62.21	30.84	112.84	110.16	232.93	8.95	32.64	97.62	47.29	84.26	82.38	198.9	10.25	19.04	97.78	41.42	39.48	23.8	140.83	8.42	59.15	60.28	16.9
109.51	105.15	274.5	9.51	33.24	96.01	38.3	98.89	95.34	197.56	8.61	24.13	96.41	48.26	68.69	66.88	226.36	7.26	26.52	97.36	29.55	12.05	7.37	45.27	6.09	68.99	61.17	16.29
133.39	129.1	226.23	9.48	33.7	96.78	57.07	77.82	32.58	194.3	15.05	43.78	41.87	16.77	82.09	78.7	155.23	12.59	16.99	95.87	50.7	55.83	44.16	175.39	8.8	28.56	79.09	25.18
124.24	117.83	194.93	7.85	24.64	94.84	60.45	65.26	60.93	100.2	5	45.8	93.37	60.8	40.58	10.2	73.06	9.34	29.24	25.13	13.96	145.39	2.6	260.16	12.48	34.68	1.79	1
103.86	98.7	251.4	11.99	21.57	95.03	39.26	128.47	125.07	184.85	10.97	35.77	97.35	67.66	79.74	74.07	233.92	9.94	23.66	92.88	31.66	63.73	61.35	119.35	9.25	12.92	96.26	51.4
61.21	54.65	134.83	11.39	26.14	89.28	40.53	118.5	117.57	179.94	9.26	29.58	99.22	65.34	81.28	77.74	354.37	10.59	28.89	95.65	21.94	69.82	63.36	160.83	12.99	13.6	90.74	39.39
118.68	116.74	228.7	12.7	38.08	98.37	51.04	91.57	87.88	194.17	11.7	32.44	95.97	45.26	49.33	37.01	151.4	5.5	53.04	75.03	24.44	108.14	104.9	229.51	13.22	18.74	97	45.71
107.81	106.55	261.84	8.6	35.49	98.82	40.69	105.54	103.4	189.16	8.41	26.44	97.97	54.66	35.71	16.23	108.33	9.66	46.77	45.45	14.98	38.07	22.63	149.17	10.4	39.89	59.45	15.17
33.07	18.47	206.15	9.24	57.8	55.85	8.96	110.54	107.38	200.48	7.52	27.99	97.14	53.56	107.18	106.06	196.41	8.04	26.82	98.95	54	80.16	74.53	178.61	10.31	15.86	92.97	41.72
67.62	4.43	121.14	6.53	38.52	6.55	3.66	58.12	36.82	196.45	11.88	40.12	63.36	18.75	85.37	79.83	219.25	8.44	30.27	93.51	36.41	87.4	72.37	154.89	19.54	44.4	82.81	46.72
17.56	16.38	38.79	2.04	22.7	93.29	42.22	100.15	85.04	239.99	15.48	26.14	84.91	35.44	107.43	103.25	240.85	13.38	30.27	96.12	42.87	115.31	111.08	235.54	10.49	31.64	96.33	47.16
69.58	57.82	194.51	8.33	39.66	83.11	29.73	49.82	45.49	170.95	8.97	22.27	91.33	26.61	100.35	98.2	241.26	9.16	23.14	97.85	40.7	126.38	121.7	227.76	10.04	24.38	96.29	53.43
95.37	93.14	158.04	9.15	19.26	97.66	58.93	108	103.12	242.12	10.28	31.15	95.48	42.59	44.76	33.81	139.19	11.75	23.8	75.54	24.29	117.22	112.75	205.99	10.21	26.44	96.18	54.74
114.48	107.27	286.4	11.33	29.11	93.7	37.45	61.13	45.16	163.63	12.56	45.76	73.88	27.6	38.34	10.94	76.23	6.45	51.29	28.53	14.35	66.48	62.46	223.95	10.27	22.44	93.94	27.89
45.25	12.59	175.28	10.72	69.36	27.82	7.18	130.28	124.87	201.6	8.28	32.33	95.85	61.94	54.34	16.53	152.76	9.7	48.4	30.41	10.82	100.3	96.14	163.75	12.34	20.18	95.85	58.71
60.95	15.18	122.22	10.8	23.57	24.9	12.42	77.59	71.54	144.22	9.68	13.6	92.21	49.61	20.15	15.07	40.98	10.26	86.28	74.78	36.78	96.95	69.55	259.02	23.1	39.44	71.73	26.85
91.17	87.15	226.64	9.77	28.2	95.59	38.45	47.23	34.9	145.78	11.72	25.45	73.89	23.94	96.61	94.25	295.13	10.53	29.54	97.56	31.93	109.3	105.74	184.95	9.03	21.76	96.74	57.17
18.45	12.38	40.77	8.57	192.43	67.12	30.36	93.42	24.97	184.78	8.65	40.69	26.72	13.51	85.69	85.02	153.6	7.33	38.97	99.22	55.35	123.63	119.52	203.74	9.58	26.59	96.67	58.66
41.19	28.86	123.3	8.61	31.68	70.06	23.4	116.72	111.18	187.86	7.36	27.51	95.26	59.18	56.83	45.7	151.08	13.3	33.91	80.42	30.25	39.74	10.69	99.48	14.57	75.66	26.89	10.74
51.33	16.39	123.04	7.59	51.58	31.93	13.32	89.38	88.32	142.03	6.98	24.35	98.81	62.18	88.26	85.54	205.78	6.68	27.11	96.93	41.57	114.09	105.36	270.29	11.12	32.38	92.34	38.98
90.23	81.64	173.38	9.68	22.53	90.49	47.09	142.24	137.16	204.26	7.17	32.91	96.43	67.15	76.68	62.6	217.38	15.12	37.01	81.64	28.8	133.94	129.29	237.56	8.57	36.45	96.52	54.42
49.48	24.8	108.25	17.49	98.13	50.12	22.91	107.09	96.16	223.3	10.78	34	89.8	43.06	136.76	128.91	239.19	9.14	34.39	94.26	53.89	26.24	15.78	69.6	5.67	66.1	60.14	22.67
70.9	55.24	191.6	10.11	23.8	77.91	28.83	108.07	103.72	195.06	8.14	24.48	95.97	53.17	123.28	120.25	229.3	7.97	31.96	97.54	52.44	37.86	13.23	139.77	8.34	61.93	34.95	9.47
115.98	101.8	219.9	15.09	35.36	87.77	46.29	50.85	36.76	108.58	11.53	22.35	72.3	33.85	80.89	79.93	241.33	8.04	28.85	98.82	33.12	118.68	111.32	223.75	9.37	30.61	93.8	49.75
62.99	60.56	152.24	8.55	12.92	96.14	39.78	76.2	71.56	197.26	9.93	18.3	93.9	36.27	23.77	11.2	66.29	4.22	42.24	47.1	16.89	87.48	83.89	254.38	14.98	18.02	95.89	32.98
49.31	6.01	93.7	13.9	642.22	12.19	6.42	47.72	34.47	96.07	6.39	42.64	72.23	35.88	83.38	74.74	209.56	9.12	48.96	89.64	35.66	116.43	107.79	181.37	9.4	21.57	92.58	59.43
120.8	111.15	209.46	8.58	27.51	92.01	53.06	42.53	21.75	89.93	5.39	50.1	51.13	24.18	96.04	93.83	249.79	8.13	32.77	97.7	37.56	106.43	100.67	221.75	8.98	26.52	94.6	45.4
31.2	15.42	87.19	7.52	21.08	49.43	17.69	98.6	91.94	221.67	10.52	19.68	93.24	41.47	108.22	105.95	241.54	10.3	34.39	97.9	43.87	69.28	62.97	216.56	10.99	35.62	90.88	29.08
15.91	15.41	29.36	2.05	36.45	96.84	52.49	94.49	90.75	142.68	8.27	16.51	96.04	63.6	43.22	31.15	74.65	5.85	19.72	72.09	41.73	79.61	78.5	208.74	10.49	22.44	98.6	37.6
96.48	92	243.37	8.2	30.27	95.36	37.8	88.94	87.54	242.64	11.01	40.58	98.42	36.08	82.01	78.59	235.58	8.57	29.58	95.82	33.36	134.69	113.81	321.99	17.99	30.6	84.5	35.35
118.68	110	233.11	9.37	25.84	92.69	47.19	105.12	101.78	159.65	8.54	20.87	96.82	63.75	124.66	115.3	206.41	7.96	34.39	92.49	55.86	87.72	83.41	187.46	10.93	15.64	95.09	44.49
44.74	15.15	109.2	14.34	16.23	33.86	13.87	38.86	14.9	125.29	9.09	80.92	38.34	11.89	75.06	73.37	171.21	6.37	37.14	97.76	42.86	107.37	99.57	180.22	11.76	20.42	92.73	55.25
32.6	19.33	102.16	19.69	132.74	59.28	18.92	97.18	90.89	176.16	10.87	19.72	93.53	51.59	37.85	28.04	135.83	8.56	21.12	74.08	20.65	73.94	72.28	138.35	9.25	13.92	97.76	52.25
56.21	49.75	205.86	10.46	22.44	88.51	24.17	45.23	14.68	103.93	9.02	25.45	32.45	14.12	103.41	101.35	214.34	9.71	29.92	98.01	47.28	108.97	101.24	190.03	9.31	22.96	92.91	53.28
119.27	111.86	219.74	9.6	20.49	93.79	50.9	121.23	35.96	257.42	14.42	36.18	29.66	13.97	48.83	40.2	125.15	7.45	44.71	82.34	32.12	132.21	129.96	228.13	9.29	33.01	98.3	56.97
126.98	118.86	216.14	8.22	25.84	93.6	54.99	54.13	17.73	178.08	15.18	85.97	32.76	9.96	90.26	87.1	206.72	9.64	31.96	96.49	42.13	103.46	99.09	164.55	11.36	18.79	95.78	60.22
44.58	19.63	96.91	6.72	42.44	44.04	20.26	120.07	111.37	159.78	5.11	26.59	92.75	69.7	62.89	18.71	153.24	9.26	57.78	29.75	12.21	130.53	129.06	213.03	8.22	40.58	98.88	60.58
84.76	66.21	159	12.45	23.94	78.11	41.64	57.63	44.89	199.49	10.5	31.81	77.89	22.5	110.98	106.83	223.35	10.33	23.94	96.26	47.83	139.01	127.64	206.58	10.05	23.8	91.82	61.78
61.62	36.61	166.25	11.88	39.89	59.42	22.02	123.34	121.21	205.03	7.88	36.36	98.27	59.12	71.66	63.36	208.97	12.02	36.65	88.42	30.32	90.26	85.95	217.59	11.63	18.36	95.23	39.5
39.65	10.93	66.59	7.11	39.66	27.58	16.42	50.89	12.33	129.42	9.91	41.27	24.23	9.53	30.49	21.72	96.08	6.1	43.26	71.23	22.6	113.07	108.53	267.02	9.71	24.76	95.99	40.64
52.08	15.91	136.31	8.48	50.75	30.55	11.67	96.05	88.39	201.89	9.46	20.87	92.03	43.78	117.84	114.59	206.12	10.66	34.03	97.25	55.6	41.07	17.35	176.71	10.11	83.35	42.25	9.82
37	18.62	87.92	4.52	30.37	50.32	21.18	48.38	3.4	161.17	11.56	28.16	7.02	2.11	35.67	15.93	116.22	10.94	102.48	44.66	13.71	95.41	91.37	228.39	9.74	27.2	95.77	40.01
95.49	93.18	277.88	10.17	32.01	97.58	33.53	125.97	121.38	303.95	9.32	28.89	96.36	39.94	61.73	53.23	205.13	10.83	26.87	86.23	25.95	131.64	126.38	248.6	7.74	32.64	96	50.84
37.96	1.6	80.28	14.05	41.99	4.22	2	133.54	130.58	253.25	10.75	30.85	97.78	51.56	83.94	37.27	260.99	17.8	38.96	44.41	14.28	51.24	28.86	192.82	9.14	48.83	56.34	14.97
50.52	23.25	128.03	8.44	48.28	46.03	18.16	104.41	100.97	270.4	8.81	26.71	96.71	37.34	64.35	49.58	217	10.76	50.1	77.05	22.85	112.69	110.11	209.28	10.36	24.35	97.71	52.61
63.35	60.15	252.88	9	23.39	94.95	23.79	75.63	28.58	208.31	16.88	41.48	37.79	13.72	103.7	101.14	227.86	9.63	25.84	97.53	44.39	110.28	106.48	256.66	10.76	33.94	96.56	41.49
49.89	33.13	126.95	7.51	43.52	66.41	26.1	63.16	61.85	182.08	10.85	18.54	97.92	33.97	70.15	55.84	219.32	12.22	40.37	79.6	25.46	112.66	110.2	240.91	12.7	25.97	97.81	45.74
50.73	29.03	131.31	6.4	40.37	57.23	22.11	24.24	13.94	61.9	2.9	49.72	57.51	22.52	81.21	76.02	257.22	10.26	32.09	93.6	29.55	92.51	77.33	193.52	7.93	29.92	83.58	39.96
45.85	25.99	107.17	7.68	25.12	56.68	24.25	132.08	129.54	205.53	6.65	36.33	98.07	63.03	54.34	16.86	138.46	8.12	30.6	31.04	12.18	85.08	82.52	166.94	7.66	27.78	96.99	49.43
28.38	11.36	89.37	6.23	55.76	40.04	12.71	106.87	99.41	208.02	10.64	23.39	93.01	47.79	134.71	133.18	184.28	6.33	31.07	98.87	72.27	90.49	85.15	199.21	11.37	19.47	94.1	42.74
40.39	12.97	98.67	10.07	66.17	32.11	13.14	63.82	57.97	131.88	7.51	34.81	90.84	43.96	48.65	32.75	130.22	8.12	31.22	67.31	25.15	72.98	71.12	167.52	10.33	17	97.45	42.46
78.12	74.62	212.84	10.2	27.14	95.53	35.06	78.41	75.97	178.81	9.08	29.92	96.89	42.49	73.33	69.29	177.78	10.4	20.42	94.5	38.98	119.54	115.45	235.78	7.27	27.87	96.58	48.97
41.87	20.87	133.69	7.74	53.04	49.85	15.61	23.96	17.53	75.3	4.54	53.72	73.16	23.28	67.49	61.92	238.37	10.25	22.44	91.75	25.97	77.41	60.7	245.71	11.51	41.48	78.41	24.7
39.79	20.87	124.01	11.64	15.64	52.43	16.83	11.56	1	46.33	22.22	148.06	8.66	2.16	35.37	23.95	79.89	15.92	98.03	67.7	29.98	72.79	68.83	176.68	12.43	14.78	94.57	38.96
32.41	14.55	99.84	13.71	59.04	44.89	14.57	121.74	117.89	179.88	7.29	25.45	96.84	65.54	61.6	55.79	192.11	8.96	30.26	90.57	29.04	125.5	119.02	249.14	7.77	32.33	94.84	47.77
89.43	86.91	255.27	9.25	29.24	97.18	34.05	104.12	101.19	180.41	10.73	22.44	97.19	56.09	63.57	61.05	189.31	9.67	17	96.04	32.25	119.65	118.56	249.78	7.24	45.56	99.09	47.46
36.81	11.05	68.31	7.13	38.52	30.01	16.17	34.02	26.31	76.97	8.25	28.2	77.34	34.19	108.61	106.34	209.07	7.63	34	97.91	50.86	104.84	99.79	268.81	15.74	28.3	95.18	37.12
76.13	68.15	239.54	11.81	33.4	89.52	28.45	58.22	43.86	144.72	16.11	23.12	75.33	30.31	90.75	86.81	145.89	9.35	16	95.66	59.5	148.52	124.92	222.22	20.48	31.28	84.11	56.21
26.48	12.17	101.82	5.08	73.59	45.96	11.95	58.65	53.95	142.22	9.08	15.64	91.99	37.93	7.82	0.15	39.5	18.07	352.62	1.94	0.38	118.56	114.18	285.52	14	24.58	96.31	39.99
80.76	76.9	198.13	10.37	29.92	95.22	38.81	86.01	81.5	222.07	9.3	22.33	94.76	36.7	131.68	129.9	192.25	9.04	29.13	98.64	67.57	52.41	44.23	157.17	8.83	21.63	84.39	28.14
48.06	14.04	116.86	9.03	67.05	29.22	12.02	93.78	89.93	206.15	10.2	31.64	95.9	43.62	37.06	10.4	78.11	5.85	61.2	28.06	13.31	106.09	102.42	155.73	10.57	17	96.54	65.77
59.33	43.21	229.78	9.78	39.44	72.82	18.8	59.86	46.91	116.03	9.93	52	78.36	40.43	100.74	99.08	255.56	10.9	36.45	98.35	38.77	96.44	94.53	170.13	10.11	17.68	98.02	55.56
43.58	11.51	101.29	8.73	29.92	26.42	11.37	138.16	130.81	229.07	6.81	33.01	94.68	57.11	124.73	121.6	238.6	7.91	35.77	97.49	50.96	108.75	101.69	182.78	8.88	21.76	93.51	55.64
103.64	99.42	201.24	8.68	25.45	95.92	49.4	94.67	91.55	224.73	9.98	25.64	96.71	40.74	114.5	111.9	275.54	9.23	27.51	97.73	40.61	128.22	119.28	210.64	10.03	26.36	93.03	56.63
18.44	8.61	67.35	5.67	71.67	46.66	12.78	74.09	54.93	164.31	11.05	40.36	74.15	33.43	50.85	9.74	175.68	9.83	57.8	19.15	5.54	34.83	12.09	75.74	15.23	169.99	34.72	15.97
88.65	84.91	270.83	11.65	36.88	95.78	31.35	69.72	57.98	187.09	10.8	18.79	83.16	30.99	66.17	51.77	171.28	9.97	21.08	78.23	30.22	103.17	102.31	204.17	7.44	34.39	99.17	50.11
66.86	51.51	211.45	13.11	39.44	77.04	24.36	109.38	106.31	206.19	8.05	29.22	97.19	51.56	95.45	88.12	198.27	8.55	26.82	92.32	44.44	94.73	87.32	219.65	11.41	22.35	92.18	39.75
61.78	54.79	182.94	11.51	24.48	88.69	29.95	93.6	90.89	193.08	7.61	27.05	97.1	47.07	95.94	94.35	158.61	9.38	17.64	98.34	59.48	107.56	98.58	201.86	8.99	20.18	91.65	48.84
95.26	93.37	258.21	8.14	37.57	98.01	36.16	69.44	65.96	164.01	8.28	13.46	94.99	40.22	57.32	53.14	203.99	10.47	39.89	92.7	26.05	90.6	88	204.61	11.76	19.04	97.13	43.01
64.07	16.04	100.73	7.86	37.4	25.04	15.93	59.69	56.35	223.66	9.49	56.81	94.41	25.19	89.89	13.83	167.03	10.44	66.1	15.39	8.28	73.68	66.45	148.44	7.14	46.92	90.19	44.77
40.7	11.32	91.61	7.88	31.28	27.81	12.35	82.97	82.23	238.63	10.97	33.4	99.11	34.46	80.71	78.02	148.91	5.16	30.6	96.66	52.39	114.84	109.35	171.68	8.3	21.08	95.23	63.69
109.96	104.72	254.13	11.33	34.45	95.23	41.21	49.03	14.49	120.35	8.06	110.05	29.56	12.04	25.57	11.22	83.47	4.92	48.62	43.87	13.44	40.17	27.89	138.31	12.05	22.44	69.42	20.16
92.84	90.84	195.8	9.1	31.28	97.85	46.4	40.85	22.85	102.59	11.71	29.57	55.94	22.28	25.95	9.73	58.84	4.86	49.37	37.51	16.54	103.9	99.57	225.46	11.37	21.07	95.83	44.16
93.81	92.17	244.68	10.14	29.22	98.25	37.67	56.49	38.13	139	10.16	33.73	67.51	27.43	49.82	29.83	198.82	10.43	61.93	59.87	15	103.17	100.1	198	9.56	23.94	97.02	50.55
46.84	28.47	173.47	8.82	44.2	60.79	16.42	31.18	15.71	93.57	6.85	32.7	50.38	16.79	134.63	128.97	258.93	8.53	31.28	95.79	49.81	53.58	25.91	211.63	12.24	55.56	48.36	12.24
87.86	77.91	252.22	14.41	21.32	88.67	30.89	43.6	32.98	94.96	9.61	104.04	75.65	34.73	26.4	11.63	80.36	6.25	23.12	44.08	14.48	49.17	37.55	172.1	8.39	52.27	76.37	21.82
38.31	11.1	111.57	7.82	37.83	28.98	9.95	101.06	100.44	186.49	6.95	27.1	99.39	53.86	81.81	79.98	242.63	9.7	37.57	97.76	32.96	71.78	54.29	150.35	14.68	46.54	75.64	36.11
20.71	5.46	69.29	4.17	42.14	26.35	7.88	35.55	20.43	112.05	7.97	46.08	57.47	18.23	46.43	43.53	179.13	7.44	35.77	93.77	24.3	113.94	83.76	157.97	16.24	36.57	73.51	53.02
97.25	6.71	188.41	8.38	50.21	6.9	3.56	69.93	67.09	107.44	6.14	21.08	95.94	62.44	81.43	77.07	211.54	8.07	32.31	94.64	36.43	118.19	109.69	224.73	23.91	27.88	92.8	48.81
66.58	59.1	209.92	11.55	26.75	88.77	28.15	88.33	87.02	193.27	9.47	38.01	98.52	45.02	96.42	93.55	231.87	10.58	22.44	97.02	40.34	45.2	8.22	98.88	8.73	59.84	18.19	8.31
88.59	51.82	211.39	16.1	39.2	58.5	24.52	79.87	79.1	174.11	8.31	22.08	99.04	45.43	49.92	44.85	101.91	4.78	35.49	89.85	44.01	62.89	48.73	181.09	10.84	31.03	77.49	26.91
65.48	54.48	271.74	8.41	37.83	83.2	20.05	42.3	27.04	161.79	10.21	41.27	63.93	16.71	78.53	74.24	196.48	9.43	29.58	94.54	37.78	104.41	100.55	174.56	9.06	18.34	96.3	57.6
32.22	6.58	56.1	5.45	35.08	20.42	11.73	99.29	95.36	235.97	8.87	25.86	96.04	40.41	94.64	86.31	193.58	8.79	41.75	91.2	44.59	113.32	107.48	276.52	10.76	31.68	94.85	38.87
88.32	81.53	227.94	12.11	30.6	92.32	35.77	92.35	83.77	251.82	16.01	24.52	90.71	33.27	91.79	89.48	238.01	7.75	29.92	97.48	37.59	48.69	39.2	164.38	10.28	16	80.52	23.85
27.35	11.39	86.25	5.01	74.8	41.66	13.21	54.63	38.23	205.51	18.39	67.45	69.98	18.6	76.66	66.86	173.48	11.42	35.36	87.22	38.54	109.32	102.96	212.32	12.49	21.82	94.18	48.49
93.87	88.9	260.52	8.08	33.48	94.71	34.12	48.21	24.4	211.94	10.11	73.44	50.61	11.51	57.06	41.58	144.13	8.33	38.08	72.88	28.85	104.81	101.13	184.9	8.88	22.55	96.49	54.7
32.58	4.83	66.71	4.01	42.64	14.83	7.24	63.65	56.12	231.27	7.22	32.64	88.17	24.27	109.11	104.21	243.31	10.57	37.83	95.5	42.83	82.95	79.84	236.28	11.89	23.39	96.25	33.79
128.93	126.85	214.61	8.2	27.92	98.39	59.11	74.14	70.5	200.64	11.71	17	95.09	35.14	109.87	106.04	242.58	10.32	26.47	96.51	43.71	49.2	35.41	100.78	6.28	40.58	71.96	35.14
95.84	88.34	351.86	9.87	34.68	92.18	25.11	58.42	48.38	198.2	9.26	65.58	82.81	24.41	50.82	30.61	125.13	6.27	32.33	60.23	24.46	106.49	97.74	217.7	11.63	21.37	91.78	44.9
75.83	57.74	236.73	12.18	49.52	76.15	24.39	70.19	64.07	230.72	10.25	40.8	91.29	27.77	24.9	6.94	80.19	6.15	24.22	27.88	8.66	121.78	117.44	298.62	9.94	28.89	96.43	39.33
52.74	35.28	144.17	10.19	50.9	66.89	24.47	67.26	65.91	254.64	9.51	31.96	97.99	25.88	27.61	13.23	67.5	3.62	41.48	47.92	19.6	110.66	88.3	259	16.53	27.88	79.79	34.09
37.91	13.78	105.37	7.56	75.66	36.34	13.08	100.22	98.13	215.31	10.75	29.92	97.91	45.57	72.44	58.15	187.02	11.94	36.88	80.28	31.09	54.45	49.22	150.7	12.66	16.51	90.39	32.66
105.84	99.32	208.6	8.06	35.36	93.84	47.61	50.49	44.07	103.29	6.46	52.96	87.28	42.67	24.92	14.49	91.53	3.93	91.8	58.13	15.83	127.43	120.93	209.87	8.85	23.39	94.9	57.62
48.64	38.74	221.62	9.68	36.72	79.64	17.48	93.22	91.08	268.51	10.75	30.98	97.71	33.92	101.32	98.13	225.76	11.08	33.66	96.85	43.47	80.74	75.4	193.63	10.18	25.16	93.39	38.94
74.82	72.03	178.78	10.06	16.32	96.28	40.29	34.71	27.64	127.58	5.29	50.21	79.65	21.67	74.79	71.56	205.6	10.66	21.76	95.67	34.8	90.45	83.44	250.06	9.16	34.19	92.24	33.37
101.89	100.27	296.18	8.7	29.92	98.41	33.85	44.82	20.91	122.66	10.78	48.57	46.65	17.05	58.14	48.65	224.64	8.95	45.56	83.68	21.66	116.87	108.78	256.93	10.25	28.89	93.08	42.34
115.59	114.02	261.65	10.84	36.24	98.64	43.58	37.09	28.64	88.88	8.17	25.16	77.21	32.22	59.78	42.23	129.32	6.93	49.98	70.64	32.66	81.87	78.62	159.12	10.83	14.28	96.03	49.41
66.14	58.17	234.96	11.34	28.56	87.94	24.76	60.14	37.89	120.93	5.93	34.79	63	31.33	20.53	0.86	56.28	15.92	192.02	4.17	1.52	113.15	111.01	183.84	5.91	30.33	98.11	60.39
104.91	102.5	283.25	16.16	36.72	97.7	36.19	104.48	102.36	251	8.89	36.33	97.97	40.78	26.19	13.65	77.61	7.75	44.53	52.1	17.58	56.12	37.22	155.56	13.56	34.79	66.32	23.92
41.12	22.35	101.56	9.82	96.98	54.35	22	74.7	70.6	229.48	7.31	25.15	94.51	30.77	87.87	86.34	206.87	9.91	23.8	98.26	41.73	103.3	90.86	176.76	10.67	30.61	87.96	51.4
26.71	18.81	78.13	7.4	13.6	70.44	24.08	75.39	44.49	207.86	10.9	47.46	59.02	21.4	25.88	17.23	96.9	6.01	51.59	66.58	17.78	107.27	103.55	192.07	11.62	23.27	96.53	53.91
67.87	61.25	278.73	10.52	27.46	90.24	21.97	41.87	18.17	110.2	10.71	56.32	43.39	16.49	83.05	37.08	138.5	14.99	27.86	44.65	26.78	67.22	58.27	160.08	13.14	22.44	86.69	36.4
59.69	52.66	175.13	9.4	21.37	88.22	30.07	78.36	70.48	226.38	11.09	19.04	89.95	31.13	36.15	15.67	175.86	7.86	141.44	43.34	8.91	103.94	95.55	215.98	11.3	26.52	91.93	44.24
72.76	44.43	162.95	8.3	32.33	61.06	27.26	111.81	108.36	241.57	8.73	27.83	96.92	44.86	68.49	65.17	142.31	7.68	35.14	95.15	45.8	48.99	29.17	106.57	9.65	89.76	59.53	27.37
48.73	17.51	144.74	10.43	64.77	35.93	12.09	90.59	89.02	210.38	9.78	22.44	98.27	42.31	94.55	91.25	198.57	15.45	31.34	96.52	45.95	70.62	39.38	214.15	10.91	46.24	55.76	18.39
83.96	73	237.31	11.01	24.48	86.94	30.76	61.28	54.25	215.39	12.92	32.64	88.53	25.19	44.8	14.98	96.69	8.06	43.14	33.43	15.49	108.44	105.79	189.7	9.64	24.34	97.56	55.76
79.73	71.76	219.87	10.73	38.27	90.01	32.64	63.85	38.74	187.23	9.31	56.44	60.68	20.69	52.56	42.91	224.65	9.52	24.48	81.64	19.1	90.32	85.1	180.02	8.3	19.72	94.22	47.27
96.2	90.73	311.02	8.85	35.77	94.31	29.17	42.22	32.27	129.4	7.33	25.74	76.44	24.94	98.66	88.47	271.55	14.34	43.14	89.67	32.58	47.18	16.47	129.86	8.59	45.59	34.92	12.69
61.21	39.65	152.5	5.38	73.44	64.79	26	86.76	83.38	224.77	9.99	30.95	96.1	37.1	112.95	105.6	177.72	8.48	22.13	93.5	59.42	50.97	11.7	99.59	7.57	52.88	22.96	11.75
48.52	32.56	101.49	6.42	30.61	67.11	32.08	57.73	54.5	152.1	9.33	25.84	94.41	35.83	61.76	50.86	175.65	9.86	34.39	82.35	28.96	80.97	77.17	179.71	9.29	28.53	95.3	42.94
74.39	65.56	251.55	10.51	33.57	88.14	26.06	35.76	7.69	88.86	12.24	72.03	21.49	8.65	99.55	96.45	274.95	9.4	32.84	96.89	35.08	124.74	116.42	201.42	8.47	25.16	93.34	57.8
113.42	106.46	262.07	11.74	37.31	93.86	40.62	65.94	41.9	143.99	22.02	85	63.54	29.1	29	11.06	138.01	8.68	34.19	38.15	8.02	119.23	111.74	213.33	8.47	26.44	93.72	52.38
54.98	36.25	160.07	20.24	40.37	65.94	22.65	61.74	50.79	195.73	9.33	32.71	82.26	25.95	57.25	25.33	131.74	13.51	41.96	44.25	19.23	41.36	35.22	161.28	10.93	33.32	85.16	21.84
124.26	121.29	279.64	10.44	36.04	97.61	43.37	105.74	103.79	264.09	11.24	38.52	98.16	39.3	101.69	99.42	255.09	7.81	29.58	97.77	38.98	57.5	52.97	190.2	8.76	17.68	92.12	27.85
95.68	92.49	203.62	11.14	32.64	96.67	45.42	85.59	83.65	235.2	10.47	19.72	97.72	35.56	44.13	3.14	109.33	20.97	87.04	7.12	2.87	29.85	11.54	91.63	7.19	74.8	38.67	12.6
73.86	66.22	231.42	10.04	38.52	89.65	28.61	93.89	90	194.94	8.84	32.01	95.86	46.17	93.08	88.7	186.51	7.57	18.34	95.3	47.56	27.98	8.17	72.61	13.79	140.08	29.19	11.25
49.91	28.56	173.88	9.56	57.8	57.23	16.43	34.57	20.15	99.84	4.92	28.53	58.27	20.18	34.97	24.67	119.73	6.34	40.12	70.53	20.6	99.72	95.5	181.91	10.04	18.57	95.77	52.5
110.55	108.09	232.7	9.78	31.28	97.77	46.45	59.9	54.49	249.94	10.27	40.12	90.97	21.8	61.55	60.55	109.06	6.23	35.08	98.38	55.52	27.34	12.56	97.1	10.63	15.51	45.92	12.93
78.68	74.87	202.55	9.39	25.16	95.16	36.97	105.42	101.89	241.18	20.39	34.19	96.65	42.25	46.58	34.5	85.29	6.6	25.45	74.07	40.45	14.51	8.34	47.87	3.16	53.33	57.48	17.42
66.4	49.99	189.15	9.74	39.89	75.3	26.43	69.45	68.63	154.09	9.21	18.79	98.83	44.54	66.04	62.45	126.5	7.22	13.6	94.57	49.37	109.88	103.76	189.23	9.64	22.08	94.43	54.83
50.49	43.04	186.46	10.87	33.01	85.25	23.09	67.47	54.49	160.48	8.88	47.31	80.76	33.95	50.88	35.73	184.98	10.47	42.16	70.24	19.32	97.07	85.26	309.47	15.97	21.98	87.83	27.55
126.05	121.44	243.9	8.65	29.22	96.35	49.79	62.88	49.64	133.44	8.31	37.83	78.95	37.2	21.83	12.19	134.82	9.99	49.64	55.83	9.04	68.55	65.22	193.93	10.2	28.07	95.14	33.63
97.23	87.09	251.85	17.1	36.04	89.56	34.58	38.04	22.86	97.3	7.91	41.27	60.08	23.49	102.86	100.89	254.58	7.74	30.26	98.09	39.63	119.75	116.72	204.97	8.31	24.68	97.48	56.95
58.27	46.75	132.1	8.4	25.84	80.23	35.39	77.61	74.75	247.9	8.47	27.51	96.32	30.15	40.69	19.13	68.99	5.65	38.54	47.01	27.72	86.67	82.73	265.28	11.55	21.12	95.45	31.19
64.03	20.51	123.28	20.57	97.38	32.03	16.64	41.98	19.61	121.56	7.43	49.98	46.71	16.13	130.6	126.94	255.65	9.16	33.7	97.19	49.65	90.26	83.43	214.77	10.7	29.49	92.44	38.85
91.22	88.41	212.66	12.22	29.09	96.92	41.57	59.97	54.8	175.89	9.73	35.49	91.37	31.15	106.36	102.67	293.89	7.15	30.95	96.53	34.93	91.54	87.33	264.94	13.51	37.14	95.41	32.96
81.12	76.06	150.39	17.9	19.43	93.77	50.57	66.06	60.2	190.56	15.56	26.27	91.12	31.59	78.98	40.72	199.78	15.69	25.16	51.56	20.38	55.78	40.64	229.35	6.94	49.64	72.86	17.72
49.92	38.07	197.15	10.37	51.68	76.26	19.31	84.16	82.13	258.31	10.26	33.7	97.59	31.79	82.28	80.12	192.05	10.07	17.81	97.38	41.72	65.91	59.97	233.86	9.5	35.9	90.98	25.64
84.61	82.35	174.48	11.52	17	97.33	47.2	73.7	54.55	217.74	12.14	30.26	74.01	25.05	42.07	23.95	144.47	10.37	38.27	56.93	16.58	65.23	57.49	110.96	9.53	45.56	88.14	51.81
86.85	71.27	241.62	12.18	31.75	82.06	29.5	47.69	10.65	137.94	7.99	22.08	22.33	7.72	45.89	35.2	179.47	12.56	25.81	76.7	19.61	60.84	33.69	216.35	11.69	67.4	55.38	15.57
120.07	117.46	215.59	7.28	34.38	97.83	54.48	50.19	33.65	117.76	6.43	40.12	67.04	28.58	83.46	76.1	196.07	9.29	37.29	91.18	38.81	68.03	60.71	139.93	7.04	39.2	89.24	43.39
81.11	76.71	211.52	9.48	36.45	94.57	36.26	104.11	101.52	266.96	9.37	36.18	97.51	38.03	82.6	80.33	230.29	9.09	29.58	97.25	34.88	55.43	43.29	227.68	13.45	36.18	78.1	19.01
38.99	12	155.99	12.28	74.97	30.77	7.69	57.96	50.3	169.18	8.96	31.31	86.79	29.73	59.16	29.84	154.4	10	25.81	50.44	19.33	81.65	80.01	169.8	6.65	29.51	97.98	47.12
103.94	97.27	230.58	10.9	19.95	93.58	42.19	77.29	69.99	160.91	9.14	36.45	90.56	43.5	44.14	31.39	154.6	8.11	44.88	71.12	20.3	107.52	106.02	272.18	8.27	27.14	98.6	38.95
82.54	68.72	219.88	16.43	42.85	83.26	31.25	103.56	101.71	171.86	6.95	31.96	98.22	59.18	111.76	110.64	207.78	9.45	27.88	99	53.25	36.1	11.79	124	8.25	43.83	32.66	9.51
43.97	15.1	111.06	13.35	72.76	34.33	13.59	53.74	34.45	179.84	10.6	29.57	64.1	19.15	88.72	83.16	203.27	11.02	28.56	93.74	40.91	41.01	9.93	93.03	7.69	29.55	24.22	10.68
123.95	111.66	289.33	11.59	39.66	90.08	38.59	61.57	12.85	183.42	19.43	27.2	20.86	7	100.79	95.89	174.89	10.48	22.53	95.13	54.82	43.68	31.34	122.75	8.27	34.68	71.73	25.53
68.99	57.15	221.58	8.97	43.08	82.83	25.79	36.14	28.29	93.58	7.16	36.04	78.3	30.23	39.45	12.2	97.06	6.59	57.8	30.92	12.56	78.73	74.85	246.32	10.01	26.42	95.07	30.39
25.78	17.21	119.2	10.21	49.98	66.75	14.44	90.5	87.35	231.15	10.98	35.77	96.52	37.79	108.86	103.55	235.4	8.75	31.64	95.12	43.99	80.29	75.49	217.7	11.53	21.12	94.02	34.68
60.52	52.26	181.62	9.95	52.27	86.34	28.77	71.91	59.31	155.11	9.77	26.52	82.48	38.23	61.05	56	249.19	9.3	35.77	91.73	22.47	74.39	68.74	264.88	11.28	23.8	92.4	25.95
125.89	122.05	243.03	8.21	34.39	96.95	50.22	92.23	89.98	304.11	9.6	38.94	97.56	29.59	39.77	14.63	144.61	10.26	61.2	36.79	10.12	61.19	53.01	276.42	10.51	28.56	86.63	19.18
81.71	71.43	239.36	15.63	17	87.42	29.84	102.1	97.6	245.44	11.56	26.87	95.59	39.77	13.64	1	38.45	16.78	163.26	7.32	2.6	53.16	35.64	176.73	10.72	36.49	67.04	20.16
76.74	71.72	276.66	11.14	51.68	93.46	25.92	74.93	63.12	232.81	9.38	51.58	84.23	27.11	105.56	103.87	224.35	10.53	24.48	98.4	46.3	64.14	61.53	281.15	10.5	44.02	95.93	21.88
40.99	10.24	101.67	5.42	34.79	24.99	10.08	24.36	15.56	86.41	27.09	152.69	63.89	18.01	81.36	79.33	229.92	10.54	22.96	97.51	34.5	75.49	73.3	230.01	10.97	17.88	97.1	31.87
56.33	42.26	175.8	11.1	26.52	75.03	24.04	111.78	109.53	277.36	12.23	27.88	97.99	39.49	53.65	49.45	206.77	9.03	28.2	92.17	23.91	61.03	43.95	190.96	9.92	35.49	72.01	23.01
35.79	12.36	144.5	7.41	52.27	34.52	8.55	31.48	11.53	102.1	6.83	54.34	36.61	11.29	66.76	62.77	166.82	8.09	30.95	94.03	37.63	69.07	56.3	139.4	8.33	35.49	81.51	40.38
29.38	16.37	100.44	6.54	48.44	55.72	16.3	51.2	33.62	214.46	11.7	54.97	65.66	15.68	44.55	41.76	70.61	3.11	39.89	93.74	59.13	93.72	87.53	256.44	8.99	33.48	93.4	34.13
136.7	125.06	218.7	11.98	23.2	91.49	57.18	55.17	39.91	181.84	8.78	44.32	72.34	21.95	90.51	87.58	199.35	12.71	18.74	96.76	43.93	82.46	79.72	221.69	8.97	29.49	96.67	35.96
58.93	46.96	216.49	10.03	48.83	79.69	21.69	35.46	23.88	144.81	9.56	40.12	67.35	16.49	75.64	74.27	266.05	8.48	36.04	98.19	27.92	63.25	36.53	166.92	9.02	52.8	57.76	21.89
57.99	52.23	288.55	12.24	35.36	90.08	18.1	35.01	11.93	133.06	13.65	94.92	34.08	8.97	37.39	28.54	129.42	10.09	26.52	76.32	22.05	42.07	6.56	116.64	11.18	79.35	15.6	5.63
101.99	97.26	305	10.19	32.33	95.36	31.89	90.4	80.02	224.48	10.54	17.88	88.52	35.65	97.22	81.93	255.74	11.89	29.44	84.27	32.04	114.05	111.51	250.93	11.29	26.82	97.78	44.44
60.05	55.5	217.46	10.8	42.84	92.43	25.52	67.58	58.6	112.33	4.44	49.62	86.72	52.17	66.27	65.38	158.95	6.94	37.4	98.65	41.13	49.14	31.96	129.61	6.79	42.14	65.03	24.66
83.11	79.41	200.83	8.12	19.04	95.54	39.54	40.71	24.48	95.86	6.19	39.66	60.14	25.54	77.02	53.55	177.54	23	31.91	69.52	30.16	61.21	39.94	156.34	7.05	38.08	65.26	25.55
110.02	104.68	251.24	11.95	27.83	95.14	41.66	74.6	66.84	232.05	11.67	32.01	89.59	28.8	52.81	19.04	134.22	8.62	55.61	36.06	14.19	75.51	66.43	215.38	11.14	39.89	87.98	30.84
69.27	63.84	174.85	8.94	14.96	92.15	36.51	56.93	32.32	162.08	7.8	64.71	56.78	19.94	95.35	91.6	271.23	8.4	48.49	96.06	33.77	88.07	85.3	243	11.1	30.95	96.85	35.1
21.51	9.42	80	9.42	12.38	43.78	11.77	26.54	9.09	56.68	5.89	48.28	34.26	16.04	57.36	52.65	226.34	9.93	35.9	91.79	23.26	107.59	106.13	212.06	8.31	31.03	98.64	50.04
112.42	110.47	242.25	10.83	34	98.27	45.6	77.21	72.37	258.74	10.25	40.13	93.74	27.97	64.62	41.15	236.41	11.55	52.96	63.68	17.41	52.45	36.95	177.38	14.33	29.92	70.45	20.83
71.55	61.96	293.65	10.18	45.18	86.59	21.1	103.44	99.82	210.89	8.84	24.07	96.5	47.33	79.32	71.25	228.33	11.83	25.45	89.82	31.2	72.49	53.91	182.73	9.66	37.14	74.37	29.5
50.12	40.73	243.03	10.54	54.34	81.27	16.76	63.26	57.36	210.84	12.21	55.08	90.68	27.21	88.55	86.65	187.75	12.19	26.05	97.86	46.15	116.23	73.55	254.36	11.64	36.37	63.28	28.92
33.6	12.18	113.04	7.09	88.73	36.24	10.77	102.69	63.97	192.94	13.67	34.09	62.3	33.16	100.62	97.05	196.03	8.07	21.63	96.46	49.51	69.15	62.34	186.22	12.47	20.4	90.15	33.47
41.92	28.39	120.04	20.15	61.26	67.73	23.65	84.56	82.58	229.64	7.82	27.46	97.66	35.96	109.7	102.81	244.04	11.96	23.39	93.71	42.13	108.52	106.52	269.05	8.2	30.6	98.16	39.59
45.98	5.19	147.9	16.53	43.96	11.3	3.51	50.76	19.25	164.77	8.41	73.75	37.92	11.68	52.07	46.53	211.01	10.05	23.79	89.35	22.05	52.91	36.92	250.98	9.36	61.23	69.78	14.71
29.47	10.5	74.51	6.94	44.35	35.61	14.09	89.89	86.14	234.13	10.71	36.18	95.84	36.79	57.49	41.21	144.02	8.65	58.46	71.69	28.62	43.83	24.3	136.38	5.93	38.76	55.44	17.82
31.57	8.07	137.23	9.71	101.11	25.56	5.88	39.05	14.46	90.73	12.58	44.88	37.03	15.94	83.07	78.31	227.13	9.42	38.96	94.26	34.48	79.36	77.14	241.34	9	32.38	97.19	31.96
91.27	86.65	265.86	10.58	42.94	94.94	32.59	118.44	116.04	285.49	8.93	34.09	97.98	40.65	126.38	123.51	230.54	8.76	33.7	97.73	53.58	74.38	70.85	215.43	10.41	24.76	95.26	32.89
114.39	113.15	258.1	9.48	39.2	98.91	43.84	114.45	112.68	199.51	6.5	27.32	98.46	56.48	40.55	29.43	194.52	10.18	27.2	72.59	15.13	48.15	40.96	173.55	9.42	27.14	85.08	23.6
114.53	108.43	296.24	10.93	24.76	94.68	36.6	92.13	90	142.83	6.25	18.36	97.69	63.01	54.09	45.96	210.19	10.65	23.12	84.97	21.86	65.82	58.92	204.03	10.55	34.09	89.52	28.88
75.22	35.12	169.1	13.44	18.47	46.69	20.77	50.49	31.07	158.04	10.65	52.88	61.54	19.66	56.5	50.31	170.38	8.67	21.32	89.05	29.53	59.39	54.58	165.28	10.61	14.96	91.9	33.02
104.46	68.7	214.6	14.15	28.56	65.76	32.01	128.25	124.9	295.15	9.05	33.7	97.39	42.32	24.59	10.24	75.06	8.01	57.09	41.62	13.64	128.32	125.19	271.52	8.87	35.03	97.56	46.11
59.88	54.82	249.95	11.89	27.14	91.56	21.93	74.86	72.77	225.61	9.83	40.12	97.2	32.25	39.97	32.25	145.91	9.27	22.44	80.68	22.1	115.03	113.23	226.48	9.84	40.8	98.44	50
132.07	130.94	246.75	9.16	33.32	99.14	53.07	83.39	81.61	204.27	11.02	20.18	97.87	39.95	87.46	85.66	205.57	10.21	33.35	97.95	41.67	77.34	71.85	188.77	12.88	14.53	92.91	38.06
26.33	11.44	97.94	7.75	56.44	43.45	11.68	98.39	97.1	182.99	9.15	24.76	98.69	53.07	45.74	26.68	117.18	6.41	50.9	58.33	22.77	47.94	33.81	97.87	5.92	47.46	70.53	34.55
89.29	87.28	211.67	8.96	31.96	97.76	41.24	73.53	60.58	236.83	11.38	40.12	82.39	25.58	74.22	71.09	142.58	7.72	19.71	95.78	49.86	104.44	97.47	256.25	8.89	31.31	93.32	38.04
55.78	23.28	128.99	8.05	33.01	41.74	18.05	123.48	115.23	278.71	9.23	26.42	93.32	41.34	32.43	15.47	107.08	9.4	88.37	47.72	14.45	80.81	77.59	256.49	9.82	24.64	96.02	30.25
43.02	38.54	130.73	10.82	19	89.61	29.49	77.28	71.59	199	10.77	32.7	92.63	35.97	119.76	114.62	197.19	7.59	23.94	95.71	58.13	36.59	14.81	101.61	9.6	23.8	40.48	14.58
118.72	117.18	291.9	11.67	32.33	98.71	40.14	88.36	86.54	267.38	9.67	25.34	97.94	32.36	67.66	56.48	178.46	11	30.26	83.47	31.65	47.94	40.35	234.78	9.43	48.15	84.17	17.18
88.25	87.34	207.11	8.77	28.56	98.97	42.17	39.93	30.9	79.55	8.41	68.09	77.37	38.84	95.33	92.16	193.5	7.86	27.83	96.68	47.63	92.99	86.97	220.61	9.38	23.8	93.53	39.42
85.09	70.25	182.58	8	39.12	82.55	38.47	48.12	38.11	117.1	19.49	35.49	79.21	32.55	34.34	18.65	132.22	8.56	22.44	54.31	14.11	86.31	84.65	166.62	8.23	23.23	98.09	50.81
63.93	46.86	134.34	11.65	16.32	73.29	34.88	41.63	31.69	128.31	7.3	43.14	76.12	24.7	57.93	30.64	132.33	8.27	31.03	52.89	23.15	53.81	35.51	203.41	11.37	59.84	65.98	17.46
70.47	58.06	174.16	10.35	59.84	82.4	33.34	59.84	54.1	160.9	9.16	21.76	90.42	33.63	65.18	59.42	211.54	11.52	31.28	91.16	28.09	97.22	95.1	278.72	10.8	41.48	97.82	34.12
34.62	24.67	116.55	6.51	56.36	71.27	21.17	106.24	103.7	224.01	7.6	26.14	97.61	46.29	37.54	25.95	168.16	9.16	38.76	69.11	15.43	68.87	23.35	180.2	21.85	48.28	33.9	12.96
28.01	18.47	144.5	8.08	29.55	65.94	12.78	62.26	56.64	222.25	9.22	29.92	90.98	25.48	98.61	96.08	227.26	8.53	36.88	97.44	42.28	35.67	8.78	87.75	7.66	34.19	24.62	10.01
73.62	70.66	224.82	11.68	21.08	95.98	31.43	106.72	105.17	223.48	9.06	32.14	98.55	47.06	65.48	63.5	158.99	11.16	22.96	96.97	39.94	56.77	52.71	150.03	9.1	9.52	92.86	35.14
35.11	15.39	91.88	6.86	59.84	43.83	16.75	53.44	50.39	175.85	6.14	29.58	94.29	28.66	88.95	85.77	272.35	9.33	37.14	96.42	31.49	29.66	21.6	66.56	11.76	115.07	72.83	32.45
56.48	25.25	145.86	12.75	38.47	44.72	17.31	103.14	101.44	191.04	7.26	36.04	98.36	53.1	75.09	57.87	251.69	11.86	44.53	77.07	22.99	90.2	87.46	305.52	13.71	41.96	96.96	28.63
106.89	104.34	241.07	11.51	29.22	97.61	43.28	55.99	29.67	130.42	7.75	29.28	53	22.75	59.55	46.14	180.1	10.24	49.52	77.49	25.62	70.89	65.85	145.29	6.47	16.51	92.89	45.32
75.24	71.99	205.59	11	15.96	95.68	35.02	96.18	94.81	170.38	8.11	22.96	98.58	55.65	57.13	54.5	143.04	8.08	28.89	95.41	38.1	101.17	97.7	312.18	8.55	25.84	96.56	31.3
69.73	62.3	182.08	9.47	31.28	89.34	34.21	39.62	11.9	119.24	10.02	51.49	30.04	9.98	83.07	79.93	209.86	10.02	21.32	96.22	38.09	62.86	57.83	212.47	9.02	44.02	91.99	27.22
62.26	46.95	148.93	5.63	56.44	75.41	31.52	60.71	44.17	164.39	10.15	45.08	72.75	26.87	46.19	38.19	123.18	6.89	26.52	82.68	31	90.27	88.14	207.36	6.69	21.57	97.65	42.51
106.01	100.47	276.33	10.28	32.01	94.77	36.36	49.83	40.22	147.86	9.81	43.33	80.72	27.2	137.89	128.5	217.9	9.04	28.2	93.19	58.97	45.16	38.23	75.02	11.94	36.2	84.64	50.95
105.05	97.64	258.61	18.87	36.05	92.94	37.76	69.89	64.51	155.93	8.64	25.45	92.29	41.37	116.64	112.59	246.33	11.07	37.12	96.53	45.71	75.11	70.64	207.99	7.9	22.44	94.05	33.96
51.49	10.02	150.52	12.71	50.21	19.46	6.66	34.79	21.07	137.5	11.1	38.08	60.56	15.32	51.78	48.88	151.22	9.46	25.95	94.39	32.32	54.74	37.18	185.38	11.15	42.44	67.92	20.06
30.14	19.33	69.36	4.08	45.4	64.14	27.87	108.48	102.9	186.04	7.44	35.9	94.85	55.31	103.49	83.91	239.83	11.07	47.29	81.08	34.99	111.47	108.43	284.13	12.67	33.09	97.27	38.16
40.55	10.9	131.57	5.88	83.22	26.87	8.28	52.92	37.44	135.56	4.86	63.28	70.75	27.62	51.76	30.98	152.73	6.42	70.97	59.86	20.28	56.93	38.27	194.91	13.51	34.91	67.22	19.64
52.81	41.34	170.56	9.72	24.64	78.28	24.24	65.26	58.45	163.06	8.81	24.48	89.57	35.84	35.63	22.51	98.61	4.93	54.91	63.17	22.83	78.84	73.56	251.97	10.31	29.57	93.3	29.19
106.91	102.7	218.47	8.88	25.05	96.06	47.01	10.61	5.36	27.33	8.34	70.4	50.49	19.6	43.37	14.32	137.06	9.23	59.84	33.01	10.45	79.69	78.64	170.71	10.8	21.08	98.68	46.07
90.59	87.05	236.48	11.6	22.44	96.09	36.81	85.79	80	184.35	8.4	29.17	93.25	43.4	100.15	85.32	199.93	18.76	21.05	85.19	42.68	103.84	102.43	259.29	8.51	25.16	98.64	39.5
100.15	98.07	231.04	8.33	31.45	97.93	42.45	45.44	8.89	91.87	5.53	56.4	19.56	9.67	74.13	69.68	222.46	11.03	20.4	93.99	31.32	104.14	100.99	202.52	7.66	26.82	96.97	49.87
31.11	13.19	113.7	6.4	44.02	42.41	11.6	80.96	68.64	199.95	16.75	36.72	84.78	34.33	98.68	97.2	169.95	6.82	29.19	98.5	57.19	40.84	1.74	125.14	17.89	56.36	4.25	1.39
97.87	90.82	251.32	12.49	29.22	92.8	36.14	79.54	76.94	177.08	10.28	17	96.73	43.45	42.44	26.98	116.96	8.91	18.57	63.57	23.06	114.8	112.31	262.26	11.04	35.49	97.83	42.82
137.9	123.24	261.14	15.47	34.39	89.37	47.19	26.32	20.27	50.83	8.93	126.45	77.01	39.88	97.16	89.35	203.06	8.33	25.05	91.96	44	112.7	110.91	195.96	8.02	29.41	98.41	56.6
131.47	126.76	252.22	15.97	29.92	96.42	50.26	113.11	111.03	212.08	8.47	38.23	98.16	52.35	35.96	18.06	106.78	12.43	111.42	50.23	16.92	26.95	12.71	66.39	4.25	39.66	47.14	19.14
85.09	84.09	225.84	10.02	29.24	98.83	37.24	64.83	6.18	148.7	15.94	16.75	9.54	4.16	114.2	112.19	211.27	8.32	28.89	98.23	53.1	113.85	106.66	246.77	13.1	39.66	93.68	43.22
90.65	79.47	219.73	11.33	43.52	87.66	36.16	75.41	73.04	143.69	7.28	23.8	96.85	50.83	35.15	18.95	97.67	10.54	33.4	53.92	19.4	96.83	91.67	259.61	9.41	38.16	94.67	35.31
41.17	23.74	116.59	8.05	38.08	57.65	20.36	83.01	79.52	230.88	10.38	19.72	95.8	34.44	89.71	51.56	201.62	14.59	44.53	57.47	25.57	86.41	84.55	171.57	8.52	25.05	97.85	49.28
95.12	92.03	241.55	9.56	30.62	96.75	38.1	23.39	9.23	73.49	5.77	75.35	39.48	12.56	70.72	64.97	203.59	11.65	22.44	91.87	31.91	56.4	20.56	126.39	7.87	79.1	36.45	16.27
45.22	28.99	151.99	11.27	24.35	64.11	19.07	54.33	34.38	168.78	9.98	46.62	63.28	20.37	43.69	26.08	147.56	10.29	34	59.7	17.68	108.97	104.45	212.45	8.83	28.86	95.85	49.16
25.85	4.5	84.16	8.51	59.15	17.4	5.35	108.03	104.74	234.29	8.63	22.01	96.95	44.7	42.53	41.02	139.32	8.26	17.68	96.44	29.44	140.73	0.59	292.09	25.88	164.84	0.42	0.2
63.99	60.88	255.28	10.13	44.71	95.15	23.85	111.24	108.56	190.67	9.68	23.8	97.59	56.94	81.83	74.63	195.67	10.33	22.44	91.19	38.14	62.49	55.15	172.3	7.41	36.45	88.25	32.01
45.95	30.83	153.95	7.94	53.75	67.09	20.03	73.4	72.74	131.34	8.94	21.31	99.1	55.38	67	52.89	197.35	8.96	47.87	78.93	26.8	20	13.53	73.51	6.85	64.71	67.68	18.41
75.4	63.44	172.62	8.71	29.28	84.14	36.75	103.06	101.02	175.58	7.12	32.33	98.02	57.54	93.36	90	244.6	8.97	30.26	96.4	36.8	62.34	59.05	153.98	11.74	26.52	94.73	38.35
65.73	50.81	144.45	6.35	47.6	77.3	35.17	60.19	54.12	176.65	9.72	42.84	89.92	30.64	43.6	29.04	148.61	7.11	51.39	66.6	19.54	82.19	79.24	208.13	7.8	27.51	96.41	38.07
104.83	101.63	234.15	8.41	29.58	96.95	43.4	50.56	46.42	142.88	11.28	22.08	91.8	32.49	100.55	97.19	262.12	7.92	29.58	96.65	37.08	31.61	19.88	114.6	8.23	46.08	62.88	17.35
100.04	96.09	221.43	9.51	34.09	96.05	43.4	71.08	69.31	184.8	8.95	27.51	97.5	37.5	70.7	64.44	191.75	7.57	47.02	91.14	33.6	95.08	93.72	236.24	8.46	24.07	98.56	39.67
55.51	50.04	260.81	11.53	34.5	90.15	19.19	29.57	4.46	153.11	8.47	36.36	15.07	2.91	35.5	33.26	55.16	2.91	35.72	93.68	60.3	80.7	76.39	218.76	9.81	25.84	94.66	34.92
109.42	103.41	225.93	12.87	29.58	94.5	45.77	69.09	65.92	86.65	2.74	44.69	95.41	76.08	68.72	58.94	243.38	13.82	29.24	85.77	24.22	68.9	65.37	210.68	10.59	24.48	94.88	31.03
74.63	70.18	211.99	9.2	30.27	94.03	33.1	49.7	33.99	155.71	10.45	38.52	68.39	21.83	85.08	82.82	252.83	11.49	30.63	97.34	32.76	25.53	9.32	68.44	6.04	76.16	36.5	13.61
26.7	14.62	85.68	6.94	21.76	54.76	17.06	49.81	34.52	135.99	9.32	38.52	69.31	25.39	121.35	118.58	243.21	9.27	28.98	97.71	48.76	84.2	79.87	227.72	10.47	41.48	94.85	35.07
95.15	67.72	232.99	18.13	34.68	71.17	29.07	57.53	52.43	217.2	10.71	40.6	91.14	24.14	39.07	32.16	161.8	6.52	61.2	82.29	19.87	117.98	112.58	231.8	10.17	23.66	95.42	48.57
97.72	96.5	214.73	6.77	39.44	98.75	44.94	49.12	31.61	126.67	5.86	43.33	64.35	24.95	67.7	58.99	202.03	9.97	41.05	87.14	29.2	95	92.43	220.65	7.78	30.95	97.3	41.89
21.46	13.45	70.48	4.62	34.39	62.69	19.09	33.69	16.68	89.94	8.39	50.1	49.5	18.54	45.68	5.39	122.88	7.48	52.36	11.81	4.39	5.03	2.91	14.89	1.02	136.46	57.81	19.53
46.99	5.26	94.03	5.38	60.56	11.2	5.6	94.01	92.22	183.27	10.98	24.22	98.09	50.32	46.59	15.04	145.73	8.6	76.84	32.29	10.32	84.33	81.7	164.27	7.83	40.6	96.88	49.73
113.69	112.18	195.76	8.67	32.64	98.68	57.31	65.65	64.48	178.19	11.65	16.7	98.22	36.19	81.44	73.54	192.2	7.73	27.83	90.3	38.26	71.89	69.87	206.35	8.58	43.14	97.2	33.86
48.57	8.45	82.35	6.69	37.2	17.39	10.26	44.48	31.48	110.67	11.99	42.16	70.77	28.44	74.2	70.75	224.75	9.35	28.2	95.35	31.48	54.99	18.45	177.76	11.05	70.84	33.55	10.38
71	65.06	162.93	7.98	21.08	91.64	39.93	47.12	17.89	146.06	8.84	35.77	37.96	12.25	103.06	64.93	192.28	15.39	41.48	63	33.77	72.69	61.94	180.04	9.59	33.7	85.21	34.4
67.86	57.61	174.14	12	17	84.9	33.09	80.81	79.3	258.01	8.46	31.96	98.12	30.73	52.13	45.98	218.24	9.75	23.39	88.21	21.07	54.21	39.86	137.65	8.19	43.83	73.54	28.96
18.71	6.14	46.4	11.43	120.83	32.81	13.23	55.46	52.7	109.32	5.45	50.9	95.03	48.21	60.88	52.36	207.64	8.27	31.68	86.01	25.22	47	16.71	120.01	8.86	25.84	35.56	13.93
111.6	106.1	215.23	8.47	34.38	95.07	49.3	117.84	113.74	212.56	7.26	24.31	96.52	53.51	80.03	72.03	181.27	11.92	18.21	90.01	39.74	87.8	85.59	197.43	11.91	19.72	97.49	43.35
126.15	117.18	214.61	17.04	31.31	92.89	54.6	92.19	89.02	259.1	11.88	26.82	96.56	34.36	55.68	33.04	183.2	9.84	45.76	59.34	18.03	40.16	33.3	61.44	2.73	34.39	82.91	54.2
53.54	22.1	110.44	5.71	66.03	41.27	20.01	48.63	39.77	110.89	4.45	51	81.77	35.86	26.05	18.69	66.94	3.57	44.71	71.75	27.93	83.48	80.01	185.54	9.11	19.95	95.85	43.12
84.59	54.05	222.12	13.54	36.04	63.9	24.33	51	16.19	201.05	11.94	78.88	31.75	8.06	61.43	46.43	238.02	13.19	39.44	75.58	19.51	107.27	103.97	204.58	8.38	23.39	96.92	50.82
81.26	52.23	177.88	12.2	63.96	64.27	29.36	53.84	49.03	156.41	9.6	20.87	91.06	31.35	17.31	17.01	32.31	2.37	37.14	98.27	52.65	56.75	47.36	190.48	10.36	39.42	83.45	24.86
119.77	114.35	229.48	9.2	32.01	95.48	49.83	51.56	33.85	135.56	7.25	48.28	65.65	24.97	36.76	9.13	69.7	6.64	48.83	24.83	13.1	111.78	107.89	292.91	9.51	28.2	96.52	36.83
110.79	109.78	238.8	7.58	45.39	99.09	45.97	59.95	49.54	200.03	16.69	35.31	82.63	24.77	97.96	95.51	217.15	7.92	37.31	97.5	43.99	90.16	86.87	242.21	13.63	44.5	96.35	35.87
111.02	101.51	249.64	10.58	33.7	91.43	40.66	36.07	11.51	110.69	10.03	61.88	31.9	10.4	23.59	9.83	91.17	8.87	81.16	41.69	10.78	83.11	77.9	192.33	8.71	21.43	93.73	40.5
103.87	102.55	261.59	7.85	41.48	98.73	39.2	61.55	53.6	160.71	10.73	30.6	87.08	33.35	107.62	105.28	229.94	9.96	26.27	97.82	45.78	101.64	98.9	178.41	8.38	29.92	97.3	55.43
48.21	15.36	119.1	7.23	54.4	31.86	12.9	113.84	111.01	247.43	10.11	27.51	97.51	44.86	34.62	16.92	120.15	9.07	90.12	48.86	14.08	112.12	105.71	195.39	9.94	21.64	94.28	54.1
57.61	55.96	153.52	8.11	26.52	97.13	36.45	60.37	58.64	156.78	9.37	22.44	97.13	37.4	93.23	91.43	153.28	11.27	24.31	98.07	59.65	58.04	51.26	182.46	11.69	17	88.33	28.1
55.35	34.81	143.7	9.96	37.4	62.89	24.23	42.27	12.27	141.79	10.17	63.32	29.02	8.65	47.09	6.23	116.1	6.46	66.25	13.24	5.37	91.29	83.7	230.16	12.88	21.82	91.69	36.37
61.01	57.23	169.2	7.54	28.53	93.8	33.82	102.26	98.78	238.23	6.98	23.8	96.59	41.46	14.96	8.22	47.48	5.14	116.28	54.93	17.31	52.96	34.43	122.75	9.12	24.48	65	28.05
81.35	69.82	193.05	11.77	43.05	85.83	36.17	44.33	36.22	120.13	7.5	24.48	81.71	30.15	37.96	19.03	177.62	9.7	77.44	50.12	10.71	49.22	47.8	268.26	9.7	26.52	97.13	17.82
25.53	8.67	67.97	4.47	59.13	33.96	12.75	66.25	63.2	213.22	9.06	30.6	95.41	29.64	65.46	57.29	217.61	11.21	29.92	87.51	26.33	43.46	14.76	96.67	6.19	75.84	33.95	15.27
49.1	19.87	118.34	6.04	73.92	40.47	16.79	128.18	125.1	199.49	7.58	34.09	97.6	62.71	50.93	23.48	217.81	10.39	86.28	46.11	10.78	53.31	25.25	153.02	8.6	37.14	47.36	16.5
23.97	13.72	122.23	7.43	38.27	57.24	11.23	31.99	19.86	102.57	11.72	56.4	62.08	19.36	102.62	98.05	197.48	7.99	24.76	95.54	49.65	68.95	63.31	216.63	11.59	38.27	91.83	29.23
41.76	13.98	130.07	12.33	82.96	33.47	10.74	33.49	20.58	112.46	6.86	31.28	61.46	18.3	93.44	88.91	233.93	10.03	36.88	95.16	38.01	36.44	13.73	161.63	9.54	78.41	37.67	8.49
45.72	32.57	144.22	8.57	45.59	71.24	22.59	64.16	61.61	114.81	5.13	31.28	96.03	53.66	34.84	31.96	169.06	6.16	29.22	91.75	18.91	54.96	41.79	166.44	10.5	46.24	76.04	25.11
122.77	121.76	241.15	10.07	41.27	99.17	50.49	97.22	92.4	254.06	12.55	44.53	95.04	36.37	102.82	94.31	194.68	11.97	17	91.72	48.45	75.96	75.68	229.72	10.17	42.24	99.63	32.95
43.56	22.03	188.02	12.47	55.71	50.58	11.72	66.78	64	235.06	11.13	20.4	95.83	27.23	89.83	88.16	247.58	8.62	33.01	98.14	35.61	24.74	12.23	89.56	5.49	52	49.43	13.66
17.38	13.36	39.74	3.85	54.21	76.87	33.63	46.01	19.56	90.77	6.72	48.28	42.52	21.55	65.11	52.73	142.01	6.7	49.4	80.99	37.14	83.45	77.16	224.77	10.06	25.84	92.46	34.33
52.73	40.46	97.47	6.07	43.14	76.73	41.51	60.49	48.76	147.45	9.72	34.49	80.6	33.07	93.93	87.87	256.23	10.9	30.27	93.54	34.29	34.17	12.82	89.79	7.64	70.27	37.52	14.28
95.22	81.36	243.07	15.61	37.4	85.44	33.47	114.05	110.79	137.54	5.74	41.53	97.14	80.55	53.88	52.73	132.98	6.22	20.4	97.86	39.65	93.17	90.41	187.12	15.02	21.76	97.03	48.31
53.96	33.49	154.14	12.37	20.4	62.07	21.73	44.65	37.17	188.16	11.17	23.39	83.25	19.75	99.05	94.94	229.86	10.45	35.77	95.85	41.3	99	97.62	238.57	9.25	26.52	98.61	40.92
56.07	51.04	170.65	8.36	26.87	91.03	29.91	113.13	111.36	270.73	9.85	36.18	98.44	41.13	66.97	63.03	175.7	8.38	33.32	94.12	35.88	105.8	102.24	273.33	8.49	29.92	96.63	37.4
42.61	29.33	116.76	8.13	28.53	68.83	25.12	36.55	20.94	174.87	10.44	50.32	57.3	11.98	59.58	56.12	185.41	8.55	22.7	94.2	30.27	45.55	9.17	86.54	5.45	68.88	20.13	10.6
36.45	21.85	163.86	9.09	56.44	59.95	13.34	125.74	122.53	239.28	9.2	29.24	97.45	51.21	62.36	33.47	149.83	11.45	36.06	53.67	22.34	95.62	92.75	220.2	7.47	26.14	97	42.12
25.37	16.35	95.83	5.95	38.01	64.45	17.06	98.81	95.72	284.22	8.77	39.21	96.88	33.68	105.99	101.79	232.84	7.9	29.58	96.04	43.72	68.27	63.88	211.68	9.37	29.92	93.56	30.18
55.04	12.28	194.76	16.05	186.45	22.31	6.3	111.05	108.2	230.06	8.37	25.41	97.43	47.03	88.77	86.09	196.48	10.28	23.23	96.98	43.82	91.11	89.2	211.38	6.43	33.14	97.9	42.2
74.61	51.06	245.71	12.01	31.68	68.44	20.78	113.74	104.71	274.27	16.85	32.51	92.05	38.18	39.47	31.43	192.71	9.2	49.52	79.61	16.31	83.4	76.26	215.3	8.73	30.95	91.43	35.42
34.31	11.46	68.82	4.84	66.72	33.4	16.65	20.5	11.81	54.58	27.21	69.47	57.62	21.64	43.59	38.93	213.88	8.28	47.6	89.29	18.2	105.25	103.05	206.62	8.9	31.49	97.91	49.87
122.65	115.51	171.92	8.12	28.53	94.18	67.19	108.26	106.85	231.83	8.96	33.32	98.7	46.09	51.03	29.96	149.88	10.56	49.98	58.72	19.99	81.06	76.9	195.4	8.78	20.68	94.87	39.35
97.57	95.09	232.11	9.51	21.76	97.46	40.97	48.8	24.79	183.08	10.39	63.24	50.81	13.54	45.75	29.76	144.61	11.93	14.08	65.04	20.58	111.31	103.96	227.02	12.77	22.96	93.4	45.8
54.38	19.22	115.48	18.6	91.8	35.35	16.65	65.11	55.8	127.89	12.67	60.54	85.7	43.63	40.73	10.76	107.79	7.9	69.58	26.42	9.98	80.76	75.03	260.24	9.7	35.77	92.91	28.83
103.97	102.66	268.97	11.38	28.53	98.74	38.17	52.9	28.07	140.37	16.82	50.21	53.06	20	77.53	72.4	195.17	7.4	36.88	93.39	37.1	76.23	52.72	168.41	9.62	43.65	69.16	31.31
54.27	12.99	100.86	8	41.96	23.93	12.88	46.44	32.27	222.38	10.99	37.31	69.49	14.51	74.63	65.99	198.54	10.3	18.3	88.43	33.24	140.29	135.08	268.62	9.7	34	96.28	50.28
52.26	39.39	232.72	13.62	42.84	75.37	16.93	115.78	112.22	192.85	9.63	30.26	96.93	58.19	110.82	104.05	218.46	8.55	25.16	93.9	47.63	51.97	29.81	184.84	12	55.02	57.36	16.13
113.08	108.89	177.29	8.97	23.66	96.29	61.42	12.87	0.56	59.7	19.12	222.66	4.33	0.93	49.89	28.25	105.59	11.2	82.18	56.62	26.76	99.08	95.19	189.23	7.33	31.68	96.07	50.3
49.27	22.61	111.46	6.83	54.4	45.88	20.28	35.45	13.97	71.47	5.63	35.77	39.41	19.55	115.73	112.63	239.77	6.51	29.35	97.32	46.98	99.88	95.43	287.4	10.03	23.48	95.54	33.2
18.92	16.58	51.39	4.23	29.24	87.65	32.27	121.85	114.98	264.9	9.78	32.33	94.37	43.4	43.67	18.31	150.45	10.11	64.71	41.92	12.17	50.68	17.33	166.53	9.45	64.71	34.2	10.41
58.27	46.09	214.82	11.4	23.12	79.11	21.46	128.68	125.94	250.46	9.95	30.95	97.87	50.28	46.45	37.2	227.72	9.54	43.83	80.09	16.34	45.72	18.61	152.15	9.85	39.44	40.71	12.23
100.76	95.82	208.79	7.94	37.83	95.1	45.89	74.93	69.12	209.51	9.06	42.16	92.24	32.99	99.47	95.44	184.95	10.64	23.12	95.94	51.6	56.85	52.62	88.68	5.42	39.89	92.56	59.34
70.98	41.2	237.69	15.45	31.34	58.04	17.33	109.02	99.26	245.1	9.65	32.33	91.04	40.5	88.08	60.25	249.77	19.87	34.09	68.41	24.12	97.23	62.97	188.81	9.48	41.96	64.77	33.35
102.4	96.72	165.89	6.87	25.98	94.45	58.3	73.77	63.33	166.92	10.92	41.96	85.84	37.94	91.23	87.02	208.8	21.41	25.84	95.39	41.68	68.49	65.66	97.49	5.43	27.2	95.87	67.35
28.33	20.09	93.88	4.39	66.28	70.9	21.4	55.63	48.89	128.37	17.95	79.79	87.88	38.08	93.15	88.06	211.86	9.57	35.29	94.54	41.57	103.03	99.23	244.44	10.83	24.64	96.31	40.6
81.26	52.13	217.07	12.45	28.26	64.15	24.02	109.09	106.7	218.65	10.02	31.96	97.81	48.8	97.07	96.03	225.31	8.66	25.84	98.93	42.62	47.72	45.2	171.92	8.76	23.66	94.72	26.29
62.24	53.93	163.48	9.18	24.48	86.66	32.99	56.79	15.61	130.08	8.11	40.83	27.49	12	57.13	49.59	167.55	6.88	32.33	86.8	29.6	65.71	49.29	149.9	5.71	42.16	75.02	32.88
52.4	23.36	147.73	9.8	35.62	44.58	15.81	63.33	2.95	193.69	13.97	129.88	4.65	1.52	66.64	64.26	176.41	10.09	17.19	96.43	36.43	56.45	34.4	166.45	11.09	39.42	60.93	20.67
21.36	11.93	66.2	5.54	22.7	55.84	18.02	58.33	53.99	169.36	7.41	29.24	92.56	31.88	60.14	37.77	231.13	14.76	61.21	62.8	16.34	110.95	109.13	190.87	7.59	27.88	98.36	57.18
45.54	19.63	105.79	8.31	63.96	43.12	18.56	107.91	98.97	268.68	11.07	27.43	91.72	36.84	94.45	87.46	193.08	12.18	38.96	92.59	45.3	27.24	16.81	77.25	6.49	77.93	61.73	21.76
61.51	56.09	169	14.45	19.63	91.19	33.19	73.08	66.77	280.55	11.16	29.58	91.36	23.8	43.06	19.07	118.28	8.7	48.28	44.29	16.12	82.41	78.13	168.51	9.38	34.79	94.8	46.36
62.33	48.01	205.1	10.6	45.92	77.03	23.41	93.42	90.77	234.7	9.61	38.97	97.17	38.68	38.4	20.53	121.78	12.01	46.77	53.46	16.86	103.74	99.23	319.03	11.58	26.36	95.65	31.1
113.1	109.76	258.91	7.84	26.14	97.05	42.39	24.98	4.79	55.32	13.61	64.06	19.18	8.66	28.2	9.76	65.26	4.87	46.77	34.62	14.96	116.16	114.94	201.57	6.33	31.64	98.95	57.02
48.8	25.08	131.38	10.5	41.05	51.38	19.09	99.01	96.57	192.15	8.61	22.92	97.53	50.25	104.68	101.06	287.92	9.13	32.33	96.54	35.1	101.32	94.95	187.93	17.57	20.71	93.71	50.52
67.1	47.73	130.38	7.95	45.39	71.14	36.61	76.5	61.6	177.42	7.51	34.32	80.53	34.72	80.39	78.89	227.7	8.34	47.46	98.14	34.65	77.09	70	242.16	7.72	48.83	90.8	28.91
113.19	110.93	244.6	8.88	30.67	98	45.35	92.01	87.3	212.5	9.88	28.56	94.88	41.08	71.68	64.57	230.12	13.41	15.82	90.08	28.06	71.89	61.68	194.06	8.65	31.22	85.81	31.79
96.55	94.75	224.78	10.83	32.01	98.14	42.15	91.48	88.87	264.56	11.33	40.58	97.14	33.59	58.4	30.77	172.91	10.69	42.64	52.68	17.8	53.02	51.03	84.49	4.34	39.89	96.26	60.4
84.38	81.13	253.99	11.72	20.4	96.16	31.94	95.74	94.43	216.72	9.37	23.39	98.64	43.58	33.13	9.55	90.57	7.93	51.49	28.83	10.55	95.95	93.2	211.64	7.99	32.01	97.13	44.03
44.54	33.18	136.21	8.22	37.4	74.49	24.36	77.59	72.18	228.23	8.03	34	93.03	31.63	69.67	54.99	141.7	5.26	58.45	78.93	38.81	66.76	57.65	244.28	15.86	35.03	86.36	23.6
107.44	104.21	159.61	7.54	24.76	96.99	65.29	49.44	26.67	155.6	14.67	123.76	53.94	17.14	80.04	68.57	219.19	11.38	34.49	85.67	31.28	106.77	105.16	232.39	8.75	30.29	98.49	45.25
92.86	91.49	186.59	9.31	29.58	98.53	49.03	95.74	92.21	272.06	12.19	34.09	96.32	33.89	33.78	29.53	182.45	13	15.31	87.43	16.19	134.1	128.36	242.15	10.6	32.16	95.72	53.01
104.59	99.42	240.03	8.03	28.53	95.06	41.42	43.18	12.78	117.46	10.15	66.72	29.59	10.88	72.5	48.8	214.49	19.09	44.2	67.31	22.75	35.57	21.45	114.34	6.71	52.36	60.31	18.76
41.16	3.88	113.97	6.63	24.59	9.44	3.41	111.07	108.56	262.2	9.12	30.71	97.74	41.4	101	83.01	176.32	11.1	33.16	82.19	47.08	54.08	51.14	167.31	10	15.64	94.56	30.56
30.08	18.31	128.34	5.99	55.76	60.87	14.27	20.2	6.48	79.69	8.54	25.84	32.07	8.13	36.24	33.58	238.59	9.76	39.66	92.67	14.08	51.01	35.08	170.83	13.48	29.92	68.77	20.53
20.17	13.25	68.18	4.12	51.49	65.66	19.43	56.46	28.83	201.9	10.61	58.46	51.06	14.28	85.82	84.53	163.56	8.92	21.08	98.5	51.68	53.71	43.14	88.02	3.72	43.14	80.32	49.01
49.43	29.31	143.14	5.75	55.02	59.3	20.48	56.96	32.82	124.7	6.75	47.46	57.63	26.32	132.98	127.49	235.46	9.27	34.09	95.87	54.15	72.67	69.21	201.72	9.96	19.72	95.24	34.31
52.73	33.3	123.14	6.71	40.94	63.16	27.05	30.2	8.28	83.82	6.12	49.98	27.42	9.88	109.45	106.68	221.76	9.89	28.86	97.47	48.11	117.95	115.29	219.03	7.26	28.56	97.74	52.63
89.99	88.9	129.22	9.97	36.04	98.78	68.79	78.69	75.56	161.68	8.33	19.04	96.03	46.74	78.83	78.11	188.52	8.94	23.8	99.09	41.43	63.34	57.2	212.29	11.07	34.61	90.32	26.95
60.51	49.52	126.2	7.04	30.95	81.84	39.24	41.68	27.34	133.05	7.22	57.75	65.59	20.55	91.98	90.48	160.96	7.71	17	98.37	56.21	39.33	33.95	70.79	3.79	43.52	86.34	47.97
93.98	90.04	235.44	8.99	32.01	95.81	38.24	91.97	89.21	217.55	8.89	25.45	96.99	41	56.18	47.66	176.25	9.34	35.14	84.84	27.04	100.1	94.43	274.04	14.23	29.22	94.34	34.46
100.6	97.02	165.41	7.84	21.76	96.45	58.66	56.57	48.08	183	10.58	33.16	85	26.27	29.49	12.42	95.3	6.88	46.46	42.13	13.04	67.53	58.7	218.26	10.74	21.76	86.92	26.89
35.62	17.87	82.77	5.57	31.44	50.15	21.58	22.88	2.61	56.28	12.01	150.63	11.39	4.63	56.09	51.26	148.15	8.94	22.44	91.38	34.6	68.66	65.43	96.15	3.1	42.84	95.29	68.04
34.48	15.86	88.09	15.86	208.4	45.98	18	88.68	83.34	236.74	10.65	20.18	93.98	35.21	97.05	94.19	189.89	8.69	21.76	97.05	49.6	43.07	25.13	126.33	6.51	63.32	58.35	19.9
47.13	27.5	146.39	10.84	41.75	58.34	18.78	66.62	47.59	159.21	7.61	52.96	71.43	29.89	40.95	19.19	170.25	7.91	50.07	46.85	11.27	64.07	62.17	98.25	4.57	37.83	97.03	63.27
107.06	103.77	274.39	8.95	29.04	96.92	37.82	46.42	11.48	143.62	7.35	25.74	24.74	8	30.38	11.52	69.82	4.88	62.65	37.92	16.5	45.87	42.01	102.45	6.69	42.49	91.59	41.01
37.14	25.79	80.02	7.77	20.4	69.43	32.23	55.2	50.61	153.54	8.27	32.15	91.69	32.96	57.27	43.23	155.16	13.74	66.1	75.48	27.86	84.26	83.1	181.59	8.35	27.51	98.62	45.76
38.98	23.99	119.92	18.13	59.16	61.54	20	46.92	21.19	110.74	12.15	63.92	45.15	19.13	96.44	91.76	249.93	8.8	36.51	95.14	36.71	44.03	36.85	137.88	8.88	26.82	83.69	26.72
105.88	102.61	249.14	17.59	27.69	96.91	41.18	73	53.69	151.41	15.23	85	73.54	35.46	55.47	34.14	174.1	10.21	37.14	61.55	19.61	45.19	34.93	172.11	7.92	36.18	77.3	20.3
51.2	35.4	148.79	7.74	42.16	69.15	23.8	105.63	101.31	217.96	9.78	40.83	95.91	46.48	103.67	100.14	243.35	8.24	27.83	96.6	41.15	95.33	93.11	241.95	9.96	40.19	97.68	38.48
42.4	6.02	72.38	6.63	59.15	14.2	8.32	105.67	103.11	266.78	10.16	27.83	97.58	38.65	100.78	96.45	248.25	8.84	29.24	95.71	38.85	101.56	96.45	141.03	5.41	35.49	94.97	68.39
78.55	63.28	192.13	10.98	36.53	80.56	32.94	85.04	80.14	236.52	9.68	35.08	94.24	33.89	87.72	83.57	240.07	9.8	19.04	95.27	34.81	124.13	121.33	220.66	8.3	34.45	97.74	54.98
28.84	16.72	82.14	4.34	78.88	57.95	20.35	45.81	18.81	95.1	11.69	96.72	41.06	19.78	71.56	66.28	238.81	11.29	36.61	92.63	27.76	63.33	46.54	227.18	10.75	43.14	73.5	20.49
33.59	7.33	69.83	7.18	46.08	21.81	10.49	112.48	109.19	214.82	9.82	25.16	97.07	50.83	106.52	105.26	174.4	8.05	24.48	98.82	60.35	127	124.09	265.66	8.01	26.06	97.71	46.71
39.73	21.89	150.93	11.43	54.34	55.09	14.5	93.28	90.98	189.3	8.16	24.35	97.53	48.06	60.39	55.54	202.32	10.76	21.08	91.96	27.45	66.14	49.7	212.27	10.07	33.82	75.15	23.42
64.56	6.1	220.81	16.15	166.6	9.45	2.76	86.78	79.04	276.05	10.31	34.39	91.09	28.63	82.35	74.32	195.67	12.38	21.08	90.25	37.98	42.26	12.65	143.15	9.59	65.96	29.92	8.84
87.45	85.83	254.48	8.09	33.01	98.15	33.73	106.23	102.63	223.93	9.99	23.94	96.6	45.83	117.13	114.14	190.23	8.03	25.05	97.44	60	97.05	94.74	269.19	9.88	36.04	97.62	35.2
100.96	96.52	280.14	8.98	34.68	95.6	34.46	38.97	25.8	113.93	8.51	40.58	66.21	22.64	40.48	13.1	118.05	7.6	34.39	32.37	11.1	93.52	91.25	235.55	9.26	24.76	97.58	38.74
48.21	6.16	111.61	16.58	27.75	12.77	5.52	87.1	77.83	232.37	10.67	23.39	89.35	33.49	85.48	82.84	137.84	8.68	16.32	96.91	60.1	62.06	60.35	200.95	9.97	23.8	97.24	30.03
107.76	105.99	210.22	9.84	34.39	98.35	50.42	57.15	53.1	157.99	10.34	17	92.91	33.61	94.97	93.91	270.09	9.15	28.89	98.88	34.77	76.22	73.64	157.12	9.1	17	96.62	46.87
37.41	11.23	144.41	12.75	53.58	30.03	7.78	24.02	11.92	84.86	3.93	51	49.63	14.05	21.55	7.48	46.8	2.5	35.08	34.69	15.98	48.43	36.32	177.89	8.09	40.58	75	20.42
46.6	41.95	204.49	9.88	24.76	90.02	20.52	112.55	108.25	267.05	8.73	28.53	96.17	40.53	62.45	39.32	190.98	11.83	50.32	62.96	20.59	92.48	90.6	208.42	6.3	28.62	97.97	43.47
25.17	6.9	93.13	5.06	84.48	27.43	7.41	104.12	101.51	185.79	6.14	25.84	97.49	54.64	99.26	90.93	191.09	12.12	23.66	91.61	47.58	55.99	29.74	216.15	11.19	54.4	53.11	13.76
70.35	66.74	219.73	8.9	27.88	94.87	30.37	13.97	9.85	51.76	2.25	49.37	70.54	19.04	45.03	22.21	197.08	10.21	50.1	49.32	11.27	60.44	35.68	142.75	30.21	18.7	59.04	25
68.96	51.85	140.16	9.15	29.92	75.19	36.99	99.8	96.35	216.97	8.1	28.89	96.55	44.41	99.04	96.11	153.95	6.41	24.19	97.05	62.43	123.28	116.04	294.58	10.61	28.89	94.12	39.39
105.47	103.53	212.2	9.11	26.14	98.16	48.79	66.56	61.72	232.23	9.97	24.48	92.74	26.58	118.8	114.38	200.26	8.88	37.14	96.28	57.11	100.97	96.69	298.22	9.24	24.7	95.76	32.42
97.69	92.25	207.56	7.85	25.74	94.43	44.44	40.78	16.3	128.9	9.6	54.97	39.97	12.65	99.2	96.87	156.66	8.28	33.01	97.65	61.84	65.51	60.86	128.96	5.86	35.49	92.9	47.2
82.61	79.92	152.58	8.81	20.4	96.75	52.38	49.7	39.84	129.17	7.59	43.52	80.16	30.85	24.82	15.07	54.98	3.34	36.72	60.71	27.41	82.43	79.62	147.02	9.24	14.44	96.6	54.16
43.88	16.34	154.61	8.49	52.19	37.23	10.57	31.61	13.14	96.62	5.96	36.72	41.56	13.6	83.19	79.56	131.37	9.02	24.76	95.63	60.56	107.54	104.95	212.67	8.4	30.61	97.59	49.35
98.08	92.79	274.34	9.67	29.58	94.61	33.82	95.35	94.31	200.85	8.56	43.83	98.91	46.96	133.13	125.79	212.51	10.59	32.7	94.49	59.19	54.98	52.55	162.22	8.78	17.68	95.6	32.4
73.66	62.66	176.68	12.59	29.53	85.07	35.46	20.34	5.48	42.73	3.99	71.4	26.93	12.82	77.79	73.32	144.46	10.69	20.4	94.25	50.75	89.03	81.12	223.15	9.79	36.88	91.12	36.35
66.9	52.74	206.86	12.72	41.27	78.83	25.5	117.17	114.79	247.11	9.98	34.39	97.96	46.45	105.11	86.41	212	11.37	30.61	82.21	40.76	47.16	44.8	152.12	8.58	25.16	95	29.45
77.27	60.66	190.1	10.9	32.33	78.51	31.91	114.23	110.75	239.36	10.56	29.58	96.95	46.27	60.6	58.87	161.66	6.87	34.39	97.14	36.41	48.28	30.86	156.57	6.13	61.88	63.91	19.71
106.09	104.02	174.69	8.5	28.16	98.05	59.55	26.97	12.41	98.25	7.65	42.84	46.01	12.63	99.9	98.28	173.15	9.54	21.82	98.38	56.76	49.67	45.48	148.07	9.72	18.09	91.56	30.71
62.99	59.45	200.91	10.12	32.37	94.39	29.59	76.7	74.65	258.37	9.96	43.41	97.33	28.89	21.38	18.69	44.04	2.42	32.85	87.42	42.45	92.39	89.1	160.65	6.19	40.54	96.44	55.46
123.08	121.06	257.66	9.63	32.38	98.36	46.99	109.01	107.02	248.46	7.9	29.92	98.18	43.08	36.81	21.52	114.04	9.52	14.96	58.47	18.87	38.45	26.2	145.2	8.06	61.25	68.13	18.04
45.55	25.8	231.3	13.98	57.12	56.63	11.15	102.28	95.6	252.13	15.5	40.58	93.47	37.92	65.63	62.04	161.71	11.35	12.26	94.52	38.36	21.39	11.45	60.07	4.9	65.96	53.54	19.06
85.55	83.61	186.43	10.38	22.94	97.73	44.85	104.58	98.94	268.22	10.56	40.58	94.61	36.89	92.07	89.29	196.08	8.24	23.94	96.98	45.54	120.32	117.19	274.53	9.67	33.87	97.41	42.69
59.75	56.44	233.41	8.08	28.53	94.46	24.18	54.85	44.42	163.13	11.48	48.83	80.99	27.23	120.98	115.77	271.38	9.68	29.92	95.69	42.66	85.58	83.8	226.35	9.42	27.51	97.91	37.02
91.09	89.14	181.38	8.14	22.96	97.86	49.14	83.1	76.93	223.12	11.04	23.51	92.57	34.48	95.36	94.17	183.99	9.38	21.57	98.75	51.18	49.01	11.72	161.36	11.15	74.12	23.92	7.26
36.03	13.23	129.95	8.41	66.33	36.72	10.18	88.09	86.49	275.39	10.13	28.56	98.19	31.41	73.66	11.44	85.91	3.03	26.44	15.53	13.31	29.98	17.6	100.55	5	57.12	58.72	17.51
38.82	25.12	134.6	10.98	51	64.71	18.67	61.81	38.44	144.95	8.78	39.21	62.2	26.52	78.81	49.7	153.78	10.31	41.75	63.06	32.32	36.78	16.2	152.95	6.64	98.35	44.05	10.59
71.26	43.67	143.49	7.42	43.84	61.29	30.44	50.99	28.05	142.43	8.07	62.59	55.02	19.7	31.61	10.34	73.6	4.94	50.21	32.71	14.05	122.36	116.81	310.5	10.16	27.62	95.46	37.62
82.72	79.18	298.03	10.79	33.7	95.72	26.57	68.97	63.3	192.24	7.23	34.79	91.78	32.93	137.26	133.59	181.72	9.97	40.8	97.33	73.51	98.89	95.39	184.07	9.65	23.8	96.47	51.83
125.71	119.25	229.59	10.57	31.31	94.87	51.94	102.64	94.09	233.9	10.31	23.12	91.67	40.22	66.42	64.82	189.19	10.52	31.28	97.59	34.26	72.67	68.24	246.33	10.22	30.98	93.91	27.7
81.05	73.07	203.76	9.54	39.44	90.15	35.86	86.79	77.18	227.81	14.06	30.26	88.93	33.88	87.62	82.35	186.92	10.6	31.68	93.99	44.06	140.65	137.93	221.03	9.35	38.08	98.07	62.4
59.4	11.84	122.14	9.41	38.3	19.93	9.69	45.32	42.21	191.2	11.11	19.04	93.12	22.08	86.65	83.46	166.37	8.86	30.27	96.32	50.16	86.53	81.42	209.51	23.09	17.68	94.09	38.86
32.27	13.04	74.62	6.66	55.08	40.42	17.48	74.82	67.82	186.19	10.73	23.23	90.64	36.43	78.48	76.65	144.95	9.26	14.28	97.67	52.88	50.34	35.5	149.85	8.75	42.16	70.53	23.69
32.63	2.74	74.11	6.56	55.08	8.4	3.7	105.42	103.78	248.41	9.34	31.64	98.45	41.78	50.16	37.55	194.02	11.38	25.16	74.86	19.36	67.89	63.78	194.78	9.29	29.24	93.94	32.74
69.16	58.76	212.75	8.51	36.18	84.96	27.62	62.4	19.9	139.11	7.71	30.26	31.89	14.3	108.76	46.93	214.67	13.32	23.8	43.15	21.86	70.29	64.11	147.62	7.33	17.1	91.2	43.43
122.97	111.32	310.72	11.07	23.1	90.53	35.83	36.23	8.85	88.03	5.66	52.45	24.42	10.05	131.11	125.25	226.49	10.69	41.32	95.53	55.3	97.81	91.6	281.16	15.16	26.51	93.65	32.58
28.73	10.49	93.98	5.54	70.04	36.49	11.16	101.69	69.97	337.3	19.69	23.51	68.81	20.74	75.22	68.99	199.56	10.25	16.38	91.71	34.57	67.31	45.49	205.03	13.51	53.68	67.58	22.19
103.45	100.48	235.49	8.45	27.2	97.13	42.67	78.77	75.22	211.69	8.18	26.14	95.48	35.53	98.55	94.18	177.53	8.87	29.22	95.56	53.05	98.47	92.99	198.9	8.64	27.46	94.44	46.75
31.59	10.67	104.87	8.87	63.92	33.79	10.18	70.64	57.87	187.62	10.67	41.6	81.92	30.84	60.28	41.5	162.49	6.27	42.84	68.85	25.54	38.06	20.54	163.47	9.68	53.72	53.98	12.57
42.01	12.11	164.14	10.24	58.46	28.83	7.38	130.25	125.2	232.33	8.78	32.11	96.13	53.89	120.51	112.88	340.48	12.23	25.34	93.66	33.15	111.44	109.42	191.52	10.08	26.44	98.19	57.13
44.35	25.38	179.42	18.95	45.43	57.22	14.14	108.83	106.16	277.35	9.19	37.59	97.55	38.28	101.42	98.23	182.61	9.53	21.08	96.85	53.79	70.02	63.85	175.77	11.27	33.48	91.18	36.33
39.13	26.22	122.82	9.31	36.04	67.01	21.35	101.41	94.61	286.16	8.15	36.06	93.29	33.06	35.85	23.26	67.63	12.59	114.17	64.9	34.4	79.33	74.69	205.33	8.24	27.1	94.15	36.38
28.96	16.17	66.08	7.81	136.87	55.83	24.47	59.68	40.25	204.9	11.75	51.17	67.44	19.64	50.95	29.61	175.11	13	61.21	58.12	16.91	58.22	56.95	134.41	7.01	14.96	97.8	42.37
50.05	10.66	127.25	10.85	63.92	21.29	8.37	86.09	81.98	262.43	12.05	23.8	95.23	31.24	48.73	43.56	101.2	6.76	23.8	89.39	43.05	60.69	53.2	192.81	11.57	16.32	87.66	27.59
104.47	102.06	217.04	9.13	24.76	97.7	47.02	37.9	12.74	122.46	9.1	42.16	33.61	10.4	58.38	48.22	169.47	8.18	32.64	82.6	28.46	107.19	106.25	197.14	7.26	32.64	99.12	53.9
65.4	60.43	158.63	7.31	25.05	92.39	38.09	47.35	27.43	152.13	10.52	40.58	57.92	18.03	46.87	35.29	112.12	10.57	14.78	75.29	31.47	84.17	82.12	229.36	7.92	30.6	97.57	35.8
86.52	85.83	194.96	9.9	31.96	99.21	44.03	45.25	14.27	147.73	10.17	68.54	31.53	9.66	52.75	50.33	105.2	8.26	14.59	95.42	47.84	77.82	59.48	171.66	9.22	34.68	76.44	34.65
100.96	97.1	211.8	8.16	27.14	96.18	45.84	93	92.22	234.36	7.12	41.05	99.15	39.35	141.63	140.12	180.24	6.13	39.89	98.94	77.74	84.97	82.71	238.63	7.94	28.89	97.34	34.66
37.52	20.04	108.66	14.87	15.64	53.4	18.44	31.15	20.97	96.93	6.6	70.52	67.3	21.63	94.89	88.91	186.4	8.71	20.4	93.7	47.7	49.13	23.22	181.72	11.75	25.84	47.27	12.78
55.34	41.55	150.95	7.2	41.75	75.09	27.53	80.14	70.09	211.7	8.99	29.22	87.46	33.11	110.43	108.88	159.65	8.4	25.84	98.59	68.2	23.26	11.08	93.08	4.8	83.64	47.64	11.9
41.88	30.65	114.82	9.57	21.76	73.19	26.7	38.67	14.36	77.17	7.89	52.27	37.13	18.6	86.97	84.77	143.56	10.68	17	97.47	59.04	114.88	112.4	209.62	8.15	35.72	97.85	53.62
62.37	56.64	171.58	8.09	29.24	90.83	33.01	73.66	62.98	208.35	8.71	40.12	85.5	30.23	107.88	104.04	192.24	9.1	23.12	96.44	54.12	78.73	39.78	184.31	19.64	30.26	50.54	21.59
33.18	8.56	66.09	5.45	53.04	25.81	12.96	31.45	13.56	71.92	5.35	38.52	43.12	18.86	87.72	83.16	164.01	9.76	38.96	94.8	50.7	57.32	22.29	155.46	8.71	57.77	38.89	14.34
68.55	49.57	189.4	11.5	30.6	72.3	26.17	49.31	25.3	125.54	6.5	70.27	51.3	20.15	91.61	89.24	193.61	10.31	23.8	97.41	46.09	104.97	97.93	246.86	15.67	29.44	93.29	39.67
41.82	9.81	111.67	8.88	55.66	23.46	8.79	45.27	39.28	153.26	8.51	43.33	86.77	25.63	104.37	102.21	171.66	9.65	23.8	97.94	59.55	114.92	112.05	153.57	6.66	27.07	97.51	72.97
99.47	96.42	252.48	10.14	31.54	96.93	38.19	57.7	29.61	163.18	18.87	24.48	51.32	18.15	90.08	83.97	204.66	9.19	27.29	93.21	41.03	97.35	95.91	207.01	7.4	31.28	98.52	46.33
65.2	56.95	191.18	10.13	38.76	87.34	29.79	97.52	87.9	211.07	10.96	38.52	90.13	41.64	97.17	93.64	223.36	9.79	18.9	96.37	41.92	74.14	64.37	193.6	11.75	30.6	86.83	33.25
68.43	63.73	185.29	10.48	33.32	93.14	34.4	29.16	17.55	92.61	7.65	22.44	60.18	18.95	81.55	71.81	163.77	8.11	36.61	88.06	43.85	62.93	59.25	182.43	8.53	17.68	94.15	32.48
31.64	7.71	105.23	8.86	55.76	24.38	7.33	38.04	16.4	94.4	7.86	49.03	43.11	17.37	54.97	52.01	211.36	9.81	36.72	94.61	24.61	49.78	27.34	152.62	8.7	73.44	54.92	17.91
40.85	14.72	106.81	8.69	21.37	36.03	13.78	82.28	78.71	259.39	9.45	27.73	95.66	30.34	97.81	92.61	179.83	8.11	23.2	94.68	51.5	48.24	32.12	149.06	9.68	36.18	66.59	21.55
33.13	13.26	134.05	13.67	76.35	40.04	9.89	58.65	58.01	141.24	6.6	24.48	98.91	41.07	48.12	37.47	131.09	8.96	21.97	77.86	28.58	67.67	66.46	210.66	9.83	39.2	98.21	31.55
50.27	5.31	109.29	6.69	82.96	10.55	4.85	84.54	66.02	188.6	9.38	43.52	78.1	35.01	84.92	83.98	232.91	10.55	27.88	98.89	36.06	120.75	113.48	271.17	13.5	32.38	93.98	41.85
100.14	98.18	221.18	11.15	36.37	98.05	44.39	104.42	100.62	206.71	8.97	31.68	96.36	48.68	84.83	82.27	209.72	9.56	20.87	96.98	39.23	99.97	83.73	178.72	13.38	46.62	83.76	46.85
95.67	93.59	250.01	8.99	26.93	97.82	37.43	61.24	43.11	157.67	9.36	57.73	70.38	27.34	93.05	92.11	178.08	9.54	18.36	98.99	51.73	50.45	46.38	165.28	9.32	26.52	91.93	28.06
38.92	18.73	130.99	8.75	44.02	48.12	14.3	32.51	8.24	167.75	7.59	82.28	25.35	4.91	42.78	14.63	172.91	10.53	64.65	34.19	8.46	107.26	98.32	240.57	10.83	34.09	91.67	40.87
26.52	12.4	128.09	6.03	112.88	46.77	9.68	83.64	58.45	236.55	15.29	32.7	69.89	24.71	39.78	30.21	105.26	9.8	20.52	75.94	28.7	30.97	6.25	101.48	5.11	54.21	20.17	6.15
89.41	86.21	248	10.92	17.68	96.42	34.76	93.55	92.02	150.12	8.04	22.44	98.37	61.3	51.44	44.48	147.77	7.37	25.16	86.47	30.1	96.86	94.02	234.28	9.35	35.33	97.06	40.13
42.89	9.89	100.44	8.74	65.96	23.05	9.84	48.95	10.45	110.52	6.56	22.7	21.35	9.45	49.46	30.78	135.19	8.83	42.44	62.23	22.77	51.25	12.94	127.59	10.81	79.05	25.25	10.14
103.32	100.4	251.53	10.78	41.05	97.18	39.92	87.41	83.77	211.66	9.09	21.32	95.84	39.58	106.26	94.36	195.86	8.32	31.96	88.8	48.18	80.68	78.71	176.87	7.3	20.81	97.55	44.5
39.75	16.83	164.87	9.45	57.8	42.35	10.21	44.05	18.27	130.29	9.84	53.65	41.48	14.02	52.62	25.69	135.54	8.95	40.58	48.81	18.95	35.23	7.56	108.7	14.99	58.46	21.47	6.96
94.38	92.08	211.67	8.81	36.04	97.57	43.5	57.87	45.24	201.86	12.66	33.32	78.17	22.41	98.13	90.84	193.6	7.86	25.05	92.57	46.92	56.43	24.4	138.34	13.43	68.7	43.24	17.64
89.98	84.22	146.83	9.12	16.11	93.6	57.36	14.13	13.41	24.11	1.28	40.8	94.92	55.63	59.98	51.88	195.45	10.83	39.2	86.5	26.54	111.96	107.03	284.19	18.68	30.95	95.6	37.66
49.48	35.25	95.18	4.28	65.28	71.23	37.03	34.68	5.49	130.09	11.33	118.98	15.82	4.22	63.99	43.15	102.2	5.07	38.08	67.43	42.22	118.48	114.27	228.39	10.15	33.01	96.45	50.03
84.58	80.6	253.68	12.47	33.4	95.3	31.77	96.19	95.15	208.89	7.07	34.72	98.92	45.55	128.51	122.32	197.07	9.01	24.07	95.18	62.07	113.7	111.38	221.62	10.58	33.4	97.96	50.26
97.22	95.11	181.84	10.49	21.57	97.82	52.3	50.65	11.85	81.53	4.5	38.01	23.39	14.53	16.48	6.46	66.25	6.41	17	39.23	9.76	57.4	44.13	179.26	10.2	48.15	76.88	24.62
119.56	114.28	206.45	8.42	29.92	95.58	55.35	81.56	79.64	165.77	8.58	32.64	97.64	48.04	118.88	113.63	210.43	10.11	29.22	95.58	54	98.86	94.42	232.38	11.62	23.14	95.5	40.63
40.11	5.13	82.52	5.13	59.84	12.8	6.22	52.75	20.15	86.03	5.21	43.33	38.2	23.42	97.93	92.29	211.97	10.73	22.44	94.24	43.54	38.06	22.59	121.56	18.89	44.88	59.35	18.58
44.05	30.28	120.56	7.6	32.7	68.75	25.12	59.9	32.73	121.02	5.29	73.59	54.64	27.04	54.36	45.15	180.38	9.99	32.7	83.05	25.03	128.97	124.43	295.47	16.51	28.16	96.47	42.11
39.32	13.65	107.53	5.26	63.28	34.73	12.7	65.66	43.99	197.23	9.93	38.76	66.99	22.3	50.42	45.38	98.95	7.34	39.2	90	45.86	38.15	28.11	122.46	7.78	23.35	73.68	22.96
38.79	13.04	91.04	11.54	123.08	33.61	14.32	57.57	53.93	196.07	9.3	27.2	93.67	27.51	105.76	98.77	226.44	13.94	17	93.39	43.62	63.4	14.02	190.83	14.35	80.47	22.11	7.34
27.23	8.27	122.78	8.2	52.1	30.37	6.74	93.14	57.03	178.2	10.79	29.92	61.23	32	31.35	17.34	86.17	7.42	59.16	55.29	20.12	71.85	69.08	158.92	8.74	29.92	96.14	43.47
60.84	57.51	201.9	10.46	20.4	94.53	28.48	78.13	56.46	169.91	7.5	40.8	72.27	33.23	104.77	93.92	242	10.33	28.53	89.64	38.81	30.17	24.09	118.56	6.46	30.61	79.84	20.32
58.12	53.67	182.13	11.66	23.12	92.34	29.47	81.61	79.13	184.92	6.65	24.59	96.96	42.79	56.94	5.49	237.58	14.61	186.26	9.64	2.31	129.03	124.81	312.11	8.44	30.26	96.73	39.99
19.79	11.8	51.23	22.61	109.82	59.65	23.04	112.13	107.63	210.62	9.04	32.34	95.98	51.1	117.45	109.73	229.78	9.73	23.23	93.43	47.75	52.31	46.82	205.6	11.2	19.72	89.51	22.77
13.1	10.67	36.25	2.78	41.2	81.41	29.42	92.59	74.9	167.76	10.88	28.56	80.9	44.65	93.27	82.41	199.57	11.03	38.93	88.36	41.29	116.74	110.99	254	9.34	30.61	95.07	43.69
26.16	11.99	82.76	7.36	76.72	45.83	14.49	88.38	85.38	215.6	9.13	34.77	96.6	39.6	71.95	51.96	187.28	9.85	34.09	72.21	27.74	78.39	74.98	260.37	9.87	24.48	95.65	28.8
82.07	78.94	205.95	12.53	27.88	96.19	38.33	44.9	42.3	213.76	10.86	33.09	94.22	19.79	93.27	81.14	238.12	9.57	34	86.99	34.07	106.51	103.52	229.91	8.63	28.89	97.2	45.03
41.62	8.29	98.46	4.99	39.66	19.92	8.42	59.64	0	174.07	27.2	202.59	0	0	74.1	67.27	167.76	4.39	56.32	90.78	40.1	132.55	130.21	320.01	8.29	29.31	98.23	40.69
27.45	7.45	67.73	7.03	57.12	27.13	10.99	61.74	40.01	139.23	6.1	51.68	64.81	28.74	78.73	66.72	238.3	12.31	25.16	84.75	28	94.03	91.86	228.6	11.94	22.96	97.7	40.18
34.64	7.55	87.55	10.93	23.66	21.8	8.62	99.81	96.65	231.27	8.49	33.4	96.83	41.79	27.45	3.58	70.17	18.34	68.68	13.04	5.1	12.8	5.65	42.78	2.82	42.84	44.15	13.21
95.94	89.69	212.33	11.79	36.45	93.49	42.24	75.97	49.79	132.99	17.53	39.89	65.54	37.44	91.05	89.29	212.4	8.22	25.45	98.06	42.04	131.07	124.13	283.06	13.25	28.2	94.71	43.85
23.94	14.77	94.88	7.4	18.57	61.69	15.57	110.22	107.61	279.84	7.45	26.82	97.63	38.45	99.02	96.41	250.86	8.55	34	97.37	38.43	73.72	70.52	152.64	6.47	27.92	95.65	46.2
36.1	14.48	123.93	7.51	50.34	40.11	11.68	110.47	108.37	214.35	9.04	31.34	98.1	50.56	81.03	74.42	216.12	9.36	17.81	91.84	34.43	96.28	90.24	221.17	13.6	29.17	93.73	40.8
85.35	83.38	196.04	9.85	18.36	97.69	42.53	64.31	62.06	187.85	10.41	27.33	96.5	33.03	131.05	124.75	235.02	7.74	32.97	95.19	53.08	26	10.3	102.3	5.49	68.68	39.63	10.07
71.32	69.84	173.28	9.62	21.02	97.93	40.31	65.95	62.92	256.02	10.1	28.53	95.41	24.58	108.8	101.98	217.25	8.67	21.32	93.73	46.94	106.39	102.14	289.06	9.8	28.89	96.01	35.33
33.69	9.13	100.79	6.84	55.56	27.1	9.06	55.76	36.54	135.18	9.93	49.4	65.53	27.03	113.2	109.12	263.39	11.22	36.72	96.4	41.43	79.61	76.04	162.93	7.26	18.52	95.51	46.67
38.5	0.52	111.02	14.65	133.28	1.35	0.47	87.89	84.01	253.12	8.4	29.58	95.58	33.19	102.96	97.05	336.77	11.48	25.34	94.26	28.82	74.25	66.98	205.31	11.41	27.2	90.21	32.62
105.04	101.56	239.65	9.7	33.34	96.68	42.38	107.63	106.35	236.98	9.95	35.36	98.81	44.88	52.4	46.97	205	14.36	22.44	89.65	22.91	109.83	108.11	243.59	9.17	32.64	98.43	44.38
82.55	78.99	157.95	9.16	15.13	95.68	50.01	91.56	82.23	180.14	8.37	34.39	89.8	45.65	115.6	111.77	202.64	8.6	25.05	96.68	55.16	31.16	24.99	129.76	5.06	48.96	80.21	19.26
27.76	10.36	106.11	8.1	42.64	37.33	9.76	68.98	63.6	245.85	8.68	21.76	92.2	25.87	58.03	47.24	218.27	9.76	28.11	81.41	21.64	54.46	19.42	135.83	9.16	43.52	35.66	14.3
52.49	32.67	144.48	10.44	27.14	62.24	22.61	35.13	12.93	156.86	9.96	82.37	36.8	8.24	135.08	122.8	281.36	11.94	36.61	90.91	43.64	109.49	107.86	214.26	8.13	27.51	98.51	50.34
106.39	101.86	201.87	10.24	31.31	95.74	50.46	95.23	88.28	217.72	9.21	28.53	92.7	40.55	24.61	18.22	42.58	3	21.57	74.03	42.78	79.22	75.66	230.83	8.48	39.66	95.5	32.78
47.35	33.94	130.53	4.43	51.29	71.69	26	105.52	101.49	251.95	9.81	27.88	96.18	40.28	133.58	126.97	264.62	11.26	37.86	95.05	47.98	112.33	105.48	211.46	7.6	25.74	93.91	49.88
49.36	29.64	131.03	10.08	50.21	60.04	22.62	31.81	18.55	121.69	7.32	52.88	58.33	15.25	83.72	81.67	209.71	9.8	19.26	97.55	38.94	84.38	82.86	149.08	7.18	20.18	98.21	55.58
75.46	71.69	177.67	10.98	34.68	95	40.35	90	88.68	193.13	8.62	27.92	98.54	45.92	47.99	25.12	105.78	7.99	25.84	52.34	23.75	103.2	100.9	185.01	8.67	28.78	97.77	54.54
56.15	31.59	117.21	5.89	40.8	56.27	26.95	75.57	71.21	217	8.72	21.08	94.23	32.82	102.43	96.47	229.94	10.89	22.96	94.18	41.95	88.55	60.1	146.1	24.08	71.32	67.87	41.14
78.65	75.63	216.52	9.23	29.58	96.17	34.93	52.97	37.87	227.25	10.43	38.52	71.49	16.66	55.02	25.04	257.51	10.78	83.22	45.5	9.72	69.2	57.77	250.08	30.27	36.04	83.48	23.1
86.99	65.65	285.19	11.88	38.72	75.47	23.02	28.83	3.66	73.78	20.12	93.93	12.7	4.96	56.77	16.75	87.59	5.57	50.21	29.5	19.12	71.86	62.52	234.43	12.9	19.04	87	26.67
47.43	18.08	155.56	8.21	63.92	38.12	11.62	101.39	99.64	240.32	13.32	29.58	98.28	41.46	57.33	30.33	115.58	16.03	136.38	52.89	26.24	64.02	34.37	243.22	12.82	52.27	53.68	14.13
23.8	15.7	89.85	18.93	49.52	65.95	17.47	22.7	2.07	80.07	5.96	61.88	9.12	2.58	41.2	19.51	95.64	15.91	61.88	47.36	20.4	61.93	33.77	127.05	7.4	33.7	54.53	26.58
54.78	42.54	236.3	11.47	43.52	77.66	18	87.84	74.26	214.28	12.04	31.96	84.53	34.65	101.69	97.25	282.12	9.18	26.52	95.63	34.47	80.28	55.98	219.39	6.37	47.56	69.73	25.52
30.76	8.88	123.85	6.65	59.84	28.86	7.17	39.47	20.68	125.83	7.71	33.4	52.4	16.43	91.5	88.97	190.4	8.11	24.19	97.23	46.73	133.15	127.02	257.08	12.46	28.56	95.4	49.41
70.05	50.67	147.89	8.49	31.42	72.33	34.26	120.43	118.65	157.45	6.37	29.92	98.52	75.36	99.07	89.52	244.23	9.5	33.7	90.36	36.66	55.31	34.21	231.25	11.75	49.52	61.86	14.79
118.07	114.72	211.94	10.46	27.51	97.16	54.13	55.67	38.89	142.67	8.14	40.58	69.86	27.26	108.21	103.3	192.12	7.95	25.45	95.46	53.77	22.89	9.18	98.5	8.79	49.64	40.11	9.32
115.46	108.6	224.04	13.86	31.28	94.06	48.47	119	116.94	258.56	11.24	36.45	98.27	45.23	109.55	106.28	211.19	9.32	23.12	97.01	50.32	86.79	78.84	305.88	10.1	33.09	90.84	25.77
93.87	90.6	239.71	12.04	33.01	96.51	37.79	35.75	12.52	132.45	7.71	36.04	35.02	9.45	52.07	35.53	138.68	8.31	22.7	68.23	25.62	105.95	100.26	275.99	9.85	25.74	94.63	36.33
46.24	33.67	166.43	11.03	40.13	72.82	20.23	33.42	13.29	134.59	6.87	70.16	39.77	9.87	72.58	56.11	215.01	10.08	44.53	77.31	26.1	39.28	20.83	158.84	10.22	57.05	53.04	13.12
55.91	48.5	199.21	10.2	35.49	86.76	24.35	101.98	99.84	193.04	7.02	25.34	97.9	51.72	69.85	62.87	178.45	9.18	23.12	90	35.23	80.8	75.24	229.46	15.03	17	93.12	32.79
76.05	73.75	223.29	9.51	37.29	96.98	33.03	93.12	91.28	262.61	9.25	30.61	98.02	34.76	109.72	103.74	230.83	8.67	22.08	94.54	44.94	50.87	48.77	170.21	8.03	14.28	95.88	28.66
65.52	31.71	163.24	9.41	30.63	48.4	19.42	39.27	25.01	102.18	6.93	24.34	63.69	24.48	28.34	19.51	95.25	5.06	42.16	68.83	20.48	130.22	128.31	227.85	8.6	33.32	98.53	56.31
86.5	76.6	210.31	14.47	17	88.56	36.42	107.61	79.34	204.49	13.6	50.32	73.73	38.8	85.69	82.59	230.49	11.14	23.8	96.38	35.83	63.52	58.22	189.7	9.7	16.86	91.65	30.69
115.96	110.58	222.83	9.57	26.14	95.36	49.63	43.96	3.9	142.67	20.66	115.77	8.88	2.74	62.63	52.98	199.56	9.92	26.44	84.58	26.55	87.47	85.63	210.97	9.07	21.76	97.9	40.59
26.22	17.28	79.5	5.42	41.05	65.9	21.73	71.64	63.12	195.14	9.3	20.74	88.1	32.35	25.94	20.66	77.42	4.62	38.08	79.65	26.69	56.15	45.39	201.66	12.46	37.83	80.84	22.51
48	33.95	229.16	10.52	61.95	70.73	14.82	103.45	97.76	261.01	11.45	29.57	94.51	37.46	47.44	17.78	129.9	9.07	62.56	37.48	13.69	99.72	95.17	182.95	11.59	23.6	95.44	52.02
47.66	35.07	135.64	7.07	63.28	73.58	25.86	56.13	47.93	152.87	10.38	20.19	85.39	31.35	78.39	66.63	204.1	13.89	14.28	85	32.65	103.16	100.35	157.19	6.01	25.05	97.27	63.84
129.49	127.54	207.53	10.35	31.64	98.49	61.46	45.08	25.9	171.69	11.43	52.27	57.45	15.08	87.16	77.89	174.12	8.14	31.64	89.36	44.73	82.22	76.48	251.21	7.86	31.64	93.02	30.44
111.39	52.97	208.63	12.7	42.84	47.56	25.39	107.3	104.42	263.64	11.04	40.8	97.32	39.61	69.08	60.61	251.58	10.62	39.42	87.73	24.09	34.94	9.49	75.2	6.86	45.39	27.14	12.61
78.46	76.48	262.66	8.92	24.55	97.47	29.12	87.97	81.53	322.66	8.75	44.02	92.69	25.27	47.21	16.45	139.39	9.89	47.17	34.84	11.8	60.98	59.87	129.82	5.26	17	98.18	46.12
91.8	88.12	268.1	8.61	25.32	95.99	32.87	64.88	63.23	91.34	3.36	39.57	97.46	69.22	60.34	31.46	177.61	5.19	49.64	52.14	17.71	48.6	20.78	107.96	7.87	46.24	42.76	19.25
32.59	13.95	122.58	10.75	58.45	42.8	11.38	65.7	57.41	266.36	9.05	31.34	87.39	21.56	71.45	67.56	183.87	6.61	24.48	94.55	36.74	61.41	54.72	186.08	8.04	35.2	89.11	29.41
39.39	21.68	104.56	6.78	19.56	55.05	20.74	48.67	22.43	199.74	11.62	73.44	46.08	11.23	112.54	110.33	280.85	9.22	38.97	98.04	39.29	51.65	42.87	225.33	10.74	52.03	82.99	19.02
78.39	70.15	180.11	11.82	19.71	89.49	38.95	50.96	25.66	123.87	6.34	75.48	50.34	20.71	109.37	94.29	193.15	10.01	21.76	86.21	48.81	82.38	77.97	150.64	9.14	28.38	94.65	51.76
22.75	8.57	81.06	9.55	74.12	37.68	10.58	111.81	107.78	213.78	9.14	24.76	96.4	50.42	97.62	93.4	255.1	10.53	43.84	95.67	36.61	40.49	40.25	57.9	2.45	34	99.41	69.52
115.61	104.83	266.59	11.12	41.48	90.68	39.32	31.52	18.57	173.73	7.12	47.6	58.93	10.69	109.56	105.89	260.7	9.23	32.01	96.65	40.62	128.96	125.26	199.38	7.25	31.68	97.13	62.82
84.43	80.96	197.63	9.65	40.12	95.89	40.97	61.21	49.77	107.76	5.21	41.53	81.31	46.18	76.43	62.61	156.32	10.22	20.18	81.92	40.05	27.17	18.5	90.05	5.54	94.92	68.07	20.54
62.88	7.79	107.29	21.93	53.65	12.39	7.26	44.12	15.36	126.99	14.96	14.28	34.81	12.09	78.19	66.66	239.68	9.16	23.12	85.26	27.81	29	5.33	80.28	12.31	122.48	18.38	6.64
63.14	57.43	225.76	10.51	19.95	90.95	25.44	51.54	31.52	210.28	9.71	52.71	61.17	14.99	56.49	53.06	165.78	11.46	11.69	93.92	32	47.15	37.95	85.25	8.6	100.19	80.48	44.51
47.17	36.17	181.57	9.2	34.39	76.67	19.92	104.55	102.86	251.22	9.01	28.89	98.38	40.94	29.38	7.36	62.96	5.41	61.25	25.06	11.69	31.38	15.9	113.37	6.62	59.84	50.66	14.02
36.48	23.84	135.9	8.99	35.77	65.35	17.54	21.51	9.7	52.52	6.52	85.29	45.11	18.48	95.11	89.48	191.62	9.28	22.54	94.09	46.7	91.65	82.55	232.74	9.76	37.22	90.07	35.47
53	14.06	111.79	8.45	62.56	26.53	12.58	39.83	25.08	93.72	7.39	21.76	62.97	26.76	40.06	20.94	117.43	7.75	29.92	52.26	17.83	78.5	76.08	171.08	9.06	22.54	96.92	44.47
31.69	11.06	81.14	10.14	16.32	34.9	13.63	109.81	101.05	264.47	12.26	29.38	92.02	38.21	79.01	70.11	219.96	14.83	40.58	88.74	31.87	105.11	100.47	221.61	7.79	24.15	95.59	45.34
126.37	91.01	219.31	12.82	39.2	72.01	41.5	71.23	69.51	138.98	6.78	16.9	97.59	50.01	72.31	63.97	233.88	10.36	43.33	88.46	27.35	57.31	42.89	124.23	6.79	40.9	74.84	34.52
76.73	74.43	180.69	8.16	20.18	97.01	41.2	113.22	109.19	241.14	17.44	34.68	96.44	45.28	80.32	57.19	166.24	10.65	29.22	71.2	34.4	56.64	50.37	205.1	15.53	25.16	88.93	24.56
93.55	90.72	161.69	9.35	24.07	96.97	56.1	58.89	50.19	143.08	8.61	29.92	85.22	35.07	58.43	33.49	207.26	10.51	48.96	57.31	16.16	80.24	77.38	175.92	9.89	19.62	96.44	43.99
75.23	59.41	190.27	10.86	36.45	78.97	31.22	27.62	14.15	55.32	2.46	43.88	51.25	25.59	28.55	21.91	75.79	4.02	40.36	76.74	28.91	63.48	45.87	190.86	17.64	40.12	72.26	24.03
43.34	3.81	114.5	16.43	36.99	8.79	3.33	108.61	94.56	223.07	12.66	28.81	87.07	42.39	58.5	45.8	99.34	5.56	27.51	78.3	46.11	126.15	119.1	300.73	10.49	29.57	94.4	39.6
16.72	9.05	69.93	5.38	62.59	54.12	12.94	62.63	50.65	162.96	7.6	68.78	80.89	31.08	40	13.24	97.79	7.06	61.2	33.09	13.54	53.07	35.01	142.5	10.15	30.95	65.97	24.57
53	39.85	226.55	10.71	56.4	75.19	17.59	48.67	35.15	119.62	8.78	46.14	72.22	29.38	112.71	108.1	207.86	9.61	21.12	95.91	52	96.54	91.24	344.29	12.94	26.14	94.51	26.5
54.51	43.42	199.25	9.87	33.7	79.65	21.79	58.25	55.99	185.39	9.72	26.75	96.12	30.2	50.69	26.97	158.7	11.29	26.14	53.21	17	69.39	63.86	232.09	9.84	31.31	92.03	27.51
94.53	91.91	197.34	9.36	32.01	97.22	46.57	103.7	99.35	238.02	10.65	32.16	95.81	41.74	110.9	107.62	204.23	10.57	22.44	97.05	52.7	42.9	27.64	154.92	8.89	36.88	64.43	17.84
95.78	92.74	324.1	11	31.64	96.82	28.61	20.18	12.05	62.05	6.07	24.48	59.7	19.42	117.07	110.91	332.52	10.83	26.44	94.74	33.35	28.16	16.55	111.31	7.35	35.36	58.77	14.87
70.79	68.53	205.54	10.77	25.16	96.81	33.34	54.86	25.38	154.23	15.76	36.18	46.26	16.45	115.41	102.92	258.32	11.7	31.31	89.18	39.84	75.24	69.94	199.2	9.12	20.42	92.95	35.11
82.89	76.31	281.83	11.35	35.77	92.06	27.08	102.97	98.46	193.7	16.81	23.12	95.62	50.83	93.46	92.28	255.02	9.39	29.92	98.73	36.19	85.53	78.49	252.73	9.68	32.15	91.77	31.06
112.1	109.44	235.92	9.11	39.44	97.63	46.39	103.09	101.26	255.69	8.04	27.69	98.22	39.6	26.11	21.84	67.09	3.52	32.01	83.64	32.56	66	63.2	186.8	9.94	27.14	95.76	33.83
40.87	18.55	143.89	9.78	43.65	45.39	12.89	29.71	17.83	113.88	5.12	69.47	60.01	15.66	147.4	142.51	275.06	12.39	36.08	96.68	51.81	64.12	60.39	190.57	8.93	34	94.18	31.69
27.12	20.03	101.14	8.36	32.33	73.84	19.8	35.94	13.36	101.14	6.06	63.24	37.16	13.21	110.25	106.21	217.8	11.11	25.16	96.34	48.77	96.99	95.07	234.51	12.36	37.4	98.02	40.54
52.22	45.01	157.41	8.51	50.21	86.19	28.59	107.42	105.33	206.92	9.67	23.12	98.05	50.9	107.35	102.49	216.65	7.87	27.38	95.47	47.3	137.81	131.97	217.31	8.98	31.31	95.76	60.73
29.67	18.17	121.96	6.7	73.92	61.23	14.9	129.23	123.32	161.65	5.23	37.61	95.43	76.29	54.4	19.89	112.17	6.86	58.46	36.57	17.74	78.69	77.59	200.67	8.3	32.7	98.59	38.66
85.51	84.65	156.42	8.41	18.36	98.98	54.11	80.52	79.92	181.18	7.03	23.66	99.26	44.11	78.9	73.46	253.09	12.93	45.39	93.09	29.02	70.64	62.82	199	11.62	14.51	88.92	31.57
54.71	41.01	114.45	7.01	45.39	74.95	35.83	64.64	62.04	195.11	8.08	39.2	95.98	31.8	162.46	148.06	259.17	13.16	32.64	91.14	57.13	95.43	91.19	189.12	11.79	21.21	95.55	48.22
100.5	97.99	257.45	11.1	34	97.49	38.06	75.1	64.9	222.29	16.18	15.64	86.41	29.19	104.7	95.96	189.75	8.93	37.57	91.66	50.57	102.17	99.07	241.4	8.94	28.42	96.96	41.04
33.79	24.7	190.65	8.12	19.95	73.11	12.96	53.76	43.48	109.54	7.98	34.79	80.87	39.69	122.43	119.78	266.38	11.15	38.27	97.83	44.97	80.91	77.35	222.64	14.21	28.38	95.61	34.74
49.78	35.08	129.15	6.17	59.84	70.46	27.16	113.08	110.5	248.26	10.05	35.08	97.72	44.51	114.75	110.67	299.18	9.95	26.14	96.44	36.99	65.66	48.98	143.48	7.92	41.48	74.6	34.14
94.19	86.57	187.03	14.49	31.77	91.92	46.29	57.45	52.51	203.68	9.55	27.51	91.41	25.78	53.88	11.62	100.37	6.08	60.55	21.58	11.58	58.99	54.64	154.63	8.58	17.55	92.63	35.34
59.3	56.87	162.49	9.41	27.51	95.9	35	34.5	14.16	109.22	7.91	63.24	41.03	12.96	76.03	74.45	169.01	9.73	15.13	97.93	44.05	103.7	101.79	265.71	8.97	27.32	98.15	38.31
14.91	10.88	41.65	2.51	48.15	73.01	26.13	96.22	92.41	167.74	9.15	21.57	96.04	55.09	46.51	35.18	126.77	8.5	24.93	75.64	27.75	90.89	87.74	153.35	10.2	20.4	96.53	57.21
38.68	13.24	74.55	4.72	29.92	34.24	17.77	57.24	52.94	158.14	9.53	16.7	92.5	33.48	103.84	97.87	286.94	10.14	26.44	94.25	34.11	42.35	36.8	171.35	8.07	37.4	86.9	21.48
89.37	84.7	158.4	7.18	52.36	94.78	53.47	98.68	64.83	220.63	15.24	26.82	65.7	29.38	78.55	72.99	150.19	7.3	49.4	92.93	48.6	51.71	46.21	166.22	9.94	17	89.35	27.8
45.11	42.61	99.75	7.52	13.6	94.46	42.72	24.41	13.35	93.33	6.82	35.77	54.68	14.3	78.96	71.31	242.03	12.95	39.66	90.31	29.46	113.96	110.35	254.61	11.38	41.14	96.83	43.34
18.37	11.05	47.38	5.65	68	60.17	23.32	21.5	18.81	68.81	3.66	24.34	87.47	27.33	63.54	33.67	233.87	11.9	69.47	53	14.4	49.39	28.9	209.04	9.9	75.15	58.51	13.83
30.5	12.29	94.73	9.15	24.48	40.31	12.98	92.09	85.31	271.27	8.37	41.96	92.63	31.45	39.87	12.9	74.44	3.38	63.44	32.35	17.33	83.68	78.95	202.4	8.03	28.2	94.36	39.01
64.02	47.54	148.43	9.36	25.16	74.27	32.03	98.12	92.44	228.63	10.17	27.78	94.21	40.43	51.42	36.49	132.16	9.13	25.16	70.96	27.61	36.71	12.02	126.51	5.93	20.87	32.74	9.5
53.1	36.09	238.5	10.68	55.76	67.96	15.13	98.18	94.18	226.75	9.29	30.62	95.93	41.54	91.54	89.03	128.07	5.79	22.74	97.26	69.52	73.47	70.37	194.51	8.1	18.36	95.78	36.18
71.64	68.84	161.2	9.25	38.47	96.08	42.7	62.81	59.43	185.54	9.42	13.6	94.62	32.03	20.04	11.24	45.93	3.11	70.72	56.11	24.48	21.94	11.51	67.21	4.9	17.1	52.45	17.12
32.68	9.13	88.11	6.61	60.54	27.93	10.36	69.13	65.18	183.87	10.09	29.92	94.29	35.45	32.7	22.28	76.27	20.32	459.61	68.15	29.21	123.84	114.79	276.24	11.3	32.33	92.7	41.56
28.34	12.13	63.04	4.1	61.2	42.81	19.25	37.21	17.39	76.45	4.44	50.79	46.74	22.75	67.65	54.51	191.9	9.05	41.53	80.58	28.41	32.38	11.11	116.88	5.01	83.64	34.33	9.51
57.89	45.74	162.57	12.06	28.56	79	28.13	112.08	110.17	194.65	8.94	28.2	98.29	56.6	104.92	91.85	173.93	8.48	53.65	87.54	52.81	115.39	114.21	144.65	5.22	33.7	98.98	78.96
47.85	11.14	97.45	6.96	57.05	23.29	11.44	118.8	114.99	244.49	10.1	29.24	96.8	47.03	89.89	84.27	226.25	11.47	18.36	93.75	37.25	23.43	10.53	61.23	11.6	152.32	44.96	17.2
92.82	84.21	161.73	8.64	40.58	90.73	52.07	63.91	48.48	194.04	18.04	21.08	75.85	24.98	49.83	15.83	117.28	8.65	45.05	31.78	13.5	30.45	23.35	93.46	14.46	39.15	76.7	24.99
25.98	13.42	70.48	5.82	47.73	51.65	19.04	65.42	49.24	196.72	12.51	38.08	75.26	25.03	101.33	91.88	252.61	14.35	32.64	90.67	36.37	82.01	79.66	264.42	9.47	26.44	97.14	30.13
58.99	39.63	149.61	11.71	36.88	67.18	26.49	47.33	23.37	139.51	10.76	18.36	49.38	16.75	55.72	19.34	110.69	7.48	36.88	34.71	17.47	45.98	10.04	105.17	6.03	92.48	21.83	9.54
26.8	10.32	53.38	5.7	47.2	38.51	19.33	95.96	93.51	204.34	9.58	36.18	97.45	45.76	16.22	12.75	42.12	3.11	44.88	78.58	30.26	35.62	22.78	128.82	7.95	35.2	63.95	17.68
86.16	84.3	241.85	10.22	23.8	97.84	34.86	57.42	55.15	154.66	8.79	22.27	96.05	35.66	99.69	94.38	165.98	6.58	19.72	94.67	56.86	95	90.79	215.07	12.3	27.83	95.57	42.21
49.44	11.19	131.12	7.57	34.39	22.63	8.53	75.84	64.87	201.97	11.49	53.5	85.54	32.12	42.31	24.74	140.68	12.61	24.93	58.46	17.58	103.6	96.16	272.8	14.56	26.52	92.82	35.25
120.04	91.83	234.49	18.66	34.79	76.5	39.16	47.28	25.59	166.88	10.54	56.4	54.12	15.33	74.07	36.59	136.19	6.69	40.58	49.39	26.86	98.39	95.95	175.03	7.73	34	97.52	54.82
75.5	71.31	173.96	10.64	22.44	94.46	40.99	49.18	23.8	140.16	9	43.52	48.38	16.98	56.09	49.69	138.03	10.39	15.31	88.6	36	130.21	124.84	258.45	10.03	34.68	95.87	48.3
66.2	63.2	89.83	4.35	34.38	95.47	70.36	42.04	35.97	156.24	17.63	39.66	85.58	23.02	107.34	100.19	242.79	8.48	31.91	93.34	41.27	79	67.49	233.04	13.35	28.16	85.43	28.96
44.88	14.81	110.54	7.19	66.03	33.01	13.4	67.22	57.9	251.78	13.23	37.4	86.14	23	85.37	77.87	186.97	10.92	17.39	91.22	41.65	114.32	109.44	204.52	12.32	22.27	95.74	53.51
85.83	62.09	169.66	14.47	30.95	72.34	36.59	75.47	74.06	239.98	7.96	27.2	98.13	30.86	38.03	19.67	85.26	5.57	43.14	51.71	23.07	20.57	7.91	52.75	10.19	136.98	38.47	15
83.97	80.23	180.53	6.79	20.4	95.54	44.44	41.62	24.69	109.09	7.2	45.23	59.32	22.63	115.2	109.9	311.27	10.83	28.53	95.4	35.31	49.93	34.02	103.53	4.84	36.77	68.13	32.86
102.9	100.51	231.04	10.55	30.95	97.68	43.5	84.71	79.4	207.92	10.85	20.4	93.74	38.19	59.76	12.29	126.93	6.38	37.57	20.56	9.68	69.15	62.39	179.48	8.38	18.52	90.23	34.76
99	97.79	222.3	9.4	24.76	98.78	43.99	42.57	36.04	191.91	9.35	28.56	84.66	18.78	15.78	7.16	52.14	3.07	57.16	45.34	13.72	110.36	107.92	216.04	7.44	28.21	97.79	49.95
66.96	63.7	114.23	5.95	35.77	95.14	55.76	90.47	87.32	167.69	8.86	22.44	96.51	52.07	86.53	73.44	170.27	9.41	39.2	84.87	43.13	65.42	61.82	168.65	10.94	16.88	94.49	36.66
88.29	81.94	157.13	5.9	41.96	92.81	52.15	52.54	28.18	148.17	9.74	46.77	53.63	19.02	89.29	82.04	214.41	8.98	23.8	91.88	38.26	54.01	41.69	187.54	10.31	27.2	77.19	22.23
62.96	57.07	178.83	9.16	28.2	90.63	31.91	49.16	37.77	142.8	7.94	38.47	76.84	26.45	90.82	87.15	250.9	12.21	37.31	95.96	34.73	86.11	84.45	222.95	8.25	36.88	98.06	37.88
91.11	79.56	158.42	8.22	29.92	87.33	50.22	38.12	32.12	94.68	5.61	32.77	84.26	33.92	33.1	29.03	106.91	6.97	45.56	87.71	27.16	80.93	78.76	219.1	11.06	28.2	97.32	35.95
59.26	43.38	110.16	8.46	46.08	73.21	39.38	85.87	83.21	227.93	8.51	27.2	96.89	36.5	72.92	71.4	199.37	8.87	23.94	97.92	35.82	69	66.64	152.62	6.68	16.21	96.59	43.67
58.55	42.46	162.87	13.92	31.28	72.52	26.07	55.18	43.44	158.91	9.27	43.33	78.73	27.34	100.88	97.4	203.52	11.42	14.25	96.55	47.86	32.84	31.19	47.54	1.93	34	94.96	65.61
36.86	32.93	90.22	4.41	34.09	89.33	36.5	38.94	25.15	110.96	7.25	39.89	64.6	22.67	117.2	111.36	241.49	11.39	22.44	95.02	46.11	54.22	42.07	143.04	9.5	37.4	77.58	29.41
38.53	27	100.2	6	36.61	70.08	26.95	69.75	67.27	231.11	8.39	34.68	96.45	29.11	100.64	89.01	196.58	9.59	33.01	88.44	45.28	53.47	20.73	212.07	11.66	76.84	38.76	9.77
13.06	8.16	43.7	2.87	37.04	62.49	18.67	108.93	105.12	255.77	8.56	28.2	96.5	41.1	131.03	127.24	248.67	9.54	31.64	97.11	51.17	39.66	32.28	135.85	10.97	33.01	81.39	23.76
57.68	50.08	166.36	9.34	19.48	86.83	30.1	70.38	59.92	176.6	11.89	27.88	85.14	33.93	79.84	70.85	119.14	3.8	44.71	88.75	59.47	66.33	41.69	154.37	10.8	34.68	62.85	27.01
45.96	11.5	151.16	11.38	55.41	25.03	7.61	37	20.84	129.97	8.51	41.27	56.31	16.03	39.78	23.51	81.39	5.6	43.33	59.1	28.89	74.05	69.1	184.12	8.38	15.49	93.31	37.53
70.11	65.17	231.23	9.38	27.46	92.96	28.19	38.35	18.6	112.69	8.62	38.76	48.49	16.5	75.86	54.35	143.11	16.73	101.37	71.65	37.98	111.82	109.5	203.45	8.36	28.2	97.93	53.82
82.04	70.7	230.37	12.04	24.48	86.17	30.69	24.11	9.61	55.39	6.99	14.28	39.88	17.36	101.41	98.72	223.35	7.57	27.83	97.35	44.2	94.27	91.44	247.91	8.1	29.22	96.99	36.88
55.89	37.98	177.34	10.45	31.07	67.95	21.42	63.32	17.29	142.26	13.87	33.09	27.31	12.16	75.4	72.11	173.86	8.18	22.09	95.64	41.48	57.53	52.49	130.65	8.77	20.42	91.24	40.18
17.05	8.41	47.8	3.84	59.14	49.34	17.6	79.06	77.12	184.81	9.6	35.77	97.55	41.73	39.91	26.31	98.7	6.17	21.12	65.92	26.66	104.21	102.32	167.36	9.27	22.44	98.19	61.14
28.53	16.66	64.2	5.93	26.67	58.39	25.95	47.62	19.02	144.89	15.14	41.48	39.94	13.13	46.24	2.77	152.07	15.71	81.8	5.99	1.82	61.83	55.58	103.85	4.71	43.83	89.9	53.52
100.46	96.22	185.09	9.49	27.51	95.78	51.99	72.38	43.47	164.11	8.29	39.44	60.06	26.49	107.31	99.48	213.23	6.9	42.84	92.7	46.65	69.56	65.72	191.61	7.58	37.14	94.48	34.3
40.61	32.38	106.66	10.19	24.35	79.73	30.36	92.85	89.2	223.06	11.16	21.08	96.07	39.99	105.4	97.62	255.52	14.32	25.32	92.62	38.2	127.66	123.17	244.04	10.84	28.53	96.48	50.47
101.57	91.93	187.34	7.76	33.79	90.51	49.07	86.98	31.43	170.55	11.08	38.52	36.13	18.43	103.11	101.59	246.26	9.07	26.82	98.53	41.25	109.07	99.36	276.69	9.98	30.53	91.1	35.91
131.89	128.06	200.94	8.85	43.33	97.1	63.73	110	98.69	208.62	11.38	25.84	89.72	47.31	71.14	55.58	129.15	7.31	33.32	78.14	43.04	68.23	65.41	214.13	8.38	33.7	95.87	30.55
77.06	68.49	205.63	10.09	21.83	88.87	33.31	43.81	12.5	120.2	12.45	12.35	28.53	10.4	65.27	47.75	127.3	12.36	44.53	73.16	37.51	76.51	69.87	231.17	12.69	21.76	91.33	30.23
84.07	69.5	241.83	9.55	37.4	82.68	28.74	58.95	52.73	202.77	10.49	21.57	89.44	26	102.02	99.74	246.51	10.57	25.16	97.76	40.46	71.6	67.81	179.03	11.26	30.6	94.71	37.87
76.32	52.82	152.35	6.58	44.53	69.21	34.67	93.99	91.87	236.46	8.9	39.44	97.75	38.85	110.14	104.6	236.27	10.35	32.99	94.97	44.27	60.9	52.55	240.52	10.44	53.65	86.3	21.85
106.78	91.62	255.69	13.81	27.47	85.81	35.83	97.47	95.3	242.35	9.9	37.14	97.78	39.32	123.15	120.24	209.8	8.76	24.07	97.64	57.31	74	65.16	224.72	8.97	40.36	88.05	29
32.83	8.63	117.93	7.66	57.8	26.29	7.32	69.83	50.73	246.3	12.06	38.52	72.65	20.6	72.76	67.01	128.62	10.73	44.35	92.09	52.1	68.53	65.61	180.85	8.11	25.34	95.74	36.28
97.77	92.11	215.74	9.51	26.14	94.21	42.7	110.08	108.42	226.32	10.36	35.08	98.49	47.91	72.51	62.38	76.63	2.35	32.64	86.03	81.41	96.05	94.34	217.47	8.7	35.77	98.21	43.38
112.65	104.33	243.99	10.62	29.58	92.61	42.76	44.97	15.84	106.33	6.7	43.52	35.23	14.9	56.54	19.72	154.7	9.39	56.4	34.87	12.74	35.56	20.47	113.91	8.42	20.4	57.57	17.97
59.35	20.15	129.15	7.25	65.28	33.95	15.6	88.7	86.57	194.95	11.6	18.7	97.6	44.41	52.79	37.48	150.57	9.63	41.53	70.99	24.89	130.74	122.05	193.45	8.26	27.88	93.36	63.1
121.91	112.51	224.81	8.85	26.82	92.3	50.05	108.86	101.07	239.38	7.98	27.2	92.85	42.22	51.99	35.36	174.69	15.27	14.28	68	20.24	119.29	105.3	241.89	13.44	26.52	88.27	43.53
104.23	103.08	249.87	8.57	30.6	98.89	41.25	126.12	121.86	222.72	11.09	31.96	96.62	54.71	87.53	86.03	112.35	4.62	31.28	98.28	76.57	35.54	19.12	102.45	8.47	54.27	53.81	18.67
89.56	17.99	197.52	14.49	34.79	20.09	9.11	50.13	25.43	137.14	9.67	23.79	50.73	18.54	22.39	9.89	82.48	5.91	37.57	44.15	11.99	108.97	106.74	240.81	9.28	29.92	97.95	44.32
101.77	98.64	213.38	9.91	22.44	96.93	46.23	105.47	102.08	201.18	9.21	40.12	96.79	50.74	137.97	128.33	285.05	13.3	26.24	93.01	45.02	70.35	67.41	162.39	9.45	32.38	95.83	41.51
64.57	43.82	152.61	10.55	24.35	67.86	28.71	44.47	33.94	117.7	6.45	28.16	76.32	28.83	72.31	63.85	189.89	10.02	34.09	88.3	33.62	99.83	97.72	169.26	6.2	30.61	97.88	57.73
76.3	66.99	191.09	11.09	31.96	87.79	35.06	65.08	53.78	204.89	9.4	25.84	82.64	26.25	43.67	40.23	163.41	10.58	30.27	92.12	24.62	112.41	109.46	181.32	8.28	22.8	97.38	60.37
31.88	16.47	107.61	9.02	14.28	51.67	15.31	76.98	70.59	288.57	11.27	19.23	91.69	24.46	74.94	34.25	170.09	13.7	33.42	45.71	20.14	57.29	47.93	200.97	9.5	46.92	83.67	23.85
31.24	12.82	96.41	7.28	28.2	41.04	13.3	111.18	107.85	264.21	9.91	34.3	97	40.82	116.58	108.88	215.97	14.51	25.98	93.39	50.41	70.29	67.6	171.83	11.1	19.72	96.17	39.34
122.03	120.54	169.93	6.67	43.83	98.77	70.93	160.09	157.98	257.04	10.23	49.52	98.68	61.46	96.79	71.99	194.19	9.74	34.91	74.38	37.07	79.86	77.66	221.6	10.03	22.44	97.24	35.04
72.49	46.71	146.82	13.83	44.35	64.44	31.81	116.2	105.13	270.8	12.25	39.2	90.47	38.82	100.35	97.75	210.69	10.82	34.61	97.41	46.39	52.35	41.36	141	9.76	38.47	79	29.33
111.83	56.92	260.29	17.27	43.52	50.9	21.87	107.78	105.84	266.19	8.65	38.76	98.2	39.76	106.77	97.55	234.25	9.82	22.29	91.36	41.64	91.41	86.77	215.61	7.78	24.48	94.93	40.25
84.76	80.64	178.98	10.1	25.84	95.14	45.06	86.04	81.66	233.33	9.44	25.84	94.91	35	85.82	81.43	252.64	11.13	25.16	94.89	32.23	110.13	105.94	209.38	7.21	25.05	96.2	50.6
76.43	74.96	143.15	8.62	17.68	98.07	52.36	66.61	42.75	131.2	8.72	41.05	64.17	32.58	68.69	58	215.55	9.73	24.48	84.43	26.91	88.63	87.22	189.28	7.13	26.24	98.41	46.08
90.23	85.68	199.41	8.29	31.28	94.96	42.97	19.57	9.28	57.23	4.53	53.72	47.45	16.22	87.1	81.85	230.98	10.77	18.36	93.98	35.44	116.99	105.02	270.6	23.04	25.16	89.77	38.81
60.23	49.49	160.34	10.06	27.51	82.18	30.87	31.72	21.48	68.46	6.43	31.96	67.7	31.37	85.03	80.25	210.76	8.59	17	94.38	38.08	112.5	107.07	217.06	10.94	40.12	95.18	49.33
116.7	112.99	281.27	13.15	29.24	96.82	40.17	44.91	20.39	161.69	9.86	57.77	45.41	12.61	76.98	65.92	192.64	18.92	29.04	85.63	34.22	57.84	47.16	164.98	9.86	21.76	81.53	28.58
103.14	100.76	217.33	8.13	27.88	97.69	46.36	108.69	103.86	247.69	10.75	22.01	95.56	41.93	89.1	85.05	182.78	10.04	23.1	95.45	46.53	78.88	72.43	154.99	8.27	37.4	91.82	46.73
100.08	93.02	209.01	9.42	24.76	92.95	44.51	66.26	40.54	135.41	11.06	39.42	61.18	29.94	50.69	23.11	185.33	12.09	48.96	45.59	12.47	79.56	70.64	164.55	7.82	31.64	88.78	42.93
55.02	32.7	102.96	8.16	47.46	59.44	31.76	34.24	13.34	70.93	4.61	57.8	38.97	18.81	78.87	73.12	179.79	11.86	38.08	92.71	40.67	106.35	103.85	273.11	9.86	26.82	97.65	38.02
121.46	115.51	221.53	8.72	30.6	95.1	52.14	39.6	30.81	103.67	6.01	39.42	77.81	29.72	11.55	7.99	36.83	2.22	61.88	69.2	21.69	73.92	72.25	188.02	9.76	32.7	97.75	38.43
61.37	56.27	148.89	9.13	16	91.7	37.79	44.01	20.32	200.43	11.13	55.08	46.18	10.14	107.41	100.33	195.38	11.58	24.64	93.41	51.35	90.56	87.95	184.05	11.11	18.36	97.12	47.79
67.63	6.26	122.76	5.8	29.22	9.25	5.1	91.56	87.16	232.9	9.31	31.06	95.19	37.42	111.24	108.04	232.79	9.93	21.08	97.12	46.41	112.98	105.24	230.08	11.09	20.63	93.15	45.74
71.81	63.26	123.42	4.9	39.89	88.1	51.26	88.78	87.44	221.18	10.61	19.72	98.49	39.53	96.62	88.66	249.07	10.74	24.76	91.76	35.59	82.43	80.66	252.8	8.61	23.8	97.85	31.91
112.34	106.94	249.53	8.6	29.58	95.2	42.86	95.69	91.37	255.41	10.04	38.81	95.49	35.78	54.6	34.51	165.02	8.15	33.7	63.21	20.91	46.28	30.4	86.09	22.41	44.35	65.68	35.31
45.01	39.05	68.46	3.62	30.95	86.76	57.04	93.87	86.38	209.12	7.74	28.81	92.03	41.31	119.39	113.49	299.79	9.69	28.2	95.06	37.86	68.04	65.78	153.91	15.11	31.28	96.67	42.74
49.39	23.14	168.64	8.96	53.72	46.84	13.72	84.43	78.42	217.4	10.76	18.13	92.89	36.07	77.17	36.43	230.34	13.24	43.12	47.21	15.82	87.8	86.06	175.36	6.51	21.76	98.02	49.08
100.72	96.74	266.76	11.36	24.48	96.05	36.26	111.89	108.58	257.62	10.22	30.6	97.04	42.15	65.05	62.56	175.24	9.95	13.92	96.17	35.7	31.54	12.17	53.49	5.49	46.24	38.6	22.76
76.34	70.67	191.46	7.81	26.47	92.57	36.91	70.17	43.61	154.57	8.98	27.92	62.15	28.21	28.58	16.15	81.76	6.91	48.3	56.5	19.75	70.14	40.92	131.95	8.04	41.48	58.34	31.01
60.47	36.58	204.52	10.58	48.15	60.49	17.88	92.04	85.74	250.17	10.46	33.48	93.15	34.27	67.22	61.66	227.88	11.74	19.48	91.73	27.06	88.85	84.75	222.91	10.93	31.64	95.38	38.02
91.55	87.16	196.57	9.25	27.33	95.2	44.34	102.01	88.79	286.18	29.25	43.33	87.04	31.03	93.48	90.64	198.98	15.12	20.4	96.97	45.55	36.45	26.31	69.07	5	39.2	72.18	38.09
79.96	78.13	187.67	9.19	29.55	97.71	41.63	96.49	88.9	230.6	9.83	32.34	92.13	38.55	111.12	104.54	236.27	10.38	37.4	94.08	44.25	23.75	8.81	73.19	4.41	61.65	37.1	12.04
109.1	104.45	244.55	11.04	44.02	95.74	42.71	18.95	12.17	62.89	5.4	50.1	64.25	19.35	81.55	74.44	205.53	11.97	35.49	91.28	36.22	27.07	7.72	69.53	4.93	63.32	28.5	11.1
103.84	102.7	251.41	10.22	29.92	98.9	40.85	69.12	64.92	224.65	8.52	24.48	93.93	28.9	88.43	87.26	118.96	4.67	36.04	98.67	73.35	38.2	23.94	93.51	9.6	46.2	62.68	25.6
69.22	37.93	194.73	8.89	35.77	54.79	19.48	43.71	14.55	118.67	9.52	107.44	33.29	12.26	111.45	109.07	272.2	10.3	35.49	97.86	40.07	56.52	40.06	168.98	11.94	42.44	70.87	23.71
69.47	62.6	230.79	14.79	25.84	90.11	27.12	80.26	76.4	254.66	10.65	25.23	95.2	30	37.94	4.9	72.27	15.82	81.07	12.91	6.78	46.71	33.55	177.41	10.77	47.6	71.83	18.91
33.95	18.06	89.48	5.06	61.23	53.2	20.18	53.44	33.97	118.16	7.83	32.33	63.57	28.75	72.43	69.02	184.1	10.78	14.78	95.3	37.49	80.63	74.21	158.42	8.8	22.9	92.04	46.84
89.29	85.74	212.05	9.46	25.84	96.02	40.44	46.87	26.75	109.19	6.66	41.27	57.07	24.5	97.1	93.42	226.36	8.08	32.01	96.22	41.27	90.15	87.65	242.94	9.41	28.2	97.22	36.08
125.65	119.9	209.69	8.7	41.53	95.42	57.18	67.87	61.9	167.81	10.6	14.96	91.2	36.89	102.76	91.63	228.48	22.92	22.8	89.17	40.11	61.31	50.36	186.32	10.2	29.58	82.14	27.03
43.18	24.35	85.26	4.91	40.36	56.39	28.55	106.46	102.77	276.79	9.8	37.14	96.54	37.13	50.99	27.99	102.4	7.24	22.44	54.89	27.33	56.49	41.46	230.83	10.52	66.18	73.4	17.96
88.9	86.69	211.38	8.33	25.05	97.52	41.01	104.65	100.75	201.97	8.76	23.66	96.27	49.88	97.3	94.84	162.22	8.37	19.26	97.47	58.46	71.31	3	184.82	10.31	35.36	4.2	1.62
40.77	24.68	133.11	9.65	36.61	60.55	18.54	48.15	28.48	159.89	10.09	52.09	59.15	17.81	75.27	68.35	178.4	10.91	18.36	90.81	38.31	97.78	95.04	193.95	11.87	22.44	97.19	49
39.94	9.43	91.61	7.49	48.3	23.6	10.29	75.53	63.09	196.39	11.93	14.96	83.53	32.12	62.47	16.13	146.19	9.95	21.89	25.82	11.04	22.29	19.19	43	2.29	35.77	86.09	44.62
66.11	40.47	120.64	6.79	40.8	61.22	33.55	93.09	91.06	207.04	9.6	17.3	97.81	43.98	65.8	51	163.53	10.37	30.26	77.51	31.19	46.98	35.41	91.98	5.99	33.48	75.37	38.5
106.4	103.24	263.11	8.26	26.59	97.04	39.24	138.53	133.36	259.62	9.83	43.14	96.27	51.37	23.3	12.53	39.92	3.04	17	53.79	31.39	43.52	16.31	102.21	9.73	41.48	37.49	15.96
89.14	25.29	99.54	6.98	1.36	28.37	25.41	41.12	9.72	66.7	4.96	42.44	23.64	14.57	50.52	29.7	128.21	17.24	30.98	58.79	23.16	107.73	105.79	241.08	8.9	34.39	98.2	43.88
106.28	103	241.05	10.72	36.45	96.92	42.73	40.64	6.7	69.85	8.23	27.88	16.48	9.59	101.44	98.89	307.89	9.77	24.76	97.49	32.12	83.15	75.22	212.12	11.1	32.38	90.46	35.46
67.88	63.94	192.02	7.05	51.58	94.2	33.3	98.66	71.95	244.06	17.74	28.56	72.92	29.48	45.16	26.59	132.72	9.91	42.32	58.88	20.03	118.43	114.38	182.78	9.43	23.12	96.58	62.57
87.46	79.99	207.9	11.53	24.48	91.45	38.48	72.76	63.24	242.93	11.88	21.26	86.9	26.03	122.87	115.85	265.51	9.15	29.24	94.29	43.63	21.25	10.14	63.04	4.34	62.59	47.71	16.08
30.21	14.71	73.62	6.07	33.32	48.69	19.98	62.63	50.74	184.91	7.43	40.12	81.01	27.44	84.97	76.37	220.19	10.67	34.39	89.88	34.69	116.99	111.89	181.61	9.81	21.76	95.64	61.61
67.95	60.52	200.74	8.86	22.44	89.07	30.15	33.41	12.06	64.07	7.61	36.45	36.11	18.83	109.59	103.51	249.89	8.94	24.76	94.45	41.42	87.19	80.54	164.31	10.71	21.19	92.38	49.02
95.25	90.72	220.89	13.22	28.2	95.24	41.07	52.65	49.1	175.42	9.94	18.79	93.27	27.99	127.64	124.81	248.13	8.68	30.27	97.78	50.3	50.18	27.59	102.66	7.18	29.01	55	26.88
35.45	30.52	78.14	7.43	23.94	86.11	39.06	97.62	91.82	247.55	8.55	28.89	94.06	37.09	63	40.7	188.16	15.03	37.87	64.61	21.63	108.29	105.5	167.1	9.18	22.31	97.43	63.14
94.61	91.76	229.13	12.45	21.76	97	40.05	79.85	75.45	292.13	10.21	36.88	94.48	25.83	73.59	60.29	219.13	13.61	36.72	81.92	27.51	72.81	28.57	143.68	12.18	24.48	39.24	19.89
93.04	90.38	225.2	9.65	31.64	97.14	40.13	100.37	93.62	187.48	7.66	31.96	93.28	49.94	73.33	61.49	182.92	11.97	23.66	83.85	33.62	68.07	58.11	140.64	8.96	15.96	85.37	41.32
80.08	76.51	227.4	10.36	25.41	95.54	33.64	80.5	73.11	187.43	10.66	25.16	90.82	39.01	82.34	64.91	203.44	12.66	30.6	78.83	31.91	104.95	80.89	254.87	25.05	33.14	77.07	31.74
31.8	15.86	75.54	17.6	62.56	49.85	20.99	95.91	79.82	256.29	15.69	47.46	83.22	31.14	68.52	50.72	137.3	6.77	34.79	74.02	36.94	98.83	97.64	197.47	7.75	27.51	98.8	49.45
109.05	103.78	280.67	20.49	27.83	95.16	36.97	74.08	68.44	242.31	10.65	30.6	92.39	28.25	29.15	0.87	69.04	12.77	618.33	2.99	1.26	91.31	79.83	170.73	9.8	38.08	87.42	46.76
52.69	13.74	91.54	8.7	35.08	26.07	15.01	65.44	49.95	238.3	8.98	51.58	76.32	20.96	96.02	91.16	202.99	20.66	28.16	94.94	44.91	85.03	37.31	253.19	20.11	32.64	43.88	14.74
67.93	63.3	136.4	10.21	22.44	93.18	46.41	63.19	50.87	164.35	10.47	38.76	80.5	30.95	6.63	5.2	21.67	1.25	48.96	78.43	23.98	28.1	16.29	48.73	2.89	35.36	57.99	33.44
75.88	62.03	160.51	4.67	51.68	81.75	38.65	87.86	80.02	246.04	9.25	35.49	91.07	32.52	103.94	100.92	217.34	12.21	20.4	97.09	46.43	99.38	54.86	204.24	10.95	29.55	55.2	26.86
86.31	81.78	218.31	8.89	22.53	94.75	37.46	20.87	13.25	47.22	2.87	52.8	63.5	28.06	99.82	97.7	208.19	9.74	32.7	97.87	46.93	47.5	10.74	132.2	8.29	21.12	22.6	8.12
103.1	101.83	228.67	9.97	24.35	98.76	44.53	70.07	62.95	182.3	9.81	25.45	89.84	34.53	96.99	89.17	231.54	10.97	27.49	91.94	38.51	35.11	11.51	113.63	9.72	31.28	32.78	10.13
26.76	10.51	55.26	5.87	38.96	39.29	19.02	16.45	11.41	48.35	3.06	38.76	69.38	23.6	102.46	97.61	205.95	9.72	27.88	95.27	47.4	44.75	33.73	138.4	7.55	43.73	75.36	24.37
108.46	99.12	221.21	10.26	40.8	91.39	44.81	99.23	88.36	259	9.78	33.09	89.05	34.12	119.78	115.11	247.66	16.39	32.64	96.1	46.48	87.2	83.51	231.87	10.21	24.35	95.77	36.02
60.63	57.99	175.32	10.81	21.57	95.63	33.08	28.72	12.39	91.98	5.4	51.58	43.15	13.47	83.98	15.09	197.05	16.22	33.24	17.97	7.66	113.97	102.5	212.91	9.63	28.2	89.93	48.14
76.62	66.82	254.23	11.13	36.18	87.21	26.28	63.02	36.14	183.59	11.72	46.77	57.35	19.69	52.66	34.45	216.11	11.67	61.88	65.41	15.94	145.36	138.9	197.4	10.23	11.69	95.56	70.37
66.13	53.37	146.96	11.12	25.05	80.71	36.32	90.04	78.38	219.94	18.86	15.82	87.05	35.64	92.44	87.82	267.02	8.25	32.01	95	32.89	49.32	43.17	132.92	9.89	16.08	87.53	32.48
101.08	98.3	189.28	9.57	19.71	97.25	51.93	85.26	79.79	221.66	12.77	24.48	93.59	36	42.84	12.97	80.33	5.69	43.14	30.27	16.15	93.92	92.96	276.72	9.77	26.14	98.98	33.59
93	89.84	276.71	12.57	26.4	96.6	32.47	80.47	78.39	226	10.74	34.79	97.42	34.69	126.55	117.68	131.17	3.76	20.4	92.99	89.72	132.49	124.35	264.93	12.4	34.09	93.86	46.94
89.39	85.88	182.37	9.16	16.9	96.07	47.09	31.42	13.09	91.82	6.6	39.44	41.67	14.26	25.01	12.18	69.41	11.7	35.2	48.7	17.55	35.29	25.32	71.71	4.3	44.71	71.74	35.3
83.39	78.44	196.15	12.52	20.18	94.07	39.99	115.37	112.85	262.02	9.51	32.7	97.81	43.07	145.56	143.32	235.76	10.54	36.61	98.46	60.79	91.49	90.09	163.88	8.14	24.07	98.47	54.97
88.39	79.2	251.98	10.59	18.74	89.61	31.43	137.1	132.3	251.18	8.51	29.92	96.5	52.67	60.46	54.8	311.02	12.15	29.24	90.64	17.62	97.75	92.04	281.2	9.35	27.14	94.16	32.73
60.33	47.08	148.13	5.6	40.36	78.03	31.78	57.83	37.25	194.93	8.52	44.2	64.41	19.11	54.32	50.03	142.96	9.4	19.71	92.09	34.99	72.12	68	172.11	9.13	26.44	94.28	39.51
35.24	27.6	113.7	9.16	33.32	78.31	24.27	81.44	70.94	258.77	16.88	22.44	87.11	27.42	98.69	94.59	207.39	9.32	24.35	95.85	45.61	115.27	113.63	188.63	8.14	36.04	98.58	60.24
83.28	71.31	156.93	8.79	28.49	85.63	45.44	28.16	19.26	56.36	3.73	57.77	68.4	34.17	17.56	4	72.26	5.46	71.53	22.78	5.54	129.44	128.08	274.27	8.84	42.44	98.95	46.7
66.22	54.1	132.52	6.64	31.28	81.69	40.82	52.8	15.57	232	11.34	74.45	29.49	6.71	91.03	81.83	187.18	9.72	42.44	89.89	43.72	94.79	88.43	174.95	9.57	28.49	93.29	50.54
55.85	30.44	218.64	12.31	49.28	54.49	13.92	117.31	109.87	230.88	15.49	27.2	93.66	47.59	131.01	125.83	212.37	8.57	20.87	96.05	59.25	105.1	102.34	211.2	8.07	25.64	97.38	48.46
105.32	102.86	256.89	10.43	32.11	97.67	40.04	21.04	3.07	31.69	2.29	55.01	14.59	9.69	91.07	85.43	204.62	9.83	25.54	93.8	41.75	89.66	85.43	175.39	10.79	16.38	95.28	48.71
39.07	28.12	105.86	8.9	12.24	71.98	26.56	90.93	82.6	218.97	14.54	21.32	90.84	37.72	105.44	100.87	208.65	7.84	23.31	95.66	48.34	83.68	81.75	191.19	10.22	32.7	97.69	42.76
38.51	24.46	122.95	7.51	41.75	63.51	19.89	113.29	105.81	237.22	11.24	22.7	93.4	44.61	85.4	82.31	186.88	10.1	22.92	96.38	44.04	75.58	73.32	184.96	9.49	18.36	97.02	39.64
112.85	106.27	250.54	12.16	32.38	94.17	42.41	58.48	28.2	111.07	6.85	51	48.21	25.38	84.28	82.55	276.3	10.03	26.14	97.94	29.88	26.34	14.81	76.58	6.35	30.6	56.24	19.34
99.14	96.59	210.02	10.12	35.08	97.43	45.99	106.35	103.12	281.97	10.45	30.63	96.96	36.57	41.11	32.93	125.15	7.98	21.63	80.11	26.31	102.88	99.06	170.54	9.93	22.44	96.29	58.09
28.22	10.8	66.21	5.97	45.97	38.26	16.31	122.38	119.12	216.77	13.47	15.64	97.33	54.95	9.97	8.71	25.92	1.95	38.97	87.34	33.58	41.36	26.37	140.19	10.81	33.79	63.75	18.81
76.42	68.11	203.57	10.9	34	89.12	33.46	119.19	109.96	252.78	9.69	26.82	92.26	43.5	64.2	31.85	131.12	7.77	40.13	49.61	24.29	102.93	98.17	217.23	11.83	21.08	95.38	45.19
88.48	81.6	247.78	10.04	22.11	92.22	32.93	56.02	28.82	196.39	11.61	39.2	51.44	14.67	48.52	24.32	141.94	7.37	61.2	50.13	17.13	50.54	9.77	133.95	11.49	20.66	19.34	7.3
60.63	56.82	202.55	9.82	21.32	93.71	28.05	65.51	29.7	153	11.71	48.44	45.34	19.41	69.23	34.69	172.76	5.49	49.4	50.11	20.08	41.58	28.21	135.44	6.1	38.52	67.85	20.83
17.69	10.09	79.01	3.98	43.65	57.05	12.78	19.91	12.04	60.29	5.78	38.08	60.46	19.96	85.78	77.28	252.72	9.86	31.96	90.08	30.58	81.8	58.42	174.6	5.64	46.08	71.42	33.46
79.5	63.4	198.68	14.03	19.95	79.76	31.91	49.9	32.43	108.99	6.83	49.52	64.99	29.76	108.79	104.29	230.56	8.41	26.14	95.87	45.23	49.55	16.9	214.22	12.3	101.79	34.1	7.89
27.04	16.52	73.11	5.59	34	61.1	22.6	113.71	111.76	191.65	10.36	30.26	98.28	58.31	108.23	104.53	260.88	8.89	29.21	96.58	40.07	126.8	109.98	222.91	9.84	39.89	86.74	49.34
95.71	92.57	226.32	8.42	23.23	96.73	40.9	37.86	29.66	107.53	8.44	16.38	78.34	27.59	132.29	124.2	208.45	10.17	21.63	93.89	59.58	93.92	90.3	301.62	11.86	26.36	96.15	29.94
82.49	77.99	213.97	9.49	30.95	94.54	36.45	66.1	60.5	192.96	11.58	41.48	91.53	31.35	34.3	15.11	86.62	6.07	34.68	44.07	17.45	115.16	104.52	331.56	13.3	23.12	90.76	31.52
120.28	116.37	236.31	10.56	40.87	96.75	49.24	51.67	31.21	125.21	9.25	40.8	60.41	24.93	35.47	12.65	114.38	8.17	55.02	35.67	11.06	103.5	100.78	229.03	10.44	36.45	97.38	44.01
93.02	90.9	217.39	10.05	22.44	97.72	41.81	95.32	90.88	230.27	10.28	23.12	95.35	39.47	34.33	19.58	90.16	7.91	80.92	57.04	21.72	56.09	25.29	201.69	10.89	59.13	45.09	12.54
54.86	31.92	159.07	8.75	47.6	58.18	20.07	76.89	65.87	230.8	9.26	31.28	85.67	28.54	49.36	1.85	128.46	21.29	79.78	3.75	1.44	101.59	97.22	206.44	9.66	32.33	95.7	47.09
96.52	93.63	182.36	11.71	16.32	97	51.34	14.32	2.04	65.13	4.61	119.68	14.22	3.13	53.25	52.26	67.16	3.27	36.18	98.13	77.81	75.88	73.86	224.78	8.34	25.84	97.34	32.86
77.89	68.59	140.75	7.82	31.64	88.06	48.73	86.4	83.64	126.73	7.07	17.95	96.8	66	37.97	14.33	90.31	8.3	50.79	37.74	15.87	10.23	5.82	46.11	2.29	69.47	56.93	12.63
97.71	94.74	191.68	8.15	20.4	96.96	49.42	65.29	56.67	190.52	7.29	40.8	86.79	29.75	62.8	60.89	152.54	8.23	21.76	96.96	39.92	68.74	61	193.32	9.57	30.48	88.73	31.55
46.57	26.31	126.85	7.5	26.44	56.5	20.74	20.46	6.75	52.8	5.83	23.2	32.97	12.78	54.25	47.07	129.57	6.82	36.45	86.77	36.33	52.26	13.1	109.72	8.79	41.34	25.07	11.94
35.82	29.96	57.71	3.91	32.33	83.63	51.91	50.21	42.62	170.46	12.09	35.08	84.87	25	40.26	16.41	119.71	10.51	38.52	40.75	13.71	129.98	117.58	247.37	12.06	22.96	90.47	47.53
37.41	17.91	102.55	7.6	27.2	47.87	17.46	85.48	67.11	179.62	9.63	41.96	78.51	37.36	49.8	38.18	97.98	6.88	53.04	76.66	38.97	107.27	102.6	196.42	8.98	25.98	95.65	52.24
108.72	105.93	286.34	12.12	30.62	97.43	36.99	74.26	55.11	246.18	10.48	42.3	74.21	22.38	71.53	69.03	151.95	8.4	22.44	96.5	45.43	76.43	72.9	171.94	9.26	22.44	95.38	42.4
53.85	47.87	168.49	9.4	27.14	88.9	28.41	82.77	77.56	274.38	11.97	30.95	93.71	28.27	48.97	30.27	156.82	12.37	50.58	61.82	19.3	43.6	11.05	93.68	12.93	83.55	25.35	11.8
105.1	99.66	231.49	11.17	29.92	94.82	43.05	88.27	81.33	261.96	13.12	19.19	92.13	31.05	41.89	16.24	99.69	8.1	51	38.76	16.29	117.58	113.24	270.71	10.11	30.6	96.31	41.83
85	71.21	232.52	7.46	41.48	83.78	30.63	45.41	22.18	194.22	11.02	48.28	48.84	11.42	23.29	8.29	68.47	4.92	57.12	35.6	12.11	118.7	115.83	205.92	10.45	32.64	97.58	56.25
83.81	81.13	177.06	10.33	24.48	96.8	45.82	135.56	131.72	300.84	12.17	34.68	97.16	43.78	50.62	42.45	115.33	10.7	29.24	83.85	36.81	121.32	113.86	220.56	9.56	28.2	93.86	51.62
98.03	46.57	224.19	21.36	17	47.51	20.77	35.71	6.59	62.23	8.01	29.24	18.46	10.59	96.15	93.33	156.79	9.74	15.31	97.07	59.53	72.37	25.99	209.96	13.9	43.14	35.91	12.38
104.39	102.26	286.92	8.52	28.89	97.96	35.64	114.42	91.59	278.27	14.63	23.12	80.05	32.91	29.12	13.34	81.83	7.34	59.84	45.82	16.31	72.01	68.67	145.64	8.53	17	95.37	47.15
105.29	98.66	192.3	8.4	35.77	93.7	51.3	128.57	125.29	276.22	9.97	30.61	97.45	45.36	95.5	93.09	169.55	8.06	22.74	97.47	54.9	112.73	107.06	231.89	8.94	28.89	94.98	46.17
69.13	32.02	132.43	7.88	50.1	46.32	24.18	40.31	12.91	103.53	14.63	79.56	32.03	12.47	47.73	41.02	108.73	7.82	35.36	85.93	37.72	54.89	19.66	200.49	12.29	101.32	35.82	9.81
45.09	21.74	120.67	8.56	18.57	48.22	18.02	112.9	110.15	248.59	8.82	35.08	97.57	44.31	47.81	36.86	106.65	8.87	41.27	77.11	34.56	39.54	34.75	116.98	11.65	35.08	87.88	29.71
116.36	114.47	184.47	8.1	24.42	98.37	62.06	51.91	12.26	151.14	17.53	44.4	23.61	8.11	51.63	45.67	172.87	10.5	25.84	88.45	26.42	13.13	12.11	27.65	1.5	41.53	92.21	43.78
34.15	13.36	93.92	9.67	61.23	39.13	14.23	62.48	56.17	162.27	11.98	15.64	89.9	34.61	24.21	12.46	64.77	5.09	51.68	51.48	19.24	81.91	80.19	135.37	6.92	25.79	97.89	59.23
41.72	32.05	119.85	9.72	16.58	76.83	26.74	127	121.51	247.95	8.46	29.53	95.67	49	96.6	94.39	238.38	9.8	32.33	97.71	39.6	21.42	10.67	58.36	3.95	57.09	49.78	18.27
72.73	61.05	212.05	10.61	30.26	83.94	28.79	68.38	60.2	224.3	9.35	28.56	88.04	26.84	83.49	81.87	140.47	9.98	17	98.05	58.28	104.21	101.44	214.77	8.26	29.58	97.34	47.23
108.32	103.66	267.95	11.5	29.57	95.7	38.69	112.48	108.44	198.26	9.88	22.27	96.41	54.7	50.42	25.21	159.29	9.89	39.89	50	15.83	105.88	100.92	229.65	9.56	25.05	95.31	43.95
7.43	3.25	22.25	2.93	336.07	43.71	14.6	48.25	13.9	102.5	4.98	41.48	28.8	13.56	24.54	19.47	83.16	5.27	42.64	79.36	23.42	43.42	41.46	91.96	5.21	14.96	95.47	45.08
101.37	95.66	238.1	10.24	20.4	94.37	40.18	95.22	88.29	227.02	10.73	24.93	92.72	38.89	119.41	116.62	157.13	5.28	22.9	97.67	74.22	88.95	80.81	156.92	8.23	32.48	90.84	51.5
40.54	20.75	99.29	7.81	40.12	51.17	20.89	38.72	26.36	101.88	8.23	45.92	68.09	25.87	37.22	16.62	90.1	9.28	40.61	44.66	18.45	83.33	77.73	209.66	9.93	33.32	93.28	37.07
91.04	88.3	162.96	9.46	23.12	96.99	54.19	76.44	47.1	154.09	9.29	49.52	61.63	30.57	45.41	41.44	93.84	6.96	11.56	91.26	44.17	13.34	11.23	27.9	1.86	30.77	84.2	40.27
114.68	113.13	268.87	11	39.42	98.65	42.07	48.72	38.31	86.36	4.26	33.7	78.62	44.36	51.61	47.86	64.32	3.37	27.88	92.73	74.4	40.58	21.36	130.77	8.7	46.86	52.65	16.34
49.93	10.25	110.04	8.15	50.79	20.53	9.31	108.24	103.97	265.47	7.41	33.01	96.05	39.16	47.37	33.95	144.06	8.18	57.75	71.68	23.57	125.14	116.87	191.15	4.8	55.08	93.39	61.14
116.41	113.2	223.4	8.26	30.61	97.24	50.67	81.09	52.41	170.58	7.54	42.44	64.63	30.72	45.24	38.82	147.92	7.66	32.38	85.82	26.25	53.36	43.46	127	10.48	27.88	81.44	34.22
84.43	83.53	177.09	8.49	39.44	98.93	47.17	88.33	86.66	205.25	11.67	19.04	98.1	42.22	66.38	51.76	146.85	10.76	19.72	77.97	35.25	93.73	92.57	175.16	11.11	39.2	98.76	52.85
32.6	28.66	59.78	3.68	46.24	87.92	47.95	38.22	7.34	89.6	6.49	72.93	19.2	8.19	24.3	18.47	45.21	14.75	153.72	75.99	40.86	61.03	55.71	183.24	8.29	40.19	91.28	30.4
44.19	14.36	103.29	11.71	58.4	32.5	13.9	57.6	23.87	179.9	12.9	36.88	41.44	13.27	71.04	67.98	165.82	9.62	14.96	95.69	41	10.37	8.84	32.93	2.2	43.52	85.24	26.84
98.73	94.36	249.21	11.07	19.72	95.57	37.86	133.14	127.07	250.21	11.47	29.55	95.44	50.79	74.45	53.35	188.06	10.17	28.53	71.66	28.37	106.25	97.49	165.3	9.24	25.54	91.75	58.98
100.72	96.81	151.63	9.06	23.8	96.12	63.85	101.36	96.19	207.67	11.84	23.8	94.9	46.32	47.67	18.98	129.27	7.38	48.83	39.81	14.68	100.7	94.96	169.66	6.78	23.8	94.3	55.97
40.73	18.51	82.41	4.91	38.76	45.43	22.46	86.54	78.16	219.19	9.69	28.56	90.31	35.66	94.67	93.2	152.04	9.48	21.08	98.45	61.3	101.73	100.17	215.05	8.59	24.07	98.46	46.58
92.01	73.46	180.8	14.27	52.27	79.83	40.63	88.82	70.5	210.87	13.66	14.96	79.37	33.43	42.21	22.58	90.47	5.49	46.3	53.5	24.96	44.63	16.67	162.91	10.72	53.72	37.35	10.23
91.4	84.54	251.22	11.26	34.91	92.5	33.65	83.73	42.04	149.2	6.2	44.88	50.2	28.18	67.13	66.69	81.68	4.43	40.28	99.35	81.65	104.73	103.72	201.83	9.89	20.4	99.03	51.39
87.56	84.78	236.18	7.96	24.24	96.83	35.9	85.59	76.59	207.48	10.3	41.05	89.48	36.92	29.95	20.9	99.98	7.51	25.43	69.78	20.91	72.13	69.49	148.01	6.4	28.56	96.34	46.95
86.03	74.49	221.5	9.43	29.24	86.59	33.63	78.86	62.65	191.78	6.36	46.77	79.44	32.67	38.04	29.83	79.78	5.42	31.96	78.43	37.4	68.9	67.1	93.59	4.76	36.45	97.38	71.69
83.38	72.9	227.09	12.56	17.68	87.43	32.1	146.58	140.11	261.74	11.5	32.33	95.59	53.53	73.31	70.27	180.15	10.08	37.57	95.85	39.01	46.85	17.56	203.3	11.9	66.03	37.48	8.64
86.03	78.83	227.52	13.52	33.4	91.63	34.65	23.26	6.58	56.01	4.36	73.59	28.29	11.75	60.96	53.85	128.59	9.05	31.28	88.34	41.88	106.25	96.21	301.41	11.13	24.35	90.55	31.92
82.91	62.71	172.7	7.01	50.1	75.64	36.31	58.48	1.25	74.29	5.57	27.88	2.13	1.68	27.94	16.45	62.8	7.7	40.15	58.85	26.19	104.4	101.9	245.03	11.53	28.07	97.61	41.59
93.6	90.47	283.88	10.81	25.74	96.66	31.87	27.59	4.05	84.56	8.07	36.61	14.67	4.79	36.99	22.36	137.73	11.06	31.96	60.43	16.23	62.69	11.78	108.84	10.44	54.27	18.79	10.82
72.93	49.53	187.82	10.49	38.08	67.91	26.37	133.37	126.99	320.44	11.04	28.49	95.22	39.63	63.49	57.85	190.87	9.87	25.74	91.11	30.31	53.82	24.98	179.61	13.35	57.02	46.42	13.91
18.2	12.23	30.78	13.5	197.31	67.17	39.72	100.24	97.33	204.21	11.97	17	97.1	47.66	33.69	9.67	89.53	7.55	74.97	28.69	10.8	120.62	118.7	253.87	7.76	36.45	98.41	46.76
44.36	32.48	103.76	6.99	44.88	73.22	31.3	96.54	90.83	228.28	9.3	23.01	94.08	39.79	93.46	89.81	170.93	9.75	20.37	96.1	52.54	90.65	88.83	200.75	11.26	19.95	97.99	44.25
114.07	109.21	186.86	8.42	21.76	95.74	58.44	105.69	97.32	246.71	8.38	30.26	92.08	39.45	44.39	41.89	131.63	5.76	21.76	94.37	31.82	102.53	101.32	201.44	7.4	26.59	98.82	50.3
120.42	118.28	206.3	10.92	34	98.22	57.33	106.48	103.01	231.74	10.98	30.6	96.74	44.45	99.46	95.81	181.73	8.31	25.07	96.33	52.72	102.84	96.33	233.42	11.46	27.51	93.67	41.27
87.87	83.09	164.98	9.78	18.9	94.56	50.36	100.53	97.26	248.43	10.23	19.72	96.75	39.15	87.7	85.49	153.36	8.58	22.01	97.48	55.75	107.1	102.02	247.65	12.44	28.56	95.26	41.19
100.17	96.43	175.46	7.9	28.05	96.27	54.96	94.43	33.07	210.98	6.24	52.27	35.02	15.67	73.53	72.41	181.24	9.08	21.57	98.48	39.95	46.74	23.1	140.39	10.71	34.79	49.43	16.45
71.29	30.31	151.25	12.57	28.53	42.51	20.04	22.47	11.02	78.92	9.28	16.99	49.03	13.96	71.47	54.49	171.29	10.04	48.15	76.24	31.81	33.91	21.1	84.36	6.13	43.14	62.21	25.01
81.15	46.21	198.78	14.4	24.55	56.95	23.25	121.54	115.46	244.8	8.14	27.46	94.99	47.16	129.74	105.9	220.86	15.14	22.44	81.63	47.95	117.66	113.76	173.56	8.66	25.52	96.69	65.55
112.77	111.43	188.09	7.29	27.88	98.81	59.25	39.61	24.83	139.07	12.38	23.94	62.67	17.85	97.69	94.78	151.06	9.88	17.85	97.02	62.75	70.88	69.18	198.27	11.24	34.09	97.61	34.89
69.41	55.85	221.95	10.64	39.03	80.47	25.16	39.64	12.74	89.14	11.59	26.52	32.14	14.29	41.66	27.06	81.46	7.31	148.92	64.96	33.22	85.6	84.09	216.84	9.95	27.83	98.23	38.78
28.75	20.42	66.48	5.24	57.8	71.02	30.71	60.59	32.18	137.53	7.92	45.56	53.11	23.39	85.69	78.13	147.1	7.21	15.23	91.18	53.11	105.65	102.39	214.14	10.67	22.44	96.91	47.82
129.75	126	199.87	7.12	43.14	97.11	63.04	110.87	105.58	168	9.86	23.12	95.23	62.85	22.05	11.9	52.75	3.76	43.52	53.94	22.55	37.95	2.49	153.31	20.81	161.63	6.57	1.63
34.4	14.27	134.01	9.37	71.4	41.47	10.65	44.78	17.43	109.52	7.86	49.64	38.93	15.92	61.92	55.46	174.41	10.47	21.63	89.57	31.8	101.21	83.03	298.1	22.08	28.34	82.04	27.85
94.02	91.02	193.66	10.55	27.33	96.82	47	78.03	68.49	236.39	11.22	22.96	87.77	28.97	87.91	82.96	204.66	11.73	20.87	94.36	40.53	96.56	92.66	191.81	10.05	25.84	95.96	48.31
44.16	34.76	157.68	9.01	38.96	78.72	22.04	99.25	95.8	266.74	10.01	29.92	96.53	35.92	66.8	65.45	183.57	11.23	19.04	97.99	35.66	148.39	141.59	248.07	9	35.9	95.42	57.07
70.07	58.78	148.06	9.02	34.39	83.89	39.7	135.48	132.46	269.87	8.77	34.68	97.77	49.08	55.3	44.82	163.03	8.88	28.86	81.05	27.49	20.11	13.76	61.51	3.43	57.12	68.41	22.37
89.06	86.38	143.82	9.21	17.95	96.99	60.06	21.11	9.49	58.51	4.71	48.83	44.93	16.21	40.95	14.17	81.02	6.88	44.69	34.59	17.48	101.02	95.61	195.35	8.56	21.82	94.64	48.94
78.57	63.48	195.74	10.47	25.84	80.8	32.43	83.75	77.32	267.77	10.03	26.68	92.32	28.87	110.76	109.25	237.21	11.04	25.45	98.63	46.05	87.82	66.53	219.7	11.4	26.52	75.76	30.28
93.8	87.57	147.05	10.45	13.56	93.36	59.55	92.62	85.94	212.3	10.08	19.72	92.8	40.48	50.73	19.1	102	10.85	54.4	37.66	18.73	86.2	84.03	294.12	10.4	24.76	97.48	28.57
106.84	103.3	255.36	8.16	32.33	96.69	40.45	45.62	28.73	177.05	9	32.33	62.98	16.23	84.51	16.27	175.1	9.98	17.68	19.26	9.29	19.59	16.13	32.51	2.31	26.44	82.34	49.62
78.18	48.07	163.49	18.25	27.2	61.48	29.4	48.78	23.6	116.16	10.56	17.88	48.38	20.32	75.02	70.31	164.64	9.17	30.28	93.73	42.7	62.09	50.33	178.38	10.05	24.76	81.06	28.22
87.85	85.65	214.71	8.64	23.39	97.5	39.89	85.65	82.86	198.59	9.54	23.12	96.74	41.72	125.44	122.07	211.25	9.71	22.7	97.32	57.79	115.45	112.73	261.79	8.82	41.48	97.65	43.06
69.36	61.46	132.1	9.28	41.05	88.61	46.53	97.58	93.9	174.57	9.1	22.96	96.24	53.79	56.75	43.01	160.16	8.28	25.45	75.79	26.85	37.47	0.05	112.34	20.05	99.28	0.14	0.05
45.6	40.26	92.69	11.88	27.46	88.28	43.43	43.12	24.94	129.11	9.99	28.56	57.83	19.31	92.99	90.99	150.86	6.39	28.2	97.85	60.32	86.38	82.65	187.91	8.72	17	95.68	43.98
105.15	102.3	178.21	7.83	31.28	97.29	57.4	77.08	70.27	192.14	8.93	40.8	91.17	36.57	37.72	23.15	147.76	8.64	28.86	61.38	15.67	87.99	82.76	203.78	9.5	20.71	94.05	40.61
93.19	92.05	172.94	10.28	18.57	98.78	53.23	46.49	24.15	159.72	11.74	59.84	51.96	15.12	84.42	81.97	115.14	6.55	13.07	97.1	71.19	123.33	121.25	214.26	9.32	33.34	98.31	56.59
109.96	100.11	151.07	6.72	37.4	91.04	66.27	99.42	92.65	235.84	11.78	36.88	93.19	39.28	48.23	26.76	186.97	10.75	49.4	55.49	14.31	100.13	97.61	182.84	8.8	26.05	97.49	53.39
16.16	7.25	53.93	4.47	25.23	44.86	13.44	96.99	91.43	208.02	7.76	37.57	94.27	43.95	114.89	105.78	174.58	6.97	30.63	92.06	60.59	102.97	99.82	194.08	10.63	21.08	96.95	51.43
37.33	20.53	127.19	7.6	46.46	55.01	16.14	103.85	33.97	215.34	11.1	42.64	32.71	15.78	119.13	112.32	288.92	11.18	29.39	94.29	38.88	108.59	104.64	238.67	10.07	21.76	96.36	43.84
98.72	96.48	211.6	9.26	26.36	97.73	45.6	30.23	12.37	71.1	6.35	91.8	40.92	17.4	115.48	105.38	196.94	7.56	29.92	91.25	53.51	107.42	104.18	253.02	9.27	24.07	96.99	41.18
50.66	9.69	77.95	5.9	38.52	19.13	12.43	93.5	84.25	174.51	7.92	34.39	90.1	48.28	98.49	96.26	199.73	12.18	17.73	97.73	48.19	66.93	9.78	111.93	10.12	48.62	14.62	8.74
30.46	25.76	72.82	3.2	30.46	84.57	35.38	82.9	67.39	218.9	13.99	24.48	81.29	30.78	108.46	104.9	202.01	11.17	22.7	96.72	51.93	119.73	112.9	264.54	9.44	27.83	94.3	42.68
63.7	48.76	167.72	9.11	25.16	76.54	29.07	69.93	57.47	178.61	11.2	29.92	82.19	32.18	83.05	81.6	131.4	5.71	23.64	98.26	62.1	130.64	125.09	188.67	8.53	22.7	95.75	66.3
48.57	22.7	171.67	9.84	77.52	46.74	13.22	123.79	120.79	242.78	9.24	30.95	97.58	49.75	25.17	22.67	48.83	2.71	42.3	90.07	46.42	37.02	33.8	56.26	4.5	34.79	91.3	60.08
47.31	42.81	118.44	4.43	41.99	90.48	36.14	21.11	8.78	58.23	3.91	47.46	41.58	15.07	28.77	18.93	71.5	3.43	35.74	65.82	26.48	87.78	86.28	94.67	3	32.64	98.29	91.14
77.22	49.74	160.67	12.49	33.24	64.42	30.96	80.63	44.58	153.45	8.54	53.94	55.29	29.05	43.15	22.08	124.93	10.67	41.05	51.17	17.68	110.78	106.38	253.74	8.63	21.08	96.03	41.93
121.83	117.29	195.9	13.7	21.85	96.28	59.87	106.18	103.79	231.24	8.46	26.82	97.75	44.89	99.42	97.87	191.34	9.36	22.44	98.44	51.15	45.55	14.1	110.45	7.58	68.68	30.97	12.77
87.12	81.44	199.45	11.05	25.16	93.48	40.83	78.99	62.6	211.77	10.06	23.94	79.25	29.56	75.41	73.63	198.05	18.65	18.09	97.64	37.18	129.3	123.19	254.98	9.18	28.56	95.27	48.31
85.08	76.59	203.32	11.11	25.93	90.02	37.67	74.17	60.91	207.95	11.46	29.92	82.12	29.29	12.65	8.64	37.35	1.93	57.09	68.31	23.14	79.26	74.95	218.22	10.21	23.66	94.56	34.34
42.48	23.09	101.55	9.68	66.03	54.36	22.74	23.51	7.62	32.7	8.72	1827.14	32.39	23.29	103.48	102	137.35	5.21	25.34	98.57	74.26	120.76	114.01	223.14	9.83	45.39	94.41	51.09
79.94	66.15	126.23	8.94	32.01	82.75	52.4	115.36	108.16	258.86	11.31	23.12	93.76	41.78	32.14	10.81	102.85	8.44	39.41	33.64	10.51	84.42	43.87	185.94	18.74	47.46	51.97	23.59
29.94	11.48	76.56	4.08	35.36	38.35	15	122.58	118.87	256.13	8.45	31.96	96.97	46.41	95.5	94.24	143.6	5.63	20.4	98.68	65.63	40.38	13.56	86	6.03	48.71	33.57	15.76
23.97	19.28	58.67	4.57	38.97	80.44	32.87	71.93	41.03	164.74	9.54	40.58	57.04	24.9	136.49	131.4	192.82	8.38	19.95	96.27	68.15	46.01	12.31	102.57	11.84	26.52	26.75	12
97.32	94.95	167.38	11.28	19.04	97.57	56.73	82.2	76.02	184.62	10.87	16.38	92.48	41.18	88.92	73.23	139.39	13.55	44.7	82.36	52.53	78.3	5.44	157.19	8.6	63.28	6.94	3.46
43.53	17.55	93.54	8.78	48.01	40.33	18.77	97.49	92.63	184.18	10.62	22.44	95.01	50.29	12.09	10.08	33.8	2.39	35.36	83.34	29.81	92.12	86.11	181.69	10.4	24.64	93.48	47.4
22	18.1	39.74	15.8	130.79	82.27	45.54	79.55	70.61	233.31	24.77	36.45	88.77	30.27	84.48	76.68	155.22	9.3	32.33	90.76	49.4	33.36	14.23	70.37	6.24	25.84	42.67	20.23
28.68	17.81	54.83	16.1	123.95	62.11	32.49	108.77	103.25	244.62	9.99	23.39	94.92	42.21	152.8	141.15	251.23	13.69	32.16	92.38	56.19	49.22	13.23	93.98	14.19	95.99	26.88	14.07
49.31	25.29	111.45	13.89	71.45	51.28	22.69	76.49	69.72	181.77	9.46	29.92	91.16	38.36	42.87	19.26	124.23	11.1	65.28	44.91	15.5	65.52	48.41	139.78	8.81	40.36	73.89	34.64
40.37	9.62	85.18	7.03	49.52	23.83	11.29	38.05	32.02	104.65	8.48	21.08	84.17	30.6	138.11	132.55	212.44	8.03	24.76	95.97	62.39	116.49	109.66	246.35	10.37	33.09	94.14	44.51
47.05	10.66	118.35	7.37	29.58	22.67	9.01	88.25	84.32	266.89	11.82	20.4	95.54	31.59	92.58	91.09	125.03	7.63	19.04	98.39	72.85	42.54	2.65	90.85	13	143.33	6.22	2.91
28.57	10.72	103.7	8.1	23.07	37.53	10.34	124.86	122.4	264.9	10.27	35.77	98.03	46.21	125.35	124.15	148.95	7.74	27.2	99.04	83.35	130.34	124.46	281.05	12.99	42.44	95.49	44.28
74.85	60.76	166.77	10.75	16.51	81.17	36.43	30.86	11.07	62.91	4.22	43.98	35.86	17.59	53.02	30.73	170.07	11.91	46.62	57.96	18.07	37.01	17.64	130.65	12.23	70.31	47.66	13.5
22.11	9.9	74.73	4.34	34.57	44.77	13.25	108.73	104.83	256.9	8.31	26.52	96.41	40.81	50.94	41.35	167.08	8.12	25.84	81.17	24.75	38.58	7.27	140.56	10.61	74.09	18.84	5.17
74.05	21.96	163.86	17.56	44.53	29.65	13.4	30.15	10	64.8	5.09	39.65	33.17	15.43	39.56	38.31	67.24	6.41	21.76	96.84	56.98	97.46	96.53	214.4	8.83	47.7	99.05	45.02
25.65	9.38	86.37	9.83	16.19	36.57	10.86	111.91	107.15	221.56	11.99	21.08	95.75	48.36	48.3	27.52	120.41	9.92	44.67	56.97	22.86	128.76	124.51	328.42	10.05	31.03	96.7	37.91
96.56	94.88	219.34	10.37	35.36	98.25	43.26	97.89	92.97	229.53	8.17	23.8	94.98	40.5	81.7	71.38	163.4	10.83	25.16	87.37	43.68	109.61	103.84	347.36	11.14	26.51	94.73	29.89
86.93	85.23	150.35	8.4	22.83	98.05	56.69	43.63	23.85	161.24	10.77	51.49	54.66	14.79	127.41	123.9	199.77	9.76	27.2	97.24	62.02	125.51	121.69	205.01	12	26.52	96.95	59.36
65.57	55.59	233.59	9.71	57.12	84.77	23.8	52.04	21.19	130.79	9.1	30.95	40.72	16.2	94.78	92.41	155.06	8.61	23.12	97.5	59.6	32.32	10.17	88.21	5.71	62.59	31.46	11.53
93.74	90.65	210.42	8.74	22.27	96.7	43.08	102.13	99.75	211.37	9.71	21.76	97.67	47.19	34.69	15.87	107.13	8.19	55.56	45.74	14.81	53.45	29.45	95.67	6.47	40.12	55.1	30.78
51.87	5.82	199.57	12.73	41.96	11.21	2.91	109.12	106.89	232.09	10.19	26.14	97.96	46.06	132.95	128.44	217.93	9.58	39.44	96.61	58.94	28.27	17.47	102.71	7.03	44.71	61.82	17.01
38.46	23.98	210.78	9.77	50.21	62.36	11.38	81.32	68.18	175.83	4.38	52.36	83.84	38.78	108.72	107.31	148.12	8.15	19.72	98.7	72.44	125.56	122.78	222.4	8.76	31.45	97.79	55.21
82.55	80.8	267.06	10.17	36.18	97.88	30.26	62.73	57.74	170.16	11.11	31.77	92.04	33.93	107.59	104.38	184.97	10.65	21.76	97.02	56.43	46.82	29.12	93.83	12.19	46.24	62.19	31.03
97.17	94.23	190.4	9.98	25.74	96.97	49.49	96.96	91.82	258.5	11.27	23.51	94.7	35.52	123.83	93.96	172.66	10.89	28.2	75.88	54.42	35.7	22.9	95.16	6.54	42.64	64.14	24.06
56.52	40.57	190.88	11.48	44.17	71.78	21.25	54.87	45.85	131.7	8.45	20.42	83.56	34.82	121.13	111.47	218.61	9.03	21.57	92.02	50.99	88.71	83.45	165.05	8.03	27.51	94.08	50.56
95.67	92.98	243.06	8	23.94	97.19	38.25	75.24	49.51	182.23	10.02	34.75	65.8	27.17	64.97	54.87	187.47	9.52	36.36	84.45	29.27	109.82	104.72	158.9	7.31	23.66	95.35	65.9
30.36	15.25	79.39	7.15	32.7	50.23	19.21	103.32	98.6	176.25	8.9	50.26	95.44	55.95	89.41	85.73	149.58	10.98	24.48	95.89	57.32	98.26	85.89	206.69	25.5	40.33	87.41	41.55
50.37	23.8	90.4	7.09	47.46	47.26	26.33	87.42	79.1	221.89	10.56	16.32	90.49	35.65	122.92	119.02	181.29	10.15	24.76	96.82	65.65	67.29	59.04	114.7	6.39	36.04	87.73	51.47
62.24	8.35	198.25	21.34	275.39	13.42	4.21	121.08	118.98	237.91	9.58	30.95	98.27	50.01	143.06	138.71	253.21	9.98	35.49	96.96	54.78	130.88	121.37	243.3	12.12	40.58	92.74	49.89
81.55	77.09	259.4	11.48	27.2	94.53	29.72	100.98	97.14	201.69	8.35	20.42	96.19	48.16	30.1	18.57	73.2	6.05	43.83	61.71	25.37	123.68	119.75	230.79	8.84	25.84	96.82	51.89
14.3	4.31	45.11	20.58	235.61	30.14	9.56	58.81	54.67	185.47	11.91	14.44	92.95	29.47	57.79	41.85	161.17	9.16	40.13	72.42	25.96	51.71	18.58	161.78	10.52	46.46	35.93	11.48
92.94	75.27	164.64	16.22	43.83	80.99	45.72	111.84	99.52	265.83	8.97	25.34	88.98	37.44	105.77	104.17	166.93	8.91	26.14	98.49	62.41	117.68	115.3	249.92	10.95	31.64	97.97	46.13
54.11	26.78	125.81	10.49	33.01	49.48	21.28	99.85	97.23	194.8	9.84	24.1	97.38	49.91	73.08	68.71	204.29	10.7	19.04	94.02	33.63	61.66	53.05	167.4	9.03	25.64	86.04	31.69
53.69	49.31	102.49	4.78	36.88	91.84	48.11	102.73	98.43	260.32	12.15	28.53	95.82	37.81	60.87	57.1	130.1	8.47	16.38	93.8	43.89	38.1	13.04	149.15	9.52	49.74	34.23	8.74
108.51	105.39	226.57	7.63	27.51	97.12	46.52	85.48	78.77	210.3	9.65	34.68	92.16	37.46	41.01	25.15	100.77	6.94	70	61.33	24.96	67.08	59.84	226.51	10.51	37.83	89.2	26.42
109.75	107.4	239.06	9.24	32.7	97.86	44.93	85.81	79.64	244.48	16.65	37.83	92.81	32.58	68.05	32.8	154.45	24.87	118.55	48.2	21.24	65.53	56.58	129.67	9.65	31.64	86.35	43.63
89.08	85.1	212.4	10.25	19.72	95.53	40.06	109.07	107.28	249.2	8.71	26.75	98.36	43.05	34.67	22.57	66.37	5.02	35.08	65.09	34	94.48	89.32	281.04	8.88	24.76	94.54	31.78
103.42	98.17	239.6	9.04	33.48	94.92	40.97	101.52	94.53	259.75	9.82	33.09	93.11	36.39	100.38	97.08	208.69	8.37	30.71	96.71	46.52	127.38	119.78	242.11	12.29	22.27	94.03	49.47
40.32	15.11	133.08	10.05	64.6	37.47	11.35	81.6	78.74	187.81	10.83	15.13	96.5	41.92	106.15	102.26	182.05	9.11	15.82	96.34	56.17	74.28	38.09	212.64	20.63	36.04	51.28	17.91
48.04	47.04	54.98	2.04	15.82	97.92	85.56	104.13	100.72	192.35	9.11	23.8	96.73	52.36	111.24	109.15	152.15	5.78	19.01	98.12	71.74	46.15	16.81	103.89	9.09	42.64	36.41	16.18
18.61	13.8	48.19	2.71	43.38	74.12	28.63	102.94	94.88	207.62	11.33	18.3	92.18	45.7	75.96	73.37	114.78	5.55	28.16	96.58	63.92	100.15	97.5	243.33	8.74	26.82	97.36	40.07
55.52	32.06	126.52	9.78	35.77	57.74	25.34	63.22	58.87	205.66	10.93	16.7	93.11	28.62	124.98	123.16	159.65	5.83	33.7	98.54	77.14	30.38	24.02	56.44	4.54	35.36	79.09	42.56
31.46	20.37	102.83	8.2	26.52	64.75	19.81	44.52	37.61	157.01	10.94	29.24	84.47	23.95	103.56	102.93	146.76	5.47	24.07	99.39	70.13	111.36	107.96	256.4	10.13	25.05	96.94	42.1
138.85	132.74	188.17	7.24	24.76	95.6	70.54	116.74	91.1	303.26	21.96	32.38	78.04	30.04	122.58	119.7	186.76	10.05	22.96	97.65	64.1	54.42	23.13	189.72	10.5	72.22	42.51	12.19
105.96	100.81	194.03	9.88	19.01	95.14	51.96	59.54	20.74	106.29	6.89	41.09	34.83	19.51	33.75	13.22	88.54	8.68	62.1	39.15	14.93	111.1	105.63	221.26	10.14	34.68	95.08	47.74
72.87	66.78	201.6	10.09	43.52	91.65	33.13	102.87	99.31	243.27	10.53	28.89	96.54	40.82	103.35	100.81	130.12	5.68	16.32	97.54	77.47	35.62	19.86	94.55	8.31	38.27	55.76	21
89.65	84.45	183.16	10.72	13.6	94.2	46.11	105.17	98.45	246.03	7.48	27.88	93.62	40.02	87.21	82.44	202.51	7.72	32.84	94.53	40.71	101.37	99.42	212.74	9.05	29.92	98.08	46.73
137.56	18.39	265.95	22.44	76.16	13.37	6.91	39.67	15.95	86.39	5.9	38.52	40.21	18.47	82.69	80.25	146.28	6.71	35.12	97.05	54.86	83.95	13.35	160.98	10.17	70.97	15.9	8.29
97.51	95.27	178.87	7.05	25.84	97.7	53.26	49.14	23.77	103.84	4.89	57.77	48.38	22.9	86.86	79.29	193.19	12.65	16.51	91.29	41.04	100.56	98.03	225.6	8.98	24.35	97.49	43.45
46.32	46.11	49.68	2.05	31.96	99.54	92.81	111.69	109.44	148.76	5.26	40.12	97.99	73.57	45.52	15.35	139.88	10.24	70.97	33.71	10.97	16.74	7.51	55.57	4.22	93.63	44.88	13.52
98.96	97.5	192.2	7.19	30.26	98.53	50.73	34.88	9.62	55.86	6.04	42.24	27.59	17.23	89.17	86.47	208.73	12.29	19.72	96.97	41.43	104.14	95.87	245.98	10.23	33.79	92.06	38.97
35.81	13.82	78.18	6.78	39.42	38.58	17.67	53.48	31.87	130.12	9.76	22.7	59.59	24.5	97.25	94.14	196.42	9.32	26.82	96.8	47.93	61.94	49.41	187.6	11.3	43.88	79.77	26.34
33.88	24.99	71.01	23.75	102.77	73.75	35.19	55.65	49.64	267.9	11.04	44.2	89.2	18.53	110.72	108.75	157.43	6.22	23.14	98.22	69.08	102.91	86.93	248.42	18.12	22.16	84.48	35
83.78	80.51	190.02	11.35	19.71	96.1	42.37	108.12	98.75	238.8	9.04	33.96	91.33	41.35	116.09	115.04	176.28	9.07	24.07	99.09	65.26	51.68	13.81	183.02	11.37	84.6	26.72	7.54
71.37	66.55	187.97	12.04	25.84	93.24	35.4	53.14	7.35	199.58	19.97	69.47	13.84	3.68	30.57	20.79	47.92	15.71	127.24	68.02	43.4	118.04	103.8	283.86	12.15	21.76	87.94	36.57
70.37	61.66	216.58	13.6	19.72	87.62	28.47	20.09	14.5	55.81	4.5	50.9	72.18	25.98	107.96	104.61	215.99	10.46	19.48	96.9	48.43	21.99	8.87	44.3	5.94	36.88	40.34	20.02
104.81	100.94	243.47	9.76	23.8	96.31	41.46	29.3	7.48	92.48	12.03	24.09	25.53	8.09	38.67	25.01	73.89	6.54	46.54	64.66	33.85	60.44	5.58	119.27	24.38	227.79	9.24	4.68
101.96	95.1	232.17	10.42	23.12	93.28	40.96	44.68	8.76	83.31	5.99	53.19	19.62	10.52	17.48	8.34	60.14	20.69	74.12	47.69	13.86	133.17	123.15	285.43	11.96	38.08	92.48	43.15
87.21	7.32	264.35	27.17	259.3	8.39	2.77	105.93	103.44	316.66	11.39	28.03	97.64	32.66	86.92	86.03	124.13	6.13	16.17	98.97	69.31	94.6	88.91	285.34	9.93	24.48	93.99	31.16
57.19	44.78	143.78	6.7	31.31	78.3	31.14	14.84	8.06	44.97	2.76	48.44	54.3	17.92	91.42	86.57	152	6.84	20.18	94.69	56.95	35.39	20.17	118.49	11.32	77.72	56.98	17.02
43.43	33.89	91.39	7.53	38.27	78.04	37.09	64.96	49.57	152.83	9.78	23.51	76.31	32.44	67.14	61.37	230	7.61	34.09	91.4	26.68	101.65	98.3	192.26	10.84	22.01	96.71	51.13
52.95	44.39	100.62	7.14	29.24	83.82	44.11	60.28	28.51	165.43	10.53	42.64	47.29	17.23	50.08	40.87	114.99	10.18	19.72	81.61	35.54	56.18	52.98	192.22	10.16	29.21	94.3	27.56
59.5	15.42	114	9.46	34	25.91	13.52	35.27	28.01	89.62	3.61	51.59	79.42	31.26	103.07	100.81	126.87	5.33	22.05	97.81	79.46	94.02	92.8	223.5	9.4	24.76	98.7	41.52
120.33	108.05	180.17	9.61	23.12	89.8	59.97	50.76	10.51	75.72	4.79	34.39	20.7	13.88	116.94	113.15	175.09	10.49	22.27	96.76	64.62	61.49	54.03	228.98	9.68	33.32	87.87	23.6
62.81	24.03	71.8	3.67	35.49	38.27	33.47	99.73	93.35	235.86	7.81	29.92	93.61	39.58	61.48	46.78	104.78	6.57	29.92	76.08	44.65	122.26	115.48	215.54	9.73	23.8	94.45	53.58
102.22	97.79	211.71	9.73	29.22	95.66	46.19	60.21	58.65	165.25	5.97	46.08	97.42	35.49	65.22	57.78	137.87	7.52	32.01	88.59	41.91	102.37	99.99	292.46	9.21	27.51	97.68	34.19
62.73	48.6	203.37	12.57	43.33	77.48	23.9	65.02	57	174.48	9.57	23.12	87.66	32.67	102.96	98.76	205.89	8.65	23.12	95.92	47.97	113.98	109.24	269.27	9.81	26.13	95.85	40.57
110.13	108.47	131.31	4.64	41.75	98.49	82.6	112.52	107.42	246.81	11.81	35.77	95.47	43.52	25.81	16.9	73.41	5.99	38.96	65.47	23.02	82.92	80.92	210.08	9	18.79	97.58	38.52
35.46	22.46	114.64	11.78	21.42	63.32	19.59	109.45	106.41	190.51	8.18	36.2	97.22	55.86	76.03	39.67	187.93	15.65	54.34	52.18	21.11	99.44	72.16	236.87	19.81	25.84	72.57	30.46
139.31	133.32	244.33	10.36	32.64	95.7	54.56	87.67	83.97	189.81	7.62	27.29	95.78	44.24	104.8	92.62	188.85	11.66	13.7	88.37	49.05	47.88	10.69	85.88	5.56	71.62	22.32	12.44
36.11	21.51	95.88	6.71	31	59.56	22.43	49.45	35.02	137.96	11.8	15.64	70.81	25.38	40.82	33.7	130.45	9.92	43.52	82.57	25.84	49.2	33.72	156.45	10.23	15.82	68.55	21.56
109.25	107.86	220.82	8.93	26.82	98.72	48.84	66.79	62.41	210.8	9.85	16.21	93.44	29.6	111.54	109.9	207.9	8.75	24.07	98.52	52.86	97.51	93.26	234.22	10.29	27.14	95.64	39.82
41.58	8.24	81.01	6.61	54.09	19.81	10.17	87.45	83.15	240.22	8.19	25.45	95.08	34.61	64.93	59.7	145.25	8.2	21.76	91.94	41.1	81.57	70.89	229.16	9.56	40.12	86.91	30.93
68	34.86	149.62	7.28	41.96	51.26	23.3	84.12	77.46	261.97	11.39	28.56	92.08	29.57	23.39	10.13	58.75	3.99	45.97	43.31	17.25	84.21	79.88	211.99	9.49	33.09	94.86	37.68
121.45	118.93	204.69	9.83	28.56	97.93	58.1	26.17	8.77	113.3	8.14	23.12	33.51	7.74	97.15	96.12	178.67	9.03	17.68	98.93	53.8	53.96	18.92	97.19	7.43	45.23	35.06	19.46
107.36	103.76	183.17	9.65	18.79	96.65	56.64	52.02	48.11	120.25	9.03	24.07	92.48	40.01	115.26	112.61	173.97	8.65	24.48	97.7	64.73	97.61	93.2	203.12	11.83	15.82	95.48	45.89
117.65	114.92	261.19	10.59	29.43	97.68	44	113.23	107.89	185.69	7.79	34.79	95.28	58.1	31.32	24.23	92.69	8.35	14.96	77.38	26.14	116.09	113.67	275.09	10.14	38.52	97.92	41.32
69.54	66.64	152.22	9.68	21.08	95.84	43.78	51.93	27.4	156.28	9.85	47.6	52.77	17.53	59.49	0.31	129.99	23.04	76.75	0.52	0.24	93.68	89.69	193.31	11.53	19.72	95.74	46.4
94.33	89.39	250.3	8.62	26.75	94.76	35.71	41.98	17.86	75.63	5.83	48.28	42.55	23.62	151.6	146.17	213.54	7.01	34	96.42	68.45	82.35	78.84	221.16	11.41	18.36	95.75	35.65
43.33	41.26	73.09	3.48	39.24	95.21	56.45	94.37	91.68	193.35	11.04	19.04	97.15	47.42	33.78	12.52	71.81	6.02	20.66	37.05	17.43	91.64	83.05	302.56	10.62	43.33	90.62	27.45
131.47	121.54	246.1	11.33	39.44	92.44	49.39	102.99	100.3	149.59	5.84	20.4	97.39	67.05	54.69	36.14	112.65	6.07	34.09	66.08	32.08	111.39	74.32	112.99	1.99	15.13	66.73	65.78
77.08	74.16	198.16	10.24	19.48	96.21	37.42	39.71	35.9	93.25	6.68	26.99	90.41	38.5	66.18	62.92	134.33	5.45	46.92	95.08	46.84	50.9	33.18	100.34	5.82	41.09	65.18	33.07
77.31	74.32	174.4	9.78	17	96.13	42.62	61.75	46.27	238.44	9.33	72.76	74.93	19.4	64.86	62.53	136.6	6.67	30.95	96.4	45.77	43.34	23.02	213.65	10.74	75.33	53.11	10.77
41.05	20.63	140.99	9	61.2	50.26	14.63	75.49	64.88	158.22	8.09	25.16	85.95	41.01	102.59	99.79	187.1	8.9	22.7	97.27	53.33	19.38	18.51	32.75	1.84	39.44	95.54	56.54
84.51	82.39	152.31	9.19	21.76	97.49	54.09	42.8	31.58	118.28	7.9	14.96	73.77	26.7	100.59	93.32	180.61	10.13	20.24	92.77	51.67	100.22	97.03	214.18	9.05	36.18	96.82	45.3
35.37	19.71	102.21	7.26	28.86	55.72	19.28	47.19	24.77	138.87	9.81	38.96	52.49	17.84	53.15	19.77	136.57	8.22	38.27	37.19	14.47	97.46	95.07	204.73	9.12	22.44	97.55	46.44
89.4	84.37	185.89	8.88	19.95	94.37	45.39	26.5	16.67	88.14	6.36	25.16	62.91	18.91	31.99	14.1	77.85	15.33	54.21	44.06	18.11	94.56	90.89	212.16	11.39	14.78	96.11	42.84
113.96	109.5	211.97	9.93	38.08	96.08	51.66	102.87	100.42	202.54	7.35	22.44	97.62	49.58	82.94	79.34	176.8	7.91	18.21	95.66	44.88	109.56	107.21	222.31	12.07	25.16	97.85	48.22
53.76	16.06	156.29	10.27	79.32	29.88	10.28	71.83	67.54	201.49	10.63	17	94.03	33.52	104.41	102.55	163.92	14.19	16.32	98.22	62.56	105.64	100.84	248.87	9.41	33.32	95.46	40.52
42.11	9.01	75.45	6.34	59.84	21.4	11.94	55.83	18.04	178.37	14.29	55.61	32.32	10.11	62.88	59.29	141.57	10.75	28.12	94.29	41.88	71.36	66.69	98.19	4.83	35.2	93.45	67.91
78.31	77.42	178.43	9.94	17.68	98.87	43.39	53.93	39.13	150.81	10.07	27.46	72.56	25.95	27.35	10.99	92.37	9.11	70.28	40.18	11.9	87	76.33	278.34	12.9	29.92	87.73	27.42
32.84	7.9	63.86	4.29	89.76	24.06	12.37	59.6	37.57	189	10.69	40.8	63.04	19.88	23.64	15.04	87.64	4.53	33.09	63.6	17.16	122.35	118.4	208.92	17.07	24.64	96.77	56.67
92.12	88.4	171.53	8.27	18.36	95.96	51.54	68.28	65.3	188.32	8.42	26.75	95.65	34.68	44.32	19.18	159.03	9.32	45.23	43.28	12.06	48.42	34.23	171.55	9.93	45.39	70.7	19.96
92.71	90.06	176.58	4.2	52.96	97.14	51	98.21	88.89	207.68	9.29	25.84	90.51	42.8	110.11	102.88	190.29	11.45	17.88	93.43	54.06	107.92	102.21	241.34	8.79	26.75	94.71	42.35
65.06	60.15	181.05	8.53	26.52	92.45	33.22	93.35	91.94	241.25	8.28	25.16	98.49	38.11	33.43	9.73	140.78	10.12	119	29.11	6.91	106.21	102.55	231.04	11.37	22.83	96.55	44.39
107.88	98.61	234.17	12.06	22.44	91.4	42.11	36.37	14.82	74.64	6.86	43.14	40.74	19.85	54.51	21.69	128.71	8.51	49.64	39.79	16.85	114.36	108.09	254.99	12.33	26.14	94.51	42.39
116.37	113.2	183.23	8.72	34.68	97.28	61.78	94.61	93.93	239.1	8.96	31.64	99.27	39.28	50.5	33.59	211.05	8.38	40.12	66.51	15.92	66.87	61.75	194.64	10.16	27.88	92.33	31.72
27.05	19.26	78.35	6.6	41.05	71.19	24.58	89.77	87.24	163.01	8.83	24.48	97.18	53.52	36.75	16.08	94.63	9	33.32	43.76	16.99	54.18	29.91	153.87	8.52	48.96	55.21	19.44
89.68	83.34	186.83	9.78	17.68	92.93	44.61	109.99	30.64	234.31	28.94	31.28	27.86	13.08	104.48	102.85	185.94	6.28	31.75	98.44	55.31	32.54	13.31	68.72	5.7	25.84	40.91	19.37
115.49	112.58	219.99	8.17	29.92	97.48	51.18	70.31	66.41	212.81	9.98	18.36	94.45	31.21	103.51	100.35	139.37	8.66	20.18	96.95	72	97.76	94.62	257.1	9.3	28.89	96.79	36.8
90.26	79.95	250.49	10.11	23.57	88.58	31.92	47.61	46.66	94.41	4.27	44.71	98.01	49.43	108.11	106.09	154.1	8.56	20.87	98.13	68.84	13.42	9.33	33.01	1.93	66.1	69.51	28.27
106.94	104.56	159.2	9.77	31.31	97.77	65.68	69.84	68.3	227.3	8.8	28.42	97.79	30.05	55.66	46.57	147.59	7.68	14.28	83.67	31.56	93.17	88.63	273.62	12.82	29.58	95.13	32.39
9.24	4.91	36.83	2.74	60.53	53.13	13.33	93.27	87.93	179.57	9.87	27.14	94.27	48.96	74.86	73.13	145.32	6.04	26.52	97.68	50.32	38.44	1.99	111.17	20.19	63.49	5.18	1.79
85.94	10.81	100.1	4.26	13.6	12.58	10.8	9.25	5.56	32.24	1.55	66.8	60.08	17.23	18.12	3.06	92.67	14.98	87.04	16.88	3.3	76.01	72.34	206.3	11.59	19.72	95.17	35.06
40.52	34.48	84.37	5.02	41.27	85.08	40.86	37.74	27.02	50.14	1.98	22.94	71.59	53.89	68.46	59.76	268.12	11.85	46.24	87.29	22.29	46.55	39.75	171.56	9.78	31.34	85.39	23.17
97.4	90.74	191.27	8.49	19.95	93.16	47.44	44.14	33.92	129.81	10.98	27.88	76.85	26.13	36.83	17.62	105.77	7.89	35.36	47.83	16.66	90.39	86.27	171.47	9.07	27.2	95.45	50.31
79.47	78.04	148.34	9.98	16.32	98.21	52.61	100.16	80.63	180.18	13.78	35.36	80.5	44.75	26.06	7.11	75.48	12.76	254.48	27.27	9.42	92.73	90.04	206.28	10.83	27.2	97.1	43.65
48.66	30.81	146.19	10.35	43.33	63.32	21.08	27.6	11.39	86.55	8.92	71.4	41.27	13.16	21.38	10.33	67.9	6.41	51.49	48.34	15.22	44.46	16.2	81.58	5.55	45.59	36.45	19.86
94.26	92.27	179.2	7.39	23.23	97.89	51.49	38.08	15.1	131.48	10.95	63.24	39.64	11.48	47.43	10.95	125.48	20.43	51.29	23.08	8.72	118.48	116.5	232.06	9.34	33.32	98.33	50.2
24.56	9.32	56.85	4.54	58.46	37.94	16.39	23.4	18.58	50.17	3.25	39.89	79.38	37.03	34.61	18.49	76.5	8.21	61.23	53.43	24.18	86.29	80.12	208.49	13.14	23.35	92.85	38.43
118.32	115.71	206.44	6.64	29.92	97.8	56.05	76.9	75.4	202.02	9.35	30.61	98.04	37.32	56.82	23.9	244.48	11.11	52.71	42.06	9.77	54.36	9.39	120.83	8.47	48.83	17.28	7.77
50.11	40.68	126.32	9.3	21.08	81.19	32.2	45.55	39.96	134.47	9.06	34.39	87.72	29.72	112.21	110.2	212.02	8.98	23.8	98.21	51.98	69.76	64.21	220.17	9.19	33.01	92.04	29.16
102.07	99.68	227.31	10.9	19.72	97.66	43.85	71.22	62.54	178.02	11.01	15.61	87.82	35.13	62.21	53.85	124.67	12.91	14.28	86.56	43.2	114.68	110.2	250.11	11.19	31.3	96.09	44.06
25.79	23.53	60.55	3.76	44.2	91.21	38.85	43.27	30.95	61.83	3.14	26.82	71.53	50.06	86.21	84.45	176.16	10.24	15.64	97.96	47.94	42.6	28.99	82.69	5.52	48.44	68.05	35.05
81.62	71.32	199.61	7.97	38.52	87.39	35.73	51.98	18.03	157.32	9.94	68.78	34.69	11.46	125.15	121.83	158.32	6.58	22.83	97.34	76.95	97.45	93.52	287.09	11.34	24.35	95.96	32.57
65.24	59.25	130.08	10.93	20.87	90.82	45.55	52.81	32.58	133.56	9.43	40.12	61.7	24.39	97.5	92.26	199.46	9.76	38.4	94.63	46.25	104.91	95.43	226.35	12.06	30.6	90.97	42.16
27.8	12.12	85.77	4.96	37.93	43.6	14.13	32.52	5.1	78.43	15.62	95.89	15.69	6.5	98.14	94.76	171.35	8.86	23.12	96.55	55.3	101.6	93.67	214.17	8.78	26.59	92.19	43.74
58.29	13.77	138.2	11.4	40.58	23.63	9.97	29.11	11.81	88.38	6.23	32.33	40.58	13.37	25.3	16.33	107.44	5.18	65.12	64.54	15.2	50.98	34.72	108.63	6.01	35.36	68.11	31.96
80.31	76.36	233.18	9.19	17.4	95.08	32.75	48.25	46.65	136.48	8.08	19.26	96.7	34.18	33.45	23.3	84.16	5.91	32.7	69.66	27.69	98.12	94.71	200.11	8.63	22.44	96.52	47.33
76.87	74.43	188.68	9.34	32.01	96.84	39.45	83.11	71.7	155.58	7.49	32.52	86.27	46.08	111.83	107.55	152.59	7.27	19.72	96.17	70.48	53.41	46.29	172.28	8.99	34.19	86.67	26.87
48.94	46.21	96.02	6.76	33.32	94.41	48.13	36.87	16.79	135.69	7	47.6	45.53	12.37	80.44	74.87	160.03	8.35	26.37	93.08	46.79	86.09	82.18	200.44	11.52	20.4	95.45	41
97.38	86.9	255.04	9.12	33.01	89.24	34.07	118.99	112.97	219.2	11.91	29.92	94.94	51.54	49.83	46.54	120.2	9.26	15.82	93.39	38.72	48.56	27.65	141.13	10.04	33.01	56.95	19.59
98.05	72.87	254.47	16	40.12	74.32	28.64	19.14	12.85	50.81	4.69	50.9	67.13	25.28	48.87	30.5	103.82	9.64	61.23	62.41	29.38	97.69	93.18	212.08	9.69	25.84	95.38	43.94
64.73	57.33	221.77	10.59	42.64	88.57	25.85	42.93	27.2	162.46	11.03	30.6	63.36	16.74	110.96	108.81	144.01	7.53	19.95	98.06	75.56	48.85	6.48	87.11	20.56	427.7	13.26	7.43
53.15	39.18	122.85	7.71	42.44	73.71	31.89	45.41	29.9	76.62	3.6	38.76	65.84	39.02	37.66	24.84	113.78	9.56	56.44	65.95	21.83	70.84	51.53	240.08	12.9	48.71	72.73	21.46
99.82	95.08	241.48	9.25	34.39	95.25	39.37	47.03	27.83	164.91	8.89	43.22	59.18	16.88	115.9	114.47	193.47	9.6	23.94	98.77	59.17	59.52	9.11	100.62	6.67	52.96	15.3	9.05
36.19	9.56	99.23	8.96	67.77	26.41	9.63	48.39	39.78	192.18	9.61	15.81	82.2	20.7	97.2	94.95	185.65	9.65	20.2	97.69	51.15	147	106.7	149.4	3.66	16.51	72.58	71.41
110.32	108.19	206.04	7.05	28.4	98.07	52.51	114.67	113.75	170.65	8.29	29.58	99.2	66.66	55.61	54.93	135.6	10.04	21.08	98.79	40.51	155.94	144.1	269.21	11.85	37.23	92.41	53.53
36.52	11.84	66.18	14.18	216.24	32.43	17.89	14.38	10.09	43.84	2.37	39.44	70.12	23	47.93	20.75	115.48	9.85	43.59	43.3	17.97	91.97	90.34	218.66	9.39	32.64	98.22	41.31
53.31	32.32	98.1	5.85	44.2	60.63	32.95	98.47	94.96	135.5	6.63	16.99	96.43	70.08	53.51	46.33	211.48	13.84	26.75	86.58	21.91	93.67	90.09	225.38	10	20.4	96.18	39.97
69.64	57.21	176.54	11.53	22.8	82.16	32.41	56.92	43.2	184.65	14.3	15.64	75.89	23.39	29.92	16.06	77.04	4.87	32.77	53.67	20.84	101.81	100.55	204.18	8.8	28.2	98.77	49.25
34.42	33.15	76.81	4.52	34.09	96.31	43.16	60.86	41.7	196.25	11.65	45.1	68.51	21.25	18.75	15.03	52.31	2.75	44.2	80.16	28.73	84.7	75.99	221.97	8.5	36.04	89.72	34.24
87.17	82.55	217.51	10.89	23.66	94.69	37.95	73.01	69.66	193.94	11.46	15.64	95.41	35.92	86	79.95	131.68	3.61	48.96	92.97	60.71	114.1	106.31	207.64	7.11	26.14	93.18	51.2
39.66	10.86	75.73	4.36	34.91	27.4	14.35	110.12	100.32	119.08	5.9	6.12	91.1	84.24	49.26	46.39	93.89	4.48	37.57	94.19	49.41	89.37	83.74	241.99	11.37	21.57	93.7	34.6
80.6	45.73	104.48	8.59	5.44	56.73	43.77	105.75	102.69	171.94	7.72	28.92	97.11	59.73	42.32	38.45	77.01	3.8	25.36	90.86	49.93	117.6	113.21	189.36	7.88	36.88	96.27	59.79
80.47	76.91	248.03	10.69	15.64	95.58	31.01	62.77	33.2	261.29	12.09	63.96	52.9	12.71	38.25	20.51	111.53	9.36	52.88	53.61	18.39	85.11	78.29	257.11	11.23	29.92	91.99	30.45
86.49	68.17	273.97	10.15	67.41	78.81	24.88	20.48	7.93	58.37	5.39	68.09	38.73	13.59	43.93	20.53	95.46	7.45	54.97	46.74	21.51	26	1.32	85.07	27.07	1126.24	5.06	1.55
66.29	24.02	242.94	15.74	57.73	36.24	9.89	60.17	42.79	199.48	9.33	45.39	71.12	21.45	110.82	107.43	168.8	6.94	36.45	96.94	63.64	67.67	60.13	215.09	11.79	33.01	88.87	27.96
39.92	24.33	109.91	21.66	46.86	60.96	22.14	86.63	75.87	252.18	10.29	36.88	87.58	30.09	30.04	18.23	84.35	4.68	39.44	60.71	21.62	47.79	33.25	180.69	10.9	51	69.57	18.4
118.07	113.58	240.57	11.4	31.34	96.2	47.21	49.82	21.64	102.44	7.09	53.61	43.45	21.13	38.23	18.23	145.94	9.05	78.2	47.69	12.49	93.38	90.34	265.74	11.41	32.38	96.74	34
67.18	42.21	194.74	11.14	32.7	62.83	21.68	30.6	23.67	87.52	8.54	16.32	77.34	27.04	53.67	48.63	115.71	4.23	44.2	90.61	42.03	92.48	85.9	217.38	8.7	25.34	92.88	39.51
60.97	38.3	157.72	9.76	35.08	62.81	24.28	24.4	20.12	42.7	4.59	37.4	82.44	47.13	50.15	31.38	190.76	12.64	46.24	62.56	16.45	47.26	36.49	102.54	5.13	72.22	77.21	35.58
59.74	17.4	148.56	9.89	48.15	29.13	11.71	23.63	13.6	68.12	13.15	366.59	57.54	19.96	58.57	36.85	150.9	10.14	47.6	62.91	24.42	52.05	9.68	83.25	6.09	39.89	18.59	11.63
63.15	57.64	218.09	10.08	21.08	91.27	26.43	33.46	27.4	114.07	9.26	33.7	81.91	24.02	47.64	17.42	86.57	15.33	143.61	36.57	20.13	39.77	22.71	130.08	11.58	28.84	57.09	17.46
108.63	102.47	256.17	7.97	37.14	94.33	40	54.26	39.29	86.46	9.58	94.23	72.42	45.44	47.06	19.51	191.38	10.39	80.24	41.46	10.19	140.41	138.23	222.18	10.43	27.88	98.45	62.22
96.05	92.18	275.69	8.79	32.64	95.97	33.44	75.64	50.12	130.42	13.1	21.28	66.26	38.43	81.5	77.85	160.87	9.45	13.6	95.52	48.39	77.62	76.11	169.73	10.3	25.45	98.06	44.85
87.9	81.11	213.5	9.6	29.5	92.28	37.99	48.99	26.57	179.48	11.02	58.48	54.22	14.8	62.37	57.18	169.47	11.71	23.23	91.69	33.74	95.9	92.54	263.57	9.53	31.68	96.51	35.11
94.81	91.62	221.54	10.42	27.51	96.64	41.36	105.65	103.51	144.62	6.92	19.72	97.97	71.57	170.5	169.47	292.57	12.28	34.09	99.4	57.93	112.91	107.22	224.69	12.85	29.92	94.97	47.72
116.6	114.58	214.72	7.56	31.64	98.26	53.36	22	2.27	100.83	23.74	154.11	10.3	2.25	58.33	29.16	162.21	32.85	64.01	49.99	17.98	40.24	14.08	144.06	7.51	59.84	35	9.78
40.92	10.82	90.75	7.27	39.2	26.43	11.92	64.3	51.62	204.78	8.98	43.33	80.29	25.21	88.68	81.53	153.69	14.05	19.47	91.94	53.05	119.35	111.9	218.86	11.49	22.44	93.76	51.13
86.1	81.1	260.36	10.36	37.14	94.2	31.15	113.82	111.82	140.08	5.91	21.37	98.25	79.83	88.31	81.32	166.6	11.02	14.96	92.08	48.81	45.19	14.72	89.34	5.72	41.32	32.57	16.48
70.21	67.82	226.42	9.76	25.16	96.6	29.95	117.79	115.93	155.39	6.49	30.95	98.42	74.6	101.97	98.52	185.81	9.58	21.37	96.62	53.02	121.28	115.33	122.62	2.16	29.58	95.09	94.06
78.32	65.08	101.49	4.95	33.7	83.09	64.12	45.28	41	108.47	5.67	22.44	90.55	37.8	53.23	49.19	136.81	8.18	41.27	92.42	35.96	81.19	74.7	245.21	8.93	45.56	92.01	30.46
90.67	84.96	246.31	8.28	40.83	93.7	34.49	58.79	36.79	129.48	10.03	40.13	62.58	28.41	34.81	31.23	49.6	2.68	32.03	89.71	62.96	118.99	116.09	221.55	9.96	26.14	97.56	52.4
89.45	87.12	216.87	10.24	22.27	97.39	40.17	94.89	75.41	231.8	31.68	36.33	79.47	32.53	73.94	64.15	142	8.7	24.64	86.75	45.17	99.5	93.85	249.32	10.84	33.79	94.32	37.64
55.11	19.86	203.51	18.54	63.4	36.04	9.76	100.68	97.54	161.3	8.05	21.12	96.87	60.47	58.21	11.03	132.22	10.44	50.21	18.95	8.34	57.59	52.05	133.07	10.5	16.24	90.38	39.11
48.13	20.97	105.07	11.63	14.28	43.56	19.95	104.41	100.33	195.04	10.59	23.27	96.09	51.44	17.81	13.11	52.61	3.14	57.12	73.61	24.92	85.25	79.4	297.3	11.23	22.96	93.13	26.71
25.31	14.57	72.9	5.65	65.01	57.57	19.98	102.59	93.66	223	10.87	33.13	91.29	42	33.6	25.85	93.28	6.63	19.6	76.92	27.71	22.02	9.63	60.19	5.18	70.28	43.75	16
69.65	41.47	154.67	8.93	30.61	59.54	26.81	63.31	54.4	129.91	9.75	29.36	85.92	41.87	45.49	32.36	104.24	7.64	38.52	71.14	31.04	98.52	96.85	143.11	7.99	21.31	98.31	67.68
52.64	24.39	234.87	14.54	80.02	46.33	10.38	66.87	49.2	161.03	6.24	44.3	73.58	30.56	93.24	88.26	283.29	11.76	29.92	94.66	31.16	92.32	88.46	160.84	8.49	23.8	95.82	55
50.64	31.49	108.18	6.55	41.75	62.19	29.11	58.4	31.96	168.59	14.19	24.93	54.73	18.96	33.54	11.72	66.36	4.66	46.77	34.93	17.66	83.24	82.1	128.11	8.49	17.68	98.63	64.08
63.13	58.21	209.17	9.1	28.56	92.2	27.83	27.62	10.53	109.67	7.19	82.28	38.12	9.6	33.71	17.17	153.32	10.25	56.44	50.93	11.2	77.33	74.54	147.92	11.05	15.49	96.39	50.39
32.61	14.8	109.56	7.79	55.08	45.38	13.51	71.16	63.66	180.54	9.5	33.01	89.46	35.26	76.74	75.42	114.98	5.17	21.85	98.29	65.6	32.57	4.88	69.21	16.69	93.84	14.99	7.05
63.72	55.4	215.46	10.13	30.27	86.94	25.71	50.14	38.76	147.33	10.9	42.64	77.3	26.31	27.47	10.39	87.43	5.64	62.65	37.81	11.88	70.3	45.47	178.42	14.86	25.05	64.67	25.48
91.17	85.01	189.85	9.57	22.44	93.24	44.78	93.79	85.39	186.41	9.41	31.64	91.05	45.81	88.98	86.31	245.72	10.59	19.04	97	35.13	51.46	43.73	140.65	9.2	23.12	84.99	31.1
28.89	18.05	71.78	6.17	39.2	62.5	25.15	119.32	115.13	177.62	8.23	22.44	96.49	64.82	70.9	65.36	135.63	11.03	17	92.18	48.19	60.48	55.76	173.11	8.3	24.68	92.2	32.21
70.54	62.22	155	9.71	27.88	88.22	40.15	88.71	86.05	148.21	7.06	19.72	97.01	58.06	68.97	34.62	237.01	11.83	45.23	50.19	14.6	25.45	13.17	69.77	5.13	46.92	51.74	18.87
41.46	26.39	96.97	9.04	22.44	63.65	27.22	37.08	15.25	95.78	7.14	53.35	41.13	15.92	58.76	55.44	144.28	8.67	13.81	94.35	38.43	40.7	7.41	96.41	16.17	61.9	18.22	7.69
25.74	18.7	113.92	6.03	44.88	72.65	16.41	103.29	100.44	192.55	9.66	22.27	97.25	52.16	68.5	12.59	174.9	15.85	120.42	18.38	7.2	51.12	9.26	117.04	10.84	70.72	18.12	7.91
109.91	107.95	146.74	5.83	24.51	98.21	73.56	27.86	15.03	66.1	4.47	45.76	53.94	22.73	68.52	51.85	85.18	3.44	32.16	75.67	60.87	108.08	105.78	144.67	5.67	22.44	97.87	73.12
62.56	56.44	221.66	11.24	35.36	90.21	25.46	34.31	25.35	134.02	11.43	16.51	73.9	18.92	77.01	76.11	177.73	11.47	18.36	98.83	42.82	86.76	78.8	168.68	9.3	24.22	90.83	46.72
67.2	66.28	213.24	9.87	21.08	98.63	31.08	57.73	0.69	162.77	25.42	146.79	1.2	0.43	101.85	99.06	147	8.65	14.96	97.26	67.39	50.18	21.08	172.97	11.39	55.08	42.01	12.19
71.5	57.63	211.23	10.88	41.75	80.6	27.28	112.27	108.02	232.9	12.88	20.42	96.22	46.38	93.61	83.79	246.89	11.58	28.89	89.51	33.94	107.78	105.24	192.81	9.76	22.05	97.65	54.59
75.36	74.38	168.38	8.4	16.32	98.7	44.17	78.94	75.37	140.01	9.41	17	95.49	53.83	76.36	72.24	170.8	10	32.33	94.6	42.3	97.88	91.64	209.55	11.22	25.95	93.62	43.73
56.06	44.44	174.69	11.14	35.76	79.28	25.44	63.49	55.51	196.34	10.3	25.05	87.43	28.27	13.9	8.78	57.25	3.74	33.7	63.15	15.33	83.36	78.81	178.13	10.53	15.64	94.54	44.24
100.67	91.28	254.8	18.72	29.57	90.67	35.82	67.62	66.84	154.91	12.33	20.18	98.85	43.15	74.68	51.33	141.11	6.93	45.92	68.74	36.38	52.9	24.01	198.87	10.98	48.15	45.39	12.07
63.14	25.71	246.23	21.55	82.28	40.72	10.44	28	0.52	73.93	6.31	33.24	1.87	0.71	103.26	102.35	160.53	6.52	31.31	99.12	63.76	91.17	89.8	131.26	6.98	18.36	98.5	68.41
53.03	16.24	131.41	10.37	52.27	30.63	12.36	51.52	16.78	165.32	13.16	81.41	32.57	10.15	95.78	94.55	166.21	9.14	20.4	98.72	56.88	80.07	76.44	149.05	6.15	17.79	95.46	51.28
83.35	79.97	199.66	10.54	33.01	95.94	40.05	67.3	44.37	173.95	12.02	38.27	65.93	25.51	108.33	104.97	147.77	8.51	17.68	96.9	71.04	101.77	98.3	212.55	11.05	38.08	96.6	46.25
84.5	77.38	191.28	7.52	35.77	91.57	40.45	89.84	88.54	131.6	7.24	22.44	98.55	67.28	74.39	61.98	179.32	9.85	12.6	83.32	34.56	85.11	73.27	211.23	12.27	24.48	86.1	34.69
75.13	71.34	150.18	12.58	18.54	94.96	47.5	66.31	63.12	141.15	9.46	25.84	95.19	44.72	87.77	81.24	196.91	10.28	30.6	92.55	41.25	45.8	43.7	141.17	7.94	15.96	95.42	30.96
37.91	19.43	80.89	6.61	50.9	51.25	24.02	94.27	91.04	156.02	8.15	19.01	96.58	58.35	123.41	119.25	165.26	9.47	23.66	96.63	72.16	73.82	63.98	227.7	11.33	40.87	86.67	28.1
43.78	31.93	95.2	12.02	37.4	72.93	33.54	71.03	68.45	130.6	7.31	18.36	96.37	52.41	52.38	37.61	108.73	6.42	58.46	71.8	34.59	68.02	31.03	136.07	9.13	58.43	45.61	22.8
50.04	12.96	129.13	9.31	55.08	25.91	10.04	63.31	15.92	110.99	6.85	44.2	25.15	14.35	47.89	14.37	137.73	22.47	39.42	30.01	10.43	90.9	88.35	180.69	7.66	35.42	97.19	48.9
80.17	8	157.31	18.76	86.36	9.98	5.09	73.11	71.25	178.13	10.4	22.44	97.46	40	46.82	37.32	145.6	8.8	27.88	79.72	25.63	73.52	57.2	202.18	12.44	23.12	77.81	28.29
51.62	41.12	127.5	8.73	27.02	79.65	32.25	94.95	91.08	168.15	12.3	16.51	95.92	54.17	96.88	94.88	173.37	10.77	17.68	97.94	54.73	44.4	28.94	128.85	9.73	26.27	65.18	22.46
43.9	19.89	160.31	9.25	53.04	45.31	12.41	58.94	5.62	118.05	6.28	52.88	9.53	4.76	98.63	96.34	126.51	5.83	17	97.67	76.15	67.29	61.13	163.39	11.1	41.75	90.85	37.42
31.82	12.85	84.56	5.55	46.08	40.39	15.2	26.25	11.17	121.05	16.39	83.63	42.57	9.23	116.83	113.31	231.46	10.59	27.88	96.99	48.96	87.53	77.82	206.35	13.09	19.95	88.91	37.72
80.35	77.43	187.01	11.71	18.02	96.37	41.41	54.85	45.73	103.29	10.44	15.64	83.38	44.28	33.12	26.38	95.58	6.85	42.64	79.65	27.6	45.43	28.13	159.92	9.77	47.6	61.91	17.59
47.9	31.36	123.41	8.69	42.24	65.47	25.41	30.62	17.33	59.56	3.31	45.56	56.6	29.1	33.65	12.29	73.44	8.71	61.25	36.52	16.74	62.6	59.76	100.85	7.11	11.56	95.47	59.26
25.57	5.53	72.13	8.34	83.77	21.62	7.66	28.94	12.91	78.44	7.27	51	44.6	16.45	75.38	73.44	193.64	13.96	28.42	97.42	37.92	64.16	63.35	120.48	8.57	14.28	98.74	52.58
128.61	127.34	275.9	11.64	40.2	99.01	46.16	23.83	4.04	83.17	4.62	74.05	16.95	4.86	86.64	80.94	194.79	9.82	29.57	93.41	41.55	81.07	79.68	146.11	6.56	17	98.29	54.53
92.09	87.09	174.5	8.68	27.83	94.57	49.91	33.52	10.15	111.95	7.66	74.45	30.29	9.07	78.51	73.32	192.57	10.7	28.49	93.39	38.07	81.67	79.62	156.28	10.77	16.32	97.49	50.95
108.54	106.3	206.17	7.9	23.27	97.94	51.56	17.5	10.87	51.21	2.75	36.88	62.12	21.23	100.11	96.04	180.4	9.89	17	95.94	53.24	26.18	11	89.72	7.28	68.78	42.01	12.26
86.82	68.85	179.69	17.59	29.92	79.31	38.32	72.04	54.85	180.77	12.42	22.44	76.14	30.34	133.74	122.11	204.11	9.01	25.05	91.3	59.82	49.19	26.35	104.68	6.19	32.33	53.57	25.17
85.95	84.31	183.26	13.16	19.04	98.1	46.01	51.53	31.58	133.39	10.06	22.44	61.29	23.68	60.19	41.74	103.51	5.97	36.33	69.34	40.32	56.97	50.41	127.19	10.16	16.32	88.48	39.63
85.56	9.13	161.8	7.47	41.96	10.67	5.65	28.83	12.76	71.14	7.53	57.09	44.27	17.94	104.87	101.16	164.96	10.28	17.3	96.47	61.33	50.4	41.98	195.41	12.96	20.4	83.3	21.48
82.72	80.19	242.37	7.55	27.14	96.94	33.08	89.35	87.17	132.12	7.97	35.2	97.56	65.98	112.17	107.95	198.85	10.9	15.81	96.24	54.28	36.93	25.08	82.29	6.26	58.45	67.91	30.47
92.65	90.11	175.77	9.3	32.41	97.25	51.27	49.81	23.24	154.95	10.55	36.18	46.66	15	46.71	12.3	78.43	6.92	51	26.33	15.68	71.66	65.79	161.75	11.82	21.76	91.81	40.67
146.11	141.26	188.45	8.23	30.26	96.68	74.96	34.55	16.25	103.57	7.26	64.65	47.02	15.69	58.2	48.75	172.16	10.46	30.6	83.76	28.32	43.46	15.71	155.96	10.3	59.16	36.15	10.07
87.64	85.07	148.93	8.67	23.12	97.06	57.12	61.99	56.12	154.18	10.94	33.01	90.52	36.4	36.96	21.44	127.01	10.26	19.04	58.01	16.88	64.74	63.6	95.71	5.55	42.44	98.24	66.45
108.05	102.54	151.01	9.76	17.6	94.9	67.9	72.33	23.5	151.24	13.35	38.47	32.49	15.54	53.54	30.91	135.93	16.34	70.72	57.74	22.74	39.91	31.41	77.51	6.13	36.45	78.71	40.53
98.68	93.6	174.21	9.06	20.19	94.85	53.73	24.92	10.28	66.53	6.9	50.47	41.26	15.46	65.61	45.46	203.8	10.25	52.96	69.29	22.31	112.99	110.82	223.28	11.02	37.22	98.08	49.63
88.08	86.01	191.64	10.03	16.99	97.65	44.88	109.43	104.65	197.34	30.05	27.88	95.63	53.03	47.33	28.82	219.46	10.56	54.91	60.9	13.13	50.4	36.86	177.72	9.32	44.88	73.14	20.74
115.29	113.41	244.98	8.57	30.6	98.36	46.29	74.17	68.99	207.25	10.2	15.32	93.01	33.29	23.84	9.14	49.79	5.84	36.72	38.31	18.35	60.09	49.72	153.19	9.79	36.45	82.73	32.46
121.98	113.73	217.12	8.69	55.08	93.24	52.38	76.5	73.83	119.4	8.23	16.11	96.5	61.83	49.77	25.39	90.57	5.82	48.15	51.02	28.03	84.59	71.59	179.57	12.64	23.8	84.62	39.87
41.23	19.29	97.61	11.77	120.73	46.79	19.76	43.6	31.3	87.91	5.47	44.02	71.79	35.61	43.96	10.1	106.17	6.35	36.18	22.98	9.52	63.04	61.17	101.81	6.28	11.54	97.03	60.08
122.47	119.04	233.98	8.04	30.95	97.2	50.88	40.35	15.32	98.6	11.06	35.67	37.98	15.54	54.17	24.48	139.79	9.16	48.71	45.19	17.51	99.96	98.59	128.95	5.25	23.12	98.63	76.46
86.72	82.62	159.4	7.45	17	95.27	51.83	69.58	68.55	129.87	8.91	34.68	98.53	52.79	48.62	35.12	239.09	10.39	61.98	72.24	14.69	91.97	89.22	187.11	8.57	28.86	97.01	47.68
105.59	102.91	228.9	11.38	20.87	97.46	44.96	24.59	13.66	53.54	3.26	46.77	55.56	25.52	36.92	11.04	135.48	9.68	54.14	29.9	8.15	36.58	13.77	139.54	9.55	42.49	37.63	9.87
52.98	27.1	109.11	6.64	35.77	51.14	24.83	31.56	15.27	109.92	8.15	73.44	48.39	13.89	43.64	18.21	222.79	11.85	50.9	41.73	8.17	100.9	98.54	180.13	7.96	23.35	97.66	54.7
24.1	8.55	68.49	6.77	51.39	35.45	12.48	98.05	94.37	166.11	9.61	16.9	96.24	56.81	70.89	47.41	220.44	11.77	45.23	66.88	21.51	94.91	93.64	153.26	9.49	19.04	98.66	61.1
102.65	98.52	221.47	11.11	24.48	95.98	44.49	79.23	77.86	144.43	6.18	22.44	98.27	53.91	53.1	18.13	110.55	7.26	29.92	34.15	16.4	86.85	84.17	216.75	9.9	24.76	96.92	38.83
86.08	82.64	206.17	10.13	28.53	96	40.08	36.85	28.81	84.66	4.43	39.2	78.18	34.03	51.11	19.37	259.18	11.64	117.64	37.89	7.47	105.76	104.71	168.76	6.44	24.76	99	62.04
66.56	56.35	262.41	11.34	36.04	84.65	21.47	32.08	13.29	86.92	6.72	67.32	41.42	15.29	56.37	43.65	163.57	7.94	27.33	77.45	26.69	135.19	103.04	237.88	14.79	25.16	76.22	43.32
101.19	97.55	194.42	9.97	22.08	96.4	50.18	71.92	70.72	99.03	5.27	16.51	98.33	71.41	104.3	97	229.02	12.8	39.89	93	42.35	100.86	97.33	206.86	10.2	19.04	96.5	47.05
125.33	122	173.87	11.11	23.19	97.34	70.17	32.88	7.36	100.92	25.05	76.93	22.38	7.29	33.57	8.27	83.24	7.67	63.24	24.64	9.94	83.46	80.54	175.7	10.98	17.88	96.5	45.84
31.04	12.29	79	5.64	43.98	39.61	15.56	39.9	33.79	172.31	9.41	25.95	84.7	19.61	46.8	33.59	219.06	10.86	59.84	71.79	15.34	101.03	97.74	144.04	9.77	21.76	96.75	67.86
34.47	14.23	142.51	9.36	92.85	41.28	9.99	40.05	18.71	88.07	4.9	60.53	46.71	21.24	39.6	18.37	151.02	10.37	53.72	46.38	12.16	100.69	97.56	178.31	10.53	17.68	96.9	54.72
44.49	28.4	123.97	10.14	34.68	63.84	22.91	94.1	92.25	129.73	6.91	13.76	98.03	71.11	50.81	19.48	149.72	7.86	48.96	38.34	13.01	73.64	70.07	139	12.96	16.32	95.16	50.41
32.62	16.63	99.73	6.35	40.12	50.96	16.67	56.73	44.44	157.54	8.8	44.02	78.34	28.21	53.34	20.15	171.14	8.34	41.48	37.77	11.77	30.99	11.66	74.82	4.97	52.96	37.63	15.59
35.52	12.89	141.13	8.43	48.83	36.3	9.14	76.29	74.43	126.4	5.97	18.36	97.56	58.89	39.97	33.35	183.74	9.1	37.4	83.45	18.15	64.95	59.9	181.83	9.23	20.42	92.23	32.94
40.56	18.93	166.29	10.44	61.9	46.68	11.38	87.39	78	178.28	10.9	56.44	89.25	43.75	58.66	33.84	197.14	12.87	41.05	57.69	17.17	66.08	38.14	120.48	25.07	20.87	57.72	31.66
46.07	19.17	149.49	8.36	55.02	41.61	12.82	103.4	101.46	215.65	10.46	42.14	98.12	47.05	38.94	23.31	87.53	5.87	36.04	59.84	26.63	106.84	104.41	213.58	9.87	23.47	97.73	48.88
37.88	24.67	92.13	6.29	44.2	65.13	26.78	57.04	51.41	162.68	13.06	19.47	90.13	31.6	42.25	22.32	118.53	8.39	26.75	52.83	18.83	26.75	20.43	66.56	4.88	38.08	76.39	30.7
118.18	115.68	160.47	8.12	21.08	97.89	72.09	108.02	106.49	153.78	6.22	35.08	98.58	69.25	54.54	12.57	93.6	5.77	34.79	23.04	13.43	67.46	63.81	161.37	11.41	19.01	94.59	39.54
77.75	26.43	161.78	8.39	28.85	33.99	16.34	16.46	9.31	54.42	5.8	63.28	56.56	17.11	40.39	16.49	120.95	9.64	60.53	40.82	13.63	113.3	111.45	158.13	6.43	25.13	98.37	70.48
96.51	93.51	167.53	8.66	19.04	96.89	55.82	118.84	115.5	248.31	11.58	25.45	97.18	46.51	41.36	8.41	60.33	6.72	28.34	20.32	13.93	24.24	9.97	77.72	5.61	44.71	41.12	12.82
104.7	102.03	207.69	12.81	27.14	97.45	49.13	94.18	92.63	168.91	8.98	25.16	98.36	54.84	58	39.49	179.91	10.14	45.56	68.09	21.95	65.76	53.94	248.26	9.38	45.56	82.03	21.73
108.09	100.86	206.35	16.5	18.3	93.31	48.88	44.23	42.55	51.18	2.94	38.76	96.21	83.14	41.28	20.78	196.02	7.95	51	50.34	10.6	78.4	65.41	190.94	11.1	23.12	83.43	34.25
40.37	15.86	102.47	11.82	58.48	39.29	15.48	61.72	57.54	126.23	8.93	33.7	93.23	45.59	46.35	29.43	93.05	4.24	39.89	63.5	31.63	49.43	18.45	219.52	11.77	91.15	37.33	8.41
124.28	121.27	198.66	10.22	27.51	97.58	61.04	72.21	70.44	114.89	7.92	15.13	97.55	61.31	17.28	8.09	62.46	6.2	52.36	46.81	12.95	88.21	86.15	188.65	5.83	32.38	97.67	45.67
45.95	33.35	134.97	10.28	25.84	72.59	24.71	54.25	28.4	193.03	11.03	49.02	52.35	14.71	39.72	11.71	103.71	8.64	54.27	29.48	11.29	40.89	32.81	146.88	9.33	19.58	80.23	22.33
31.3	10.22	76.89	5.97	34.39	32.64	13.29	86.77	79.96	214.69	8.82	21.08	92.15	37.24	60.44	39.49	229.25	10.52	53.72	65.34	17.23	102.99	99.68	182.96	10.6	17	96.79	54.48
89.99	87.68	182.02	11.85	17.88	97.44	48.17	114.06	110.4	180.6	8.93	36.04	96.79	61.13	60.37	52.85	174.69	11.59	15.64	87.55	30.26	57.14	21.68	186.02	11.02	52.8	37.94	11.65
112.54	110.39	203.83	10.76	27.2	98.09	54.16	105.49	102.58	175.25	11.31	23.71	97.24	58.53	58.2	51.78	148.19	7.44	23.12	88.96	34.94	81.49	80.37	87.78	3.44	23.8	98.62	91.55
108.48	105.47	272.99	11.54	46.24	97.23	38.63	74.11	71.01	144.72	8.47	14.28	95.82	49.07	67.23	42.49	163.06	8.39	48.01	63.2	26.06	145.7	140.89	215.21	11.17	32.44	96.7	65.47
59.26	56.93	168.99	9.76	18.36	96.07	33.69	33.12	24.26	100.06	8.64	20.66	73.24	24.25	65.59	37.69	228.72	21.55	54.21	57.46	16.48	22.02	11.13	137.88	7.62	59.11	50.57	8.08
122.7	120.59	229.28	9.23	26.82	98.28	52.6	41.06	25.04	106.24	7.75	46.77	60.98	23.57	64.72	63.23	183.23	9.86	24.48	97.7	34.51	40.71	21.82	78.9	4.93	54.85	53.59	27.65
29.66	10.67	81.7	6.27	47.02	35.97	13.06	87.41	78.85	189.66	14.2	27.14	90.2	41.57	63.47	60.48	201.1	8.99	21.08	95.29	30.07	105.77	103.74	219.16	9.22	37.4	98.08	47.34
93.67	90.28	194.55	15.88	23.75	96.39	46.41	49.15	34.97	107.02	4.7	38.36	71.15	32.67	62.63	19.2	163.69	14.01	55.08	30.66	11.73	72.82	71.28	143.41	12.12	13.76	97.88	49.71
101.95	91.25	213.66	8.6	21.12	89.51	42.71	33.37	22.56	136.62	10.76	24.48	67.61	16.52	62.38	56.08	204.53	10.84	17	89.9	27.42	45.22	30.33	152.81	13.85	19.26	67.08	19.85
105.02	102.62	155.39	7.83	22.44	97.72	66.04	28.4	14.27	80.88	8.68	57.7	50.26	17.65	57.01	28.21	120.22	7.98	34.68	49.47	23.46	77.3	75.06	116.78	8.99	13.6	97.09	64.27
73.83	67.07	173.32	12.8	15.82	90.85	38.7	29.66	11.36	90.7	6.64	46.08	38.31	12.53	82.34	77.74	199.13	9.52	21.08	94.41	39.04	50.83	48.44	142.48	5.84	19.72	95.3	34
20.7	8.87	59.92	4.22	60.52	42.87	14.81	48.83	39.65	147.42	10.61	45.39	81.21	26.9	43.21	20.62	86.39	5.19	45.56	47.71	23.86	103.25	101.33	178.35	8.71	39.89	98.14	56.82
62.12	39	188.48	10.41	45.56	62.79	20.69	65.66	49.37	210.65	11.01	38.89	75.18	23.44	40.63	23.74	114.11	12.61	25.16	58.42	20.8	88.04	66.02	153.92	16.21	38.01	74.98	42.89
57.06	53.54	164.72	11.74	17	93.83	32.5	59.78	55.09	114.94	5.05	23.12	92.16	47.93	30.62	9.28	124.07	8.22	84.32	30.3	7.48	123.26	120.4	190.81	8.23	23.8	97.68	63.1
32.02	14.66	75.48	5.58	39.44	45.79	19.42	28.52	24.51	54.53	4.09	41.53	85.93	44.94	59.77	57.16	158.08	7.67	22.08	95.63	36.16	46.95	15.45	167.57	12.05	82.54	32.91	9.22
56.59	1.85	91.55	13.79	51.78	3.28	2.03	116.41	113.56	184	8.27	20.23	97.56	61.72	60.59	51.89	227.82	9.81	30.6	85.65	22.78	98.5	90.09	180.83	12.31	25.45	91.46	49.82
69.8	60.61	196.12	10.27	22.44	86.83	30.91	27.69	20.36	73.84	4.89	33.32	73.52	27.57	32.26	27.08	62.48	5.47	31.96	83.94	43.35	119.95	118.69	173.25	8.82	25.84	98.95	68.51
73.89	69.07	209.37	10.3	30.63	93.48	32.99	107.43	103.63	151.33	6.34	23.71	96.46	68.48	35.06	8.74	132.33	8.66	69.58	24.93	6.61	9.85	3.82	35	7.18	168.95	38.81	10.92
56.37	15.18	228.16	14.3	48.15	26.93	6.65	38.71	23.94	118.32	10.55	36.04	61.86	20.24	45.98	13.94	155.76	13.05	69.47	30.31	8.95	109.8	107.37	256.24	12.43	36.13	97.79	41.9
33.24	14.83	75.01	6.2	43.33	44.6	19.77	110.1	106.92	184.2	9.56	22.27	97.11	58.04	38.85	10.06	69.14	6.25	68.88	25.89	14.55	114.06	111.69	150.04	7.12	19.71	97.92	74.44
99.96	96.63	149.65	9.12	21.61	96.67	64.57	98.13	85.37	188.13	11.74	24.48	87	45.38	69.84	55.39	244.65	10.34	47.6	79.31	22.64	53.43	44.75	186.31	10.31	23.8	83.77	24.02
99.35	89.35	209.56	11.76	16.32	89.93	42.64	110.97	104.61	218.56	9.61	19.56	94.27	47.86	57.95	40.88	183.54	9.98	38.52	70.55	22.27	91.26	87.26	175.75	10.42	16.46	95.62	49.65
41.96	6.28	108.78	11.96	67.58	14.97	5.77	22.11	8.99	47.01	2.96	61.9	40.65	19.12	76.05	73.81	192.45	8.16	22.53	97.05	38.35	110.04	106.24	153.86	6.33	29.92	96.55	69.05
40.11	18.13	96.27	6.2	26.93	45.2	18.84	116.83	113.92	156.03	12.56	17.68	97.51	73.01	63.8	50.08	207.99	10.16	28.56	78.49	24.08	56.57	29.67	223.43	11.79	63.96	52.45	13.28
66.38	49.71	205.18	10.74	37.4	74.89	24.23	98.09	95.36	156.37	8.05	38.08	97.22	60.98	54.26	44.21	184.81	8.54	38.76	81.48	23.92	36.99	34.15	62.01	5.79	19.04	92.33	55.07
101.26	95.1	154.04	8.12	24.64	93.92	61.74	88.45	85.46	115.39	8	42.16	96.62	74.06	23.45	23	45.07	2.35	39.66	98.07	51.03	41.35	24.07	113.55	9.3	42.64	58.2	21.2
95.34	90.03	194.23	10.99	19.45	94.43	46.35	48.18	17.55	129.03	9.11	56.36	36.43	13.6	36.12	11.77	90.26	5.77	60.53	32.6	13.04	55.26	26.77	178.07	19.21	52.96	48.44	15.03
119.52	112.34	193.4	9.77	23.16	94	58.09	47.32	22.98	145.85	10.4	61.21	48.56	15.75	56.77	40.7	171.37	9.94	37.14	71.7	23.75	74.1	69.08	159.76	11.23	23.8	93.23	43.24
35.37	17.35	98.76	11.51	29.92	49.04	17.56	44.97	14.69	85.42	6.08	27.14	32.67	17.2	48.07	7.93	81.33	6.08	51.58	16.49	9.75	111.13	110.01	194.85	9.8	24.76	98.99	56.46
84.51	79.41	186.29	9.01	18.3	93.97	42.63	40.42	15.86	122.97	13.61	44.71	39.23	12.89	41.48	33.89	141.8	9.39	29.22	81.71	23.9	119.13	114.92	163.84	10.49	17.68	96.47	70.14
100.86	99.63	152.86	10.64	18.36	98.78	65.18	30.25	10.82	62.51	4.66	66.1	35.76	17.31	21.09	8.53	60.43	3.8	20.68	40.43	14.11	115.56	111.95	179.87	10.06	19.95	96.88	62.24
48.17	45.75	123.73	9.27	20.19	94.97	36.98	104.49	98.57	198.62	9.99	20.87	94.34	49.63	69.58	64.27	166.57	11.89	18.57	92.37	38.58	105.16	102.39	161.96	6.6	18.36	97.37	63.22
66.66	42.43	139.47	6.45	36.45	63.65	30.42	103.94	101.72	204.4	10.19	23.66	97.87	49.77	87.69	85.33	203.95	10.44	23.48	97.3	41.84	105.5	101.8	237.42	12.17	17	96.49	42.88
100.13	96.87	144.62	7.09	16.32	96.74	66.98	40.03	28.77	88.4	5.71	52.63	71.87	32.54	48.19	32.56	77.05	4.89	39.44	67.56	42.25	88.87	73.03	202.46	11.4	24.93	82.18	36.07
31.11	20.27	99.09	8.03	48.57	65.14	20.45	52.56	31.37	110.34	6.75	46.08	59.67	28.43	38.18	5.32	87.67	5.21	31.96	13.94	6.07	97.88	83.86	177.34	21.15	21.12	85.68	47.29
37.37	18.01	92.19	6.24	28.89	48.18	19.53	97.64	90.97	163.47	9.87	22.7	93.17	55.65	91.23	88.76	191.3	10.06	19.04	97.3	46.4	42.97	12.17	74.61	28.11	111.52	28.32	16.31
23.33	10.01	72.3	7.79	55.61	42.89	13.84	50.86	39.82	188.95	12.94	36.45	78.29	21.08	43.75	7.74	143.34	8.49	81.6	17.69	5.4	51.19	34.89	172.09	13.32	25.84	68.17	20.28
59.4	51.83	136.97	8.54	45.39	87.25	37.84	67.71	65.95	90.39	6.55	10.2	97.4	72.96	57.03	43.02	219.17	9.58	50.79	75.43	19.63	64.72	53.35	177.46	10.13	23.19	82.43	30.07
32.1	5.39	83.58	6.64	39.44	16.8	6.45	115	111.67	152.03	7.02	21.76	97.11	73.45	65.4	46.37	108.28	18.05	37.83	70.91	42.82	83.78	77.21	269.55	14.85	15.82	92.16	28.65
123.03	121.58	228.91	8.32	34.49	98.82	53.11	97.91	96.97	148.79	9.03	17.39	99.04	65.17	22.33	18.75	59.15	3.84	28.16	83.99	31.7	53.31	4.45	134.59	14.23	50.21	8.34	3.3
35.68	9.74	66.83	6.01	61.21	27.29	14.57	40.33	23.86	103.04	8.52	32.44	59.16	23.15	75.63	74.49	141.6	7.08	30.95	98.5	52.61	51.64	34.63	133.12	11.35	63.36	67.06	26.01
50.77	32.78	109.88	5.71	48.83	64.56	29.83	83.81	78.09	172.37	19.99	33.7	93.17	45.3	73.47	62.01	265.34	10.55	55.76	84.4	23.37	67.79	58.4	161.71	9.47	28.86	86.16	36.12
85.63	84.72	157.65	8.35	19.48	98.93	53.74	23.21	13.69	97.59	15.1	108.46	58.98	14.03	48.07	40.16	108.85	6.58	26.82	83.56	36.9	64.92	47.74	163.25	10.72	27.88	73.53	29.24
39.07	11.31	76.8	3.79	31.64	28.96	14.73	91.41	88.8	161.69	8.82	18.09	97.15	54.92	51.54	3.14	98.75	19.09	75.66	6.09	3.18	128.87	125.11	200.32	10.14	27.2	97.09	62.46
51.1	28.35	95.46	5.6	25.74	55.48	29.7	113.23	111.36	161.06	6.49	34.79	98.35	69.14	56.94	36.08	181.83	11.09	44.71	63.36	19.84	67.14	51.47	92.46	10.26	50.21	76.66	55.67
44.1	38.79	86.39	5.77	37.14	87.96	44.91	31.01	18.4	84.13	8.4	48.83	59.32	21.87	65.42	60.66	165.17	10.13	16.51	92.74	36.73	80.49	76.03	203.26	8.74	28.53	94.46	37.41
82.39	79.69	208.2	11.01	20.4	96.73	38.28	48.18	35	136.33	6.33	42.84	72.64	25.67	20.17	5.43	100.29	7.57	270.5	26.91	5.41	104.82	102.3	154.26	8.6	28.72	97.59	66.31
59.82	27.54	224.19	13.96	47.6	46.04	12.28	77.27	74.08	191.53	10.12	25	95.87	38.68	70.09	22.78	159.43	13.4	30.61	32.51	14.29	14.49	9.19	41.62	3.13	44.53	63.44	22.09
88.91	85.66	238.66	10.68	24.64	96.34	35.89	91.89	77.55	141.1	13.41	13.6	84.4	54.96	80.78	33.42	153.11	9.32	34.49	41.37	21.83	141.39	133.08	190.62	10.68	24.15	94.13	69.82
53.46	35.52	199.27	10.45	41.98	66.45	17.83	102.24	99.78	126.62	5.14	16.7	97.6	78.8	73.81	70.69	176.94	10.78	25.39	95.78	39.95	89.61	88.99	96.68	5.91	19.95	99.31	92.05
92.87	90.97	155.39	9.34	16.19	97.96	58.54	102.44	98.1	159.73	9.05	16.51	95.76	61.41	45.59	16	158.47	16.33	63.96	35.09	10.1	38.35	10.73	122.98	9.95	63.32	27.99	8.73
42.83	9.1	191.7	10.01	80.24	21.25	4.75	107.54	101.89	170.85	8.19	19.11	94.75	59.64	23.36	6.79	112.02	6.82	37.04	29.06	6.06	37.87	22.08	83.82	6.4	40.61	58.29	26.34
29.2	15.99	127.81	12.66	29.17	54.78	12.51	106.46	99.2	176.38	8.94	17.45	93.18	56.24	61.67	53.78	156.95	9.06	29.92	87.2	34.26	46.14	27.05	136.45	9	51	58.63	19.83
83.62	80.28	140.6	7.48	16.58	96	57.1	68.61	64.64	141.83	10.12	12.92	94.22	45.58	120.68	118.85	200.43	12.03	30.83	98.48	59.3	75.32	66.09	160.54	8.27	44.2	87.75	41.17
69.14	56.65	153.53	8.71	50.1	81.94	36.9	49.69	46.14	111.54	7.44	30.6	92.86	41.37	65.68	50.8	133.84	12.62	29.24	77.35	37.96	54.58	38.96	168.95	12.08	30.6	71.37	23.06
42	38.7	89.57	5.55	17	92.15	43.21	24.22	11.31	70.7	15.07	272.51	46.69	15.99	88.75	81.64	192.81	9.05	27.46	91.99	42.34	127.31	123.27	213.7	11.86	38.27	96.83	57.68
92.02	87.37	170.11	8.44	25.84	94.94	51.36	48.76	31.38	117.25	8.13	50.79	64.36	26.76	40.91	15.12	90.37	7.89	61.2	36.96	16.73	43.44	20.75	132.76	6	48.15	47.77	15.63
91.88	88.5	172.87	8.98	22.53	96.32	51.2	40.41	33.3	94.98	6.16	24.76	82.4	35.06	63.88	60.47	151.21	9.02	29.21	94.65	39.99	98.22	94.91	201.71	9.44	18.52	96.64	47.05
81.08	76.21	207.25	11.25	13.6	94	36.77	44.19	41.48	74.03	4.37	34.97	93.86	56.03	38.29	10.58	145.23	9.18	65.4	27.63	7.29	39.87	34.2	141.12	9.15	14.96	85.8	24.24
59.77	39.79	226.01	9.66	44.2	66.56	17.6	51.53	27.35	155.13	9.01	48.28	53.08	17.63	38.22	27.44	97.1	4.34	39.66	71.79	28.26	58.09	50.41	232.79	12.31	29.24	86.77	21.65
46.67	18.45	207.61	11.32	63.28	39.53	8.89	102.67	99	210.79	10	33.09	96.42	46.97	25.74	7.4	94.63	10.15	97.15	28.76	7.82	50.88	9.98	202.64	10.75	90.17	19.61	4.92
85.63	79.26	183.7	11.72	35.33	92.57	43.15	73.9	71.02	169.78	8.71	21.76	96.11	41.83	36.72	23.82	134.4	7.24	25.84	64.86	17.72	32.77	18.63	96.38	6.99	50.9	56.85	19.33
77.19	67.44	136.93	8.12	38.08	87.37	49.25	99.42	91.34	196.14	11.3	18.3	91.87	46.57	72.1	63.04	204.51	7.9	32.38	87.44	30.83	44.22	20.51	115.67	10.78	49.64	46.39	17.73
82	79.81	193.63	12.9	20.4	97.32	41.22	60.78	41.32	166.97	9.27	32.64	67.98	24.75	39.59	11.72	80.09	8.71	62.59	29.6	14.63	65.05	62.93	197.55	11.02	16.32	96.75	31.86
54	19.77	111.27	18.41	98.35	36.6	17.77	50.53	19.01	111.51	6.73	35.77	37.62	17.05	14.17	8.64	54.26	7.03	62.59	60.98	15.92	35.69	14.91	186.13	7.96	75.66	41.77	8.01
52.82	20.64	124.33	6.14	54.97	39.07	16.6	38.89	11.23	84	8.21	53.72	28.87	13.37	36.03	15.18	92.4	7.51	49.34	42.13	16.43	36.43	21.09	93.09	6.35	55.08	57.88	22.65
94.63	88.58	228.97	7.36	34.68	93.6	38.69	18.16	11.58	55.52	3.82	39.66	63.77	20.85	51.54	30.63	183.01	12.12	47.6	59.43	16.74	16.76	9.05	45.47	3.41	52.96	53.99	19.9
56.2	25.64	165.97	8.33	57.77	45.63	15.45	67.61	47.4	141.04	7.81	48.15	70.11	33.61	67.29	42.49	214.27	11.94	43.14	63.14	19.83	58.97	36.75	121.29	13.02	83.22	62.32	30.3
106.9	104.2	167.49	8.69	19.95	97.47	62.21	45.02	20.34	149.84	10.33	44.88	45.18	13.58	28.45	26.2	48.09	2.11	35.77	92.08	54.49	50.27	25.38	96.18	6.27	43.33	50.49	26.39
63.86	60.83	120.24	10.83	28.2	95.25	50.59	44.99	35.63	203.24	11.73	52.36	79.2	17.53	58.47	37.69	132.91	8.46	19.26	64.47	28.36	69.68	67.48	139.6	7.92	16.32	96.84	48.34
42.51	20.5	174.45	11.33	57.12	48.24	11.75	87.05	81.5	178.94	13.07	17.68	93.63	45.55	37.97	13.38	100.18	7.69	51.39	35.25	13.36	88.53	74.17	199.47	16.9	36.72	83.78	37.18
31.35	14.87	76.83	7.57	71.4	47.41	19.35	37.9	10.85	72.01	7.25	52.36	28.63	15.07	65.78	44.97	226.94	10.74	57.09	68.37	19.82	58.98	48.03	149.97	10.63	44.2	81.44	32.03
123.34	121.42	212.96	8.09	26.27	98.44	57.02	107.79	105.07	150.27	12.31	15.56	97.48	69.92	78.32	71.05	195.75	10.59	36.04	90.72	36.3	82.16	79.02	175.42	8.32	22.05	96.18	45.04
105.27	101.51	223.81	9.5	26.42	96.43	45.36	92.94	89.08	131.56	8.47	14.78	95.84	67.71	61.9	45.44	200.24	11.13	26.75	73.41	22.69	109.06	106.21	195.34	8.82	30.26	97.38	54.37
108.24	105.03	197.58	9.41	24.07	97.03	53.16	88.03	74.91	227.83	15.71	26.52	85.09	32.88	64.31	55.52	225.17	9.61	51.58	86.33	24.66	77.47	58.69	126.56	6.82	40.12	75.77	46.38
55.27	34.46	177.47	4.75	57.12	62.35	19.42	126.18	119.3	171.81	6.95	23.39	94.55	69.44	43	8.53	137.85	11.35	68	19.84	6.19	42.54	36.47	127.11	9.25	12.98	85.73	28.69
32.66	11.4	93.91	7.59	61.26	34.91	12.14	54.99	48.55	133.38	9.66	20.4	88.29	36.4	24.69	14.98	57.97	3.89	41.53	60.68	25.84	93.4	90.5	153.3	7.57	22	96.9	59.03
124.09	122.56	262.63	9.33	30.95	98.77	46.67	49.81	31.92	114.68	9.47	52.27	64.09	27.84	31.69	19.06	112.96	7.22	51.58	60.17	16.88	111.04	108.92	240.42	12.43	36.3	98.09	45.3
34.79	12.75	115.02	7.13	56.32	36.65	11.08	25.08	7.56	97.65	7.82	57.12	30.16	7.75	77.49	73.96	147.99	10.51	14.96	95.45	49.98	14.99	8.13	41.99	3.8	47.46	54.26	19.37
112.35	110.24	191.33	8.75	21.12	98.12	57.62	24.15	18.06	45.23	5.75	142.95	74.78	39.93	65.56	50.78	175.76	27.26	26.36	77.46	28.89	37.61	24.87	130.96	10.08	46.62	66.11	18.99
24.61	11.51	88.6	4.98	51.58	46.78	13	20.17	13.86	59.12	4.41	36.04	68.73	23.45	77.87	73.81	201.81	11.23	15.86	94.79	36.57	78.99	77.55	131.5	9.11	15.67	98.18	58.98
82.78	70.87	205.05	13.45	25.34	85.61	34.56	46.43	7.43	140.68	19.53	44.71	16	5.28	60.83	41.53	163.96	9.6	48.15	68.28	25.33	114.28	111.79	273.43	12.04	24.48	97.82	40.88
117.19	110.3	207.51	10.8	29.38	94.12	53.16	101.42	98.35	129.45	5.12	17.95	96.97	75.97	79.91	75.57	200.02	10.36	14.28	94.56	37.78	56.78	52.81	167.8	9.84	18.36	93	31.47
99.51	95.7	267.93	11.76	36.04	96.18	35.72	65.06	41.36	122.77	12.65	39.66	63.58	33.69	61.69	54.29	177.63	9.23	27.33	88	30.56	95.6	93.18	248.41	12.36	34.09	97.47	37.51
30.94	0.54	104.63	16.35	147.56	1.74	0.51	26.87	15.56	56.09	5.48	45.39	57.91	27.74	45.92	28.26	147	10.35	48.01	61.54	19.22	88.52	87.07	148.79	16.09	32.01	98.36	58.52
15.22	1.26	68.32	14.7	154.75	8.29	1.85	100.64	92.35	185.87	7.05	50.1	91.76	49.69	92.77	89.48	234.22	11.37	20.63	96.46	38.2	91.62	86.43	202.44	15.99	20.91	94.33	42.69
88.34	70.41	131.53	8.12	27.87	79.7	53.53	82.29	80.62	136.69	5.5	19.71	97.96	58.98	25.94	3.24	45.7	3.12	59.84	12.47	7.08	96.56	94.2	165.26	8.11	38.52	97.55	57
32.08	26.88	67.83	3.55	27.32	83.78	39.62	36.43	22.62	111.46	8.78	29.92	62.1	20.3	60.2	24.1	229.92	10.89	56.44	40.03	10.48	34.23	12.52	114.48	7.85	72.91	36.58	10.94
58.45	19.11	226.88	10.89	59.84	32.7	8.43	92.29	89.72	247.17	12.09	17.39	97.22	36.3	63.98	39.82	145.2	8.24	40.12	62.24	27.43	73	65.02	189.42	11.64	14.44	89.07	34.33
100.79	98.2	156.27	9.25	17	97.43	62.84	67.96	55.33	130.17	8.48	29.24	81.42	42.51	39.31	28.05	105.21	6.59	40.36	71.36	26.66	44.68	36.41	85.5	3.36	55.08	81.5	42.59
51.37	0.47	96.96	23.74	194.26	0.92	0.49	85.14	83.07	131.32	8.16	15.64	97.56	63.25	73.2	58.42	159.96	8.67	29.92	79.8	36.52	41.12	38.88	46.97	2.17	29.24	94.55	82.79
26.69	16.43	103.35	7.32	26.59	61.57	15.9	42.01	29.7	74.79	6.73	64.06	70.69	39.71	63.17	49.29	213.47	10.12	56.36	78.03	23.09	103.67	99.33	206.22	8.26	25.05	95.82	48.17
24.3	7.82	59.49	10.2	114.69	32.18	13.14	125.68	119.47	218.34	12.04	25.16	95.06	54.72	71.29	64.51	206.04	9.99	33.32	90.5	31.31	103.53	99.5	144.4	11.94	16.32	96.1	68.9
57.28	13.76	134.56	8.42	45.05	24.03	10.23	59.76	39.32	217.05	11.15	45.56	65.8	18.12	72.75	61.5	207.87	13.76	14.73	84.53	29.58	89.62	85.19	137.26	6.49	18.81	95.05	62.06
56.49	47.39	143.08	8.16	27.46	83.88	33.12	49.16	27.52	104.98	5.82	63.43	55.98	26.21	47.48	42.64	164.03	9.25	21.12	89.8	26	68.97	66.79	184.29	10.42	17	96.83	36.24
35.6	13.14	73.47	5.83	59.16	36.91	17.89	95.17	93.01	163.37	9.1	19.48	97.72	56.93	18.27	13.71	47.06	2.77	28.86	75.05	29.13	72.87	54.66	225.21	12.86	26.14	75.01	24.27
50.85	35.01	105.92	10.09	45.56	68.86	33.06	77.57	73.63	187.19	9.65	16.32	94.92	39.34	49.81	14.99	74.32	21.87	176.52	30.09	20.17	126.15	123.53	201.61	10.95	26.75	97.92	61.27
82.24	79.47	217.17	9.81	23.8	96.62	36.59	95.53	92.57	181.36	8.17	17.41	96.9	51.05	40.33	19.24	126.51	8.59	56.95	47.7	15.21	80.83	66.56	236.62	13.2	25.84	82.34	28.13
44.67	9.54	129.91	11.39	53.65	21.36	7.34	58.9	28.95	188.16	20.25	52.27	49.15	15.39	50.17	44.5	93.71	4.97	28.81	88.69	47.48	163.65	158.88	234.27	10.35	36.2	97.08	67.82
83.75	81.2	154.55	9.76	17.68	96.94	52.53	51.49	35.44	197.69	12.68	52	68.83	17.93	66.03	61.79	228.43	10.89	19.71	93.58	27.05	99.13	96.46	147.61	8.38	20.4	97.3	65.35
45.85	18.39	93.83	9.15	53.58	40.11	19.6	107.86	103.43	166.46	10.05	19.69	95.89	62.13	47.63	37.5	209.13	10.16	36.04	78.72	17.93	21.68	15.09	61.19	4.34	42.11	69.59	24.66
54.24	19.13	114.56	7.6	51.91	35.27	16.7	51.28	26.51	147.63	10.46	57.8	51.7	17.96	68.89	6.87	104.3	7.04	68.78	9.98	6.59	86.6	83.22	174.12	8.47	20.71	96.1	47.8
91.47	85.47	172.75	7.43	42.44	93.43	49.47	78.14	76.05	113.82	5.56	15.49	97.32	66.81	80.6	38.49	147.78	8.14	35.9	47.75	26.04	123.08	119	226.05	10.89	31.12	96.68	52.64
23.73	13.6	67.04	5.19	57.75	57.33	20.29	34.83	18.08	88.33	6.79	90.45	51.9	20.47	51.14	24.26	154.15	11.18	40.12	47.43	15.74	77.8	55.96	223.88	10.66	36.72	71.93	25
29.1	16.25	68.08	4.51	47.46	55.84	23.87	33.75	17.38	87.5	6.91	25.84	51.51	19.87	54.63	47.29	164.43	8.19	17	86.56	28.76	77.09	73.88	144.3	11.22	12.82	95.85	51.2
94.02	90.75	207.77	8.17	23.12	96.52	43.68	44.7	28.05	161.84	12.06	22.96	62.75	17.33	103.48	100.69	241.69	8.02	29.47	97.3	41.66	57.45	42.21	218.6	9.21	42.84	73.46	19.31
44.25	14.44	104.68	8.06	90.1	32.64	13.8	51.75	22.4	133.22	10.24	35.2	43.29	16.82	54.85	21.8	91.37	7.01	48.28	39.74	23.86	86.5	33.05	169.67	14.37	44.02	38.21	19.48
49.25	15.1	105.99	5.7	57.78	30.67	14.25	101	97.93	155.19	6.85	17.41	96.96	63.1	42.4	36.85	96.21	8.79	16.21	86.92	38.31	61.01	58.5	164.7	8.19	39.18	95.87	35.52
42.41	26.71	100.98	6.55	36.04	62.98	26.45	48.98	36.02	108.61	7.93	33.32	73.53	33.16	62.52	55.88	219.25	10.88	21.76	89.38	25.49	55.07	37.54	151.11	10.08	43.33	68.16	24.84
32.16	15.92	71.96	5.8	43.14	49.52	22.13	45.16	20.75	162.05	8.96	64.65	45.95	12.8	32.52	24.74	99.67	7.9	22.53	76.05	24.82	88.01	83.12	191.01	10.28	15.64	94.45	43.52
42.18	16.47	102.18	7.27	65.41	39.04	16.12	73.24	69.52	175.31	9	17.34	94.92	39.65	63.98	44.95	179.68	10.31	30.6	70.26	25.02	53.09	36.49	192.4	10.29	29.92	68.74	18.97
29.69	7.94	87.3	9.48	63.28	26.73	9.09	27.23	11.03	71.94	7.57	23.12	40.52	15.34	63.02	48.37	170.47	13.48	32.33	76.76	28.38	87.76	82.61	173.96	11.84	22.44	94.14	47.49
48.52	24.37	124.98	7.09	45.05	50.22	19.5	48.56	42.22	148.64	4.41	50.21	86.94	28.4	29.16	0.85	46.65	12.49	56.28	2.91	1.82	46.17	43.72	130.96	9.8	22.01	94.69	33.38
41.19	32.32	139.28	10.26	26.52	78.46	23.2	52.47	28.28	117.57	14.22	41.09	53.89	24.05	97.52	94.82	204.13	8.08	28.16	97.24	46.45	81.82	52.28	131.52	5.37	42.14	63.9	39.75
30.85	15.77	56.65	3.22	44.71	51.11	27.83	111.25	109.03	149.18	6.51	15.86	98	73.08	54.21	13.84	110.71	4.14	50.21	25.53	12.5	53.85	3.05	105.74	10.58	36.2	5.67	2.89
17.79	11.83	77.76	5.31	25.45	66.5	15.21	105.32	97.39	152.55	9.42	15.13	92.47	63.84	29.96	14.76	120.49	7.01	90.44	49.26	12.25	51.87	46.16	220.11	9.15	38.23	88.99	20.97
38.81	20.91	114.88	8.26	26.14	53.88	18.2	43.42	31.5	157.95	21.05	36.88	72.57	19.95	55.31	51.24	172.58	7.7	17.68	92.63	29.69	122.69	116.52	185.24	8.65	25.16	94.97	62.9
21.21	12.24	53.76	4.45	36.04	57.71	22.77	36.51	29.01	80.6	8.55	37.83	79.48	36	46.62	26.12	124.6	11.01	42.44	56.04	20.97	49.64	10.25	121.32	4.9	42.84	20.66	8.45
49.85	24.27	88.55	5.52	43.01	48.69	27.41	63.89	61.61	131.29	8.73	31.31	96.44	46.93	35.03	12.1	89.12	5.06	42.16	34.55	13.58	54.48	42.38	152.01	9.11	34.91	77.8	27.88
115.38	110.27	171.39	8.2	38.08	95.57	64.34	41.74	17.6	170.57	10.85	72.22	42.18	10.32	81.26	9.04	130.3	18.33	119.68	11.13	6.94	78.32	74.49	157.51	7.7	31.42	95.11	47.29
27.44	16.52	64.7	6.75	62.59	60.22	25.54	49.97	13.74	186.19	13.17	68.68	27.5	7.38	36.68	12.7	106.67	6.72	68.29	34.63	11.91	60.92	57.24	98.49	6.34	39.59	93.96	58.11
61.95	55.42	114.98	5.75	13.75	89.47	48.2	41.36	0.34	71.67	14.01	212.16	0.81	0.47	57.91	37.62	174.64	10.57	50.21	64.96	21.54	68.94	29.57	307.54	13.49	92.85	42.9	9.62
18.33	11.23	48.93	4.49	56.99	61.25	22.95	77.47	73.52	178.8	8.87	21.57	94.9	41.12	39.35	24.32	162.95	11.61	57.73	61.81	14.93	83	78.84	183.7	12.87	17	94.99	42.92
66.2	65.39	127.3	7.58	36.51	98.78	51.37	59.23	44.26	146.38	8.1	38.52	74.72	30.23	51.48	40.42	178.72	8.68	54.4	78.53	22.62	127.28	125.72	202.35	9.75	26.14	98.77	62.13
107.97	106.57	154.9	7.02	32.33	98.7	68.8	144.76	140.9	218.18	15.85	38.86	97.34	64.58	67.35	50.12	169.67	11.36	25.84	74.41	29.54	75.58	56.47	137.77	13.31	55.51	74.72	40.99
24.86	13.87	77.24	7.09	54.97	55.79	17.96	57.94	27.54	151.38	15.79	42.16	47.53	18.19	34.69	14.38	87.41	6.58	46.77	41.45	16.45	66.98	26.6	213.29	12.35	40.8	39.71	12.47
18.72	8.41	59.11	12.27	112.8	44.94	14.23	45.51	23.93	96.88	10.68	101.32	52.59	24.7	45.39	42.47	200.66	11.34	25.16	93.57	21.16	91.44	87.73	191.89	9.43	14.44	95.95	45.72
113.28	107.44	266.74	9.66	31.64	94.84	40.28	87.98	77.73	257.07	10.68	29.92	88.35	30.24	62.09	54	142.06	8.29	37.83	86.97	38.01	29.09	25.62	80.11	3.95	27.2	88.1	31.99
64.47	42.67	152.09	8.39	41.96	66.2	28.06	40.06	15.38	189.09	9.98	80.25	38.39	8.13	31.68	26.94	64.75	5.89	33.01	85.04	41.6	55.27	50.3	107.09	10.02	13.6	91.02	46.97
37.35	34.07	157.83	9.75	15.64	91.23	21.59	32.33	24.36	119.36	9.17	25.05	75.34	20.4	33.3	28.83	110.96	4.62	48.71	86.58	25.98	67.99	62.12	145.06	8.9	23.12	91.37	42.83
114.25	106.93	203.82	9.59	32.33	93.6	52.46	39.82	17.98	92.83	6.64	31.31	45.16	19.37	36.19	28.37	112.59	8.35	26.82	78.38	25.2	58.3	12.14	121.2	7.53	14.08	20.82	10.02
89.94	86.01	150.43	7.37	27.83	95.63	57.17	48.79	29.07	174.29	10.33	47.17	59.57	16.68	37.6	9.95	106.01	6.9	49.02	26.47	9.39	68.6	55.73	137.52	11.05	30.46	81.25	40.53
43.83	40.06	123.95	5.28	31.28	91.38	32.32	37.76	3.61	68.39	6.27	49.23	9.56	5.28	54.12	29.17	220.07	10.28	67.32	53.91	13.26	92.35	81.56	250.83	16.92	29.92	88.31	32.51
36.09	24.94	96.85	6.87	35.08	69.11	25.75	19.28	0	37.54	19.23	423.2	0	0	81.21	59.59	220.41	18	25.16	73.37	27.04	66.49	60.64	172.14	9.74	36.04	91.2	35.23
73.94	70.64	138.46	7.99	30.61	95.53	51.02	39.13	8.32	69.44	3.87	55.66	21.25	11.98	93.08	89.05	182.77	7.29	28.2	95.68	48.72	39.34	16	96.83	9.22	46.24	40.66	16.52
25.97	7.5	75.45	7.38	80.25	28.9	9.95	54.64	48.92	220.32	13.13	12.92	89.54	22.2	28.07	18.57	55.7	13.68	166	66.15	33.33	22.57	8.95	101.43	6.29	57.12	39.64	8.82
11.45	5.45	40.03	2.86	59.15	47.57	13.6	70.82	17.67	165.58	16.82	49.64	24.95	10.67	40.55	25.8	95.78	5.99	29.38	63.62	26.94	45.86	38.53	121.32	9.26	27.2	84.02	31.76
69.08	56.14	249.54	15.13	24.48	81.26	22.5	55.7	14.62	147.58	12.98	57.73	26.25	9.91	30.51	6.76	97.01	7.13	61.2	22.16	6.97	111.26	108.35	188.67	7.41	44.28	97.39	57.43
109.31	105.27	215.81	10.47	39.44	96.31	48.78	34.4	11.95	90.57	7.04	45.92	34.74	13.19	36.29	13.07	94.83	7.78	47.02	36.01	13.78	97.81	95.31	193.28	8.78	20.18	97.44	49.31
48.53	29.39	125.51	6.82	37.68	60.55	23.41	45.73	21.32	102.77	8.23	24.07	46.62	20.74	51.51	25.94	204.75	11.24	66.03	50.35	12.67	7.9	0.42	37.43	7.39	124.66	5.36	1.13
100.51	71.25	200.22	8.92	27.02	70.89	35.59	33.5	11.01	93.19	9.75	23.23	32.88	11.82	34.76	12.09	118.28	7.51	45.39	34.77	10.22	78.13	76.16	138.63	6.08	26.93	97.48	54.94
40.99	0.3	204.97	26.27	176.95	0.72	0.14	32.8	28.19	80.33	4.18	47.6	85.92	35.09	53.56	26.05	192.68	9.81	68.78	48.63	13.52	115.32	114.5	161.58	8.48	26.49	99.3	70.86
62.76	57.01	138.35	7.54	21.76	90.84	41.21	41.25	21.71	101.93	7.81	26.36	52.61	21.29	46.48	27.99	150.78	8.47	38.52	60.21	18.56	104.59	99.65	179.94	8.11	28.62	95.28	55.38
92.34	84.93	173.7	8.46	19.63	91.98	48.9	61.72	23.9	139.08	6.1	40.89	38.72	17.18	65.71	60.17	235.8	9.41	35.49	91.57	25.52	41.96	28.49	85.57	7.53	28.56	67.91	33.3
80.88	80.03	127.21	4.98	19.04	98.95	62.91	41.55	28.89	101.14	9.02	15.64	69.53	28.57	55.24	32.37	181.23	8.12	58.45	58.6	17.86	47.34	34.26	74.59	2.69	50.1	72.37	45.93
82.35	76.57	199.02	10.45	14.36	92.98	38.48	36.19	27.46	99.08	7.98	24.48	75.89	27.72	81.83	77.88	180.73	9.28	19.71	95.17	43.09	79.62	78.43	134.72	8.73	17.68	98.5	58.21
19.09	11.61	70.78	4.06	38.96	60.79	16.4	57.99	37.69	219.93	11.27	59.84	64.99	17.14	68.61	52.23	202.79	11.56	29.58	76.13	25.76	87.87	11.41	136.96	14.39	50.9	12.98	8.33
29.56	16.09	85.93	4.64	63.92	54.42	18.72	44.05	33.66	81.17	7.55	22.96	76.41	41.47	65.77	57.92	207.47	9.42	36.94	88.06	27.92	97.44	91.67	182.6	9.74	33.79	94.08	50.2
16.05	9.93	38.45	12.02	205.65	61.91	25.83	44.59	35.41	147.88	12.36	14.77	79.41	23.94	20.83	8.9	103.68	5.38	66.03	42.75	8.59	82.12	78.83	149.67	8.84	14.28	95.99	52.67
14.54	10.43	31.85	12.41	86.2	71.76	32.77	63.31	36.81	167.47	8.56	38.96	58.14	21.98	65.03	54.54	184.6	9.11	20.4	83.87	29.55	131.12	118.85	194.21	10.31	21.08	90.64	61.19
41.89	16.93	146.39	9.72	30.6	40.42	11.57	37.97	11.85	73.2	6.66	50.9	31.21	16.19	39.53	18.21	113.48	8.04	45.56	46.07	16.05	127.29	120.59	199.18	11.66	19.04	94.74	60.55
54.91	46.88	197.18	11.64	25.95	85.38	23.78	47.06	8.65	87.18	6.69	57.8	18.38	9.92	65.06	61.1	227.95	10.55	17.6	93.91	26.8	85.7	80.8	224.45	12.13	18.36	94.29	36
104.23	100.72	158.69	7.53	19.04	96.64	63.47	49.66	12.36	119.55	9.81	33.32	24.89	10.34	44.56	20.26	94.03	6.38	53.65	45.46	21.54	113.62	103.82	208.25	17.47	21.16	91.38	49.85
94.93	91.96	141.89	8.61	14.61	96.88	64.81	40.79	18.33	205.95	11.11	59.84	44.94	8.9	51.81	46.98	110.57	6.95	11.56	90.67	42.49	76.47	73.63	110.96	7.78	12.92	96.28	66.35
166.07	129.92	168.25	3.93	6.34	78.24	77.22	43.87	15.76	152.71	10.26	67.87	35.93	10.32	50.25	18.31	102.16	5.76	51	36.43	17.92	116.42	114.73	235.61	9.08	35.9	98.54	48.7
40.88	11.16	83.45	12.27	24.48	27.29	13.37	57.35	43.68	203.3	12.53	27.99	76.17	21.49	77.03	74.02	173.13	9.84	32.01	96.09	42.75	114.38	110.39	164.68	6.47	30.61	96.51	67.03
130.16	120.95	229.27	21.65	28.03	92.92	52.75	37.37	10.35	117.57	8.32	62.59	27.68	8.8	39.61	15.7	132.22	8.22	55.08	39.65	11.88	39.26	35.71	87.16	9.03	26.75	90.95	40.97
28.94	18.29	70.92	6.02	53.35	63.19	25.79	72.82	57.82	197.39	15.86	15.15	79.39	29.29	26.62	10.09	79.8	9.06	76.16	37.91	12.65	90.16	82.9	211.02	8.85	25.27	91.95	39.29
55.9	14.68	103.61	18.39	85.22	26.26	14.17	74.67	50.47	265.9	12.11	54.4	67.59	18.98	62.36	57.15	172.16	9.92	14.28	91.64	33.2	56	41.36	119.31	17.97	159.57	73.86	34.67
86.72	80.58	174.62	8.6	25.84	92.92	46.14	53.86	30.4	193.3	11.79	50.69	56.45	15.73	34.82	15.67	111.58	8.53	50.1	45.01	14.05	57.59	1.66	251.45	26.14	124.44	2.88	0.66
68.93	59.36	178.48	10.63	24.07	86.11	33.26	20.08	8.49	58.48	4.57	66.17	42.27	14.52	19.81	0.1	90.49	6.07	223.68	0.49	0.11	84.09	81.76	113.43	4.46	35.08	97.23	72.08
85.09	83.4	193.51	10.33	14.96	98.01	43.1	49.39	39.18	164.2	9.94	24.64	79.32	23.86	56.94	51.63	143.62	11.19	21.08	90.68	35.95	104.35	93.59	167.52	11.65	16.7	89.69	55.87
83.91	81.37	192.94	10.65	16.51	96.98	42.17	78.33	62.54	194.99	9.34	46.92	79.84	32.07	21.06	11.52	42.84	2.69	53.47	54.71	26.9	104.89	101.09	189.69	8.88	31.64	96.38	53.29
31.85	12.75	90.77	8.23	37.14	40.04	14.05	50.57	16.04	153.56	11.29	72.22	31.71	10.44	24.68	8	89.54	6.21	48.15	32.4	8.93	65.65	24.76	219.52	14.01	67.4	37.72	11.28
98.42	95.74	163.08	8.99	17	97.27	58.7	37.89	22.84	101.94	7.2	27.88	60.29	22.41	42.24	10.37	115.19	7.83	57.09	24.54	9	49.23	21.47	106.41	6.67	43.52	43.62	20.18
113.44	110.01	182.7	14.68	23.12	96.97	60.21	100.42	97.15	294.47	8.89	34.79	96.74	32.99	110.23	105.65	241.3	7.73	29.92	95.84	43.78	59.94	15.01	231.35	11.18	108.12	25.04	6.49
63.14	58.53	170.59	10.8	21.76	92.7	34.31	63.48	32.26	226.88	12.98	54.4	50.82	14.22	52.97	22.45	141.97	9.56	35.9	42.38	15.81	38.49	19.25	122.78	26.93	70.16	50	15.68
34.61	17.91	102.92	11.29	59.15	51.75	17.4	54.61	23.99	160.76	13.65	36.72	43.94	14.92	79.12	74.25	174.76	8.19	23.79	93.85	42.49	120.8	117.96	232.18	10.35	24.52	97.65	50.81
39.66	25.92	102.32	5.46	42.62	65.37	25.34	47.78	22.01	115.96	9.6	37.31	46.08	18.98	62.33	56.82	161.69	12.71	15.64	91.16	35.14	108.08	103.42	198.4	9.27	16.55	95.68	52.12
108.08	104.3	174.98	10.97	19.04	96.5	59.61	50.32	24.44	128.98	9.5	49.87	48.58	18.95	69.5	39.78	201.94	13.78	49.15	57.23	19.7	48.96	16.83	162.91	10.8	66.7	34.38	10.33
35.52	3.06	153.59	10.26	191.21	8.62	1.99	76.58	54.11	184.64	13.31	29.28	70.66	29.31	43.62	28.82	118.23	9.68	33.88	66.08	24.38	44.11	35.11	112.34	7.88	40.63	79.6	31.26
43.63	34.71	101.54	7.33	35.49	79.56	34.18	51.18	45.53	155.88	12.62	12.52	88.96	29.21	91.37	86.43	171.06	8.45	16.48	94.6	50.53	86.48	65.21	189.23	18	14.28	75.4	34.46
21.09	5.13	53.23	5.27	54.4	24.3	9.63	43.93	20.25	103.68	9.75	28.53	46.09	19.53	44.87	12.74	128.04	8.95	61.2	28.4	9.95	59.36	28.27	194.15	15.23	49.98	47.64	14.56
56.58	29.5	110.04	14.15	33.71	52.15	26.81	55.13	42.05	225.27	10.22	38.08	76.27	18.67	75.71	63.06	308.46	15.21	31.28	83.3	20.44	75.53	65.33	161.57	11.84	25.84	86.5	40.44
20.57	13.91	38.06	14.54	183.73	67.62	36.55	41.63	32.66	146.73	7.71	36.04	78.44	22.26	63.29	11.52	128.24	9.45	24.64	18.19	8.98	32.26	5.98	61.67	5.34	36.77	18.53	9.69
99.9	95.43	167.77	8.8	14.25	95.53	56.88	57.54	32.68	136.52	9.15	70.78	56.79	23.94	57.89	41.29	167.65	10.95	29.92	71.32	24.63	84.95	79.69	127.78	8.81	13.6	93.8	62.36
119.89	117.22	159.27	10.74	21.76	97.77	73.6	42.59	20.37	187.33	10.74	62	47.84	10.87	53.28	15.45	148.52	11.39	53.72	29	10.4	66.38	59.75	165.02	7.8	24.48	90.01	36.21
43.99	9.64	164.74	11.23	69.36	21.92	5.85	52.08	47.38	146.94	14.79	26.82	90.97	32.24	59.94	52.28	169.29	14.46	10.32	87.21	30.88	48.98	26.33	139.62	10.05	32.64	53.76	18.86
35.07	1.49	74.56	12.62	105.5	4.26	2	47.2	27.87	146.61	8.88	46.24	59.05	19.01	60.87	55.79	247.93	10.02	20.4	91.66	22.5	102.53	100.88	178.62	8.13	34.79	98.39	56.48
56.26	49.57	161.87	10.26	30.26	88.11	30.62	50.97	27.72	142.77	11.6	19.72	54.39	19.42	41.34	18.68	131.15	7.31	43.33	45.2	14.25	31.2	6.3	147.18	10.2	114.24	20.18	4.28
89.33	85.61	190.34	10.01	13.65	95.84	44.98	46.83	29.91	145.11	8.01	49.28	63.86	20.61	60.81	57.7	104.68	5.59	33.4	94.88	55.12	73.44	21.87	212.11	9.74	63.28	29.78	10.31
22.67	9.77	59.82	5.83	56.4	43.11	16.34	61.19	23.91	197.22	11.07	60.53	39.07	12.12	45.13	33.87	232.39	11.33	41.48	75.06	14.57	44.12	32	185.29	10.88	44.2	72.53	17.27
43.45	6.22	112.84	6.05	54.14	14.31	5.51	19.42	10.89	71.7	6.43	50.47	56.06	15.19	45.96	12.45	116.04	14.01	18.74	27.09	10.73	112.55	107.25	183.93	9.7	19.95	95.3	58.31
32.65	13.56	75.38	5.62	65.28	41.53	17.99	45.82	36.93	164.48	8.1	29.92	80.6	22.45	92.01	89.63	211.27	8.12	26.14	97.42	42.43	30.87	11.55	93.77	6.94	41.81	37.41	12.31
28.21	16.68	66.68	5.14	63.96	59.13	25.02	51.97	17.89	112.3	6.94	42.64	34.43	15.93	41.63	16.31	212.22	12.94	73.59	39.18	7.69	51.87	40.77	142.19	8.72	45.23	78.59	28.67
45.91	23.54	97.38	6.16	36.88	51.28	24.18	47.45	37.63	114.52	8.73	42.19	79.3	32.86	68.35	55.28	257.94	9.11	49.4	80.88	21.43	27.25	17.18	115.18	4.94	35.36	63.05	14.92
37.7	22.09	76.24	5.44	36.18	58.59	28.97	43.8	41.4	134.32	9.05	25.16	94.52	30.82	23.99	15.95	96	5.79	48.01	66.47	16.62	39.89	38.47	94.74	5.85	43.45	96.46	40.61
83.33	81.57	174.04	7.61	28.2	97.89	46.87	38.32	25.14	65.9	3.38	34.39	65.6	38.15	72.94	62.54	188.06	10.15	23.8	85.74	33.25	77.88	75.39	168.71	9.33	18.57	96.79	44.68
86.05	84.23	141.08	7.13	17	97.88	59.71	69.22	63.59	154.84	8.39	21.76	91.87	41.07	68.44	40.22	156.01	8.81	24.48	58.76	25.78	85.91	79.67	248.14	10.65	28.89	92.74	32.11
148.25	144.34	210.8	7.73	37.76	97.36	68.47	35.48	18.02	96.94	9.59	29.92	50.79	18.59	58.49	50.88	161.17	8.27	28.95	87	31.57	54.23	26.57	88.41	11.3	54.14	49	30.06
40.8	10.57	81.83	8.52	42.16	25.91	12.92	46.49	1.1	118.52	10.32	49.52	2.37	0.93	30.77	16.58	109.76	6.37	31.28	53.88	15.11	155.52	151.1	278.87	11.34	34.68	97.15	54.18
52.56	40.63	235.64	13.67	29.24	77.29	17.24	41.33	28.91	191.69	8.76	57.75	69.95	15.08	26.09	10.02	92.05	9.94	67.32	38.41	10.89	48.5	29.4	166.96	11.65	33.09	60.62	17.61
37.35	12.57	103.43	6.36	52.27	33.66	12.16	71.02	67.3	138.85	7.07	19.71	94.75	48.47	29.69	5.51	62.81	4.16	55.08	18.57	8.78	102.52	100.76	135.44	6.07	17.32	98.29	74.4
64.98	51.84	146.14	11.22	36.18	79.77	35.47	66.21	33.26	202.61	9.66	48.83	50.23	16.42	70.55	60.78	164.16	7.67	24.48	86.15	37.03	106.11	62.35	228.35	13.17	26.24	58.75	27.3
51.32	4.37	152.59	10.36	111.23	8.52	2.87	35.29	16.63	121.72	8.12	57.68	47.14	13.67	111.41	107.3	188.64	10.69	16.05	96.32	56.88	76.64	22.25	209.37	17.39	40.41	29.03	10.63
33.43	10.9	56.29	13.11	100.78	32.61	19.37	18.33	5.26	45.61	3.64	61.88	28.68	11.53	32.76	30.09	83.4	4.08	41.81	91.85	36.08	33.71	27.96	116.61	8.18	39.2	82.94	23.98
49.96	15.02	110.55	7.99	44.88	30.06	13.58	40.93	36	132.85	5.41	33.01	87.97	27.1	53.85	42.25	190.65	7.59	42.84	78.46	22.16	14.79	9.54	40.54	3.2	56.36	64.47	23.52
43.67	12.45	98.17	8.22	26.52	28.52	12.69	65.94	44.2	130.11	7.46	21.76	67.03	33.97	76.12	57.94	214.11	8.95	46.14	76.12	27.06	99.74	97.03	196.86	12.16	18.09	97.29	49.29
51.39	46.25	182.41	8.2	31.28	89.99	25.35	53.3	15.44	113.43	9.3	36.61	28.96	13.61	55.86	39.2	197.87	10.89	40.8	70.18	19.81	63.46	58.93	148.14	8.93	19.04	92.86	39.78
39.51	12.42	64.96	6.02	47.6	31.43	19.11	32.25	14.36	89.46	8.05	44.88	44.51	16.05	56.71	40.83	204.03	8.27	45.23	71.99	20.01	81.04	78.45	107.71	5.92	13.88	96.8	72.83
41.94	24.38	188	11.58	56.4	58.13	12.97	59.27	50.05	192.8	10.09	21.08	84.44	25.96	35.31	6.72	85.29	5.53	46.46	19.04	7.88	76.13	72.37	167.79	7.95	37.57	95.06	43.13
46.34	11.29	113.82	8.54	48.28	24.36	9.92	51.78	26.87	148.75	13.65	27.88	51.89	18.06	86.98	82.88	176.8	11.59	37.04	95.28	46.88	132.34	128.83	217.18	6.9	34.09	97.35	59.32
44.34	12.58	66.62	3.16	50.9	28.37	18.88	39.67	6.58	120.97	10.27	23.12	16.58	5.44	50.24	48.83	200.68	9.19	21.08	97.18	24.33	82.64	79.15	231.28	10.77	26.14	95.78	34.22
46.03	26.58	158.95	9.48	43.59	57.74	16.72	63.52	46.47	174.93	10.73	41.27	73.16	26.57	59.88	41.76	201.09	16.25	20.4	69.74	20.77	44.96	21.52	131.68	7.81	38.76	47.86	16.34
53.38	19.18	161.92	11.12	47.73	35.93	11.85	60.36	55.79	197.64	11.27	14.96	92.44	28.23	49.92	37.67	178.4	15.05	33.32	75.46	21.12	39.32	25.88	268.44	11.41	38.72	65.83	9.64
43.65	25.3	138.32	11.17	35.9	57.96	18.29	43.66	14.26	105.65	7.17	26.14	32.67	13.5	46.29	38.42	162.82	13.01	14.25	82.99	23.59	91.15	88.5	128.01	8.16	18.36	97.09	69.14
57.61	50.85	139.48	10.59	17	88.26	36.46	21.19	15.32	66.86	4.24	36.04	72.27	22.91	70.13	66.42	138.33	7.16	15.64	94.7	48.01	95.8	90.99	193.99	10.77	17.68	94.98	46.9
42.79	32.45	125.86	7.73	29.58	75.83	25.78	46.08	14.66	85.6	5.18	31.64	31.82	17.13	50.3	13.73	131.2	11.58	32.91	27.31	10.47	89	83.16	169.36	7.43	32.64	93.43	49.1
67.34	11.46	191.41	10.97	43.26	17.02	5.99	59.05	46.93	149.49	9.53	25.16	79.47	31.39	69.61	67.3	152.54	8.29	32.7	96.69	44.12	19.93	14.17	60.25	4.74	38.97	71.11	23.52
47.63	40.37	103.95	5.66	25.45	84.76	38.84	53.9	43.94	205.83	9.24	38.76	81.53	21.35	43.69	24.41	149.29	8.53	48.15	55.87	16.35	55.83	51.55	189.67	10.11	15.64	92.33	27.18
45.06	30.88	128.65	8.02	33.09	68.54	24.01	48.22	19.6	164.73	9.12	57.09	40.64	11.9	64.33	62.08	102.88	4.61	30.95	96.51	60.34	49.68	43.79	189.27	11.43	15.49	88.15	23.14
38.52	24.01	97.93	7.76	22.44	62.32	24.52	82.43	80.17	192.73	9.05	23.12	97.26	41.6	33.33	12.09	95.12	8.46	24.55	36.26	12.7	77.01	69.08	134.6	10.92	15.13	89.7	51.32
24.26	8.14	68.28	5.5	20.18	33.54	11.91	51.22	39.54	174.11	12.31	24.64	77.2	22.71	43.11	34.25	147.3	8.9	15.82	79.45	23.25	95.2	92.34	175.69	12.71	15.82	97	52.56
94.6	91.28	189.12	9.13	32.7	96.5	48.27	77.18	67.79	219.44	10.6	23.66	87.83	30.89	44.79	12.58	97.4	6.09	54.14	28.1	12.92	32.29	12.1	69.82	5.84	41.96	37.48	17.34
58.08	51.22	203.64	9.56	45.56	88.18	25.15	54.32	49.17	158.19	7.86	11.56	90.52	31.08	43.73	37.02	133.49	9.37	30.61	84.66	27.73	48.15	15.42	93.24	8.33	42.44	32.03	16.54
52.93	37.29	189.48	11.23	46.77	70.45	19.68	50.41	16.18	135.75	9.4	52.27	32.1	11.92	24.92	14.28	88.16	6.65	33.4	57.28	16.19	82.05	8.9	232.04	23.28	130.42	10.84	3.83
48.35	17.77	96	6.62	34.49	36.76	18.51	49.22	17.88	112.06	10.73	53.65	36.34	15.96	71.28	58.45	240.28	9.5	47.46	82	24.33	101.52	99.5	171.8	11.79	18.36	98.01	57.91
53.92	37.24	174.25	9.44	20.87	69.07	21.37	49.96	47.66	93.46	7.01	23.8	95.4	51	56.84	35.78	181.6	12.35	20.4	62.94	19.7	79.49	77.97	162.31	11.19	37.83	98.09	48.04
50.67	27.18	125.83	7.68	35.77	53.66	21.6	29.63	10.86	79.61	5.93	71.4	36.64	13.64	55.1	28.66	180.59	10.95	45.42	52.01	15.87	30.84	17.78	102.42	10.83	77.52	57.64	17.36
56.56	35.69	144.33	11.31	16.51	63.1	24.73	42.48	10.94	82.8	6.08	78.2	25.76	13.21	66.48	58.08	221.43	11.58	28.53	87.36	26.23	119.5	113.09	246.34	12.52	17	94.64	45.91
65.86	35.84	141.38	15.92	21.69	54.42	25.35	39.39	18.45	152.37	8.69	98.35	46.83	12.11	43.38	14.16	91.86	5.88	43.83	32.64	15.41	102.76	96.25	213.42	25.63	25.84	93.66	45.1
39.35	32.05	129.49	9.02	39.66	81.46	24.75	69.54	59.88	207.45	13.63	27.88	86.11	28.86	51.13	47.71	137.26	6.94	14.96	93.3	34.76	62.13	24.57	106.38	5.93	29.92	39.54	23.09
48	39.09	149.95	9.69	22.7	81.44	26.07	45.21	10.44	151.84	10.44	42.16	23.1	6.88	40.36	11.58	132.7	8.69	70.84	28.69	8.73	77.35	56.85	207.73	11.74	30.95	73.49	27.37
54.96	42.51	157.2	11.23	13.76	77.36	27.04	72.57	53.64	222.64	11	41.05	73.92	24.09	41.63	21.24	202.78	9.29	52.36	51.02	10.48	79.81	70.79	112.93	5.27	40.36	88.7	62.69
34.3	19.69	71.64	4.24	30.6	57.4	27.48	51.57	23.91	122.3	6.78	46.08	46.37	19.55	22.55	10.24	52.24	3.5	72.08	45.44	19.61	105.07	103.07	171.9	10.87	20.4	98.1	59.96
44.79	17.93	115.76	11.08	40.72	40.04	15.49	42.66	41.22	109.48	5.7	10.88	96.62	37.65	44.71	7.32	183.01	10.99	122.4	16.37	4	83.58	74.55	210.63	10.29	28.53	89.2	35.4
67.71	51.1	180.85	9.99	47.87	75.46	28.26	54.15	4.16	139.9	10.82	215.97	7.68	2.97	39.63	12.4	97.88	6.16	49.4	31.28	12.67	108.81	106.92	155.91	5.59	28.2	98.26	68.58
68.57	54.04	240.65	9.55	33.01	78.81	22.46	55.68	26.36	207.75	12.55	70.16	47.34	12.69	47.08	39.54	77.92	5.22	33.01	83.98	50.75	90.21	84.79	174.86	8.63	23.8	93.99	48.49
64.67	47.54	216.06	13.14	48.58	73.52	22	63.47	28.37	177.52	9.22	47.02	44.7	15.98	31.71	9.54	108.82	8.9	66.96	30.08	8.76	116.36	79.94	179.31	19.9	21.76	68.7	44.58
47.5	1.91	77.21	7.5	14.42	4.03	2.48	70.91	69.01	111.95	5.66	35.77	97.33	61.65	50.96	17.33	138.36	8.09	34.39	34.01	12.53	22.28	5.11	62.64	3.34	62.56	22.96	8.17
54.82	27.5	227.16	11.34	73.06	50.15	12.1	105.5	0.91	287.79	22.21	140.39	0.87	0.32	45.35	34.22	141.99	12.06	15.67	75.46	24.1	46.46	15.92	135.68	12.49	42.94	34.26	11.73
59.48	52.31	124.65	7.28	21.76	87.95	41.97	39.54	37.09	160.9	10.92	17	93.78	23.05	61.93	42.49	86.6	4.17	35.14	68.61	49.06	90.76	88.6	137.67	8.09	14.96	97.62	64.36
25.42	8.84	71.78	6.15	42.03	34.79	12.32	18.36	7.99	54.76	3.49	55.71	43.54	14.6	87.07	24.91	275.43	19.28	236.41	28.61	9.04	113.25	110.71	171.15	8.61	25.05	97.75	64.69
45.38	27.92	172.07	9.55	61.88	61.52	16.23	28.01	8.93	82.15	5.45	66.25	31.87	10.87	26.45	22.38	56.49	3.15	19.95	84.64	39.62	82.84	80.17	236.62	13.31	15.82	96.78	33.88
61.62	26.8	157.69	13.08	49.28	43.49	16.99	71.25	38.15	179.96	11.37	37.57	53.54	21.2	42.7	24.65	120.63	7.44	40.12	57.74	20.44	64.8	42.67	116.95	4.01	52.18	65.85	36.49
53.63	48.61	159.9	8.75	21.76	90.63	30.4	35.09	17.75	163.85	8.15	32.11	50.57	10.83	61.62	26.92	136.81	25.68	25.84	43.69	19.68	81.53	76.04	147.02	8.92	16.51	93.27	51.72
48.36	8.44	114	9.16	39.44	17.46	7.41	43.64	16.35	146.03	10.53	63.28	37.48	11.2	83.94	81.3	145.92	6.91	17	96.86	55.72	19.63	2.13	46.36	4.37	41.48	10.85	4.59
51.68	1.22	106.46	11.86	159.57	2.36	1.14	42.4	32.46	208.19	12.07	17	76.56	15.59	43.43	15.38	86.53	6.58	39.44	35.41	17.77	62.94	19.17	256.68	13.63	79.78	30.45	7.47
41.6	19.53	132.57	16.65	33.7	46.95	14.73	59.28	16.43	110.69	9.97	56.4	27.72	14.85	34.12	28.5	141.27	6.58	21.37	83.53	20.18	68.92	65.98	198.96	10.82	15.13	95.74	33.16
49.54	26.45	182.95	12.46	45.23	53.39	14.46	41.22	15.37	171.15	8.54	55.76	37.28	8.98	59.36	42.78	153.39	8.97	23.8	72.07	27.89	50.11	21.82	109.86	6.4	43.33	43.55	19.87
25	9.76	54.05	3.64	39.44	39.04	18.05	47.58	23.91	136.18	12.26	17.68	50.26	17.56	21.28	15.23	57.14	3.99	38.08	71.6	26.66	88.52	79.56	125.31	8.47	24.87	89.87	63.49
47.97	21.05	111.4	10.77	22.27	43.88	18.9	31.54	20.04	100.56	8.98	49.28	63.55	19.93	29.36	15.5	99.28	7.78	35.49	52.78	15.61	103.16	99.66	193.16	16.01	25.05	96.61	51.59
29.07	12.94	99.27	6.68	43.14	44.53	13.04	27.28	9.75	70.99	10.63	80.24	35.76	13.74	78.86	74.96	167.31	9.15	23.8	95.05	44.8	118.05	114.73	188.22	9.44	24.58	97.18	60.95
60.68	47.46	186.37	10.62	34.68	78.22	25.47	61.05	21.74	190.99	17.03	56.32	35.61	11.38	34.23	23.29	84.6	13.45	21.58	68.04	27.53	110.27	108.05	272.17	12.06	23.12	97.99	39.7
52.16	37.46	154.55	7.09	42.64	71.81	24.24	103.29	92.7	236.43	16.2	27.83	89.75	39.21	37.17	30.49	114.25	7.98	14.96	82.04	26.69	111.29	108	277.74	12.72	21.32	97.04	38.88
73.47	64.72	179.42	18.46	32.64	88.08	36.07	24.64	8.98	57.95	4.1	42.44	36.45	15.5	26.05	10.48	113.16	15.72	91.81	40.22	9.26	80.56	73.31	155.78	9.25	34.09	91	47.06
87.25	22.6	152.2	8.91	53.58	25.9	14.85	50.57	27.11	232.59	9.87	54.27	53.62	11.66	34.25	22.37	89.77	5.93	34.19	65.31	24.92	13.43	6.06	38.12	2.52	62.59	45.1	15.9
68.5	64.27	127.6	6.86	25.84	93.83	50.37	43.23	24.62	137.37	10.69	46.46	56.94	17.92	44.74	38.65	95.89	6.32	26.82	86.4	40.31	105.36	99.01	219.47	9.88	27.14	93.97	45.11
47.72	22.12	189.76	10.43	56.44	46.35	11.66	76.87	63.57	248.39	8.41	51.39	82.69	25.59	46.94	40.22	87.98	6.32	36.49	85.69	45.72	99.73	94.2	206.06	10.23	34.31	94.45	45.71
59.91	36.99	238.04	11.23	66.1	61.75	15.54	31.75	18.94	114.05	7.75	24.48	59.66	16.61	67.47	62.8	183.7	9.8	26.52	93.09	34.19	20.45	19.06	47.11	3	13.6	93.21	40.47
27.15	20.42	95.11	4.31	53.65	75.22	21.47	54.45	41.7	213.59	9.1	59.84	76.59	19.52	42.98	17.74	155.18	9	43.61	41.28	11.43	41.39	14.38	81.16	4.85	38.96	34.73	17.71
60.57	50.38	219.54	8.55	48.57	83.18	22.95	49.58	48.85	73.76	2.73	35.77	98.51	66.23	17.33	15.95	37.31	2.47	37.14	92.02	42.74	116.86	92.33	118.73	2.77	27.2	79.01	77.76
64.15	32.95	211.61	11.79	57.12	51.36	15.57	53.54	21.91	129.95	10.88	40.63	40.92	16.86	32.44	30.83	75.8	5.76	23.8	95.02	40.67	53.78	20.01	113.92	8.87	39.42	37.2	17.56
60.77	46.95	207.67	11.45	23.51	77.25	22.61	41.71	17.12	173.08	10.12	60.53	41.03	9.89	48.7	45.53	104.84	6.02	13.6	93.49	43.43	65.8	20.69	199.87	15.83	40.36	31.45	10.35
53.46	37.81	173.1	8.25	58.46	70.71	21.84	69.15	30.59	182.13	10.14	32.33	44.23	16.79	84.38	80.53	164.06	9.25	33.01	95.44	49.08	35.75	21.29	130.34	7.76	34.68	59.55	16.33
82.24	76.73	154.64	8.99	14.28	93.3	49.62	49.95	25.68	109.65	9.78	13.76	51.41	23.42	45.37	10.13	120.4	10.9	37.83	22.32	8.41	51.1	24.65	156.12	28.15	24.48	48.24	15.79
52.57	35.91	156.02	8.93	32.7	68.31	23.01	42.56	36.48	117.25	8.57	24.48	85.71	31.11	44.29	19.33	131.54	8.83	31.64	43.63	14.69	42.55	25.83	100.12	7.06	46.62	60.71	25.8
52.87	18	139.13	10.99	56.19	34.06	12.94	63.6	50.37	208.84	8.37	50.21	79.21	24.12	38.36	34.87	117.67	7.64	14.28	90.89	29.63	19.51	11.36	64.69	3.68	58.45	58.22	17.56
49.53	27.58	143.84	11.63	36.61	55.68	19.17	65.21	54.7	158.57	9.6	29.24	83.89	34.5	48.72	46.03	89.85	5.68	23.12	94.49	51.23	50.58	41.01	171.81	10.67	24.76	81.08	23.87
63.31	59.63	166.09	10.26	15.82	94.18	35.9	49.72	41.54	93.78	5.39	38.27	83.55	44.29	46.35	27.68	170.15	8.71	59.84	59.71	16.27	25.69	18.09	81.91	8.89	16.32	70.43	22.09
50.67	18.67	136.01	10.53	23.07	36.84	13.72	38.16	26.38	153.58	7.57	36.49	69.14	17.18	65.1	61.55	162.81	10.18	16.19	94.55	37.81	34.79	27.24	72.41	4.19	33.79	78.3	37.62
73.89	69.8	159.56	9.2	16.32	94.47	43.74	54.51	49.97	96.05	6.15	22.23	91.67	52.02	30.38	15	71.44	5.56	48.15	49.37	20.99	45.64	12.31	108.19	7.57	54.67	26.98	11.38
59.47	34.89	191.57	7.88	44.36	58.67	18.21	34.5	6.95	91.42	17.49	58.46	20.13	7.6	53.28	40.12	205.34	9.85	44.53	75.3	19.54	41.33	26.42	109.3	8.62	41.53	63.91	24.17
25.33	13.34	67.57	4.77	66.72	52.67	19.74	46.9	32.36	196.63	12.63	23.19	69	16.46	27.62	15.41	125.98	8.16	64.65	55.8	12.23	38.58	14.56	84.69	7.11	36.45	37.73	17.19
51.41	41.46	98.27	6.43	35.36	80.63	42.19	49.49	44.05	146.56	9.15	21.08	89.02	30.06	67.13	61.46	186.22	8.9	25.34	91.55	33	66.25	47.67	225.7	10	43.45	71.95	21.12
75.46	62	187.25	9.87	23.19	82.16	33.11	53.58	33.58	235.98	10.04	53.65	62.68	14.23	55.43	17.59	122.26	10.47	29.57	31.74	14.39	43.77	19.76	94.75	6.73	55.76	45.15	20.86
20.09	9.55	61.86	6.19	56.44	47.54	15.44	47.87	16.09	122.32	9.55	35.77	33.61	13.15	62.55	57.92	184.05	8.86	21.08	92.6	31.47	56.55	54.04	99.23	6.63	11.56	95.55	54.45
49.76	46.2	168.17	12.54	16.51	92.86	27.48	56.09	28.68	146.4	13.66	15.49	51.13	19.59	43.06	24.95	174.1	6.83	60.54	57.94	14.33	69.62	64.44	189.05	9.45	29.24	92.56	34.09
34.58	15.73	92.44	9.65	52.36	45.49	17.02	48.34	8.31	116.14	8.2	72.66	17.2	7.16	58.88	53.49	120.23	10.78	17	90.85	44.49	43.36	16.1	112.14	9.56	37.4	37.13	14.36
47.94	14.55	96.26	7.83	42.64	30.35	15.12	75.36	61.65	199.62	10.97	17.68	81.81	30.89	82.62	78.08	180.6	9.93	16.32	94.51	43.23	65.48	60.97	142.93	7.42	14.75	93.12	42.66
43.05	27.62	122.63	10.77	16.51	64.16	22.52	71.67	44.69	271.85	9.65	67.4	62.36	16.44	49.7	0.37	129.14	17.05	120.36	0.74	0.29	35.62	15.62	172.08	9.02	63.92	43.86	9.08
43.53	8.88	85.42	5.98	43.33	20.4	10.4	57.62	27.67	178.57	11.96	47.6	48.02	15.49	39.56	9.72	109.26	7.3	55.71	24.57	8.9	97.45	96.05	199.26	9.65	17.68	98.57	48.2
33.06	13.41	77.02	7.43	38.08	40.55	17.41	55.25	48.02	193.81	9.95	46.08	86.92	24.78	24.4	10.47	73.24	5.28	45.76	42.93	14.3	45.71	27.45	128.42	8.58	36.18	60.05	21.37
30.17	9.09	79.55	6.54	77.65	30.13	11.42	23.55	10.88	80.59	7.34	31.96	46.19	13.49	50.98	20.65	146.61	10.29	51.39	40.51	14.09	40.39	18.57	98.21	6.64	62.62	45.99	18.91
58.58	27.86	142.55	10.29	45.26	47.56	19.55	67.24	46.34	216.19	11.76	29.24	68.92	21.43	102.36	94.02	241.82	10.87	36.18	91.85	38.88	79.49	67.33	229.14	10.55	18.36	84.7	29.38
49.91	18	108.38	11.65	32.14	36.07	16.61	25.43	10	64.38	4.04	46.24	39.33	15.53	46.23	20.49	87.57	5.31	32.64	44.32	23.4	37.26	31.84	159.24	12.11	16.32	85.47	20
39.12	11.09	76.82	9.18	38.08	28.35	14.44	45.43	25.79	203.12	9.37	61.88	56.77	12.7	78.05	68.66	207.78	8.9	36.37	87.97	33.04	65.02	63.13	94.01	7.57	16.32	97.1	67.15
32.61	16.16	107.38	7.83	44.71	49.56	15.05	48.93	14.04	146.13	10.87	58.46	28.7	9.61	51.39	36.23	139.34	7.98	33.01	70.5	26	60.58	53.16	201.13	8.61	52.27	87.76	26.43
24.18	7.12	69.56	8.69	62.59	29.46	10.24	81.31	47.95	188.68	8.79	29.24	58.97	25.41	92.71	86.03	243.49	12.28	21.82	92.8	35.33	27.2	7.97	70.34	6.93	73.06	29.29	11.33
84.21	80.72	204.52	14.17	17.1	95.86	39.47	57.93	34.24	180.75	10.99	41.05	59.11	18.94	91.74	89.4	156.04	7.05	26.14	97.46	57.29	60.62	55.17	139.75	9.79	25.74	91.01	39.47
54.49	12.32	102.31	6.78	42.64	22.61	12.04	26.79	25.82	48.12	2.18	40.9	96.4	53.66	66.79	64.54	158.49	7.33	26.82	96.62	40.72	84.36	81.04	161.12	6.63	30.26	96.07	50.3
57.16	27.85	142.23	9.55	41.96	48.72	19.58	64.68	33.06	123.51	5.4	39.66	51.11	26.76	32.91	18.45	82.62	7.37	44.88	56.05	22.33	26.81	9.25	71.31	5.18	46.92	34.51	12.98
78.35	74.94	207.72	7.74	30.26	95.65	36.08	31.95	14.6	81.57	9.1	26.14	45.71	17.9	48.37	29.38	98.14	10.33	48.15	60.74	29.94	72.54	46.4	256.58	12.89	64.06	63.96	18.08
48.07	35.47	187.52	8.82	31.64	73.79	18.91	18.76	13.88	49.79	4.41	38.72	73.99	27.88	50	47.39	192.5	10.07	28.89	94.78	24.62	46.18	23.85	139.2	14.84	59.15	51.64	17.13
28.62	23.21	127	6.07	24.48	81.07	18.27	123.77	81.02	130.62	6.28	6.12	65.46	62.02	30.52	18.42	90.15	6.23	24.48	60.37	20.44	23.97	14.85	76.85	4.78	45.05	61.96	19.33
57.76	42.63	147.24	9.25	47.46	73.81	28.95	55.26	43.37	177.11	8.33	23.12	78.49	24.49	90.44	88.25	231.37	10.37	19.95	97.58	38.14	93.63	91.18	185.56	9.58	19.01	97.38	49.14
43.42	33.53	154.13	7.53	54.97	77.23	21.76	38.21	16.63	134.74	9.5	44.53	43.52	12.34	38	17.49	141.23	11.38	40.83	46.02	12.38	54.86	38.46	215.25	9.59	39.44	70.12	17.87
27.35	16.5	85.97	5.96	29.56	60.33	19.19	53.59	16.78	107.61	7.71	51.68	31.31	15.59	22.74	13.68	87.69	8.43	16.78	60.16	15.6	38.93	10.15	162.44	10.46	92.22	26.08	6.25
49.15	38.92	200.98	9.98	30.6	79.2	19.37	56.19	31.45	205.17	12.33	36.04	55.97	15.33	54.12	30.92	124.85	10.03	48.15	57.12	24.76	50.12	29.36	181.23	12.68	34.61	58.59	16.2
64.8	56.14	195.58	9.74	30.6	86.64	28.7	11.06	5.87	35.07	3.9	57.8	53.12	16.75	93.8	87.57	176.1	7.89	36.18	93.36	49.73	26.83	15.83	122.94	8.78	20.63	58.99	12.87
52.05	25.74	210.88	16.95	55.61	49.45	12.21	37.2	18.66	89.95	6.03	42.44	50.16	20.75	46.19	13.67	62.63	17.86	85.48	29.6	21.83	65.1	63.69	208.01	9.72	21.57	97.83	30.62
33.27	0.32	101.36	12.71	142.12	0.95	0.31	53.4	28.81	225.09	10.23	59.84	53.97	12.8	49.14	32.61	95.48	4.15	33.4	66.36	34.15	93.65	71.97	228.46	14.65	17.45	76.85	31.5
63.82	11.27	113.33	9.55	80.92	17.66	9.94	46.5	31.79	204.85	9.33	53.72	68.38	15.52	49.5	34.16	134.82	10.3	27.07	69.01	25.33	41.08	34.8	132.86	9.7	23.12	84.7	26.19
64.4	11.7	194.04	13.9	69.36	18.16	6.03	29.61	13.39	84.05	8.23	29.58	45.21	15.93	29.44	13.02	83.87	5.55	38.76	44.23	15.53	76.3	69.98	183.66	10.93	28.2	91.71	38.1
48.72	37.23	167.09	9.8	24.76	76.42	22.28	35.19	30.97	66.24	5.57	23.66	88	46.75	17.33	8.99	47.47	3.89	48.96	51.9	18.95	40.9	33.74	145.73	11.29	25.07	82.48	23.15
57.8	22.05	215.16	11.25	59.15	38.15	10.25	52.53	17.82	188.11	10.46	72.76	33.92	9.47	44.66	19.91	109.73	8.58	25.84	44.58	18.15	30.99	20.86	109	10.08	25.16	67.31	19.14
47.35	18.38	98.35	8.73	46.77	38.82	18.69	37.45	24.9	130.78	8.99	22.08	66.5	19.04	71.27	64.21	223.42	8.81	31.31	90.1	28.74	44.6	29.33	122.83	9.74	46.77	65.75	23.88
52.12	27.44	140.58	11.11	15.67	52.65	19.52	73.84	70.72	165.01	9.22	18.57	95.77	42.86	91.24	89.71	178.66	8.28	21.76	98.32	50.22	65.62	63.16	181.18	8.94	20.4	96.25	34.86
73.46	27.23	271.12	12.72	68.99	37.07	10.04	63.63	60.53	206.03	7.46	16.32	95.14	29.38	54.23	35.38	79.76	6.53	46.77	65.25	44.36	86.16	79.64	242.41	9.02	34.09	92.42	32.85
60.32	14.77	88.7	3.6	33.1	24.49	16.65	44.77	36.14	121.77	8.24	27.2	80.72	29.68	78.18	65.18	176.7	9.72	30.27	83.38	36.89	77.58	64	167.57	23.19	16.46	82.5	38.19
64.12	57.34	186.87	6.57	33.79	89.42	30.68	58.47	55.68	172.22	8.95	14.28	95.22	32.33	76.47	75.09	194.08	9.23	27.88	98.2	38.69	46.02	5.08	126.5	14.51	77.03	11.04	4.02
50.26	13.21	187.53	10.28	79.1	26.28	7.04	73.08	62.17	196.7	11.18	26.44	85.08	31.61	42.46	18.14	87.6	4.29	38.76	42.74	20.71	38.24	29	137.3	9.28	27.2	75.83	21.12
55.19	3.1	140.64	7.93	36.45	5.62	2.2	79.7	68.7	222.8	12.32	23.12	86.2	30.84	65.47	56.34	167.91	9.26	45.05	86.06	33.55	38.57	16.31	100.81	5.41	34.79	42.3	16.18
48.26	20.42	143.73	8.64	48.57	42.31	14.21	65.63	62.39	128.88	8.83	15.64	95.06	48.41	44.35	18.71	92.95	6.86	27.88	42.17	20.12	65.1	55.33	217.95	7.56	50.01	84.99	25.39
79.87	68.06	146.04	7.16	30.27	85.22	46.6	62.15	54.29	116	6.52	35.74	87.35	46.8	54.56	19.37	183.14	9.93	60.54	35.5	10.58	95.92	91.68	174.28	9.72	16.98	95.59	52.61
67.37	53.68	119.33	9.14	28.12	79.69	44.99	53.39	24.29	123.11	9.88	34.09	45.5	19.73	86.74	83.89	231.09	7.31	28.2	96.71	36.3	39.38	29.19	116.89	9.75	25.16	74.12	24.97
43.45	9.37	123.94	12.48	51.49	21.56	7.56	56.95	34.15	122.64	7.16	41.27	59.97	27.85	45.37	16.84	125.26	8.35	42.44	37.12	13.45	54.52	27.2	118.05	6.54	35.49	49.89	23.04
44.65	18.66	143.62	9.17	40.8	41.8	12.99	47.41	24.5	116.24	8.89	21.82	51.68	21.08	30.5	7.32	63.12	5.15	45.92	24	11.6	54.35	45.42	109.35	3.12	50.53	83.57	41.54
65.41	28.94	156.17	12.26	30.6	44.24	18.53	35.99	31.85	107.74	5.96	21.76	88.51	29.57	50.63	6.82	112.83	11.08	89.08	13.46	6.04	46.62	25.22	155.93	10	52.88	54.11	16.18
41.8	11.47	169.07	9.17	80.02	27.44	6.78	48.47	22.66	184.76	10.43	45.39	46.76	12.27	47.88	28.36	127.92	7.87	24.52	59.22	22.17	57.85	49.64	175.85	7.58	26.36	85.8	28.23
50.94	34.97	175.06	10.03	48.15	68.65	19.98	43.09	24.83	165.89	8.87	56.44	57.63	14.97	56.7	54.59	153.61	6.69	39.2	96.28	35.54	75.28	67.02	181.99	10.02	19.18	89.02	36.83
77.49	76.14	182.28	8.59	16.51	98.26	41.77	59.59	39.16	193.41	10.55	52.36	65.73	20.25	68.68	58.24	180.92	11.67	36.18	84.81	32.19	50.12	42.27	154.83	7.67	36.04	84.33	27.3
34.82	21.82	131.24	9.77	30.6	62.68	16.63	34	20.34	122.53	8.3	30.27	59.82	16.6	33.84	14.4	135.5	7.71	55.56	42.57	10.63	53.47	52.04	173.62	7.73	13.07	97.33	29.97
52.86	32.36	120.88	8.89	39.41	61.21	26.77	37.32	18.72	81.12	5.53	38.96	50.15	23.07	65.47	53.89	172.19	10.55	21.08	82.32	31.3	72.11	60.75	181.24	6.2	31.68	84.24	33.52
26.27	12.26	84.16	8.58	61.9	46.69	14.57	87.83	85.97	195.29	7.4	27.14	97.87	44.02	141.85	137.67	243.7	10.94	33.32	97.05	56.49	87.07	82.4	174.35	7.87	16.46	94.64	47.26
68.18	64.48	137.85	10.09	12.92	94.58	46.78	52.25	19.73	118.49	9.69	52.27	37.77	16.65	60.77	8.85	148.72	10.03	27.73	14.57	5.95	61.86	59.81	170.74	11.28	15.82	96.68	35.03
52.45	17.63	104.04	7.92	37.57	33.61	16.94	56.36	50.36	174.59	11.09	19.48	89.35	28.85	46.31	11.47	157.32	13.89	79.78	24.77	7.29	88.37	84.11	208.11	7.62	25.81	95.17	40.42
33.23	11.74	69.22	4.5	77.72	35.32	16.96	21.1	18.59	44.7	2.37	34	88.1	41.59	90.25	83.67	211.57	11.41	29.92	92.71	39.55	42.48	39.08	132.34	7.99	17	92	29.53
53.97	39.27	211.14	9.02	47.6	72.77	18.6	64.89	60.25	108.2	4.38	44.88	92.86	55.69	45.94	30.6	191.28	9.18	64.88	66.6	16	45.54	19.17	127.63	7.78	38.96	42.08	15.02
49.68	18.02	198.43	9.74	71.24	36.27	9.08	80.33	70.14	181.3	11.8	21.08	87.32	38.69	77.6	75.9	145.46	9.03	20.18	97.8	52.18	63.98	44	191.69	9.61	39.89	68.77	22.95
70.55	2.47	150.09	11.09	61.2	3.5	1.65	84.92	70.98	200.31	9.57	23.94	83.59	35.44	74.84	69.39	180.31	9.72	23.94	92.71	38.48	62.23	40.37	191.33	15.89	43.88	64.87	21.1
49.41	12.01	101.86	8.39	50.21	24.3	11.79	57.45	37.06	171.54	16.92	75.48	64.51	21.6	43.37	26.34	102	7.47	22.44	60.73	25.82	62.66	61.45	116.71	6.1	14.96	98.07	52.65
64.39	59.38	182.27	13.68	16.19	92.22	32.58	50.7	30.96	130.14	11.98	27.88	61.06	23.79	76.35	73.51	191.96	7.44	30.98	96.27	38.29	53.5	47.58	163.36	8.31	19.04	88.92	29.12
21.52	8.79	43.29	6.73	38.52	40.83	20.29	60.81	42.64	162.94	11.87	37.14	70.12	26.17	29.86	20.6	69.98	4.95	35.36	69	29.43	50.16	28.42	185.77	10.89	43.05	56.65	15.3
58.19	10.99	97.21	6.92	45.56	18.88	11.3	69.29	36.95	150.97	8.32	25.52	53.32	24.48	97.24	92.36	167.73	8.18	21.32	94.99	55.07	21.91	16.66	52.27	17.3	49.28	76.03	31.88
81.28	65.91	221.65	11.69	31.22	81.09	29.74	70.85	64.28	155.66	8.56	14.96	90.73	41.3	27.88	12.08	75.08	4.77	47.46	43.34	16.09	49.57	44.66	98.14	5.58	31.28	90.1	45.51
35.48	4.84	70.31	5.41	97.85	13.65	6.89	57.6	27.11	223.79	14.66	57.8	47.06	12.11	37.23	19.24	121.37	7.13	76.73	51.68	15.85	56.02	51.64	143.03	8.22	23.8	92.19	36.11
63.91	9.51	113.07	7.97	33.33	14.88	8.41	40.3	22.39	100.67	7.69	30.27	55.56	22.24	31.85	14.06	101.03	6.83	32.64	44.13	13.91	63.93	56.82	140.37	8.23	22.44	88.88	40.48
43.19	15.22	89.85	6.33	27.73	35.25	16.94	26.59	2.93	58.58	4.38	56.16	11.02	5	109.07	106.94	154.9	6.15	25.93	98.05	69.03	79.54	61.66	203.31	12.83	49.52	77.52	30.33
55.31	36.99	134.14	6.98	37.76	66.88	27.58	59.05	55.91	181.9	8.55	18.36	94.69	30.74	20.46	4.3	59.12	4.87	66.17	21	7.27	72.52	60.41	220.27	10.88	35.77	83.3	27.43
47.63	41.2	132.26	9.13	25.95	86.48	31.15	73.6	61.65	259.72	10.35	41.05	83.77	23.74	72.52	62.85	166.2	8.89	36.45	86.67	37.82	70.69	68.58	122.12	7.8	16.32	97.01	56.15
6.73	1.28	22.69	3.11	37.9	18.99	5.63	78.45	75.82	263.41	9.72	20.4	96.64	28.78	70.37	66.18	203.05	7.84	31.96	94.04	32.59	23.39	13.14	133.05	7.17	28.53	56.17	9.87
42.2	23.69	170.16	11.31	36.18	56.14	13.92	52.8	44.21	138.5	8.01	31.96	83.73	31.92	53.91	48.28	124.18	6.05	46.92	89.55	38.88	37.18	26.41	123.29	8.01	30.27	71.05	21.43
53.76	32.55	162.02	12.72	32.64	60.54	20.09	29.84	8.62	64.19	5.03	61.9	28.87	13.42	74.82	72.34	141.14	7.05	21.08	96.68	51.25	75.69	72.12	152.4	8.54	14.21	95.28	47.32
38.02	14.54	101.76	6.6	40.37	38.24	14.29	69.41	59.99	201.22	12.19	16.32	86.44	29.81	81.78	58.27	122.57	18.32	74.28	71.24	47.53	34.31	29.46	104.35	7.72	13.6	85.85	28.23
26.49	18.42	66.61	4.97	42.42	69.53	27.65	32.16	23.05	58.68	3.87	52.27	71.65	39.28	99.1	97.26	156.82	9.46	23.23	98.14	62.02	26.83	14.48	125	10.08	34.68	53.96	11.58
60.54	41.49	218.96	10.34	33.32	68.52	18.95	59.93	47.5	154.38	10.35	23.94	79.26	30.77	59.01	54.88	124.03	8.68	15.14	92.99	44.25	70.61	67.72	136.11	9.9	14.29	95.91	49.75
35.32	15.09	226.88	9.48	87.35	42.73	6.65	32.39	26.64	59.66	3.74	31.45	82.27	44.66	59.57	57.51	170.02	6.51	35.77	96.53	33.82	78.62	2	194.86	12.42	32.33	2.55	1.03
83.27	56.09	183.91	12.53	19.04	67.37	30.5	46.8	4.81	109.57	7.76	64.01	10.28	4.39	107.09	101.47	219.17	8.48	29.92	94.75	46.29	62.67	42.47	118.8	6.06	43.33	67.78	35.75
42.01	10.94	104.97	6.99	50.1	26.05	10.42	61.26	35.67	195.09	11.55	38.08	58.22	18.28	73.79	70.68	126.1	15.76	13.06	95.79	56.06	65.65	59.73	171.86	10.42	32.7	90.99	34.76
50.14	34.73	184.79	12.08	47.31	69.26	18.79	41.15	16.21	101.44	7.52	44.68	39.41	15.98	54.12	40.86	120.7	6.88	42.74	75.51	33.85	69.92	55.76	188.47	9.71	18.36	79.76	29.59
36.33	10.88	88.39	5.53	50.79	29.93	12.3	69.92	62.24	208.4	10.1	27.51	89.03	29.87	73.08	71.31	156.51	8.06	20.18	97.59	45.57	75.2	71.4	188.07	9.56	30.26	94.95	37.97
36.64	12.45	88.56	9.39	24.79	33.97	14.06	56.3	49.4	111.66	6.58	21.76	87.75	44.25	50.13	21.89	123.82	6.61	33.66	43.66	17.68	54.72	40.19	241.49	9.19	47.6	73.43	16.64
56.46	27.4	157.88	11.13	28.16	48.52	17.35	77.44	62.59	181.54	13.18	46.77	80.82	34.47	95.57	91.38	165.45	7.93	16.7	95.62	55.23	62.06	50.18	167.11	11.2	41.27	80.85	30.02
49.22	20.13	163.57	11.63	45.39	40.9	12.31	71.41	52.31	189.29	9.66	30.61	73.25	27.63	57.74	26.62	254.3	12.08	59.84	46.11	10.47	43.59	40.1	117.99	9.23	24.35	91.99	33.99
55.78	35.32	181.05	7.36	43.88	63.31	19.51	41.78	22.29	165.84	11.09	55.41	53.34	13.44	36.44	6.23	94.11	11.47	143.06	17.08	6.62	63.66	60.86	121.71	7.21	11	95.6	50
51.64	27.69	129.07	9.16	17.1	53.63	21.46	58.95	33.31	183.06	11.61	37.57	56.5	18.19	94.98	89.68	159.11	7.58	19.45	94.42	56.37	91.3	90.44	133.54	5.22	16.7	99.05	67.72
52.61	29.42	156.12	9.64	38.76	55.91	18.84	26.79	12.69	68.99	4.89	35.36	47.36	18.39	89.45	86.21	202.34	11.45	23.23	96.38	42.61	95.9	92.72	227.08	11.36	19.72	96.68	40.83
40.32	18.41	90.53	5.76	29.92	45.65	20.33	56.93	31.41	148.09	9.82	39.42	55.17	21.21	61.03	43.44	195.1	12.24	43.52	71.18	22.27	17.74	11.05	51.15	3.29	56.4	62.25	21.6
61.1	50.51	192.61	10.53	22.44	82.66	26.22	71.32	64.65	229.97	8.93	23.94	90.65	28.11	24.09	12.73	66.13	6.43	22.27	52.86	19.25	94.04	89.83	111.22	5.84	25.2	95.52	80.77
55.28	8.06	145.09	9.08	59.15	14.57	5.55	37.6	13.48	180.24	10.09	74.28	35.84	7.48	60.14	57.11	211.77	11.81	32.38	94.97	26.97	39.92	10.56	100.96	6.35	29.58	26.44	10.46
35.01	16.91	108.57	10.26	27.14	48.29	15.57	55.18	47.01	116.84	8.53	21.69	85.2	40.24	40.41	39.92	56.86	1.8	51.68	98.8	70.21	42.4	21.6	240.46	10.12	78.88	50.94	8.98
33.73	6.6	74.99	6.4	50.47	19.57	8.8	62.81	39.1	184.87	14.44	52.19	62.25	21.15	36.54	4.89	75.15	8.77	40.2	13.37	6.5	31.94	24.24	104.71	6.74	16.32	75.88	23.15
46.77	13.59	64.2	16.25	452.11	29.05	21.16	66.78	56.32	207.59	9.07	23.12	84.33	27.13	42.96	24.79	101.99	6.81	50.32	57.72	24.31	59.31	41.25	188.68	10.21	45.42	69.55	21.86
30.13	7.35	73.27	9.16	57.8	24.41	10.04	15.38	0	38.44	10.03	3251.72	0	0	62.5	53.08	151.83	10.37	14.96	84.94	34.96	40.56	31.34	205.82	12.3	30.26	77.26	15.22
45.32	19.15	139.51	9.09	66.8	42.25	13.72	69.27	51.76	171.76	9.09	33.7	74.72	30.14	92.87	89.4	170.77	9.17	23.12	96.27	52.35	43.31	10.92	104.33	8.54	65.34	25.22	10.47
53.82	38.48	175.01	9.21	29.24	71.5	21.99	71.7	65.67	203.56	9.84	14.61	91.59	32.26	67.39	65.57	142.99	9.83	14.96	97.29	45.86	72.59	66.13	230.03	8.51	29.22	91.1	28.75
19.56	8.87	69.6	4.84	48.15	45.32	12.74	49.65	15.36	112.31	13.98	53.65	30.93	13.68	25.91	13.88	76.32	5.7	73.37	53.57	18.18	33.51	21.86	120.76	7.26	40.12	65.23	18.1
48.27	14.12	194.12	10.28	97.92	29.24	7.27	52.78	22.52	157.02	9.19	44.71	42.66	14.34	101.28	93.8	225.16	11.46	22.8	92.62	41.66	35.12	24.41	174.4	9.18	64.01	69.52	14
47.32	20.81	191.68	12.62	75.66	43.97	10.86	27.06	13.94	99.96	10.73	24.35	51.52	13.95	34.13	13.07	69.43	4.59	40.8	38.3	18.83	37.98	28.41	106.59	13.37	27.88	74.81	26.66
21.08	8.88	60.91	4.58	21.57	42.14	14.58	40.78	38.14	76.42	2.46	41.89	93.54	49.92	108.58	107.76	144.43	6.4	29.58	99.25	74.61	45.6	44.34	79.98	4.17	37.31	97.23	55.44
34.76	15.32	114.76	10	52.71	44.06	13.35	58.27	46.14	219.08	13.59	26.52	79.18	21.06	51.02	44.96	143.47	9.21	39.66	88.12	31.34	63.56	60.72	138.73	6.19	33.01	95.53	43.77
66.61	18.11	165.18	23.46	46.13	27.19	10.96	34.42	0.44	74.69	9.51	349.29	1.28	0.59	44.74	20.44	184.57	11.87	53.72	45.69	11.08	61.11	44.07	194.72	9.31	52.71	72.11	22.63
71.65	43.73	261.55	11.91	43.65	61.03	16.72	50.42	29.47	167.07	8.05	61.9	58.44	17.64	28.5	15.73	84.03	7.1	63.28	55.17	18.71	64.37	61.81	156.27	6.14	26.82	96.02	39.55
36.59	14.8	92.93	7.7	27.88	40.44	15.92	52.3	49.4	152.25	12.55	17.68	94.45	32.45	31.31	14.86	75.25	5.83	53.65	47.46	19.75	28.33	15.72	83.83	8.11	34.79	55.49	18.75
72.46	16.29	112.21	16.64	197.54	22.47	14.51	40.65	28.98	102.23	8.22	17	71.29	28.35	54.92	1.23	106.9	5.5	48.76	2.24	1.15	37.71	14.85	101.93	8.14	58.48	39.39	14.57
72.1	57.17	211.61	10.8	41.54	79.28	27.02	16.53	13.04	32.33	2.37	40.8	78.87	40.33	40	2.13	122.92	6.3	109.36	5.33	1.73	57.97	35.12	139.48	9.79	33.01	60.58	25.18
47.13	13.07	110.74	13.23	65.28	27.74	11.81	62.69	17.27	126.2	6.55	28.56	27.55	13.68	46.3	25.76	96.88	8.13	43.33	55.65	26.59	53.06	51	109.27	10.55	31.28	96.12	46.68
64.26	53.22	86.3	9.07	6.8	82.82	61.66	47.48	30.62	149.15	11.4	21.08	64.48	20.53	93.22	88.8	179.76	10.87	23.12	95.25	49.4	46.94	18.68	151.45	10.52	50.1	39.79	12.33
41.94	27.03	81.76	3	43.52	64.44	33.06	51.79	42.71	117.24	11.34	31.03	82.46	36.43	41.11	10.1	120.13	19.47	23.23	24.56	8.4	37.27	16.44	138.53	11.85	147.88	44.11	11.87
68	36.99	138.97	8.87	25.84	54.39	26.61	41.36	13.03	128.72	9.29	60.73	31.51	10.12	110.39	107.77	208.73	8.75	27.51	97.63	51.63	80.41	70.47	276.42	16.97	55.56	87.63	25.49
81.69	18.66	215.67	20.74	48.15	22.84	8.65	57.9	18.46	135.24	8.13	30.51	31.89	13.65	41.39	32.9	97.28	7.32	23.94	79.5	33.82	61.08	47.36	184.57	11.35	35.36	77.54	25.66
45	4.03	101.77	7.43	62.59	8.97	3.96	61.16	46.05	176.11	9.11	32.91	75.3	26.15	43.11	27.36	113.08	10.47	43.83	63.47	24.2	73.78	66.25	229.77	13.04	15.67	89.8	28.83
15.02	9.48	40.03	2.42	54.73	63.13	23.68	39.44	12.92	100.67	12.36	52.88	32.74	12.83	87.22	85.81	180.9	6.99	25.45	98.39	47.43	42.28	17.84	91.78	7.53	37.14	42.2	19.44
43.06	22.74	150.79	11.17	48.96	52.8	15.08	78.06	74.17	142.25	18.92	16.51	95.03	52.14	76.29	70.94	158.1	8.34	24.41	92.99	44.87	50.88	44.66	115.1	6.51	47.31	87.78	38.8
55.65	36.08	187.58	12.42	19.72	64.84	19.24	90.73	86.86	217.58	12.97	20.68	95.74	39.92	27.36	10.26	70.07	3.9	44.88	37.49	14.64	89.68	82.75	194.28	11.82	17	92.28	42.6
54.32	34.43	135.76	10.17	29.92	63.38	25.36	58.01	46.9	232.92	10.29	29.57	80.84	20.13	46.53	16.73	123.86	7.5	39.89	35.97	13.51	49.3	28.36	148.55	9.16	25.95	57.52	19.09
23.32	11.3	93.87	6.11	43.83	48.47	12.04	50.48	34.34	168.56	11.17	29.92	68.04	20.37	47.35	28.97	134.78	8.54	48.96	61.18	21.5	14.5	8.42	64.49	6.08	61.9	58.07	13.06
28.27	10.5	80.88	5.33	54.4	37.16	12.99	56.02	41.9	186.37	10.5	40.8	74.79	22.48	72.4	42.57	151.97	9.5	41.27	58.8	28.01	43.72	26.18	173.74	9.08	36.72	59.89	15.07
38.53	20.29	112.34	6.34	50.79	52.67	18.06	91.09	85.82	197.68	9.42	18.7	94.21	43.41	65.32	42.68	162.33	9.06	38.27	65.34	26.29	55.67	9.24	104.2	8.8	57.06	16.61	8.87
68.5	64.22	173.32	9.29	15.64	93.76	37.05	48.87	29.56	176.69	12.3	50.49	60.49	16.73	34.67	6.8	73.81	6.58	57.75	19.63	9.22	43.48	10.25	170.18	9.39	91.48	23.57	6.02
59.06	39.48	220.69	9.64	48.15	66.84	17.89	28.61	27.43	92.33	3.72	46.93	95.86	29.71	110.71	106.79	247.87	10.12	35.33	96.46	43.08	57.6	42.09	176.2	8.79	34.68	73.07	23.89
19	16.12	64.5	2.96	46.92	84.84	24.99	66.3	64.86	201.38	9.88	17	97.83	32.21	43.11	0.51	95.78	22.93	282.09	1.19	0.54	24.87	11.12	49.68	2.74	50.21	44.7	22.38
47.01	11.84	117.52	14.25	81.6	25.17	10.07	63.75	62.09	134.92	8.2	16.32	97.41	46.02	75.33	70.48	218.74	10.46	23.12	93.56	32.22	55.29	37.77	210.67	10.64	55.08	68.31	17.93
70.06	59.08	236.07	11	25.16	84.33	25.02	69.91	46.09	257.49	11.14	54.34	65.93	17.9	44.92	42.17	76.44	4.23	43.65	93.87	55.16	37.14	18.33	107.55	8.04	44.71	49.34	17.04
107.13	104	167.05	5.65	35.08	97.07	62.26	47.53	23.3	79.67	4.24	20.4	49.02	29.25	54.82	51.05	98.67	4.75	41.55	93.13	51.74	52.49	48.53	132.86	8.99	12.38	92.45	36.52
58.83	46.77	118.43	6.69	23.07	79.51	39.5	35.88	8.53	118.72	11.46	48.58	23.79	7.19	67.28	65.21	174.99	7.96	48.28	96.93	37.27	39.15	24.3	93.51	5	34.38	62.09	25.99
51.16	31.66	117.65	9.01	37.95	61.88	26.91	74.03	62.12	200.07	10.18	31.96	83.91	31.05	48.93	25.58	127.58	12.24	44.88	52.28	20.05	49.86	17.82	189.75	11.19	57.06	35.73	9.39
28.24	11.55	93.9	11.36	44.51	40.88	12.3	66.71	57.47	225.04	8.03	27.46	86.14	25.54	42.15	30.83	155.53	7.41	46.33	73.14	19.82	60.47	41.97	145.54	10.86	21.08	69.4	28.84
51.81	45.42	195.22	12.04	36.45	87.67	23.27	48.52	33.94	143.1	8.83	26.52	69.95	23.72	59.54	56.45	105.28	4.67	37.14	94.8	53.62	75.6	73.07	163.31	10.34	18.09	96.65	44.74
51.99	38.14	167.44	11.08	34.68	73.36	22.78	54.79	34.97	185.52	13.9	29.57	63.83	18.85	71.78	68.47	126.36	7.02	30.6	95.38	54.19	58.96	47.39	219.44	13.25	22.9	80.38	21.6
49.14	37.97	120.2	9.3	24.07	77.27	31.59	52.22	39.17	159.69	8.86	40.8	75.01	24.53	67.49	65.19	147.19	9.25	38.96	96.6	44.29	64.55	54.54	233.82	11.86	29.92	84.5	23.33
37.27	7.36	90.91	7.61	31.96	19.76	8.1	76.55	72.85	137.97	8.47	14.28	95.17	52.8	18.19	8.42	66.31	5.99	24.35	46.27	12.69	42.92	20.94	118.26	6.81	35.77	48.79	17.71
78.51	63.64	250.49	11.68	34.39	81.05	25.41	52.7	14.16	100.79	7.05	48.83	26.88	14.05	37.72	12.13	131.38	10.88	48.28	32.15	9.23	59.71	8.15	100.38	5.31	51	13.65	8.12
62.99	57.5	126.06	7.18	10.2	91.28	45.61	68.4	61.8	241.75	9.64	19.95	90.35	25.56	45.91	13.33	134.85	8.41	70.84	29.03	9.88	59.96	53.21	202.7	10.69	31.31	88.75	26.25
53.1	35.53	162.58	7.27	32.33	66.92	21.86	44.2	3.71	103.81	7.86	42.44	8.39	3.57	106.68	100.76	161.15	8.34	22.27	94.44	62.52	64.29	57.48	217.61	9.07	28.46	89.41	26.41
52.84	22.42	142.69	8.26	44.71	42.43	15.71	59.62	31.67	156.14	8.89	25.81	53.13	20.29	54.72	43.75	183.29	10.54	23.12	79.96	23.87	102.45	99.97	167.75	9.43	27.2	97.58	59.59
28.59	19.98	196.42	10.16	44.53	69.89	10.17	45.7	43.66	84.64	6.38	11.13	95.53	51.59	36.24	6.08	94.47	8.63	25.16	16.78	6.44	93.44	88.94	243.07	10.05	23.12	95.19	36.59
13.63	10.41	47.95	3.26	24.22	76.38	21.72	19.38	10.54	52.76	5.54	48.44	54.37	19.97	67.63	58.84	241.09	7.95	45.76	87	24.41	52.22	30	188.5	9.29	48.3	57.45	15.92
34.58	16.22	75.74	6.45	40.13	46.9	21.41	46.88	42.62	92.02	5.81	34.68	90.91	46.31	24.52	10.63	102.64	8.5	64.6	43.35	10.35	48.12	21.72	199.97	9.9	60.52	45.14	10.86
55.94	22.57	149.03	14.64	80.71	40.35	15.15	54.63	19.98	144	7.06	27.88	36.58	13.88	83.1	82.01	148.29	6.93	24.48	98.69	55.31	41.01	13.31	87.8	7.33	60.52	32.46	15.16
43.48	8.24	65.48	4.17	51.68	18.95	12.58	58.54	52.53	173.2	11.32	22.44	89.73	30.33	83.95	78.98	204.46	11.34	24.48	94.08	38.63	57.4	17.41	100.7	6.62	32.7	30.33	17.29
48.97	38.57	131.01	10.17	24.79	78.76	29.44	27.67	13.01	83.01	7.83	29.22	47	15.67	42.69	24.19	130.8	9.26	44.71	56.67	18.5	57.54	50.39	203.55	7.61	39.44	87.57	24.75
46.27	23.48	137.78	14.07	46.8	50.75	17.04	56.62	45.8	184.54	9.05	16.32	80.89	24.82	16.01	12.11	48.94	3.56	35.36	75.67	24.75	47.92	38.14	188.66	9.23	38.72	79.59	20.21
46.12	33.89	106.31	9.59	24.93	73.48	31.88	51.69	32.61	120.85	21.89	44.4	63.08	26.98	43.37	38.81	92.06	10.64	22.44	89.49	42.16	68.02	65.06	179.95	9.19	14.28	95.64	36.15
92.88	6.93	225.05	10.37	30.26	7.46	3.08	53.25	46.45	135.72	8.4	25.5	87.24	34.23	74.3	54.6	143.87	16.34	39.65	73.49	37.95	35.09	29.25	71.06	4.28	38.67	83.36	41.17
30.51	13.18	82.2	5.57	61.88	43.18	16.03	59.95	38.01	175.99	9.44	31.96	63.4	21.6	25.77	10.6	108.77	7.92	50.9	41.12	9.74	54.63	41.21	160.43	15.09	28.23	75.43	25.69
63.05	8.73	127.72	10.59	45.92	13.85	6.83	80.74	7.92	176.09	22.54	61.2	9.81	4.5	36.38	25.37	133.04	5.57	20.87	69.76	19.07	57.07	49.85	209.17	10.63	42.74	87.35	23.83
43.69	26.5	101.67	14.54	19.72	60.64	26.06	67.42	55.96	165.41	9.56	22.44	83	33.83	79.46	76.49	136.89	6.93	14.28	96.27	55.88	75.85	72.56	218.39	9.02	20.42	95.66	33.23
33.43	22.7	88.4	5.23	37.71	67.91	25.68	72.25	69.15	140.53	11.66	21.37	95.71	49.21	55.97	14.31	185.62	23.38	140.76	25.57	7.71	53.49	29.82	77.24	19.31	31.22	55.74	38.6
51.15	5.57	85.58	6.2	77.79	10.89	6.51	60.85	56.87	178.61	10.11	29.24	93.46	31.84	123.32	116.36	237.81	9.65	29.57	94.36	48.93	50.71	15.6	220.02	9.46	73.75	30.77	7.09
55.58	42.5	156.74	11.18	27.2	76.47	27.12	34.63	14.7	80.08	5.27	40.12	42.44	18.35	58.68	46.75	151.32	10.7	25.74	79.66	30.89	65.98	61.84	202.71	10.49	24.48	93.73	30.51
59.34	53.92	168.14	9.83	20.87	90.86	32.07	32.57	14.99	85.18	6.14	59.13	46.02	17.6	76.16	69.8	156.07	13.12	20.4	91.64	44.72	42.63	30.86	258.92	8.95	68.19	72.39	11.92
61.23	55.4	163.54	11.15	12.24	90.47	33.87	56.1	38.52	145.34	7.76	40.58	68.65	26.5	41.06	14.8	117.89	7.08	44.71	36.05	12.56	36.27	26.61	87.75	8.08	39.2	73.36	30.33
30.91	10.47	89.97	6.64	52.88	33.89	11.64	39.47	16.03	144.53	13.19	72.08	40.61	11.09	107.67	102.96	178.72	11.16	26.75	95.63	57.61	51.57	49.24	190.73	10.33	25.32	95.49	25.82
51.65	33.38	143.43	8.54	24.64	64.62	23.27	51.44	20.93	110.64	8.06	32.33	40.69	18.92	66.16	62.14	139.96	6.74	23.39	93.92	44.4	23.76	8.33	58.89	5.66	66.33	35.06	14.15
34.95	16.99	78.3	4.79	31.64	48.62	21.7	46.19	20.95	115.84	8.73	53.04	45.36	18.09	78.59	71.35	209.54	8.25	47.87	90.79	34.05	54.32	39.14	203.31	9.11	36.72	72.04	19.25
35.49	18.99	62.78	2.45	38.52	53.5	30.24	48.73	42.54	154.08	5.45	21.82	87.3	27.61	30.36	11.01	110.69	7.59	54.14	36.27	9.95	53.32	18.89	220.16	14.15	75.66	35.43	8.58
42.14	36.03	165.06	9.2	25.16	85.5	21.83	28.4	12.33	86.07	8.09	34.19	43.41	14.32	84.79	80.79	192.92	15.68	26.75	95.28	41.88	60.04	37.43	200.23	10.88	39.2	62.35	18.7
28.72	19.83	86.37	5.73	36.96	69.03	22.96	64.12	50.01	235.22	9.83	68.09	77.99	21.26	90.37	79.97	220.11	11.61	28.53	88.49	36.33	49.99	41.37	93.56	5.47	24.07	82.75	44.22
44.27	42.47	108.5	8.19	10.88	95.93	39.14	75.41	55.29	168.43	8.93	33.4	73.32	32.83	90.22	87.67	185	10.48	23.12	97.18	47.39	40.55	36.57	112.83	6.36	14.28	90.2	32.42
55.59	36.15	140.18	11.46	28.23	65.03	25.79	36.79	14.53	100.34	7.89	49.4	39.51	14.48	90.55	84.99	195.6	10.13	26.05	93.86	43.45	44.44	36.42	138.31	7.68	20.4	81.95	26.33
37.22	29.9	79.24	5.06	39.39	80.34	37.74	35.11	19.8	108.44	8.31	36.04	56.41	18.26	46.96	21.05	215.19	7.29	80.47	44.83	9.78	39.95	32.07	138.52	8.16	39.44	80.28	23.15
90.32	79.17	177.4	14.54	14.74	87.65	44.63	35.13	9.03	110.77	9.19	27.88	25.71	8.15	37.31	31.29	115.99	7.98	25.45	83.87	26.98	57.16	49.1	167.65	9.06	36.88	85.91	29.29
39.87	11.6	100.63	6.24	27.07	29.1	11.53	36.07	12.96	114.18	10.31	82.96	35.93	11.35	51.79	24.77	125.32	6.42	35.08	47.82	19.76	60.34	37.44	163.07	9.65	46.24	62.04	22.96
57.33	15.28	116.73	6.53	39.18	26.66	13.09	23.37	7.79	124.32	7.59	76.73	33.33	6.27	42.13	18.47	165.7	9.83	79.1	43.85	11.15	60.33	42.22	154.42	9.13	29.47	69.98	27.34
55.36	27.35	141.68	8.91	29.57	49.4	19.3	32.51	20.29	145.09	9.76	33.01	62.41	13.98	34.3	19.65	105.67	7.24	33.7	57.3	18.6	60.57	56.65	176.62	11.91	16.32	93.53	32.08
62.07	50.9	162.23	9.64	35.29	82	31.38	44.13	18.91	110.58	8.02	43.83	42.85	17.1	45.12	18.84	98.24	8.78	39.21	41.76	19.18	47.43	46.27	84.06	3.57	42.9	97.56	55.04
58.82	8.32	223.48	11.41	106.46	14.14	3.72	28.91	11.82	78.11	5.3	55.02	40.88	15.13	112.64	110.5	192.04	7.06	24.42	98.1	57.54	82.95	71.32	255.91	16.33	23.94	85.99	27.87
59.64	41.22	225.14	12.51	41.96	69.11	18.31	25.25	14.81	68.53	5.59	45.39	58.66	21.62	74.85	69.69	172.31	9.17	36.88	93.1	40.44	10.06	6.81	36.16	2.13	64.65	67.65	18.82
36.5	10.48	79.26	7.75	54.4	28.7	13.22	29.15	15.11	61.5	3.47	46.08	51.85	24.57	36.42	29.71	93.58	9.6	16.58	81.58	31.75	60.26	40.45	70.16	3.77	9.63	67.12	57.65
30.65	11.7	96.09	9.92	42.18	38.16	12.17	25.61	9.65	72.4	8.98	66.88	37.69	13.33	49.04	9.47	173.51	16.07	55.71	19.31	5.46	79.22	69.43	241.16	10.1	34.79	87.64	28.79
44.77	6.4	178.4	15.83	128.52	14.3	3.59	32.52	27.42	98.96	5.59	28.77	84.32	27.71	55.55	52.84	229.79	10.13	30.26	95.12	22.99	68.15	55.64	130.43	10.25	19.26	81.64	42.66
84.87	14.77	248.58	19.9	88.88	17.4	5.94	46.2	30.86	122.73	9.65	17	66.78	25.14	44.81	22.49	200.46	12.18	64.6	50.2	11.22	60.51	40.65	197.68	7.64	57.8	67.19	20.57
20.35	9.04	40.38	2.73	59.84	44.41	22.38	74.59	70.72	139.26	9.12	13.6	94.82	50.78	52.85	20.66	159.11	14.18	44.45	39.1	12.99	32.99	30.34	64.31	3.04	34	91.97	47.18
21.93	14.21	56.85	4.17	23.12	64.81	25.01	47.6	29.79	104.68	5.6	34	62.59	28.46	28.76	10.27	80.96	7.23	36.49	35.71	12.69	48.7	44.83	169.53	7.44	18.36	92.05	26.44
41.28	23.96	140.61	12.14	24.48	58.04	17.04	49.47	44.2	132.25	9.02	23.94	89.35	33.42	54.94	20.81	90.71	5	45.76	37.89	22.95	61.59	54.45	193.55	9.68	40.36	88.41	28.13
68.92	60.91	187.1	9.74	23.12	88.39	32.56	68.3	56.04	214.9	12.33	37.57	82.05	26.08	21.28	13.13	69.91	3.95	45.56	61.71	18.79	49.76	17.06	159.36	10.89	61.2	34.29	10.71
33.49	2.15	133.55	14.02	73.44	6.41	1.61	51.02	42.77	170.01	12.01	15.57	83.82	25.16	56.55	39.43	247.85	12.82	34.68	69.73	15.91	30.19	10.44	75.93	8.02	48.96	34.59	13.75
37.01	16.35	118.38	12.17	15.65	44.18	13.81	53.91	48.3	166.66	9.84	22.44	89.61	28.98	73.4	64.66	227.89	14.04	31.68	88.09	28.37	50.06	30.71	135.14	8.06	29.58	61.34	22.72
36.73	16.81	95.88	5.88	41.48	45.78	17.53	55.02	49.47	173.7	9.15	19.45	89.91	28.48	92.77	89.27	158.44	7.18	24.64	96.23	56.35	43	35.54	177.05	9.17	22.44	82.65	20.07
23.75	14.69	102.15	4.99	51	61.86	14.38	23.43	12.3	61.52	4.37	30.6	52.47	19.99	50.53	41	206.69	9.37	38.08	81.13	19.84	20.01	10.1	74.91	6.64	43.83	50.44	13.48
36.28	16.78	89.58	7.71	32.64	46.26	18.73	42.58	29.51	92.72	5.92	30.95	69.3	31.82	31.82	21.41	84.24	6.89	30.98	67.28	25.41	32.96	21.47	170.34	10.38	16.51	65.14	12.6
33.6	8.91	81.18	7.58	27.28	26.53	10.98	35.45	10.3	74.91	5.47	54.34	29.05	13.75	56.81	2.45	155.95	9.7	29.58	4.32	1.57	66.95	61.69	230.39	8.81	29.92	92.14	26.78
22.08	14.14	56.86	3.29	38.76	64.05	24.88	92.88	79.17	225.41	9.56	39.44	85.24	35.12	30.81	9.15	53.85	4.43	52.96	29.71	17	35.36	21.39	192.39	10	33.32	60.48	11.12
52.61	41.43	157.34	9.84	19.04	78.75	26.33	62.23	59.19	149.08	9.56	36.04	95.11	39.7	34.26	10.77	137.43	11.05	22.7	31.44	7.84	88.71	77.24	224.21	16	24.22	87.07	34.45
79.44	39.72	159.04	10.1	33.32	50.01	24.98	43.46	22.41	119.34	9.89	41.05	51.57	18.78	18.34	12.23	52.47	3.16	60.53	66.66	23.3	42.92	6.36	84.33	5.77	53.04	14.81	7.54
42	22.9	160.62	8.77	38.47	54.52	14.26	32.7	24.79	103.85	9.33	22.7	75.82	23.88	48.99	17.88	123.91	9.88	44.71	36.5	14.43	63.69	55.13	206.82	11.43	14.28	86.56	26.66
79.78	66.2	171.83	12.14	19.04	82.98	38.53	100.13	83.24	198.71	10.9	25.84	83.13	41.89	43.67	9.14	162.25	14.33	116.24	20.94	5.64	44.66	38	173.71	6.96	29.22	85.09	21.87
61.58	35.62	209.37	11.82	57.06	57.84	17.01	72.83	71.08	158.63	6.09	30.26	97.59	44.81	64.67	56.23	236.63	10.62	38.08	86.95	23.77	89.04	86.58	179.53	8.3	14.96	97.24	48.23
64.07	34.69	180.85	11.11	38.08	54.14	19.18	42.79	26.59	94.13	8.81	34.68	62.15	28.25	15.48	6.82	45.24	3.68	81.66	44.09	15.09	52	44.33	209.57	10.25	21.82	85.26	21.15
55.27	35.39	233.58	10.72	44.88	64.03	15.15	33.64	13.64	90.02	6.52	27.88	40.56	15.16	88.92	81.49	202.9	7.48	24.22	91.65	40.16	35.36	27.89	104.83	7.91	33.32	78.86	26.6
39.92	21.54	126.79	9.98	39.44	53.94	16.99	35.26	9.85	96.83	6.6	43.83	27.94	10.17	25.16	16.17	56.1	2.24	42.44	64.29	28.83	41.8	25.53	121.78	7.12	55.76	61.08	20.96
77.8	68.66	153.52	8.65	14.96	88.25	44.72	92.65	87.73	155.44	10.67	18.36	94.68	56.44	19.58	13.24	58.25	4.61	40.9	67.61	22.73	58.18	41.06	151.59	10.96	41.32	70.57	27.08
30.94	24.61	94.17	7	20.4	79.55	26.13	66.71	48.03	192.19	13.44	42.44	72.01	24.99	44.47	24.14	102.71	7.46	46.77	54.29	23.51	66.12	63	224.27	10.5	16.32	95.27	28.09
98.57	93.99	188.41	8.45	33.01	95.35	49.89	70.2	52.96	204.97	13.35	48.83	75.44	25.84	61.6	18.67	160.24	11.56	52.8	30.3	11.65	63.03	55.13	191.63	11.38	28.3	87.47	28.77
75.5	37.38	152.65	15.2	38.47	49.5	24.48	83.62	80.21	220.51	9.63	26.82	95.93	36.38	92.26	89.4	190.17	11.02	19.72	96.9	47.01	74.13	68.6	185.82	10.47	25.84	92.53	36.92
34.97	14.92	80.52	5.93	44.88	42.66	18.53	83.23	80.65	157.21	9.44	17	96.89	51.3	117.04	115.84	194.92	10.43	28.89	98.97	59.43	53.8	39.63	72.18	3.06	35.36	73.67	54.91
16.5	12.04	58.26	4.57	23.12	72.97	20.67	60.62	11.03	103.34	5.14	52.27	18.2	10.68	48.88	38.13	141.62	10.06	27.2	78.02	26.93	58.65	45.52	177.55	9.88	37.76	77.61	25.64
23.72	9.05	60.64	3.61	41.75	38.17	14.93	39.61	27.73	123.52	7.11	37.4	69.99	22.45	68.84	9.34	114.67	3.83	48.28	13.57	8.15	53.95	41.76	120.57	10.29	40.58	77.39	34.63
39.29	37.12	125.8	7.64	13.3	94.49	29.51	53.25	17.32	161.21	13.56	42.16	32.52	10.74	62.64	44.68	194.18	7.13	54.34	71.32	23.01	63.83	33.86	156.55	14.2	72.36	53.04	21.63
53.58	37.19	136.28	10.02	41.27	69.42	27.29	88.01	85.48	143.3	7.06	30.26	97.13	59.65	110.29	106.4	226.61	12.56	26.05	96.48	46.95	70.81	51.87	154.7	11.88	18.79	73.25	33.53
14.55	8.7	41.51	3.07	55.02	59.76	20.95	66.24	62.29	131.4	7.64	16.32	94.03	47.4	23.94	8.75	85.33	6.65	56.19	36.56	10.26	38.79	15.23	156.03	9.08	39.44	39.26	9.76
76.81	17.03	177.91	10.49	32.64	22.17	9.57	54.42	41.78	211.92	11.27	48.96	76.77	19.71	67.92	39.21	211.62	11.35	46.08	57.73	18.53	96.63	92.96	157.42	6.54	21.82	96.2	59.05
54.09	20.93	162.22	10.74	44.53	38.7	12.9	19.11	9.46	57.43	4.33	40.8	49.47	16.46	78.23	64.3	199.42	11.78	33.7	82.18	32.24	66.85	57.36	232.4	9.26	25.34	85.8	24.68
38.59	24.07	106.65	6.59	44.53	62.37	22.57	60.18	21.95	139.91	14.99	49.64	36.48	15.69	26.57	5.88	70.73	5.37	36.46	22.12	8.31	36.54	16.62	120.81	6.57	43.84	45.48	13.75
50.89	17.37	131.61	8.75	38.9	34.14	13.2	54.68	32.29	132.37	10.32	38.27	59.07	24.4	39.32	29.59	137.41	8.2	26.52	75.26	21.54	53.18	42.57	149.79	7.94	30.95	80.05	28.42
84.49	0.62	232.62	19.01	234.54	0.73	0.27	61.26	47.83	160.92	10.69	30.8	78.09	29.73	100.3	96.85	135.6	5.31	24.07	96.56	71.42	44.62	37.47	106.09	6.37	38.47	83.98	35.32
42.15	29.67	163.23	9.13	51.58	70.38	18.18	27.2	12.84	85.58	5.82	45.56	47.19	15	21.39	11.5	80.52	6.25	62.56	53.76	14.28	57.15	10.58	109.08	6.08	70.28	18.51	9.7
32.02	6.77	67.3	6.32	66.1	21.14	10.06	63.31	35.22	208.87	14.04	40.14	55.63	16.86	37.41	12.61	100.52	5.26	58.46	33.7	12.54	57.83	53.45	183.78	7.93	24.07	92.42	29.08
53.41	36.06	109.02	6.11	39.42	67.52	33.08	60.31	39.83	134.02	6.92	36.45	66.04	29.72	69.21	63.83	182.7	10.78	23.39	92.23	34.94	75.14	72.98	227.1	9.44	24.48	97.12	32.14
83.98	73.71	203.49	11.64	24.35	87.77	36.22	52.48	45.8	140.2	10.17	16.32	87.26	32.67	25.55	18.3	65.62	4.89	68.19	71.63	27.88	39.67	8.49	69.38	3.96	45.92	21.39	12.23
61.5	7.26	120.45	9.6	54.97	11.8	6.03	89.62	86.01	165.78	10.76	21.91	95.97	51.88	97.9	94.92	166.43	7.26	27.2	96.96	57.03	74.24	62.34	234.37	11.86	41.96	83.97	26.6
40.36	13.45	155.7	10.17	78.88	33.34	8.64	54.98	50.36	105.05	8.35	18.57	91.59	47.94	26.76	6.44	76.51	6.51	63.44	24.09	8.42	56.48	53.63	154.77	7.12	21.57	94.95	34.65
69.08	59.88	200.07	10.48	42.44	86.68	29.93	41.89	12.72	107.88	8.7	44.71	30.36	11.79	38.16	17.92	130.21	10.61	48.83	46.97	13.76	50.31	23.77	187.88	12.31	57.09	47.25	12.65
50.83	42.61	136.17	7.47	14.61	83.83	31.29	39.95	31.82	113.26	8.44	18.36	79.64	28.09	67.09	40.01	165.72	10.56	39.89	59.64	24.15	32.47	22.36	117.75	8.39	43.52	68.85	18.99
56.57	51.09	130.98	7.41	22.01	90.32	39.01	38.3	23.66	78.19	6.54	16.95	61.77	30.25	15.84	11.65	35.22	3.25	23.51	73.55	33.08	69.69	53.71	160.59	10.59	19.72	77.07	33.45
24.67	8.14	51.84	4.2	45.56	33	15.7	82.92	82.26	135.02	7.21	17.6	99.21	60.92	35.29	27.24	128.65	6.64	34	77.19	21.17	48.42	24.31	161.71	9.28	52.96	50.21	15.04
38.13	20.41	82.62	8.64	49.64	53.53	24.71	62.34	31.72	122.89	18.2	58.45	50.89	25.81	46.41	28.18	98.31	6.38	39.32	60.73	28.67	51.61	5.35	113.61	18.4	133.96	10.37	4.71
59.89	34.55	139.81	10.63	43.33	57.69	24.71	31.39	20.27	99.92	7.08	44.2	64.59	20.29	68.02	63.85	185.17	8.62	35.2	93.87	34.48	37.94	27.83	139.42	10.2	16.62	73.37	19.97
61.33	22.41	118.39	7.83	44.28	36.54	18.93	64.65	58.87	144.88	19.24	19.68	91.05	40.63	53.45	46.75	170.39	8.57	41.27	87.47	27.44	25.52	4.12	97.09	6.36	148.57	16.15	4.25
36.11	10	110.21	8.07	53.72	27.7	9.08	88.93	76.5	182.4	8.73	21.82	86.02	41.94	75.08	67.11	189.64	11.56	33.4	89.39	35.39	40.78	36.47	78.77	3.81	38.27	89.43	46.31
54.51	30.56	89.43	6.09	51.58	56.07	34.17	103.41	95.31	148.92	5.4	28.53	92.17	64	19.58	11.22	54.89	4.61	78.36	57.31	20.44	34.22	8.42	62.33	8.82	58.41	24.6	13.51
57.51	41.83	207.99	8.75	42.16	72.75	20.11	30.55	5.91	142.15	8.75	85.9	19.36	4.16	54.91	11.84	125.53	10.82	54.34	21.56	9.43	41.54	25.44	100.33	8.62	50.9	61.24	25.36
45.55	16.07	154.33	11.34	57.09	35.28	10.41	47.69	15.86	144.01	10.06	61.93	33.25	11.01	47.04	40.17	141.71	9.18	28.56	85.4	28.34	60.25	49.2	161.32	9.53	21.57	81.65	30.5
22.18	7.03	54.76	3.57	48.15	31.71	12.85	19.36	0.69	78.17	21.46	153.87	3.59	0.89	15.62	13.87	42.38	2.76	34.3	88.75	32.71	86.14	85.25	203.79	8.28	25.45	98.97	41.83
34.18	11.9	100.94	8.64	46.62	34.82	11.79	76.28	60.98	152.86	7.16	45.39	79.94	39.89	60.09	33.14	129.81	8.75	35.77	55.16	25.53	32.57	22.98	83.94	4.1	68	70.56	27.38
42.48	14.43	158.16	10.58	57.09	33.96	9.12	32.81	15.07	103.25	8.89	55.66	45.92	14.59	42.24	12.39	133.64	10.15	74.45	29.34	9.27	58.13	31.74	111.48	7.16	34	54.6	28.47
51.19	16.15	116.67	7.76	60.53	31.54	13.84	57.28	38.57	137.16	7	40.8	67.34	28.12	59.48	18.86	156.38	9.93	36.42	31.71	12.06	79.54	57.67	195.93	10.2	43.52	72.5	29.43
56.66	7.83	127.7	18.39	68.77	13.82	6.13	43.04	38.88	112.59	7.93	23.12	90.34	34.53	46.88	16.74	110.7	8.03	35.33	35.7	15.12	43.43	15.53	177.4	11.61	77.03	35.76	8.75
64.45	39.78	221.71	15.8	40.64	61.72	17.94	47.63	9.8	151.95	9.03	77.86	20.57	6.45	19.96	11	48.91	4.03	44.71	55.12	22.49	44.78	24.28	86.47	6.52	47.31	54.22	28.08
50.27	27.18	116.99	9.67	36.72	54.06	23.23	44.75	10.73	89.26	10.17	30.29	23.98	12.02	57.12	27.77	170.21	12.21	52.36	48.62	16.32	79.11	68.67	268.5	10.61	38.72	86.8	25.57
47.01	26.41	169.83	10.03	45.76	56.19	15.55	22.05	9.89	61.25	5.55	53.58	44.87	16.15	60.46	30.92	136.38	9.24	25.53	51.15	22.67	51.34	28.17	210.16	8.77	62.59	54.87	13.4
41.26	28.69	131.44	10.71	20.18	69.54	21.83	65.95	25.37	175.15	17.67	43.78	38.46	14.48	27.48	9.99	113.17	26.43	61.95	36.37	8.83	43.88	38.18	207.33	9.88	35.36	87	18.41
90.99	80.89	209.2	11.73	22.44	88.91	38.67	40	6.05	99.96	8.96	48.28	15.11	6.05	48.59	29.13	146.97	13.52	19.95	59.95	19.82	52.53	8.15	108.79	6.87	49.15	15.51	7.49
66.68	37.13	177.72	29.03	41.53	55.69	20.89	67.65	59.26	171.06	10.35	29.92	87.61	34.65	96.61	86.4	235.69	22.96	30.95	89.44	36.66	77.93	76.56	138.67	6.39	18.09	98.23	55.21
44.28	8.72	94.88	7.18	49.4	19.69	9.19	48.7	17.68	173.63	10.97	92.85	36.3	10.18	54.45	16.64	133.44	12	50.21	30.56	12.47	58.01	23.55	126.79	9.56	43.84	40.59	18.57
36.19	18.29	118.15	10.02	50.79	50.54	15.48	62.91	15.04	109.16	12.94	42.03	23.91	13.78	104.96	100.43	181.63	7.57	19.72	95.68	55.29	39.17	27.11	145.99	7.84	44.2	69.19	18.57
55.23	33.96	79.38	4.93	42.16	61.48	42.78	27.16	10.29	92.08	4.97	39.44	37.88	11.17	84.03	30.22	170.13	11.81	28.16	35.97	17.77	53.61	32.21	147.21	9.93	28.12	60.09	21.88
54.69	37.45	128.22	9.29	27.4	68.48	29.21	83.39	77.01	174.35	9.06	21.12	92.35	44.17	75.45	71.19	125.06	7.34	14.96	94.35	56.93	55.1	48.31	154.84	9.33	25.05	87.68	31.2
26.5	10	59.76	4.33	53.65	37.73	16.73	27.31	10.21	76.15	6.21	42.03	37.39	13.41	80.79	10.18	187.7	21.54	34.79	12.6	5.42	54.28	35.24	207.29	8.81	61.98	64.93	17
60.47	2.92	96.57	6.76	45.39	4.82	3.02	121.68	118.14	249.66	8.31	30.26	97.09	47.32	76.87	68.04	226.88	10.17	35.2	88.52	29.99	40.19	12.51	94.88	4.93	49.75	31.13	13.18
43.82	29.93	94.79	5.05	50.21	68.3	31.57	82.54	79.9	218.65	11.91	27.2	96.8	36.54	80.31	73.04	209.91	10.2	18.52	90.95	34.8	86.02	82.37	209.25	11.17	19.72	95.75	39.36
71.77	67.2	206.14	23.06	16.51	93.64	32.6	50.48	22.74	195.95	10.86	65.28	45.04	11.6	32.17	6.67	77.79	9.91	23.01	20.75	8.58	78.92	70.05	227.19	11.63	29.21	88.77	30.83
46.36	35.2	121.29	7.98	23.8	75.94	29.02	69.33	4.42	124.71	13.94	36.46	6.38	3.55	51.87	10.89	89.79	6.18	49.6	20.99	12.13	35.29	11.02	135.44	21.13	190.65	31.23	8.14
97.97	96.49	147.91	5.43	20.4	98.49	65.23	58.75	49.33	225.27	10.36	28.56	83.98	21.9	21.22	15.24	68.99	3.59	50.55	71.82	22.09	62.73	61.28	146.59	7.4	15.64	97.69	41.8
33.88	16.6	102.38	8.88	16.32	48.99	16.21	72	8.18	223.34	10.62	43.52	11.36	3.66	97.11	95.14	212.09	9.71	21.89	97.98	44.86	70.71	27.24	255.5	15.28	58.46	38.52	10.66
36.73	7.33	80.09	6.09	61.9	19.96	9.15	58.25	41.64	193.62	10.95	63.24	71.49	21.51	67.26	57.15	165.94	10.07	14.96	84.97	34.44	50.76	27.44	150.18	11.71	39.44	54.07	18.27
24.05	11.92	59.97	6.05	55.08	49.56	19.88	15.29	10.94	40.58	4.17	48.01	71.59	26.97	81.66	57.16	201.65	14.71	25.84	70	28.35	55.51	44.53	226.11	11	48.33	80.21	19.69
74.6	65.65	200.94	12.73	16.19	88	32.67	86.24	80.19	180.88	10.81	23.12	92.98	44.33	141.71	21.45	430.91	31.13	129.88	15.14	4.98	70.3	65.4	169.15	9.71	12.92	93.02	38.66
25.97	7.67	55.06	12.85	312.95	29.53	13.93	107.47	104.07	169.18	7.88	23.69	96.84	61.52	137.67	22.56	441.15	23.77	69.49	16.39	5.11	30.87	13.53	127.16	31.01	19.04	43.82	10.64
70.75	60.72	205.96	9.23	17.81	85.82	29.48	13.52	6.95	46.35	4.5	46.77	51.43	15	65.88	41	145.93	8.8	31.96	62.23	28.09	33.31	23.04	94.46	8	19.04	69.16	24.39
87.74	54.66	243.66	13.09	47.31	62.3	22.43	86.35	73.65	245.23	9.62	41.27	85.3	30.03	106.17	76.09	164.32	7.57	33.01	71.67	46.31	35.91	9.45	88.35	10.54	29.24	26.32	10.7
38.41	13.43	98.22	7.97	28.53	34.98	13.68	104.17	101.92	239.85	8.82	23.66	97.83	42.49	49	22.57	153.46	9.89	44.02	46.07	14.71	75.6	72.62	142.09	9.83	13.6	96.05	51.11
41.76	32.43	103.95	7.94	21.57	77.66	31.2	44.79	17.43	121.24	8.35	50.1	38.9	14.37	42.44	15.23	97.6	7.43	44.88	35.89	15.61	37.77	14.65	139.65	7.85	70.04	38.78	10.49
45.5	8.62	77.38	6.5	23.8	18.95	11.14	36.9	7.71	74.46	4.71	74.45	20.9	10.36	31.96	29.99	61.31	4.17	35.62	93.81	48.91	59.96	44.87	155.71	9.5	26.52	74.84	28.82
37.57	15.89	129.59	12.9	88.37	42.29	12.26	54.09	36.43	214.85	12.14	69.47	67.35	16.96	51.96	40.82	101.06	7.58	31.64	78.55	40.39	89.78	85.77	173.58	8.45	22.44	95.53	49.41
44.11	9.77	91.57	6.18	27.14	22.16	10.67	99.46	93.31	169.37	8.43	19.72	93.82	55.09	104.77	100.8	287.62	8.17	28.56	96.21	35.05	42.5	26.53	111.99	6.68	41.48	62.43	23.69
21.1	14.61	89.99	7.62	28.07	69.22	16.23	20	12.71	66.14	4.23	31.96	63.53	19.22	61.64	37.45	186.94	10.84	57.54	60.76	20.03	65.8	63.29	120.03	8.67	9.52	96.18	52.73
78.77	71.26	159.15	9.03	22.44	90.47	44.77	25.36	14.03	85.88	6.33	39.89	55.35	16.34	110.5	107.38	197.13	14.6	18.36	97.18	54.47	38.54	29.89	148.48	9.36	42.74	77.57	20.13
37.13	14.28	139.21	10.72	59.16	38.46	10.26	69.75	23.91	85.12	3.11	33.01	34.28	28.09	55.55	19.43	136.59	11.72	37.57	34.98	14.23	14.36	12.96	36.05	3.26	25.74	90.26	35.96
34.63	4.58	110.66	22.22	61.88	13.22	4.14	56.51	47.15	162.57	8.51	31.34	83.43	29	45.23	12.13	92.77	7.6	43.04	26.82	13.08	27.25	18.42	73.03	5.14	21.67	67.57	25.22
84.72	71.84	225.14	17.96	26.59	84.79	31.91	96.28	89.14	224.73	9.39	36.45	92.59	39.67	94.04	86.64	193.54	15.19	19.04	92.13	44.76	36.25	26.96	109.5	9.25	13.92	74.37	24.62
63.63	27.73	168.25	11.47	29.24	43.58	16.48	79.4	35.32	179.05	9.63	52.74	44.48	19.73	94.1	91.56	177.19	6.71	26.05	97.3	51.67	22.82	12.32	75.5	7.26	56.4	54	16.32
39.13	22.75	104.6	6.27	51.68	58.15	21.75	76.39	73.23	191.79	10.34	19.04	95.85	38.18	48.78	28.98	122.89	8.51	49.52	59.41	23.58	62.61	41.08	140.61	11.95	36.18	65.62	29.22
48.8	33.7	173.63	9.32	42.64	69.05	19.41	38.73	18.39	140.06	9.09	61.9	47.5	13.13	25.39	11.28	107.65	8.95	40.6	44.44	10.48	71.37	61.61	177.6	10.08	23.12	86.32	34.69
45.29	30.51	184.27	9.48	57.75	67.36	16.55	38.91	1.33	93.34	11.59	129.99	3.43	1.43	131.89	129.48	232.35	14.85	21.12	98.17	55.73	47.25	33.22	112.13	5.81	29.58	70.31	29.63
49.19	31.5	208.96	9.66	53.72	64.04	15.08	56.19	14.3	140.22	10.3	61.2	25.45	10.2	55.24	30.07	192.93	9.78	63.92	54.43	15.59	71.5	0.2	137.54	27.44	118.97	0.28	0.14
52.53	13.51	159.23	22.45	35.03	25.72	8.49	74.01	70.43	115.13	7.38	13.07	95.17	61.17	41.52	13.86	163.97	10.83	68.62	33.37	8.45	91.05	87.63	179.84	13.32	17.39	96.24	48.73
43.91	23.69	131.18	12.02	28.53	53.95	18.06	103.07	101.01	172.56	7.86	24.76	98	58.54	44.46	12.13	169.7	22.3	49.18	27.28	7.15	81.5	78.87	184.79	8.55	18.57	96.77	42.68
51.35	22.82	171.99	14.83	65.34	44.44	13.27	67.28	41.45	161.12	15.23	27.88	61.61	25.73	47.55	16.97	95.69	6.42	44.17	35.69	17.74	29.45	13.26	85.06	5.83	47.31	45.02	15.59
63.27	42.91	145.37	8	40.58	67.83	29.52	62.03	24.74	114.85	6.46	31.03	39.89	21.54	109.43	103.62	195.03	10.88	18.36	94.68	53.13	51.4	24.54	114.42	6.98	35.31	47.74	21.44
68.9	46.5	219.27	10.91	33.01	67.49	21.21	45.73	35.6	242.5	12.73	42.84	77.84	14.68	83.67	82.46	148.34	7.18	15.82	98.55	55.59	108.89	104.35	216.78	8.95	29.92	95.83	48.14
67.8	64.62	168.68	8.68	20.4	95.31	38.31	81.05	74.41	201.54	14.52	28.16	91.81	36.92	84.05	82.4	190.16	8.38	26.82	98.03	43.33	64.19	62.36	174.92	11.33	25.16	97.14	35.65
88.14	85.52	162.72	7.83	23.08	97.03	52.55	45.21	18.22	142.48	9.15	57.09	40.3	12.79	37.44	30.09	139.05	9.9	29.22	80.36	21.64	43.36	21.39	169	8.45	51	49.33	12.66
9.51	2.74	47.76	4.89	242.82	28.83	5.74	65.38	13.18	158.5	10.07	48.83	20.16	8.32	24.92	2.21	49.82	3.71	45.76	8.87	4.43	41.65	32.83	152.68	10.87	20.91	78.82	21.5
48.96	22.19	204.75	11.05	82.8	45.34	10.84	49.54	2.25	137.69	6.88	33.32	4.54	1.63	48.51	20.38	172.61	10.63	59.84	42.01	11.81	20.76	15.69	64.72	10.83	33.16	75.6	24.25
96.64	91.95	214.66	9.52	25.84	95.15	42.84	34.1	3.67	100.62	6.72	59.84	10.77	3.65	84.54	78.44	213.93	10.04	20.2	92.79	36.67	39	9.82	111.86	6.92	64.65	25.17	8.78
[truncated: 494 more rows]

## Sheet: 60 min incubation
VAP-Ct	VSL-Ct	VCL-Ct	ALH-Ct	BCF-Ct	STR-Ct	LIN-Ct	VAP-NSC5	VSL-NSC5	VCL-NSC5	ALH-NSC5	BCF-NSC5	STR-NSC5	LIN-NSC5	VAP-NSC25	VSL-NSC25	VCL-NSC25	ALH-NSC25	BCF-NSC25	STR-NSC25	LIN-NSC25	VAP-NSC50	VSL-NSC50	VCL-NSC50	ALH-NSC50	BCF-NSC50	STR-NSC50	LIN-NSC50
76.84	73.71	210.41	8.38	23.23	95.94	35.03	64.43	45.29	217.31	11.91	42.43	70.29	20.84	81.79	79.24	170.2	9.95	15.13	96.89	46.56	103.3	82.17	157.96	14.48	24.11	79.54	52.02
91.48	78.74	223.82	17.42	19.95	86.07	35.18	75.79	72.22	256.03	10.45	27.86	95.29	28.21	40.32	19.33	84.68	5.84	27.14	47.94	22.83	97.52	84.91	229.43	10.08	45.76	87.07	37.01
42.31	15.04	93.49	8.55	47.31	35.54	16.08	23.59	11.7	51.76	3.92	27.51	49.58	22.6	64.38	61.45	155.28	11.23	12.38	95.43	39.57	66.13	64	102.21	6.3	12.92	96.78	62.61
105.52	100.83	207.9	10.28	20.4	95.55	48.5	59.83	38.44	162.32	9.83	38.27	64.24	23.68	60.29	57.82	174.8	8.3	17	95.91	33.08	62.72	59.58	215.52	7.24	33.7	95	27.65
73.05	63.96	225.09	10.35	31.28	87.55	28.41	51.98	18.67	124.47	6.76	53.5	35.91	15	59.77	54.5	173.23	10.44	28.53	91.18	31.46	81.32	72.49	175.07	10.06	19.6	89.15	41.41
73.77	46.08	249.04	12.14	56.44	62.46	18.5	54.36	21.76	118.56	9.49	41.27	40.02	18.35	50.87	37.65	173.65	10.46	31.96	74.02	21.68	93.43	87	168.07	10.08	17.1	93.12	51.76
128.2	122.4	233.04	9.01	35.6	95.48	52.52	49.57	31.02	161.2	9.14	61.9	62.57	19.24	75.26	74.27	150.62	5.5	26.52	98.68	49.31	81.18	80.07	179.04	8.92	18.34	98.64	44.72
106.95	105.37	216.47	10.43	26.14	98.52	48.68	83	75.69	224.12	8.38	26.44	91.19	33.77	105.56	102.84	182.86	8.23	26.44	97.42	56.24	77.98	76.28	182.52	10.93	19.72	97.81	41.79
98.15	94.72	192.33	10.72	21.12	96.51	49.25	45.75	7.81	84.45	10.97	31.96	17.08	9.25	84.36	82.48	164.93	8.51	16.32	97.77	50.01	72.89	69.89	133.26	7.13	14.28	95.88	52.45
100.69	98.7	174.38	7.38	21.12	98.02	56.6	41.89	26.83	126.47	8.24	52.27	64.04	21.21	42.75	8.06	121.37	19.27	27.69	18.87	6.64	83.86	78.99	180.99	7.09	21.12	94.2	43.64
31.95	2.37	114.3	6.89	44.17	7.41	2.07	91.69	62.47	221.74	8.64	40.58	68.13	28.17	48.53	35.92	102.38	9.88	62.56	74.02	35.09	76.63	71.48	140.14	9.01	15.96	93.28	51.01
101.57	88.56	224.34	9.15	29.58	87.18	39.47	78.15	74.13	147.41	9.25	13.76	94.86	50.29	69.78	66.88	157.93	9.41	16.51	95.85	42.35	88.26	85.46	173.5	11.1	16	96.83	49.26
70.31	64.23	212.73	10.38	31.28	91.35	30.19	68.44	66.07	136.76	11.3	13.6	96.53	48.31	47.38	22.75	171.06	10.17	46.24	48	13.3	66.38	64.63	138.49	6.07	18.36	97.37	46.67
55.95	12.79	108.01	6.52	32.64	22.86	11.84	100.76	97.63	205.98	9.15	24.48	96.89	47.4	78.53	74.63	160.24	8.45	21.76	95.03	46.58	62.83	60.62	187.82	10.54	19.04	96.48	32.27
66.16	42.49	193.31	9.86	40.24	64.21	21.98	81.2	79.73	180.7	8.84	23.8	98.2	44.13	36.32	15.82	110.48	9.13	49.52	43.56	14.32	93.79	90.69	175.63	10.37	19.04	96.7	51.64
31.87	13.72	73.63	6.9	30.61	43.05	18.63	74.76	73.04	177.97	9.45	21.76	97.69	41.04	50.16	11.95	143.67	7.37	26.18	23.81	8.31	101.75	98.78	166.64	7.07	21.76	97.08	59.28
50.98	11.05	105.42	6.43	29.92	21.68	10.49	49.72	27.62	155.45	10.82	50.1	55.55	17.77	73.16	70.31	202.89	10.1	19.48	96.1	34.65	100.23	98.69	201.17	5.98	25.84	98.46	49.06
115.72	113.4	213.35	10.23	35.08	97.99	53.15	85.57	83.52	184.46	10.29	21.37	97.61	45.28	78.57	75.99	159.45	11.26	14.28	96.71	47.65	98.19	90.01	194.36	13.71	16.83	91.67	46.31
102.67	97.19	226.43	9.16	26.14	94.67	42.93	51.59	19	221.09	11.45	36.92	36.82	8.59	45.43	29.29	159.26	16.98	44.35	64.48	18.39	95.46	94.27	165.46	9.19	17.68	98.75	56.97
85.19	82.92	138.51	10.59	19.48	97.33	59.87	62.3	50.97	211.68	11.24	56.4	81.8	24.08	60.28	37.91	123.55	17.93	31.28	62.88	30.68	85.9	82.73	187.4	12.82	15.13	96.31	44.14
87.71	83.82	173.65	10.83	28.16	95.56	48.27	65.9	50.22	189.23	16.28	16.24	76.19	26.54	53.21	29.46	191.6	13.96	63.28	55.36	15.37	28.97	17.21	74.94	8.23	63.28	59.4	22.97
39.4	24.94	70.94	5.16	40.12	63.3	35.16	45.3	9.46	166.72	11.95	115.5	20.87	5.67	99.78	98.25	180.54	7.95	26.44	98.46	54.42	70.19	69.34	162.81	7.93	18.79	98.78	42.59
112.24	108.81	234.9	13.59	26.14	96.95	46.32	87.83	85.99	172.66	10.77	19.48	97.91	49.8	81.58	78.35	188.41	13.16	19.95	96.04	41.58	24.84	11.82	129.11	7.71	46.24	47.59	9.15
106.28	104.22	229.4	9.63	32.01	98.06	45.43	49.94	11.88	104.17	8.46	47.46	23.78	11.4	87.66	86.37	198.7	13.98	23.94	98.53	43.47	71.88	63.51	159.8	9.75	15.23	88.36	39.74
98.38	89.34	189.08	12.66	24.38	90.8	47.25	27.67	7.2	78.83	6.52	47.31	26.02	9.14	39.79	25.25	73.47	6.37	41.48	63.46	34.37	78.57	77.14	123.87	6.78	13.38	98.18	62.28
69.85	59.29	211.6	12.82	20.4	84.88	28.02	47.52	7.21	77.54	4.24	39.15	15.17	9.3	95.04	90.26	245.01	12.62	30.43	94.97	36.84	87.54	82.53	161.24	7.76	32.7	94.28	51.19
117.88	114.52	246.85	12.58	30.6	97.15	46.39	38.55	13.23	81.75	16.54	22.05	34.31	16.18	74.63	71.38	198.88	10.02	25.16	95.64	35.89	79.29	76.67	134.62	10.49	24.64	96.7	56.95
113.74	111.34	225.4	8.77	28.53	97.89	49.4	72.4	70.14	162.31	10.4	16.38	96.88	43.21	64.85	48.93	140.36	9.44	41.36	75.45	34.86	92.44	83.33	202.83	12.13	27.68	90.15	41.09
52.22	38.48	154.19	6.69	34.19	73.7	24.96	75.84	67.93	175.09	11.56	21.32	89.56	38.8	77.09	13.27	184.54	14.2	58.64	17.22	7.19	25.44	16.4	59.69	10.74	77.48	64.46	27.47
77.11	7.35	167.96	8.18	52.19	9.53	4.38	31.6	11.47	71.57	9.37	68.68	36.3	16.03	37.49	8.95	78.12	7.02	44.02	23.88	11.46	113.84	101.37	229.9	11.59	20.18	89.05	44.1
59.54	41.08	184.54	11.2	40.58	69	22.26	90.62	84.89	208.71	11.52	25.16	93.67	40.67	53.56	43.23	148.56	9.98	21.08	80.7	29.1	57.58	53.98	185.27	9.32	32.01	93.75	29.13
107.35	100.89	188.22	8.33	25.34	93.99	53.6	49.33	17	215.16	10.61	69.45	34.46	7.9	71.1	54.78	194.8	10.75	37.4	77.05	28.12	59.01	38.08	138.42	11.31	46.08	64.54	27.51
38.32	9.49	112.62	4.2	34.68	24.78	8.43	116.95	111.6	267.33	9.39	26.44	95.43	41.75	34.51	10.27	119.02	6.93	72.8	29.78	8.63	52.51	47.37	128.77	7.73	14.61	90.21	36.78
108.69	105.36	241.79	9.48	43.33	96.94	43.58	75.56	71.25	187.35	10.96	29.92	94.29	38.03	95.03	90.09	230.95	23.52	35.08	94.8	39.01	117.84	113.58	207.74	10.3	23.27	96.38	54.67
115.79	109.03	200.08	8.03	30.62	94.16	54.5	34.66	15.01	89.85	7.75	52.71	43.3	16.7	47.46	37.17	99.59	11.46	48.57	78.32	37.32	103.83	101.27	293.82	13.78	25.16	97.54	34.47
81.72	71.54	238.43	15.21	24.76	87.54	30.01	85.22	74.61	201.29	10.08	39.2	87.55	37.07	66.73	46.03	212.27	11.53	47.02	68.98	21.69	50.31	39.33	208.11	14.43	46.08	78.18	18.9
100.02	95.38	195.47	8.79	21.76	95.36	48.79	78.45	76.27	189.15	11.68	14.96	97.22	40.32	102.94	100.64	273.32	7.97	26.59	97.76	36.82	74.83	70.98	173.2	9.21	14.96	94.85	40.98
102.37	97.47	293.07	9.4	33.7	95.21	33.26	59.82	26.88	160.23	10.61	35.08	44.94	16.78	67.24	34.53	185.48	14.7	38.08	51.36	18.62	44.91	21.68	172.5	12.11	54.4	48.27	12.57
102.07	90.38	196.96	9.71	27.14	88.55	45.89	114.57	111.12	219.89	19.31	29.92	96.98	50.53	46.44	37.65	155.97	9.09	26.52	81.08	24.14	35.99	30.16	125.18	8.07	26.14	83.82	24.1
105.46	101.3	253.09	9.89	19.72	96.06	40.02	11.95	7.26	36.69	17.76	290.33	60.77	19.8	56.08	27.44	224.22	11.13	72.76	48.93	12.24	67.95	57.49	209.49	10.79	29.92	84.61	27.44
87.54	82.64	181.04	10.99	16.19	94.41	45.65	102.45	100.24	226.4	9.29	35.11	97.84	44.28	107.77	102.23	182.49	9.82	21.32	94.86	56.02	37.9	26.18	120.14	9.5	29.24	69.09	21.79
110.82	106.49	166.14	8	20.4	96.09	64.09	35.36	11.95	87.92	5.21	47.31	33.8	13.6	100.87	96.83	237.48	9.39	24.35	96	40.78	109.63	106.53	168.3	9.43	20.18	97.17	63.3
74.71	73.13	134.87	7.52	22.01	97.88	54.22	87.08	84.49	144.92	10.26	14.58	97.02	58.3	121.07	116.99	200.39	11.53	19.72	96.63	58.38	92.53	85.6	188.41	11.11	17	92.5	45.43
100.77	98.83	151.23	8.09	22.44	98.08	65.35	104.93	102.03	167.73	7.88	21.76	97.23	60.83	42.97	20.64	112.24	23.26	111.33	48.05	18.39	57.78	49.92	109.76	5.82	39.2	86.4	45.48
121.83	118.58	209.56	8.65	38.52	97.33	56.59	21.75	14.06	80.96	4.39	35.11	64.67	17.37	107.07	103.19	228.09	14.25	17.54	96.38	45.24	44.65	14.23	80.12	5.6	48.15	31.86	17.76
12.48	8.71	42.06	2.02	68.88	69.78	20.7	93.74	89.21	192.28	9.62	17.3	95.16	46.39	93.05	90.89	197.26	9.34	32.7	97.67	46.08	89.08	83.81	175.42	10.28	17	94.08	47.78
33.02	5.36	78.76	5.41	23.12	16.24	6.81	86.22	81.59	238.05	7.92	35.08	94.63	34.27	97.91	94.71	172.48	8.64	21.08	96.73	54.91	93.82	17.55	218.46	20.66	22.44	18.71	8.03
34.42	13.03	104.62	6.54	51.49	37.86	12.46	97.11	86.95	194.83	23.02	23.66	89.54	44.63	36.61	28.02	129.1	13.04	21.08	76.54	21.71	69.16	63.76	138.65	7.53	15.64	92.2	45.99
89.88	82.49	210.88	9.37	22.08	91.78	39.12	108.16	105.84	224.53	8.33	34.79	97.85	47.14	65.96	59.87	195.26	12.65	21.12	90.77	30.66	44.92	24.56	108.82	9.24	52.36	54.67	22.57
74.14	66.93	235.94	8.83	35.33	90.26	28.37	27.89	7.18	100.7	8.13	83.5	25.74	7.13	50.04	30.61	114.57	6.47	34.79	61.17	26.72	76.15	73.11	132.39	8.83	16.19	96	55.22
105.29	88.63	183.49	8.02	25.84	84.18	48.3	64.4	36.84	157.14	15.75	48.96	57.21	23.44	70.93	25.67	117.41	5.05	41.96	36.2	21.87	91.71	87.15	168.57	8.32	20.4	95.03	51.7
40.75	24.99	150.02	8.79	29.24	61.32	16.66	118.78	110.85	351.78	12.77	29.22	93.32	31.51	62.01	57.92	98.71	6.56	9.52	93.41	58.68	103.04	98.37	231.24	9.01	26.82	95.47	42.54
38.73	21.88	74.09	4.06	51.68	56.48	29.53	89.03	86.85	226.81	12.15	21.76	97.55	38.29	106.44	102.09	228.67	8.91	22.35	95.91	44.64	58.21	56.98	146.99	6.46	41.48	97.9	38.77
92.41	89.16	191.9	9.14	22.31	96.48	46.46	73.43	69.71	175.44	9.38	16.19	94.93	39.73	113.22	108.09	229.3	11.26	33.7	95.47	47.14	119.11	116.35	235.21	9.71	33.51	97.68	49.46
74.58	70.77	163.37	11.64	17.26	94.89	43.32	125.18	121.58	219.84	9.03	29.22	97.12	55.3	28.92	12.91	51.3	5.54	76.42	44.63	25.16	85.71	84.34	162.85	9.09	24.48	98.4	51.79
39.39	17.65	104.72	12.48	80.02	44.81	16.86	64.13	38.37	188.44	12.6	53.65	59.83	20.36	92.22	87.48	186.98	9.24	17	94.87	46.79	34.79	26.15	111.4	7.22	33.09	75.15	23.47
111.36	102.42	236.36	7.41	37.31	91.97	43.33	96.65	92.2	186.15	8.9	22.01	95.4	49.53	109.32	106.2	272.63	8.94	32.54	97.15	38.95	70.87	68.01	130.93	7.64	15.64	95.96	51.94
112.09	106.04	281.14	9.21	30.26	94.6	37.72	100.83	96.14	237.92	9.74	30.27	95.34	40.41	44.29	9.26	99.47	12.88	57.8	20.91	9.31	96.19	92.99	181.44	10.72	21.76	96.67	51.25
57.5	29.98	130.06	8.59	40.83	52.13	23.05	83.34	68.53	214.29	10.44	42.24	82.22	31.98	63.66	58.63	158.8	9.35	26.18	92.1	36.92	65.93	38.48	149.03	9.45	44.88	58.36	25.82
108.69	106.13	165.14	7.73	23.12	97.65	64.27	49.64	27.58	162.71	9.45	44.53	55.56	16.95	87.42	83.58	158.1	11.19	17.68	95.61	52.87	27.94	8.23	92.44	9.78	50.21	29.45	8.9
68.49	33.49	155.97	10	36.18	48.9	21.47	62.84	50.83	184.06	9.59	25.05	80.88	27.62	100.46	96.7	165.15	11.29	19.48	96.26	58.55	77.18	65.46	175.18	10.2	17.68	84.82	37.37
70.97	56.31	171.34	9.63	31.28	79.34	32.86	107.91	105.72	197.63	9.23	23.39	97.97	53.49	108.19	105.77	166.4	10.96	28.67	97.77	63.57	84.34	83.12	123.59	5.04	22.44	98.55	67.25
77.83	71.75	196.16	9.11	14.08	92.19	36.58	105.37	100.75	170.1	6.89	25.45	95.62	59.23	108.43	106.2	171.45	7.21	35.77	97.94	61.94	97.8	93.11	206.4	11.48	21.12	95.21	45.11
103.92	101	227.04	7.62	36.45	97.19	44.49	117.16	110.41	202.65	7.04	27.2	94.24	54.48	110.91	107.28	221.78	8.81	31.38	96.72	48.37	95.15	87.64	161.33	8.48	18.36	92.1	54.32
25.49	11.32	59.98	4.68	93.16	44.41	18.87	30.71	11.67	75.2	5.52	53.04	37.99	15.52	66.58	47.21	175.17	11.59	46.62	70.91	26.95	52.62	38.57	174.58	9.62	43.33	73.31	22.1
104.45	99.85	199.4	8.13	23.8	95.59	50.07	106.98	103.53	259.52	8.17	33.7	96.77	39.89	81.57	80.11	142.42	4.14	28.72	98.21	56.25	90.66	85.39	175.18	8.52	18.54	94.18	48.74
112.7	104.27	180.6	7.81	26.05	92.51	57.73	56.7	44.34	146.43	8.08	29.22	78.21	30.28	92.77	89.08	176.4	10.81	20.54	96.02	50.5	87.38	84.13	188.74	9.61	19.71	96.29	44.57
115.91	111.05	224.08	7.19	24.93	95.81	49.56	73.25	70.16	148.31	6.29	21.64	95.79	47.31	108.65	106.54	221.17	8.94	35.77	98.06	48.17	100.2	97.54	212.52	9.5	22.7	97.35	45.9
127.74	119.02	196.78	7.3	30.8	93.17	60.48	106.11	101.98	185.15	6.95	23.94	96.11	55.08	30.24	20.92	79.11	23.86	34.68	69.18	26.44	79.49	78.36	194.53	10.57	18.36	98.58	40.28
38.68	22.42	96.74	6.89	43.84	57.96	23.17	118.43	116.64	260.41	9.21	37.4	98.49	44.79	101.22	98.16	197.11	7.64	28.34	96.97	49.8	91.43	85.44	167.83	10.13	16.51	93.45	50.91
53.19	17.08	152.48	11.9	61.9	32.11	11.2	76.55	63.46	136.77	8.83	37.4	82.89	46.4	128.16	126.74	180.32	7.12	35.77	98.89	70.29	91.2	89.61	176.18	8.73	21.85	98.26	50.86
46.07	44.45	89.77	4.39	48.15	96.48	49.52	84.53	82.69	142.24	8.85	17	97.83	58.14	108.2	59.51	187.29	19.85	23.94	55	31.78	25.4	14.02	53.01	15.32	81.05	55.18	26.44
27.15	11.68	76.16	5.62	52	43.04	15.34	77.99	74.24	177.37	7.73	27.88	95.19	41.85	50.82	38.06	157.81	10.58	43.52	74.9	24.12	83.92	81.74	181.15	9.75	21.97	97.41	45.12
102.65	95.49	201.63	9.77	18.79	93.03	47.36	78	56.99	181.08	11.99	27.2	73.06	31.47	35.34	8.92	102.44	8.82	22.16	25.24	8.71	84.79	81.97	140.45	8.15	15.75	96.67	58.36
102.41	93.94	212.52	10.83	15.67	91.74	44.21	114.45	112.01	175.43	10.01	26.36	97.87	63.85	77.72	76.81	159.78	8.41	19.04	98.83	48.07	63.22	49.54	120.3	12.31	47.6	78.36	41.18
105.25	102.79	200.53	8.68	29.58	97.67	51.26	43.81	22.78	141.71	9.8	68.68	52.01	16.08	87.69	85.5	187.97	9.13	21.57	97.51	45.49	49.26	29.53	162.96	26.15	49.64	59.94	18.12
38.4	13.18	96.49	7.52	60.52	34.31	13.65	15.93	7.05	65.3	7.52	15.86	44.24	10.79	99.32	93.51	262.2	10.05	30.69	94.15	35.66	79.17	73.76	169.96	9.62	14.96	93.16	43.4
115.68	111.93	261.09	9.02	30.6	96.76	42.87	41.03	6.03	113.1	6.24	30.26	14.69	5.33	122.04	117.22	190.77	7.43	32.57	96.05	61.45	18.39	15.2	79.65	3.76	44.71	82.69	19.09
43.35	18.29	114.06	5.27	57.06	42.2	16.04	109.7	101.29	222.66	9.4	24.07	92.33	45.49	55.02	49.19	137.77	13.83	12.24	89.41	35.7	105.57	100.85	195.22	11.2	20.4	95.52	51.66
82.48	65.59	159.66	9.21	28.56	79.52	41.08	102.57	99.74	246.63	7.86	39.66	97.24	40.44	118.93	115.5	258.16	8.8	35.08	97.11	44.74	51.03	43.18	123.87	7.67	57.05	84.61	34.86
105.62	102.78	223.29	11.32	25.84	97.32	46.03	84.27	81.97	225.29	13.05	33.4	97.27	36.38	102.47	99.94	225.41	8.26	32.84	97.54	44.34	77.39	66.19	169.43	8.76	20.49	85.53	39.07
40.33	35.03	139.57	10.3	24.48	86.84	25.1	39.46	22.43	91.65	6.07	40.83	56.84	24.47	107.37	98.54	214.69	8.33	28.75	91.78	45.9	70.76	68.96	226.49	9.85	24.07	97.46	30.45
53.75	5.65	120.53	8.15	73.02	10.51	4.69	43.22	25.55	138.99	11.72	14.96	59.12	18.38	128.66	124.01	220.04	9	26.59	96.39	56.36	83.63	79.51	221.82	9.28	25.64	95.07	35.84
111.8	106.26	251.29	9.45	31.64	95.05	42.28	106.29	98.16	176.51	10.34	21.08	92.35	55.61	101.43	97.49	214.55	8.45	32.01	96.12	45.44	89.37	87.74	133.65	7.43	15.64	98.18	65.65
61.89	59.65	147.44	14.39	32.03	96.38	40.46	80.38	70.87	168.75	11.12	24.64	88.17	42	71.75	47.57	147.25	11.73	49.87	66.3	32.31	93.5	90.82	226.93	11.01	27.51	97.14	40.02
102.49	99.71	213.73	7.64	23.8	97.28	46.65	109.26	105.57	279.35	13.6	21.08	96.63	37.79	73.52	70.63	181.47	8.16	14.28	96.06	38.92	117.8	110.45	324.02	9.63	27.14	93.76	34.09
117.71	112.55	365.03	12.66	25.16	95.62	30.83	39.28	12.8	103.86	7.16	57.05	32.57	12.32	68.86	31.43	159.11	8.86	48.83	45.65	19.76	87.03	79.8	170.17	8.75	23.39	91.69	46.89
72.95	53.36	186.93	19.01	30.27	73.15	28.55	54.69	32.15	148.72	9.29	41.96	58.78	21.62	101.86	99.51	197.69	9.01	27.83	97.69	50.33	38.8	36.69	123.59	8.65	21.08	94.56	29.68
109.81	100.64	175.3	8.84	23.12	91.65	57.41	77.01	71.34	158.99	10.07	23.8	92.64	44.87	36.18	21.14	91.59	6.63	52.36	58.44	23.08	105.42	103.34	166.9	8.44	19.72	98.03	61.92
38.1	10.42	100.75	6.46	51.8	27.35	10.34	67.98	53.2	177.12	14.56	21.07	78.26	30.04	104.07	91.38	181.03	8.83	26.08	87.81	50.48	16.8	7.69	52.32	4.33	64.77	45.79	14.7
137.83	132.23	209.61	10.93	36.72	95.93	63.08	96.67	90.26	191.56	9.71	20.63	93.37	47.12	47.68	44.53	170.61	8.72	46.77	93.39	26.1	38.06	26.84	123.88	6.71	50.21	70.52	21.67
62.48	60.78	126.95	10	14.44	97.28	47.87	110.86	103.36	187.4	7.47	27.51	93.24	55.15	37.81	6.76	150.14	9.39	143.61	17.89	4.51	113.93	109.12	268.97	8.9	27.83	95.78	40.57
98.37	87.4	220.4	10.91	38.52	88.86	39.66	92.64	88.69	153.86	9.13	21.82	95.73	57.64	108.96	107.29	168.03	5.59	32.41	98.46	63.85	97.97	96.14	145.37	5.29	32.33	98.13	66.14
98.6	92.95	266.7	13.04	20.18	94.27	34.85	33.71	29.42	107.77	7.25	21.12	87.28	27.3	67.53	64.41	152.79	8.67	39.89	95.38	42.16	82.99	81.35	191.2	11.48	19.04	98.02	42.55
120.1	116.66	178.71	7.25	30.61	97.14	65.28	39.52	19.26	110.96	6.12	47.6	48.75	17.36	128.27	121.65	192.66	9.49	26.33	94.84	63.14	116.18	115.14	186.09	6.37	25.64	99.1	61.87
50.43	27.3	128.36	8.8	33.79	54.13	21.27	22.74	11.75	61.54	5.81	26.52	51.65	19.09	64.07	62.65	146.46	11.34	16.32	97.78	42.78	67.09	61.3	120.16	7.52	14.28	91.36	51.01
106.17	98.21	228.5	9.77	19.7	92.5	42.98	115.35	108.3	214.9	14.42	23.39	93.89	50.39	74.94	69.72	168.25	9.79	17.3	93.04	41.44	116.54	112.43	285.02	9.66	27.51	96.48	39.45
125.83	121.84	258.64	9.26	34.39	96.83	47.11	64.92	57.61	96.12	5.02	35.9	88.74	59.94	51.78	47.47	155.45	8.17	30.26	91.68	30.54	70.8	65.33	212.2	12.63	14.28	92.27	30.79
71.95	70.23	136.49	6.84	14.96	97.61	51.46	20.26	8.34	69.54	19.24	50.26	41.18	12	102.87	99.9	168.78	8.29	21.57	97.11	59.19	112.17	107.63	186.73	9.39	23.8	95.95	57.64
45.62	13.73	130.99	8.93	41.96	30.11	10.49	106.6	103.97	271.92	8.94	36.72	97.53	38.23	108.12	103.86	180.26	9.4	19.04	96.06	57.62	90.75	85.59	161.65	9.15	16.32	94.32	52.95
88.23	84.88	197.31	8.72	18.32	96.21	43.02	29.02	25.27	47.5	11.45	71.81	87.08	53.2	40.02	27.62	78.74	6.11	41.05	69.01	35.07	76.1	73.02	149.67	8.43	23.66	95.95	48.78
70.55	56.06	167.43	6.48	48.28	79.46	33.48	110.5	105.97	207.28	11.91	25.97	95.9	51.12	57.52	45.56	158.83	10.38	17	79.21	28.68	75.28	72.38	136.49	7.43	14.28	96.15	53.03
121.79	113.5	255.12	10.11	28.92	93.19	44.49	61.49	10.41	162.82	10.18	48.28	16.94	6.4	112.24	108.68	179.68	8.91	22.44	96.83	60.48	93.22	89.62	182.66	11.03	14.96	96.14	49.06
66.25	31.89	176.09	11.69	50.79	48.14	18.11	80.79	39.81	210.68	22.96	40.36	49.28	18.9	111.8	103.04	177.58	12.81	19.95	92.16	58.02	123.38	115.02	201.13	9.7	27.78	93.22	57.19
36.11	7.98	93.81	5.92	32.33	22.11	8.51	99.44	97.56	177.54	9.11	19.95	98.1	54.95	38.52	24.37	112.26	9.82	59.84	63.28	21.71	53.73	45.34	180.4	13.21	14.96	84.38	25.13
103.17	96.58	181.78	10.65	24.93	93.62	53.13	147.47	141.13	252.25	9.93	40.12	95.7	55.95	106.75	104.44	216.3	9.23	33.7	97.83	48.28	56.62	53.59	98.55	6.63	11.22	94.65	54.38
51.13	25.96	142.86	10.3	41.27	50.78	18.17	76.74	51.83	189.67	10.72	21.76	67.55	27.33	47.67	13.7	66.78	15.84	75.74	28.74	20.51	36.98	20.83	141.43	10.45	87.71	56.33	14.73
108.82	105.78	192.66	10.38	22.44	97.21	54.9	70.98	67.37	115.38	6.88	11.83	94.92	58.39	118.97	115.68	266.08	9	28.86	97.23	43.48	92.55	91.24	177	9.01	21.08	98.58	51.55
64.11	32.58	202.54	12.78	46.64	50.82	16.08	111.2	106.4	234.17	9.64	24.76	95.68	45.44	64.43	56.93	160.79	10.21	43.52	88.36	35.41	35.29	15.47	107	7.53	43.33	43.84	14.46
118.69	115.69	185.58	7.45	21.31	97.47	62.34	60.82	35.17	134.8	7.64	39.44	57.84	26.09	57.14	45.18	161.95	11.66	17	79.07	27.89	94.35	90.31	182.89	10.57	22.01	95.71	49.38
124.48	121.3	204.48	8.86	33.24	97.44	59.32	65.99	52.72	168.35	8.15	15.82	79.88	31.31	118.75	116.57	251.98	9.27	32.7	98.16	46.26	36.34	24.32	69.41	4.05	41.27	66.92	35.04
26.37	10.8	86.55	8.39	28.89	40.94	12.47	132.16	128.31	221.12	8.94	29.58	97.09	58.03	91.7	89.61	289.74	9.52	31.96	97.72	30.93	96.61	91.96	198.66	8.31	27.51	95.18	46.29
112.57	106.94	176.27	7.65	22.96	94.99	60.67	101.26	95.56	297.79	8.81	36.72	94.37	32.09	94.85	91.33	199.67	14.76	20.94	96.29	45.74	114.79	110.92	272.06	9.33	29.43	96.63	40.77
71.32	44.94	159.87	8.48	29.92	63.01	28.11	80.71	77.71	147.01	8.42	18.36	96.27	52.86	64.1	46.66	123.54	13.4	24.17	72.78	37.77	43.46	15.25	135.59	5.97	59.15	35.08	11.25
95.53	87.72	201.46	9.5	22.44	91.83	43.54	118.49	103.54	193.25	9.35	20.87	87.38	53.58	115.4	110.97	163.73	6.23	24.35	96.16	67.77	97.5	92.78	158.52	8.4	22.44	95.16	58.53
54.03	28.9	187.88	10.13	69.1	53.48	15.38	108.45	105.99	191.95	7.59	28.53	97.73	55.22	69.78	68.06	105.6	6.35	14.21	97.54	64.45	71.67	64.79	176.42	11.44	17	90.4	36.72
98.91	84.56	279.42	14.16	21.76	85.49	30.26	109.36	105.8	319.04	10.81	30.26	96.75	33.16	113.39	109.44	179.19	9.51	22.44	96.52	61.08	116.18	110.74	233.25	8.59	27.51	95.32	47.48
91.37	73.82	153.12	16.19	19.65	80.79	48.21	57.39	45.15	118.94	8.96	22.44	78.69	37.96	123.14	120.48	226.67	10.44	34.09	97.84	53.15	120.73	115.51	277.17	19.36	29.92	95.68	41.67
97.35	94.56	201.74	10.99	27.83	97.14	46.87	94.51	92.1	168.37	7.02	21.57	97.45	54.7	70.5	54.28	187.35	11.07	11.71	76.98	28.97	116.69	113.52	193.04	7.26	24.17	97.28	58.81
82.75	69.57	92.84	4.75	30.85	84.07	74.94	82.57	80.67	118.87	6.84	15.67	97.69	67.86	64.91	62.64	135	10.5	23.12	96.49	46.4	43.71	37.88	133.67	10.04	20.87	86.65	28.34
35.15	4.94	90.07	7.24	54.85	14.06	5.49	59.24	51.48	216	11.08	13.7	86.9	23.83	66.66	64.19	109.45	6.63	12.24	96.29	58.64	100.47	95.68	161.65	7.48	20.98	95.24	59.19
69.43	46.44	107.36	6.99	25.32	66.89	43.26	127.09	122.18	190.07	10.88	31.64	96.14	64.28	74.58	67.8	210.76	10.63	22.35	90.92	32.17	92.89	90.96	167.78	7.6	24.07	97.92	54.22
105.32	102.27	263.61	9.4	27.88	97.11	38.8	42.82	24.57	161.6	8.99	34	57.39	15.21	56.06	23.32	105.84	10.27	42.44	41.59	22.03	112.7	106.46	190.57	11.49	19.04	94.47	55.86
117.83	114.05	207.99	7.95	28.53	96.79	54.83	30.02	11.6	92.15	5.3	52.63	38.65	12.59	110.48	105.77	199.04	9.98	22.7	95.73	53.14	83.31	78.69	196.92	11.34	12.92	94.46	39.96
129.54	121.58	215.9	9.48	22.08	93.85	56.31	62.08	59.91	113.58	7.48	12.92	96.5	52.74	87.93	81.01	183.49	10.45	17	92.13	44.15	98.13	93.93	178.34	9.22	25.05	95.72	52.67
53.72	27.11	139.85	8.49	44.88	50.47	19.39	110.32	107.52	213.03	8.31	38.08	97.47	50.47	117.88	115.82	268.93	9.35	39.2	98.25	43.07	107.98	105.31	149.62	7.54	21.57	97.52	70.38
29.96	13.88	109.37	5.34	59.84	46.32	12.69	94.09	89.03	130.63	6.15	19.48	94.62	68.15	124.57	119.42	190.54	9.63	26.93	95.87	62.68	30.91	16.8	106.26	6.37	86.66	54.34	15.81
82.59	77.72	170.5	12.63	17.6	94.11	45.59	11.77	8.2	42.61	3.52	53.65	69.66	19.25	95.94	84.04	215.82	12.01	26.36	87.6	38.94	53.26	47.45	148.24	6.67	38.72	89.09	32.01
118.3	111.49	208.21	9.84	25.84	94.24	53.55	91.82	82.65	193.72	8.01	21.63	90.01	42.66	61.3	29	238.58	10.89	66.72	47.31	12.16	94.21	88.44	165.74	9.54	22.27	93.87	53.36
108.82	101.13	190.51	9.7	17	92.93	53.08	132.37	129.11	208.97	10.14	38.08	97.54	61.79	96.16	92.64	212.83	8.57	36.88	96.34	43.53	99.63	96.01	174.12	12.68	20.18	96.37	55.14
105.22	101.28	236.78	8.91	35.49	96.26	42.77	38.01	33.57	85.7	3.48	44.88	88.33	39.17	85.43	50.5	160.11	11.49	43.93	59.1	31.54	97.05	94.76	175.11	9.02	19.04	97.64	54.11
111.4	107.9	156.22	6.96	25.16	96.86	69.07	132.1	118.95	179.9	8.88	24.76	90.05	66.12	106.33	95.32	239.46	9.33	33.24	89.64	39.81	59.75	50.52	140.39	13.15	14.28	84.55	35.99
35.22	16.68	95.11	5.96	49.87	47.35	17.53	57.4	36.56	141.8	8.49	36.88	63.7	25.78	102.88	95.35	155.65	8.1	20.4	92.68	61.26	92.55	86.1	211.55	12.72	17	93.02	40.7
95.08	84.65	258.32	11.12	25.64	89.04	32.77	137.66	129.01	212.72	10.82	33.4	93.72	60.65	53.76	44.37	140.27	11.83	17	82.54	31.63	103.6	95.03	305.33	14.23	24.07	91.73	31.12
106.7	100.17	202.56	9.4	27.43	93.88	49.46	107.96	101.72	202.15	8.18	26.52	94.22	50.32	96.69	92.76	171.76	8.95	23.01	95.94	54.01	76.26	30.31	140.25	14.72	39.44	39.75	21.61
125.31	121.85	237.77	11.53	38.01	97.24	51.25	40.58	16.39	93.73	6.51	30.95	40.39	17.49	46.36	38.34	127.06	8.84	16.55	82.71	30.18	94.4	61.95	215.68	18.64	25.45	65.63	28.72
62.94	49.39	216.23	13.74	28.56	78.48	22.84	98.05	65.13	185.72	16.95	21.12	66.42	35.07	123.88	111.89	166.72	6.86	28.16	90.33	67.12	96.38	94.19	188.81	9.84	17.81	97.73	49.89
88.94	86.09	186.83	10.91	18.79	96.79	46.08	101.69	98.66	168.75	11	22.44	97.02	58.46	109.39	106.05	256.11	10.48	28.2	96.95	41.41	99.89	96.77	155.18	7.78	38.26	96.88	62.36
84.76	80.62	142.54	8.94	15.64	95.11	56.56	67.85	9.39	120.12	7.1	37.83	13.84	7.82	93.17	90.63	150.5	9.05	19.72	97.27	60.22	93.48	90.49	155.07	12.05	20.4	96.8	58.35
37.77	7.2	67.59	12.71	142	19.06	10.65	78.32	71.23	193.87	13.55	27.62	90.95	36.74	44.95	2.33	94.47	11.3	57.62	5.18	2.46	45.41	13.22	156.88	8.34	61.28	29.12	8.43
105.94	104.99	205.4	8.9	28.16	99.1	51.11	91.3	85.7	259.75	12.15	36.82	93.87	32.99	126.87	124.82	207.43	8.72	28.62	98.38	60.17	62.04	33.71	231.96	12.68	49.64	54.34	14.53
81.15	77.88	149.12	13.36	16.01	95.97	52.22	39.82	6.19	77.38	13.81	168.52	15.54	8	46.27	44.95	138.76	9.42	15.13	97.16	32.4	116.97	110.49	212.47	18.72	22.44	94.46	52
70.21	52.65	195.8	10	36.04	74.99	26.89	132	129.61	257.21	10.9	34.68	98.2	50.39	90.13	86.81	141.02	9.16	16.32	96.31	61.56	135.21	106.83	261.32	23.94	24.31	79.01	40.88
114.43	111.34	224.07	12.94	26.18	97.3	49.69	72.65	23.63	148.87	23.71	41.05	32.53	15.88	32.07	22.52	156.64	7.04	21.76	70.21	14.38	115.07	102.25	202.15	10.16	29.58	88.86	50.58
37.12	9.9	112.82	8.89	59.14	26.67	8.77	122.95	120.08	189.33	8.93	26.13	97.67	63.42	102.35	99.3	185.51	9.86	29.55	97.02	53.53	38.76	28.51	153.11	10.88	23.39	73.55	18.62
66.35	48.07	246.56	9.15	66.1	72.46	19.5	32.52	11.22	90.15	8.98	67.32	34.5	12.45	43.63	19.32	105.75	6.1	58.46	44.27	18.27	93.27	40.08	228.21	18.62	46.87	42.97	17.56
56.38	37.59	132.72	12.08	46.62	66.67	28.32	119.23	114.8	187.93	7.43	21.57	96.28	61.08	56.8	51.28	137.68	11.32	10.88	90.3	37.25	53.04	46.33	154.9	10.01	14.28	87.34	29.91
75.04	69.65	194.52	8.71	22.44	92.81	35.81	67.75	64.54	161.91	10.72	15.64	95.25	39.86	116.55	111.54	164.8	8.09	20.4	95.7	67.68	101.04	95.23	181.78	10	17	94.25	52.39
71.33	63.04	199.09	13.13	16.32	88.39	31.67	116.44	107.92	212.44	8.57	28.56	92.68	50.8	131.33	124.96	202.76	9.86	26.44	95.15	61.63	68.43	63.66	173.16	11.48	13.76	93.02	36.76
101.03	98.1	198.58	7.55	23.39	97.09	49.4	106.13	101.53	243.03	8.6	50.21	95.66	41.77	116.39	112.87	160.66	6.26	25.74	96.98	70.26	95.54	90.28	198.63	11.78	20.47	94.49	45.45
84.05	77.72	168.84	8.95	23.12	92.47	46.03	106.97	103.11	159.96	7.36	27.51	96.39	64.46	104.35	102.46	167.42	7.76	19.48	98.18	61.2	41.53	28.17	95.83	5.78	42.24	67.82	29.39
49.56	21.24	103.44	8.04	44.2	42.86	20.53	106.69	103.56	264.29	8.1	35.77	97.07	39.18	105.32	97.24	276.09	10.71	28.53	92.33	35.22	97.07	91.15	182.8	9.65	32.56	93.9	49.87
68.49	65.96	244.95	13.66	17	96.3	26.93	32.1	11.11	55.46	5.07	38.08	34.6	20.03	111.15	105.91	259.74	10.82	25.84	95.28	40.77	107.69	102.97	184.95	10.17	25.41	95.62	55.67
38.02	18.28	71.19	4.05	44.88	48.07	25.67	110.8	102.52	217.78	7.98	31.64	92.53	47.08	101.11	99.14	174.94	8.2	22.44	98.05	56.67	126.45	123.07	248.83	7.65	39.42	97.32	49.46
79.04	72.42	208.96	10.64	21.76	91.63	34.66	105.61	103.47	207.43	8.67	35.77	97.97	49.88	46.11	37.14	145.7	9.47	21.08	80.53	25.49	54.21	51.45	116.96	6.29	37.14	94.91	43.99
111.08	108.91	291.91	8.91	33.01	98.04	37.31	103.59	101.81	224.99	8.97	23.8	98.28	45.25	72.55	54.51	161.58	9.82	15.13	75.12	33.73	117.93	108.28	292.26	11.51	23.23	91.82	37.05
66.04	55.94	171.08	12.28	27.88	84.7	32.7	102.59	101.92	179.17	8.39	24.76	99.35	56.89	44.87	21.31	174.04	10.93	59.14	47.5	12.25	127.18	116.57	208.94	8.68	27.2	91.66	55.79
119.38	114.3	187.09	7.33	27.51	95.75	61.1	112.09	55.3	206.68	19.66	32.22	49.34	26.76	54.53	18.7	113.61	9.83	48.01	34.3	16.46	104.51	98.65	222.73	10.33	28.16	94.39	44.29
116.82	114.12	221.23	8.77	31.26	97.69	51.59	45.9	13.66	129.1	6.77	44.53	29.75	10.58	47.85	19.08	98.82	4.98	42.64	39.87	19.31	53.53	44.99	176.87	10.13	14.59	84.04	25.44
31.38	15.91	61.76	14.77	229.72	50.72	25.77	42.13	26.41	139.37	7.87	49.4	62.69	18.95	90.63	88.53	163.61	9.09	17.1	97.68	54.11	91.11	87.38	174.32	11.16	17.6	95.9	50.13
58.48	36.94	127.58	9.94	35.03	63.18	28.96	100.03	91.2	185.61	6.91	30.95	91.17	49.13	97.02	73.54	169.32	16.83	37.14	75.8	43.43	103.45	97.18	195.94	7.57	29.92	93.94	49.6
64.21	60.57	187.6	9.46	16.51	94.33	32.29	46.16	35.86	86.32	4.35	30.6	77.69	41.55	78.6	76.26	137.21	6.41	16.91	97.03	55.58	102.92	98.78	181.16	11.95	24.07	95.98	54.53
111.49	65.8	212.47	13.43	25.5	59.02	30.97	68.49	63.4	166.78	12.28	16.32	92.56	38.01	75.01	70.58	130.91	11.16	12.12	94.09	53.91	101.68	100.56	103.86	2.25	32.01	98.9	96.83
36.89	8.93	88.62	6.16	27.87	24.21	10.08	98.86	93.68	172.8	8.83	23.12	94.76	54.21	54.52	9.5	144.69	12.98	66.03	17.43	6.57	118.76	108.96	185.08	8.16	27.11	91.75	58.87
106.09	101	164.47	8.88	19.72	95.21	61.41	67.17	61.81	148.35	10.84	11	92.02	41.67	117	107.47	198.12	9.07	21.98	91.85	54.24	124.73	119.7	272.34	11.55	35.77	95.97	43.95
115.67	112.83	248.89	9.06	40.58	97.54	45.33	49.6	46.25	136.23	8.02	17	93.24	33.95	88.9	85.07	189.1	9.22	15.48	95.7	44.99	95.58	91.53	187.95	10.46	18.3	95.75	48.7
82.33	79.07	162.91	7.73	14.28	96.04	48.54	39.99	25.02	140.2	7.76	46.62	62.57	17.85	76.7	68.47	180.98	13.21	23.12	89.27	37.83	102.06	98.02	185.31	9.95	21.08	96.04	52.9
109.85	106.93	196.12	8.79	22.27	97.34	54.52	30.44	15.68	73.4	5.93	55.08	51.52	21.37	85.83	81.38	121.79	7.21	17	94.82	66.82	30.77	15.91	129.37	8.13	56.4	51.72	12.3
76.58	64	109.26	4.74	41.27	83.57	58.57	91.56	81.92	214.14	16.24	27.07	89.47	38.25	70.03	65.62	169.38	9.66	19.95	93.7	38.74	115.15	105.71	341.57	10.79	28.45	91.8	30.95
108.47	88.16	153.8	12.85	37.83	81.27	57.32	93.08	89.62	157.5	20.87	44.61	96.28	56.9	119.46	114.12	189.98	10.45	23.39	95.53	60.07	80.04	78.49	135.03	8.99	14.96	98.07	58.13
89.56	73.26	219.52	12.31	28.72	81.81	33.37	94.31	91.46	165.23	7.22	19.72	96.97	55.35	97.18	95.13	156.1	6.8	22.96	97.88	60.94	98.07	93.5	174.62	9.44	20.47	95.34	53.55
67.29	34.99	106.75	10.35	31.68	51.99	32.77	46.23	18.93	165.59	10.12	47.6	40.95	11.43	102.04	100.15	164.19	9.31	18.36	98.16	61	69.18	56.58	138.4	12.09	18.84	81.78	40.88
44.3	27.19	181.45	8.49	58.46	61.38	14.99	110.74	105.91	160.86	6.17	33.01	95.64	65.84	145.03	112.07	218.86	10.2	32.38	77.28	51.2	45.4	33.07	155.93	11.19	41.75	72.83	21.21
46.13	37.17	115.53	7.47	42.44	80.59	32.17	66.8	44.23	185.38	9.49	34.09	66.2	23.86	120.63	114.08	177.22	8.6	23.12	94.57	64.37	73.31	70.22	103.81	5.29	16.38	95.79	67.65
55.73	23.69	163.76	10.78	38.27	42.52	14.47	64.15	57.02	190.31	10.66	14.44	88.89	29.96	121.17	118.87	237.89	8.27	37.5	98.1	49.97	120.03	102.92	205.63	18.57	26.05	85.75	50.05
53.72	50.96	105.11	5	38.27	94.86	48.48	87.09	70.46	225.95	12.09	41.58	80.9	31.18	35.78	18.96	111.95	5.3	44.02	52.99	16.94	82.82	72.87	212.02	10.97	16.32	87.99	34.37
43.86	19.37	105.86	7.59	51.68	44.16	18.3	33.02	5.67	71.18	4.85	48.96	17.19	7.97	69.9	64.47	152.01	6.93	23.39	92.23	42.41	132.72	125.58	284.3	9.68	29.58	94.62	44.17
101.7	100.23	215.11	8.82	28.53	98.55	46.59	104.09	53.52	198.27	10.72	32.7	51.42	26.99	47.45	41.21	187.73	9.17	32.15	86.85	21.95	88.78	78.58	186.08	12.69	14.96	88.51	42.23
120.42	117.72	232.33	9.29	37.83	97.76	50.67	124.94	117.71	206.98	7.8	27.83	94.21	56.87	34.75	17.76	106.18	9.93	48.28	51.12	16.73	124	117.51	298.28	10.88	28.89	94.77	39.4
66.31	56.58	155.39	9.46	15.64	85.32	36.41	117.62	114.37	163.04	7.58	28.2	97.24	70.15	60.63	45.87	123.93	9.32	168.51	75.66	37.01	54.84	44.62	210.68	10.64	24.93	81.37	21.18
88.99	79.95	221.7	9.19	36.72	89.84	36.06	129.58	124.16	175.34	10.06	24.52	95.82	70.81	123.46	118.46	218.45	15.53	29.57	95.95	54.23	45.11	5.31	96.17	25.22	61.2	11.77	5.52
125.83	118.5	211.7	9.96	32.64	94.17	55.98	105.06	103.32	176.86	7.06	27.46	98.35	58.42	150.53	146.18	214.25	9.54	26.47	97.11	68.23	56.77	25.96	145.24	12.71	47.6	45.74	17.88
96.51	90.86	197.2	9.69	27.51	94.14	46.08	103.43	100.35	162.91	8.55	22.01	97.02	61.6	98.34	95.05	196.74	7.05	26.87	96.66	48.32	113.6	109.83	200.36	9.84	28.53	96.68	54.81
38.99	6.07	61.28	4.43	35.2	15.56	9.9	106.9	104.76	160.71	5.42	24.48	98	65.18	60.68	31.85	144.15	7.44	67.4	52.49	22.1	117.42	113.64	214.25	9.92	30.26	96.77	53.04
101.8	99	184.17	7.45	23.41	97.26	53.76	120.7	114.22	206.87	19.35	22.44	94.63	55.21	50.27	46.86	117.38	6.17	17.1	93.22	39.92	82.06	80.02	140.58	8.75	20.66	97.5	56.92
63.87	61.54	108.25	4.62	31.64	96.36	56.85	100.91	97.7	143.4	6.45	19.72	96.83	68.13	43.72	38.73	138.76	9.98	30.95	88.6	27.91	86.36	74.84	192.96	11.23	21.76	86.66	38.78
80.97	70.06	233.24	14.22	55.08	86.52	30.04	39.54	27.66	74.54	7.03	118.28	69.96	37.11	82.74	78.52	171.72	8.15	16.38	94.9	45.73	122.78	116.53	190.17	9.44	24.48	94.91	61.28
110.15	105.71	185.24	12	28.72	95.97	57.07	75.59	72	131.63	7.11	13.6	95.26	54.7	128.97	125.9	183.15	6.53	29.22	97.62	68.74	87.51	85.15	161.84	11.1	17.19	97.3	52.61
59.13	55.91	106.72	7.5	30.34	94.55	52.39	84.36	83.44	124.34	7.28	18.36	98.92	67.11	65.59	45.65	176.69	9.75	35.08	69.6	25.84	53.86	37.74	179.97	10.61	26.36	70.07	20.97
78.75	73.26	189.21	10.39	21.08	93.03	38.72	128.19	124.15	234.38	7.16	31.91	96.85	52.97	118.58	111.82	220.69	7.62	34.56	94.29	50.67	108.53	104.78	186.77	9.97	22.44	96.55	56.1
66.88	26.18	177.37	17.07	44.71	39.15	14.76	60.27	39.62	131.9	13.83	34.09	65.73	30.03	88.27	86.29	174.61	9.03	21.82	97.76	49.42	108.57	94.7	237.79	16.04	35.2	87.23	39.83
70.44	67.88	211.89	11.34	15.13	96.36	32.03	70.07	61.49	115.67	5.44	39.66	87.75	53.16	62.44	61.32	123.69	9.02	22.85	98.21	49.57	95.87	91.03	174.57	12.55	15.49	94.95	52.15
61.35	59.42	105.48	4.51	31.64	96.86	56.33	95.71	89.47	153.72	11.53	15.64	93.48	58.2	109.72	105.87	226	18.84	25.02	96.49	46.84	113.89	111.82	192.42	9.84	22.29	98.18	58.11
76.54	67.75	161.77	8.39	20.19	88.52	41.88	122.94	120.83	237.28	10.48	23.23	98.29	50.92	126.39	121.99	200.87	8.96	28.05	96.52	60.73	125.39	93.56	233.94	15.56	31.96	74.61	39.99
112.06	105.4	208.53	9.6	24.35	94.05	50.54	103.31	100.6	191.3	8.44	34.39	97.37	52.59	92.97	88.69	144.7	6.47	15.21	95.4	61.29	96.02	77.73	204.86	13.45	36.18	80.95	37.94
47.25	38.28	195.76	10.36	24.93	81.01	19.55	113.14	107.73	232.41	9.91	28.2	95.22	46.35	70.9	59.34	136.48	13.05	125.55	83.7	43.48	95.97	88.39	176.33	10.13	23.14	92.1	50.13
96.1	92.88	222.82	8.43	25.84	96.65	41.68	35.77	10.81	132.63	8.88	77.03	30.22	8.15	90.09	83.24	163.21	14.23	27.3	92.41	51	115.99	98.5	209.24	24.26	27.69	84.92	47.07
20.8	12.33	57.6	30.56	330.14	59.26	21.41	119.19	112.14	194.8	11.34	24.76	94.08	57.57	55.63	42	111.87	5.82	14.28	75.5	37.54	119.68	114.41	218.34	12.36	25.16	95.6	52.4
91.64	87.82	181.68	8.65	19.72	95.84	48.34	80.39	18.82	154.31	9.03	35.77	23.41	12.2	125	120.84	181.68	9.31	25.74	96.67	66.51	61.58	58.1	154.61	12.09	12.38	94.36	37.58
105.3	102.76	235.45	10.85	32.33	97.58	43.64	46.71	31.79	128.44	10.36	41.48	68.07	24.75	88.7	80.05	161.28	3.96	58.48	90.25	49.63	123.73	16.05	205.51	13.96	31.34	12.97	7.81
100.67	94.79	177.61	9.93	19.72	94.16	53.37	40.13	19.75	93.16	6.92	43.83	49.23	21.21	103.27	99.66	218.93	10.43	27.83	96.5	45.52	70.69	45.92	226.64	12.27	50.75	64.96	20.26
38.51	37.01	61.67	2.45	43.98	96.11	60.01	35.91	15.87	104.95	21.37	52.36	44.21	15.13	95.08	89.14	165.57	7.64	24.64	93.75	53.84	111.51	104.63	237.21	30.75	23.94	93.83	44.11
106.59	96.58	228.84	10.25	29.92	90.6	42.2	124.97	121.07	217.89	7.08	32.33	96.88	55.56	115.08	108.15	186.84	10.78	18.79	93.98	57.88	79.78	74.58	190.3	10.57	24.24	93.48	39.19
68.85	54.16	145.34	9.21	21.76	78.66	37.27	114.34	110.07	248.91	9.98	26.75	96.26	44.22	123.44	118.95	236.09	12.15	36.45	96.36	50.38	119.44	113	242.14	11.65	22.9	94.6	46.67
40.95	21.24	94.57	5.57	52.27	51.88	22.46	116.01	112.93	174.84	7.18	31.28	97.35	64.59	49.91	40.95	168.21	10.87	30.69	82.04	24.34	90.61	88.21	163.62	9.42	16.88	97.35	53.91
53.47	18.25	135.82	11.32	30.44	34.13	13.44	47.91	12.84	167.42	21.29	79.55	26.81	7.67	77.22	72.08	106.94	8.13	12.26	93.34	67.41	70.17	61.84	181.28	7.98	31.12	88.13	34.11
37.47	28.32	90.8	7.57	40.12	75.58	31.19	33.48	12.6	114	12.65	17.1	37.63	11.05	145.47	138.71	199.83	9.14	30.26	95.36	69.42	71.98	61.42	149.71	10.22	21.32	85.33	41.02
55.62	38.11	137.63	10.6	20.4	68.52	27.69	113.75	112.01	150.93	6.17	38.68	98.47	74.21	132.98	128.89	238.97	14.81	27.92	96.92	53.93	75.9	71.11	200.41	16.36	16.38	93.69	35.48
52.87	15.77	158.4	12.76	32.38	29.82	9.95	33.47	14.38	143.2	7.71	50.32	42.96	10.04	100.72	92.15	262.06	15.43	32.46	91.5	35.16	126.58	122.12	233.61	7.97	30.95	96.48	52.27
115.18	111.05	150.03	5.55	27.14	96.41	74.02	109.2	107.47	226.78	8.53	29.58	98.42	47.39	130.99	129.29	198	7.58	30.26	98.71	65.3	116.43	9.77	195.7	9.07	38.76	8.39	4.99
35.77	20.76	99.55	5.99	44.02	58.04	20.86	127.76	122.27	214.99	9.12	24.93	95.7	56.87	67.35	55.23	196.13	21.44	27.2	82	28.16	99.01	96.89	184.23	8.35	25.84	97.86	52.59
99.44	92.7	187.02	10.04	14.96	93.22	49.57	113.94	111.19	250.98	11.93	36.72	97.59	44.3	117.92	114.24	213.78	11.1	22.7	96.88	53.44	59.99	57.05	184.02	8.48	41.05	95.09	31
52.06	40.99	122.74	7.81	38.76	78.74	33.4	108.14	104.37	217.41	10.74	37.71	96.51	48	117.63	114.41	188.68	9.45	22.31	97.26	60.64	49.8	45.19	152.45	11.25	13.6	90.74	29.64
30.98	16.13	81.88	9.86	52.18	52.07	19.7	91.8	1.21	246.5	30.66	191.95	1.32	0.49	38.72	19.53	69.97	4.66	55.02	50.45	27.92	114.63	91.05	304.28	12.63	32.33	79.43	29.92
84.44	80.48	146.66	6.56	20.4	95.3	54.87	103.81	97.6	199.14	8.1	26.59	94.02	49.01	44.49	36.47	163.71	7.72	49.4	81.97	22.28	82.32	77.59	155.12	9.92	20.4	94.25	50.02
59.66	34.37	134.92	9.19	29.24	57.6	25.47	112.11	108.59	181.44	9.21	29.58	96.86	59.85	67.77	66.19	158.91	9.81	18.57	97.67	41.65	110.57	107.89	184.34	9.03	25.05	97.58	58.53
109.53	104.67	195.47	11.2	21.76	95.56	53.55	102.78	100.78	179.23	7.64	27.14	98.06	56.23	99.11	95.78	182.96	9.76	19.71	96.64	52.35	108.77	104.55	264.94	11.72	29.92	96.12	39.46
122.02	115.49	188.42	9.99	29.92	94.65	61.29	102.75	90.42	241.98	13.48	25.16	88	37.37	113.42	109.28	225.5	10.74	25.45	96.35	48.46	93.96	78.63	254.19	21.82	22.34	83.69	30.93
122.62	117.41	281.1	10.88	31.85	95.74	41.77	77.87	67.75	178.4	15.24	24.51	87.01	37.98	101.64	99.79	162.27	7.21	24.38	98.18	61.49	84.66	73.28	249.08	14.18	27.88	86.56	29.42
82.43	76.69	176.88	10.63	13.99	93.03	43.35	113.94	109.13	213.25	8.45	27.14	95.78	51.18	44.64	25.39	145.35	7.58	39.2	56.89	17.47	80.93	76	155.21	11.57	16.58	93.9	48.96
101.03	90.17	201.16	12.51	22.7	89.25	44.82	98.47	96.07	214.24	10.61	31.58	97.57	44.84	100.84	98.09	267.94	10.26	25.45	97.27	36.61	112.24	101.82	202.89	20.88	20.4	90.71	50.18
103.13	94.55	232.94	8.86	29.58	91.68	40.59	111.77	79.99	262.24	23.19	31.68	71.57	30.5	111.28	105.37	184.72	10.38	19.72	94.68	57.04	107.13	99.37	227.42	9.54	29.92	92.76	43.7
74.84	62.99	179.5	9.39	30.98	84.17	35.09	104.31	101.58	207.36	8.64	27.88	97.38	48.98	85.53	83.74	204.51	11.91	18.57	97.91	40.94	91.75	85.28	197.89	11.92	16.51	92.94	43.09
57.33	31.48	124.14	9.57	40.69	54.91	25.36	130.31	124.13	162.76	6.29	23.23	95.26	76.26	136.47	128.49	263.1	9.58	30.95	94.15	48.84	126.44	118.91	232.07	7.46	31.64	94.05	51.24
90.63	85.84	248.4	12.07	21.57	94.71	34.56	107.8	94.89	172.28	7.96	23.12	88.02	55.08	40.57	26.9	112.9	5.85	19.72	66.31	23.83	72.5	67.9	244.07	9.67	32.64	93.65	27.82
50.07	20.3	120.33	7.73	44.33	40.54	16.87	55.89	15.37	130.2	7.66	105.4	27.51	11.81	115.03	110.42	245.43	7.75	38.76	96	44.99	116.06	106.9	311.85	11.95	26.44	92.1	34.28
29.03	11.96	72.95	6.67	23.12	41.19	16.39	114.34	110.18	188.62	8.43	25.16	96.36	58.41	116.52	113.51	197.22	10.49	24.35	97.42	57.56	98.29	92.37	167.41	8.95	18.79	93.97	55.18
69.41	45.62	187.04	8.91	29.58	65.72	24.39	78.51	72.41	250.14	12.26	22.44	92.23	28.95	123.41	116.35	192.89	10.81	25.74	94.28	60.32	47.11	43.54	150.79	8.78	33.01	92.43	28.88
129.18	118.16	204.01	6.77	31.31	91.46	57.92	95.2	91.12	194.01	11.5	21.76	95.71	46.97	48.9	28.09	171.86	10.77	56.4	57.44	16.34	106.13	100.99	337.32	11.48	25.74	95.16	29.94
124.54	120.8	228.46	8.66	29.92	97	52.88	36.09	14.51	106.96	10.21	55.71	40.2	13.56	84.82	79.07	139.5	7.36	14.96	93.22	56.68	94.05	88.22	164.19	21.85	14.28	93.8	53.73
99.73	95.04	152.67	9.48	19.04	95.3	62.25	116.57	113.74	145.59	7.35	22.96	97.57	78.13	128.47	120.3	180.97	7.69	25.45	93.64	66.47	125.52	115.08	225.87	10.17	30.51	91.68	50.95
109.37	101.44	196.1	9.05	19.26	92.75	51.73	56.41	18.32	155.51	9.33	54.14	32.47	11.78	91.1	87.49	203.84	9.83	38.27	96.03	42.92	93.38	90.66	160.38	10.44	17	97.09	56.53
30.83	17.02	94.97	7.55	31.68	55.22	17.92	49.77	23.22	179.62	11.32	61.88	46.66	12.93	56.74	53.86	209.93	9.07	24.48	94.92	25.66	109.63	104.97	229.64	11.09	27.46	95.76	45.71
79.23	75.39	210.01	8.34	23.12	95.16	35.9	100.54	95	195.87	7.78	35.74	94.48	48.5	101.56	97.56	174.14	11.31	17	96.06	56.02	115.95	113.71	243.72	8.5	38.52	98.07	46.66
59.53	34.92	205.16	14.34	48.58	58.66	17.02	78.02	74.38	117.8	6.99	23.8	95.34	63.15	51.95	46.95	107.93	9.05	14.28	90.38	43.5	70.82	66.66	165.4	10.65	15.36	94.11	40.3
88.71	86.9	192.59	8.24	28.2	97.96	45.12	48.31	28.85	106.52	6.59	37.76	59.71	27.08	57.14	27.9	192.63	10.57	48.83	48.83	14.48	107.55	104.95	185.54	10.28	23.62	97.58	56.56
125.44	120.19	200.9	8.46	29.24	95.81	59.82	118.14	113.49	227.33	8.61	24.48	96.06	49.92	107.86	104.96	208.73	7.57	25.36	97.31	50.29	102.25	97.05	290.36	10.89	27.2	94.92	33.42
93.29	87.66	179.92	9.52	18.32	93.97	48.72	100.6	83.28	220.72	17.55	22.44	82.78	37.73	61.28	58.33	124.65	9.63	12.38	95.19	46.79	102.88	98.45	277.27	10.21	29.57	95.69	35.51
114.99	111.13	204.56	8.03	27.73	96.65	54.33	98.81	93.01	205.55	10.01	22.7	94.12	45.25	109.24	103.53	206.57	8.87	26.18	94.77	50.12	60.65	46.27	208.41	12.03	33.24	76.28	22.2
49.91	12.25	155.12	8.17	76.16	24.54	7.89	122.57	121.55	154.62	5.5	25.84	99.17	78.61	101.45	99.7	192.53	9.08	19.48	98.28	51.78	74.81	68.49	175.23	9.79	16.51	91.54	39.08
23.31	8.87	66.95	4.12	67.23	38.06	13.25	89.1	84.07	172.27	8.51	19.08	94.36	48.8	26.22	22.86	105.05	6.59	19.72	87.19	21.76	92.52	87.56	194.76	9.91	17.6	94.64	44.96
110.92	108.3	160.1	7.74	25.32	97.63	67.64	35.93	11.41	110.41	9.01	91.52	31.76	10.34	105.89	100.52	203.75	9.64	22.58	94.93	49.34	107.49	105.11	217.77	8.89	20.4	97.78	48.27
40.72	11.31	95.55	6.83	51	27.79	11.84	104.46	100.44	169.49	6.56	24.93	96.16	59.26	120.6	116.23	245	9.37	28.89	96.37	47.44	41.76	18.81	93.64	9.05	158.09	45.05	20.09
79	75.02	178.1	12.23	16.51	94.97	42.12	91.79	83.58	206.63	12.43	20.67	91.06	40.45	89.59	86.62	179.87	7.91	20.63	96.68	48.16	78.59	73.98	131.6	8.98	13.56	94.14	56.22
92.9	85.21	191.4	10.31	17	91.71	44.52	108.14	103.18	176.37	7.97	23.64	95.42	58.5	52.46	44.77	70.07	3.12	41.05	85.36	63.9	124.02	114.44	292.75	13.03	27.83	92.27	39.09
124.48	116.95	209	7.71	29.24	93.95	55.96	96.73	93.29	294.22	8.97	42.98	96.44	31.71	83.91	80.67	195.49	10.7	19.95	96.14	41.26	109.45	86.83	248.07	20.44	33.7	79.33	35
114.2	110.94	225.25	8.78	26.14	97.15	49.25	118.75	113.01	230.03	8.53	30.75	95.17	49.13	27.5	6.2	74.51	6.02	37.11	22.53	8.32	84.81	80.64	167.9	11.21	14.96	95.08	48.03
45.02	18.18	181.02	10.6	60.52	40.37	10.04	28.23	12.01	80.76	10.44	14.44	42.56	14.87	22.57	20.67	38.02	2.36	16.32	91.58	54.37	76.65	74.76	157.18	10.74	14.28	97.54	47.57
70.11	52.39	198	11.91	42.94	74.72	26.46	55	44.01	107.56	10.66	100.23	80.03	40.92	82.16	77.48	259.48	14.25	14.44	94.3	29.86	117.55	111.95	241.78	11.43	24.76	95.23	46.3
49.11	18	135.09	24.38	47.31	36.65	13.32	103.91	98.22	184.12	12.66	22.27	94.52	53.34	71	65.9	126.06	8.1	14.28	92.81	52.28	109.11	101.72	251.7	10.5	30.26	93.23	40.41
43.15	11.04	131.61	8.27	115.55	25.59	8.39	141.84	134.15	275.36	22.77	33.01	94.57	48.72	63.85	59.9	134.28	6.78	18.77	93.8	44.61	106.16	98.67	208.75	13.84	21.08	92.95	47.27
59.57	55.34	160.08	8.96	21.76	92.9	34.57	119.01	110.79	196.6	8.23	30.98	93.09	56.35	43.47	26.71	150.54	9.39	53.04	61.44	17.74	74.7	68.67	242.63	11.91	24.52	91.93	28.3
104.44	96.14	219.01	10.56	19.72	92.05	43.9	63.5	37.74	124.29	6.1	48.29	59.42	30.36	85.86	76.92	229.92	10.94	36.33	89.59	33.45	90.65	88.31	146.63	8.35	19.01	97.42	60.23
80.89	75.92	189.9	10.3	25.84	93.84	39.98	47.34	1.57	108.57	22.57	94.03	3.31	1.44	121.84	117.89	175.41	7.37	25.05	96.75	67.21	69.13	66.28	136.82	9.11	12.52	95.88	48.44
45.08	23.05	133.38	5.87	31.31	51.12	17.28	106.23	102.81	242.82	9.62	35.49	96.78	42.34	44.7	14.05	153.92	12.2	106.14	31.43	9.13	121.95	115.93	335.04	9.77	29.92	95.06	34.6
71.33	0.14	144.15	14.39	76.16	0.19	0.09	95.51	91.78	179.05	9.45	22.7	96.1	51.26	87.87	84.15	151.04	7.48	14.28	95.76	55.71	48.2	35.6	165.53	9.3	33.01	73.86	21.5
47.65	8.8	86.54	12.79	26.82	18.46	10.17	101.16	89.69	225.42	10.95	33.32	88.66	39.79	109.18	108.57	182.4	7.48	25.95	99.43	59.52	69.08	60.44	140.02	10.59	22.44	87.48	43.16
43.24	13.98	142.07	10.22	57.73	32.34	9.84	112.64	108.34	187.99	8.56	24.19	96.18	57.63	89.6	82.03	198.2	12.18	18.36	91.56	41.39	111.96	104.33	215.56	11.13	22.05	93.18	48.4
118.56	114.36	212.3	10	21.19	96.46	53.87	82.91	52.86	221.08	12.6	30.6	63.75	23.91	115.06	107.43	202.82	8.95	22.96	93.37	52.97	78.17	76	192.14	10.66	19.48	97.22	39.55
103.33	96.87	162.5	7.98	27.83	93.75	59.61	61.32	46.35	218.32	10.38	38.72	75.58	21.23	106.64	102.98	140.77	6.29	19.95	96.57	73.16	22.81	10.64	75.36	9.4	35.36	46.64	14.12
50.76	21.27	132.95	8.76	52.88	41.9	16	124.36	123.31	206.38	10.28	38.08	99.15	59.75	53.72	45.29	152.1	9.66	35.9	84.3	29.77	117.27	82.74	234.26	12.05	32.34	70.56	35.32
52.36	32.19	169.21	10.77	40.6	61.48	19.03	101.78	38.88	192.96	11.78	40.13	38.2	20.15	140.32	134.88	199.66	15.08	27.83	96.12	67.56	108.21	100.76	202.6	8.28	31.31	93.12	49.73
57.13	10.89	134.11	6.64	42.16	19.07	8.12	23.49	2.26	72	16.53	304.69	9.63	3.14	117.92	111.69	232.43	12.85	23.39	94.72	48.05	121.95	119.39	175.12	8.91	26.37	97.9	68.17
45.93	39.04	95.03	5.85	17.68	85	41.09	84.24	81.9	239.79	13.1	24.64	97.22	34.15	101.51	95.96	190.86	9.61	18.41	94.53	50.28	111.07	105.47	208.8	10.19	21	94.96	50.51
100.55	90.47	173.39	13.77	18.36	89.97	52.18	73.49	64.94	206.91	9.82	17.39	88.37	31.38	48.39	27.39	165.05	10.65	57.09	56.6	16.6	117.35	113.12	223.22	11.39	23.12	96.39	50.68
60.07	43.91	154.41	9.23	42.84	73.1	28.44	97.55	94.05	192.62	8.15	22.44	96.41	48.82	57.29	52.14	136.98	7.01	20.4	91.01	38.06	101.41	98.08	186.58	9.77	22.27	96.71	52.57
43.16	28.01	104.78	8.83	24.76	64.9	26.73	115.2	107.96	242.19	10.32	27.14	93.72	44.58	63.41	58.51	162	7.19	30.6	92.27	36.12	106.19	103.49	181.68	7.79	31.64	97.46	56.96
74.55	72.76	163.96	6.6	23.8	97.6	44.38	116.71	113.21	275.78	8.91	28.89	97	41.05	117.17	114.72	187.62	8.87	32.52	97.91	61.14	28.15	12.58	137.81	11.15	29.24	44.69	9.13
41.26	18.3	83.74	5.85	38.27	44.34	21.85	126.57	121.58	239.17	11.6	22.58	96.06	50.83	79.38	74.26	181.9	8.84	21.08	93.55	40.82	85.05	79.83	159.01	11.13	14.28	93.86	50.21
110.1	106.88	213.55	7.54	26.05	97.08	50.05	48.13	41.68	141.68	7.63	42.64	86.6	29.42	121.87	115.39	181.77	8.44	23.8	94.69	63.48	125.91	121.11	176.21	7.09	23.39	96.18	68.73
110.59	106.78	147.42	5.05	24.48	96.55	72.43	44.5	24.73	108.54	16.6	81.16	55.57	22.78	99.19	97.3	166.06	8.46	19.01	98.1	58.59	107.62	104.32	172.6	7.52	21.08	96.94	60.44
120.43	111.96	200.57	7.75	26.18	92.97	55.82	119.33	105.5	240.15	7.96	32.01	88.41	43.93	74.32	68.82	128.87	6.22	14.61	92.6	53.4	95.3	90.36	158.23	10.55	18.36	94.82	57.11
24.75	15.24	59.73	3.35	23.12	61.57	25.51	110.67	109.32	236.28	8.78	34.79	98.78	46.27	74.79	61.93	171.63	7.08	32.01	82.8	36.08	48.46	16.21	101.65	6.57	59.84	33.45	15.95
72.2	65.58	193.19	9.21	20.63	90.83	33.95	78.74	64.97	166.21	11.18	36.62	82.51	39.09	121.87	116.6	190.2	6.96	29.92	95.67	61.3	97.65	94.76	202.03	8.67	27.27	97.04	46.91
63.92	53.08	184.5	14.81	22.7	83.05	28.77	135.61	73.55	236.22	15.23	31.31	54.24	31.14	142.83	135.15	145.65	4.03	11	94.63	92.79	94.97	91.71	227.26	7.38	28.2	96.56	40.35
110.76	107.81	186.33	7	32.84	97.33	57.86	131.59	115	133.92	4.32	2.6	87.39	85.87	35.67	9.89	116.71	10.59	48.96	27.72	8.47	96.51	91.51	261.43	14.6	30.95	94.82	35
38.62	25.02	98.74	8.64	59.16	64.78	25.34	132.18	127.47	250.43	9.08	35.08	96.44	50.9	97.07	63.73	188.39	10.12	27.2	65.66	33.83	125.14	113.77	313.47	9.4	28.2	90.91	36.29
75.12	10.22	146.15	8.74	49.87	13.6	6.99	102.13	91.49	225.31	10.72	23.66	89.58	40.6	65.54	61.88	163.32	8.72	39.89	94.42	37.89	120.69	114.4	295.46	10.85	28.49	94.79	38.72
127.94	121.49	212.43	8.11	25.23	94.95	57.19	132.1	129.52	253.3	8.17	30.61	98.05	51.13	117.8	113.61	201.25	11.4	22.7	96.45	56.45	100.6	92.9	161.66	8.62	21.54	92.34	57.47
99.23	69.77	259.12	17.52	36.88	70.31	26.92	60.75	41.26	157.26	12.91	27.88	67.93	26.24	102.76	99.66	140.21	8.58	16.32	96.98	71.08	107.27	101.64	203.93	9.39	21.76	94.75	49.84
112.68	107.65	221.38	14.45	19.95	95.53	48.63	92.17	87.48	192.91	11.1	33.4	94.91	45.35	50.71	13.36	61.96	15.13	37.9	26.35	21.57	85.69	82.21	155.76	18.05	14.44	95.94	52.78
104.53	101.7	184.07	9.77	30.6	97.29	55.25	104.55	94.97	240.62	21.37	35.9	90.84	39.47	76.21	74.51	150.6	7.38	16	97.76	49.47	103.7	100.13	180.45	8.85	21.76	96.55	55.49
98.03	87.67	213.22	11.71	21.82	89.44	41.12	66.37	39.66	181.35	11.43	44.53	59.75	21.87	125.14	119.55	187.36	8.8	24.38	95.53	63.81	84.21	59.97	127.61	10.15	37.71	71.22	47
43.79	9.98	82.11	8.1	72.36	22.8	12.16	99.24	96.62	223.37	8.66	35.9	97.36	43.26	121.57	47.83	233.51	16.15	30.95	39.34	20.48	30.91	8.62	81.22	7.42	25.45	27.89	10.61
130.24	125.68	251.42	10.72	30.63	96.5	49.99	127.95	123.71	216.79	9.18	28.89	96.69	57.07	40.49	9.28	136.04	9.97	41.05	22.93	6.82	62.39	25.8	157.56	9.87	33.32	41.36	16.38
58.82	12.72	159.19	9.99	32.64	21.63	7.99	133.14	129.32	231.66	7.3	33.7	97.13	55.82	58.88	52.46	140.39	12.26	11.56	89.1	37.37	116.29	111.3	254.06	10.39	31.3	95.71	43.81
74.67	69.46	224.13	11.75	16.23	93.03	30.99	45.25	27.71	155.19	8.96	25.45	61.24	17.86	78.74	77.28	148.44	10.42	15.16	98.15	52.06	140.98	135.51	271.28	9.35	31.96	96.12	49.95
104.32	99.71	281.57	15.4	27.83	95.59	35.41	9.67	0.34	48.43	25.13	187.77	3.5	0.7	60.6	41.23	161.94	11	35.2	68.04	25.46	124.14	82.39	226.57	17.31	23.8	66.37	36.36
59.79	17.1	143.44	9.82	33.79	28.6	11.92	32.98	11.22	108.48	7.12	40.63	34.02	10.34	83.47	82.16	142.73	7.13	17.88	98.42	57.56	99.53	94.15	195.09	11.36	17	94.6	48.26
101.09	97.65	262.26	10.98	47.73	96.6	37.23	113.62	110.48	214.73	7.8	26.02	97.23	51.45	103.81	100.8	155.73	7.56	21.76	97.09	64.72	113.97	109.41	201.46	9.8	21.08	96	54.31
82.09	77.73	143.97	12.02	16.05	94.69	53.99	82.05	78.72	205.87	12.99	21.12	95.94	38.24	48.16	44.09	125.16	8.12	18.57	91.54	35.22	110.13	105.29	316.43	11.44	32.33	95.61	33.27
98.06	89.42	180.75	11.85	21.76	91.19	49.47	91.05	80.19	239.3	16.29	16.32	88.08	33.51	99.7	88.8	169.83	10.35	16.7	89.06	52.28	100.59	92.85	226.43	11.42	17.6	92.3	41.01
132.78	126.91	251.16	7.19	38.08	95.58	50.53	27.29	12.88	67.08	5.87	44.35	47.18	19.2	67.39	45.52	185.7	10.14	37.4	67.55	24.51	78.23	74.35	149.18	10.78	14.44	95.04	49.84
84.54	73.35	202.47	10.02	25.84	86.76	36.23	89.54	85.01	222.66	10.07	33.09	94.94	38.18	60.29	56.85	165.88	14.63	14.28	94.29	34.27	124.11	115.91	213.05	10.92	21.76	93.4	54.41
119.7	116.79	229.11	10.69	27.88	97.57	50.98	100.63	93.53	179.85	9.59	20.4	92.94	52	48.29	35.03	126.73	10.27	34	72.55	27.64	102.35	100.17	203.12	10	17.68	97.87	49.31
113.46	102.04	213.09	9.13	23.94	89.93	47.88	96.93	93.34	205.72	12.5	21.82	96.3	45.37	41.49	20.84	128.19	7.16	55.02	50.23	16.26	131.35	121.83	211.36	8.59	24.64	92.75	57.64
103.08	99.4	270.89	11.19	23.66	96.43	36.69	75.93	68.58	217.04	12.15	25.84	90.32	31.6	41.81	37.31	104.33	7.59	10.2	89.24	35.76	101.26	96.28	204.39	13.21	18.36	95.09	47.11
63.29	61.32	185.79	8.64	23.66	96.88	33	114.32	104.62	231.61	12.02	23.12	91.51	45.17	116.86	114.35	232.44	10.1	35.08	97.85	49.2	83.6	77.3	157.93	10.86	13.76	92.46	48.94
101.18	62.61	209.21	10.25	42.44	61.88	29.93	65.5	45.23	141.41	11.45	23.79	69.05	31.99	86.04	83.85	186.12	10.81	20.4	97.46	45.05	110.81	109.02	256.33	7.48	42.16	98.38	42.53
98.93	92.15	194.97	8.56	20.3	93.14	47.26	127.14	123.32	192.12	8.5	27.51	97	64.19	125.87	117.4	197.19	8.65	29.22	93.27	59.54	54.08	47.72	86.82	11.32	16.51	88.25	54.97
45.98	15.76	91.88	11.23	77.54	34.28	17.15	98.9	84.87	228.8	10.63	33.7	85.81	37.09	110.27	105.26	263.28	9.41	28.89	95.45	39.98	85.28	83.26	149.32	7.83	17.19	97.64	55.76
100.11	92.45	190.24	7.86	22.61	92.35	48.6	95.43	90.31	212.55	8.46	36.04	94.64	42.49	24.17	12.77	56.7	5.79	61.93	52.83	22.52	77.8	74.52	148.13	11.33	13.76	95.79	50.31
85.63	18.57	193.7	14.23	25.16	21.69	9.59	45.55	11.24	111.14	11.33	70.92	24.67	10.11	53.14	50.71	125.71	8.26	14.44	95.43	40.34	109.5	107.18	180.7	8.24	21.08	97.88	59.31
114.46	109.88	230.95	10.3	23.12	96	47.58	127.96	117.6	204.9	10.45	22.2	91.91	57.39	43.32	22.54	81.88	11.85	147.88	52.03	27.52	40.8	14.38	166.48	9.53	78.88	35.24	8.64
72.82	37.52	260.07	12.38	42.16	51.53	14.43	116.13	109.8	211.34	10.21	26.52	94.55	51.96	69.43	65.72	173.04	10.46	26.52	94.66	37.98	54.98	48.7	132.75	6.92	14.96	88.57	36.68
120.27	118.17	152.09	6.34	33.01	98.26	77.7	75.26	70.62	262.09	14.1	29.92	93.84	26.94	44.46	34.49	186.19	11.59	32.64	77.58	18.52	93.73	86.3	197.99	14.64	16.21	92.06	43.59
108.72	103.6	223.96	8.47	26.82	95.29	46.26	30.47	18.27	66.51	3.21	38.94	59.98	27.48	111.62	108.72	203.99	7.48	35.5	97.4	53.3	78.33	74.79	196.87	10.53	28.89	95.48	37.99
85.78	69.98	203.97	9.57	42.16	81.58	34.31	101.43	96.75	242.11	10.06	39.21	95.39	39.96	53.38	44.79	153.73	12.45	23.12	83.91	29.14	48.5	36.05	130.74	7.99	32.77	74.34	27.58
95.89	89.46	184.77	9.51	16.58	93.3	48.42	95.88	88.34	240.58	9.93	28.56	92.14	36.72	131.35	125.21	183.21	7.63	26.44	95.32	68.34	79.51	76.12	192.75	11.63	15.64	95.74	39.49
116.66	112.96	206.17	9.71	29.92	96.83	54.79	95.25	92.01	197.73	10.58	20.87	96.6	46.53	92.28	86.28	176.34	10.32	17.86	93.5	48.93	121.68	117.61	191.85	7.37	24.38	96.66	61.3
77.76	71.61	149.16	10.34	14.36	92.09	48.01	77.88	40.23	229.95	12.5	52.07	51.66	17.5	99.29	96.1	171.86	7.02	31.73	96.79	55.92	99.97	92.46	167.99	9.86	19.04	92.49	55.04
100.39	85.49	225.19	14.43	27.83	85.16	37.96	76.27	71.44	209.81	11.23	26.52	93.66	34.05	42.7	22.27	144.54	12.15	30.27	52.15	15.4	44.88	35.53	114.65	10.66	13.6	79.15	30.98
46.63	15.82	123.76	7.52	58.48	33.93	12.78	92.34	87.71	143.76	12.71	18.09	94.98	61.01	103.77	100.72	212.17	8.64	28.2	97.06	47.47	89.25	84.56	151.91	11.55	14.08	94.74	55.66
49.04	11.98	128.15	7.6	45.59	24.44	9.35	30.56	27.69	50.12	4.43	25.16	90.61	55.24	52.66	27.78	162.25	8.54	54.97	52.75	17.12	29.36	9.58	132.97	7.1	66.8	32.63	7.21
90.68	87.06	200.45	9.07	21.32	96.01	43.43	108.24	105.38	244.49	8.34	27.1	97.36	43.1	32.17	17.6	97.16	7.13	52.09	54.69	18.11	118.66	109.91	192.68	9.94	25.16	92.63	57.04
69.96	59.22	253.65	14.96	23.12	84.65	23.35	33.33	7.5	105.98	9.32	21.08	22.5	7.08	109.15	107.83	197.47	7.75	25.74	98.79	54.6	103.49	97.45	215.25	16.91	21.76	94.16	45.27
115.92	106.07	212.62	9.3	23.12	91.5	49.89	107.74	97.56	251.92	12.71	22.76	90.55	38.73	27.63	9.31	169.11	17.16	122.4	33.68	5.5	114.5	110.11	171.56	9.52	24.48	96.16	64.18
83.55	80.36	188.62	16.57	24.48	96.19	42.61	25.67	17.96	63.62	5	26.02	69.98	28.23	31.07	25	133.37	12.34	13.6	80.46	18.74	100.04	97.93	189.63	7.96	36.72	97.88	51.64
86.89	84.52	234.44	11.7	15.64	97.27	36.05	76.35	70.58	229.94	14.14	23.48	92.44	30.69	106.38	101.95	193.34	12.25	21.12	95.84	52.73	122.22	120.67	223.04	7.39	37.97	98.73	54.1
22.81	10.32	58.03	5.77	70.04	45.25	17.79	109.15	106.3	199.98	9.99	22.53	97.39	53.15	118.78	116.35	215.47	7.53	37.83	97.95	54	122.78	116.48	215.45	11.69	27.14	94.87	54.06
126.55	122.03	272.7	9.82	34.68	96.43	44.75	134.59	131.06	212.85	8.57	32.45	97.38	61.58	75.51	72.7	163.39	9.75	15.31	96.28	44.5	128.25	120.7	208.72	6.41	26.59	94.12	57.83
78.01	44.56	225.27	11.99	40.8	57.12	19.78	113.46	111.26	237.95	15.07	31.96	98.06	46.76	117.66	113.65	164.16	7.04	22.44	96.59	69.23	128.71	118.22	289.56	9.54	29.92	91.85	40.83
111.27	104.99	251.44	10.42	25.45	94.36	41.76	121.79	114.63	222.2	10.14	32.33	94.12	51.59	125.48	123.73	222.87	9.49	29.58	98.6	55.52	14.23	7.88	32.36	8.69	327.72	55.39	24.35
109.7	102.5	169.21	7.29	26.82	93.44	60.58	122.19	120.48	249.88	9.43	29.24	98.6	48.21	129.59	102.19	207.79	15.47	24.64	78.85	49.18	73.92	69.42	108.42	6.3	13.7	93.92	64.03
48.87	42.96	138.64	8.59	23.8	87.9	30.98	115.57	111.66	195.45	8.47	28.2	96.62	57.13	93.33	83.86	211.79	11.15	20.66	89.85	39.59	105.02	101.02	243.4	11.15	26.05	96.19	41.5
98.16	93.92	240.29	9.97	20.63	95.68	39.09	36.58	11.56	112.82	9.93	67.49	31.6	10.25	84.26	82.74	121.6	6.68	18.79	98.19	68.04	80.12	76.88	151.91	10.36	18.47	95.95	50.61
67.53	63.14	226.03	10.81	21.08	93.5	27.94	119.86	98.66	207.15	11.24	25.16	82.31	47.63	91.47	87.78	181.73	7.27	28.89	95.97	48.31	101.39	97.39	201	11.62	23.37	96.05	48.45
65.97	54.32	224.55	12.27	25.16	82.34	24.19	110.01	107.85	192.61	9.14	25.84	98.04	56	12.81	9.08	39.7	2.07	40.8	70.92	22.88	49.86	37.63	215.65	10.47	49.98	75.47	17.45
112.34	108.49	219.91	7.78	32.01	96.58	49.33	101.8	33.2	205.84	11.53	23.12	32.62	16.13	104.28	101.11	184.02	12.23	23.6	96.96	54.94	46.77	13.37	114.01	9.88	57.75	28.59	11.73
109.14	102.97	293.25	13.05	35.08	94.35	35.11	86.78	79.43	189.02	10.07	25.84	91.54	42.02	51.19	43.08	120.14	7.31	16.32	84.17	35.86	98.82	96.33	237.26	8.01	31.64	97.48	40.6
114.51	109.85	229.56	10.45	25.16	95.93	47.85	101.28	97.01	200.78	9.98	22.08	95.78	48.32	117.81	113.25	181.58	9.13	19.19	96.13	62.37	113.07	106.29	218.42	11.74	22.44	94.01	48.67
92.62	85.72	213.94	10.33	24.22	92.55	40.07	92.89	84.45	192.01	12.26	22.76	90.91	43.98	56.35	48.94	94.7	9.39	15.25	86.85	51.68	44.3	37.28	241.53	10.29	18.36	84.16	15.43
28.65	9.19	74.76	5.47	66.72	32.08	12.29	114.22	109.45	170.24	12.42	25.16	95.82	64.29	101.84	97.54	152.59	7.99	17	95.77	63.92	20.83	18.29	51.11	2.88	55.02	87.81	35.79
78.07	74.58	163.18	7.81	26.44	95.53	45.71	112.76	105.43	203.57	25.98	27.14	93.5	51.79	92.97	89.18	193.41	11.02	29.22	95.92	46.11	123.02	115.49	208.27	10.69	26.82	93.88	55.45
61.81	51.81	190.5	13.38	33.15	83.82	27.19	77.8	49.98	237.9	13.13	49.52	64.25	21.01	178.18	83.39	273.79	6.16	53.72	46.8	30.46	97.48	84.02	148.31	11.46	15.61	86.19	56.65
105.81	101.06	142.99	5.45	38.21	95.51	70.68	53.16	31.08	147.02	11.2	29.92	58.48	21.14	127.62	123.42	272.27	8.5	29.39	96.71	45.33	79.77	24.79	142.49	6.52	38.52	31.07	17.39
55.3	26.75	126.96	6.67	37.76	48.37	21.07	113.19	105.98	258.92	9.43	32.06	93.64	40.93	118.06	111.11	194.68	9.51	24.48	94.11	57.07	109.63	106.39	158.35	8.74	20.4	97.04	67.19
18.22	0.15	108.64	30.92	169.66	0.8	0.13	39.52	6.82	120.37	8.43	38.52	17.27	5.67	94.08	84.96	206.59	11.61	26.24	90.3	41.12	63.56	61.2	111.19	6.51	11.69	96.28	55.04
22.3	6.27	41.36	4.36	49.98	28.1	15.15	110.87	105.4	167.8	7.5	28.89	95.07	62.81	54.61	19.22	128.12	9.12	57.09	35.19	15	118.26	108.99	194.65	8.05	23.8	92.16	55.99
116.19	112.16	195.01	9.06	20.67	96.53	57.52	109.87	104.42	200.09	10.33	22.01	95.04	52.19	42.41	18.71	164.24	9.68	52.27	44.11	11.39	97.49	92.46	185.49	12.4	18.36	94.84	49.85
37.02	9.71	149.6	14.06	186.91	26.22	6.49	74.11	61.53	210.33	16.15	13.7	83.02	29.25	133.78	132.18	189.6	8.35	24.93	98.8	69.72	104	99.71	162.37	8.72	19.72	95.88	61.41
74.04	69.34	198.99	10.43	18.18	93.64	34.84	122.41	119.39	190.62	6.82	28.56	97.54	62.64	120.85	116.99	266.81	9.3	29.55	96.81	43.85	24.42	13.7	77.84	5.71	61.23	56.11	17.6
27.14	8.8	74.55	6.96	31.86	32.42	11.8	63.11	56.53	189.96	11.2	38.27	89.57	29.76	117.49	114.8	161.13	7.12	19.95	97.71	71.25	138.6	129.84	223.04	9.78	27.88	93.68	58.21
105.97	100.74	173.43	7.79	22.44	95.06	58.08	120.53	116.71	225.46	8.19	29.58	96.82	51.76	95.32	91.35	139.58	7.31	16.51	95.84	65.44	67.86	64.94	81.79	3.17	31.31	95.69	79.39
45.71	2.17	82.22	5.48	46.24	4.75	2.64	78.35	71.45	178.7	9.39	26.67	91.19	39.98	89.2	84.76	158.95	8.14	23.39	95.01	53.32	85.55	83.91	132.3	8.33	17	98.08	63.42
22.54	11.33	50.55	6.35	42.84	50.27	22.41	100.66	93.08	198.3	10.29	18.03	92.48	46.94	74.7	71.7	139	16.6	13.6	95.99	51.58	100.64	89.56	146.96	4.68	39.64	88.99	60.94
91.18	65.17	220.1	17.29	28.54	71.47	29.61	61.03	29.15	134.01	8.45	39.66	47.77	21.75	108.54	107.31	167.2	7.92	27.14	98.86	64.18	68.29	51.86	124.69	17.33	104.04	75.94	41.59
88.69	79.01	179.41	8	37.14	89.08	44.04	121.64	117.84	222.15	9.54	26.82	96.88	53.05	126.69	122.72	235.24	8.87	32.33	96.87	52.17	61.05	56.04	147.12	8.78	12.52	91.79	38.09
103.43	102.2	203.03	9.8	36.72	98.81	50.34	117.85	113.65	261.58	10.88	33.01	96.43	43.45	92.12	88.32	160.4	7.23	22.44	95.89	55.06	100.85	95.45	256.45	9.79	29.22	94.64	37.22
62.81	53.35	184.83	9.11	34.71	84.94	28.86	128.95	125.15	230.93	10.29	34.39	97.06	54.2	54.34	48.53	170.32	6.88	29.25	89.31	28.49	94.68	92.89	147.51	8.83	17.39	98.11	62.97
61.97	53.67	166.97	12.88	15.64	86.61	32.14	114.19	109.58	192.75	9.33	18.3	95.96	56.85	70.96	69.51	147.35	5.87	14.96	97.96	47.18	88.8	81.32	206.51	10.5	34.49	91.57	39.38
107.42	95.64	228.07	11.06	28.98	89.03	41.93	71.11	60.62	165.74	13.54	14.96	85.25	36.58	126.52	123.94	224.29	7.88	35.77	97.96	55.26	111.75	105.49	203.47	9.88	21.76	94.39	51.84
129.17	123.67	195.86	8.26	30.37	95.74	63.14	116.62	113.03	199.49	13.98	26.14	96.92	56.66	117.74	115.09	218.17	7.59	37.64	97.75	52.75	123.95	122.26	178.64	6.42	32.64	98.63	68.44
69.91	31.79	190.44	12.05	46.46	45.48	16.7	56.57	44.19	192.39	9.49	24.84	78.12	22.97	41.79	25.8	117.89	6.49	46.08	61.75	21.89	103.83	102.34	166.56	8.93	28.56	98.57	61.45
88.44	48.4	201	14.99	26.02	54.72	24.08	33.17	17.59	107.36	12.62	21.89	53.03	16.38	26.99	9.07	84.43	5.69	74.12	33.6	10.74	110.76	93.24	121.82	2.77	39.57	84.18	76.54
117.4	111.89	208.35	6.78	37.83	95.31	53.7	63.6	20.68	127.66	10.16	44.13	32.51	16.2	86.46	82.91	145.46	7.82	15.18	95.89	57	112.62	102.19	172.69	7.28	28.89	90.75	59.18
119.42	117.18	176.8	6.63	25.84	98.12	66.28	109.64	107.19	234.12	9.33	30.98	97.77	45.79	18.63	11.95	58.29	3.52	37.14	64.17	20.51	79.04	77.78	131.27	6.69	37.53	98.4	59.25
111.07	106.32	203.74	9.07	21.86	95.72	52.19	17.53	12.8	66.23	3.48	72.22	72.99	19.32	107.56	103.01	247.86	10.21	24.35	95.77	41.56	117.02	112.84	195.69	8.91	20.4	96.43	57.66
44.63	12.92	126.42	9.38	58.48	28.94	10.22	103.98	74.48	176.88	12.25	25.2	71.63	42.11	84.57	79.46	183.65	9.72	38.76	93.96	43.27	51.65	39.98	165.46	11.41	16.32	77.39	24.16
134.94	130.63	230.36	10.66	21.12	96.81	56.71	118.49	114.89	268.3	11.3	30.26	96.96	42.82	52.83	44.37	142.12	6.15	27.69	83.98	31.22	97.48	93.28	190.82	10.25	20.68	95.7	48.88
98.58	96.11	165.93	9.7	20.4	97.5	57.92	111.78	106.19	172.78	8.41	20.4	95.01	61.46	79.39	73.76	154.35	7.85	27.62	92.91	47.79	86.17	81.42	174.13	9.3	18.11	94.48	46.76
66.34	50.96	150.83	7.86	41.48	76.82	33.79	113.17	108.67	232.36	10.25	24.35	96.02	46.77	86.91	83.32	189.5	9.85	16.9	95.86	43.97	111.92	103.9	225.63	7.92	29.25	92.84	46.05
73.06	63.27	192.54	11.15	26.52	86.59	32.86	57.4	40.5	176.98	10.76	46.62	70.55	22.88	34.86	26.43	75.83	5.21	45.39	75.81	34.85	42.8	39.8	128.11	12.46	16.58	92.99	31.06
25.02	9.53	93.49	8.21	16.51	38.08	10.19	22.26	16	84.12	5.01	50.9	71.89	19.02	81.29	59.07	166.36	12.23	43.83	72.67	35.51	41.96	19.03	99.1	13.45	78.88	45.34	19.2
112.83	108.59	282.48	8.83	27.51	96.24	38.44	39.55	11.69	144.75	9.43	68	29.54	8.07	99.14	91.79	171.57	12.66	16.19	92.59	53.5	76.86	33.78	196.06	11.45	55.76	43.94	17.23
34.13	14.49	72.68	7.67	163.2	42.45	19.93	117.86	107.9	240.42	10.24	36.04	91.55	44.88	54.74	50.63	113.46	9.51	10.34	92.49	44.63	121.74	118.27	190.49	8.68	24.48	97.15	62.09
21.18	11.46	85.29	4.45	143.75	54.11	13.44	90.02	87.52	198.67	9.76	24.48	97.23	44.06	87.53	80.59	196.4	11.41	21.76	92.07	41.03	58.6	42.23	216.29	21.72	51.81	72.07	19.53
106.44	103.32	203.7	12.44	18.36	97.06	50.72	120.79	118.55	191.85	8.97	23.8	98.14	61.79	90.53	85.49	176	9.93	20.63	94.43	48.58	82.82	78.95	181.89	9.47	17.19	95.32	43.4
47.25	14.6	114.34	18.38	57.65	30.9	12.77	94.87	76.54	144.11	13.48	30.6	80.68	53.12	132.43	129.36	248.96	9.07	31.96	97.68	51.96	54.48	45.44	172.52	9.74	21.08	83.4	26.34
36.15	16.61	78.88	14.75	37.57	45.95	21.06	129.29	126.87	237.45	9.9	33.01	98.13	53.43	110.5	104.93	201.82	10.11	24.72	94.96	51.99	113.24	109.76	184.78	11.32	20.4	96.93	59.4
94.82	82.4	228.92	13.9	20.4	86.9	36	40.4	14.31	116.12	8.07	43.29	35.42	12.32	43.81	37.12	168.7	10.87	31.96	84.74	22.01	105.72	100.87	281.7	9.2	24.93	95.41	35.81
26.46	8.54	65.05	4.98	73.37	32.28	13.13	52.03	32.17	112	13.51	57.09	61.83	28.72	123.53	117.27	216.86	9.39	28.53	94.93	54.08	46.7	32.8	132.57	13.9	37.57	70.24	24.74
[truncated: 2,200 more rows]
